# Supplementary material for: Learning to Play the Chess Variant Crazyhouse Above World Champion Level With Deep Neural Networks and Human Data
Source: Front Artif Intell. 2020 Apr 28;3:24. doi: 10.3389/frai.2020.00024 (PMC7861260; doi:10.3389/frai.2020.00024)
Supplement: Supplementary file 1 [file Data_Sheet_1.ZIP]

Archive with 10 entries (7 files):
- CZ_Engines_CrazyAra_CPU/
- CZ_Engines_CrazyAra_CPU/crazyara_0.6.0_vs_engines.pgn
- JannLee_CrazyAra/
- JannLee_CrazyAra/lichess_pgn_2018.12.21_CrazyAra_vs_JannLee.FXeJuDCa.pgn
- JannLee_CrazyAra/lichess_pgn_2018.12.21_JannLee_vs_CrazyAra.j9eQS4TF.pgn
- JannLee_CrazyAra/lichess_pgn_2018.12.21_CrazyAra_vs_JannLee.CYUSIV9C.pgn
- JannLee_CrazyAra/lichess_pgn_2018.12.21_JannLee_vs_CrazyAra.EeOl3trm.pgn
- JannLee_CrazyAra/lichess_pgn_2018.12.21_CrazyAra_vs_JannLee.v1ABi8LI.pgn
- Stockfish_CrazyAraFish_GPU/
- Stockfish_CrazyAraFish_GPU/crazyarafish-060-gpu-stockfish-2018-11-29.pgn
