# Supplementary material for: Learning to Play the Chess Variant Crazyhouse Above World Champion Level With Deep Neural Networks and Human Data
Source: Front Artif Intell. 2020 Apr 28;3:24. doi: 10.3389/frai.2020.00024 (PMC7861260; doi:10.3389/frai.2020.00024)
Supplement: Supplementary file 1 [file Data_Sheet_1.ZIP › CZ_Engines_CrazyAra_CPU/crazyara_0.6.0_vs_engines.pgn]

[Event "CrazyAra-0.6.0-CPU-Eval"]
[Site "?"]
[Date "2019.07.29"]
[Round "1"]
[White "CrazyAra_0.6.0_C++"]
[Black "CrazyWa_1.0.1"]
[Result "1-0"]
[GameDuration "00:23:01"]
[GameEndTime "2019-07-29T01:18:00.359 CEST"]
[GameStartTime "2019-07-29T00:54:59.119 CEST"]
[PlyCount "63"]
[TimeControl "900+5"]
[Variant "crazyhouse"]

1. e4 {book} e5 {book} 2. Nf3 {+0.62/25 22s} Bd6 {-0.31/13 33s}
3. d4 {+2.08/29 22s} exd4 {+0.11/12 16s} 4. Nxd4 {+2.47/26 22s}
Qh4 {-0.12/10 16s} 5. Nc3 {+2.67/24 22s} Bb4 {+0.17/11 22s}
6. Nf5 {+4.88/20 22s} Qxe4+ {+1.85/11 19s} 7. Qe2 {+4.90/22 22s}
Qxe2+ {+1.85/11 28s} 8. Bxe2 {+4.35/20 11s} Q@e5 {+1.84/10 15s}
9. Q@g4 {+5.12/26 22s} Bxc3+ {+4.72/9 17s} 10. bxc3 {+5.40/22 22s}
Qxc3+ {+2.09/9 44s} 11. P@d2 {+5.61/24 22s} Qxa1 {+7.67/10 27s}
12. B@b2 {+6.33/25 22s} Qxa2 {+3.06/10 29s} 13. Qxg7 {+7.54/19 22s}
R@e4 {+1.09/9 22s} 14. Qxh8 {+5.45/29 34s} Rxe2+ {+0.36/8 27s}
15. Kd1 {+5.36/27 22s} f6 {-2.75/8 38s} 16. R@g4 {+4.54/13 22s}
P@g6 {+0.03/8 106s} 17. Kxe2 {+5.89/18 22s} B@f8 {+0.27/6 18s}
18. P@g7 {+8.24/24 22s} Qf7 {-7.85/7 15s} 19. gxf8=Q+ {+10.64/21 22s}
Qxf8 {-12.28/8 48s} 20. R@e7+ {+13.30/11 22s} Qxe7+ {-10.79/8 27s}
21. Nxe7 {+14.55/16 23s} R@e6+ {-10.80/7 25s} 22. B@e3 {+14.16/13 23s}
Rxe7 {-15.22/7 28s} 23. Qxg8+ {+16.64/13 23s} N@f8 {-M16/8 18s}
24. N@g7+ {+18.64/14 23s} Rxg7 {-M14/8 12s} 25. Qxg7 {+21.01/7 23s}
N@g1+ {-M12/68 12s} 26. Rxg1 {+25.43/7 23s} P@d3+ {-M10/98 8.9s}
27. cxd3 {+27.94/7 23s} P@f3+ {-M8/98 2.8s} 28. gxf3 {+29.58/9 23s}
N@c3+ {-M8/98 5.1s} 29. Bxc3 {+33.01/7 23s} P@f7 {-M6/98 2.9s}
30. Qxf6 {+35.61/5 23s} P@e7 {-M4/9 0.19s} 31. N@g7+ {+70.48/3 23s}
Kd8 {-M2/4 0.18s} 32. Q@e8# {+99.99/1 23s, White mates} 1-0

[Event "CrazyAra-0.6.0-CPU-Eval"]
[Site "?"]
[Date "2019.07.29"]
[Round "1"]
[White "CrazyWa_1.0.1"]
[Black "CrazyAra_0.6.0_C++"]
[Result "0-1"]
[GameDuration "00:20:56"]
[GameEndTime "2019-07-29T01:38:58.309 CEST"]
[GameStartTime "2019-07-29T01:18:01.414 CEST"]
[PlyCount "60"]
[TimeControl "900+5"]
[Variant "crazyhouse"]

1. e4 {book} e5 {book} 2. Nf3 {+0.54/12 25s} Nc6 {-0.61/20 22s}
3. Nc3 {+0.76/12 20s} Bc5 {-0.81/28 22s} 4. Bc4 {+0.47/11 17s}
Nf6 {-0.90/30 22s} 5. Ng5 {+0.28/11 21s} d5 {+0.32/25 22s}
6. exd5 {+2.61/11 31s} Bxf2+ {+1.17/18 22s} 7. Kxf2 {+3.28/11 49s}
Ng4+ {+1.43/25 22s} 8. Kg1 {+3.12/10 14s} Qxg5 {+1.19/23 22s}
9. dxc6 {+3.28/9 17s} bxc6 {+0.99/26 22s} 10. Qf3 {+3.40/8 22s}
O-O {+1.04/31 22s} 11. Qxc6 {+2.97/8 23s} P@f2+ {+4.03/21 22s}
12. Kf1 {+2.07/10 29s} P@h3 {+4.49/23 22s} 13. B@d5 {+3.82/8 43s}
hxg2+ {+5.29/19 22s} 14. Bxg2 {+1.33/9 16s} P@h3 {+6.12/17 22s}
15. Bgd5 {+1.61/8 20s} Nxh2+ {+7.25/17 22s} 16. Kxf2 {-0.18/9 19s}
Ng4+ {+8.88/15 22s} 17. Ke1 {+0.64/10 21s} Qh4+ {+10.59/19 22s}
18. P@f2 {+0.63/10 19s} Qxf2+ {+11.65/17 22s} 19. Kd1 {-10.12/9 18s}
P@g2 {+13.01/15 22s} 20. Bxg2 {-15.70/8 30s} hxg2 {+15.86/17 23s}
21. Bxf7+ {-28.02/9 40s} Rxf7 {+18.24/17 23s} 22. Qe8+ {-39.81/9 37s}
B@f8 {+19.07/15 23s} 23. Qxf8+ {-30.03/8 20s} Rxf8 {+17.67/13 23s}
24. B@d5+ {-M12/8 25s} B@e6 {+18.35/9 23s} 25. Bxe6+ {-M12/14 15s}
Bxe6 {+24.79/11 23s} 26. P@f7+ {-M10/98 10s} Rxf7 {+29.35/5 23s}
27. N@e7+ {-M8/98 2.2s} Rxe7 {+30.85/5 23s} 28. B@e1 {-M6/98 2.1s}
gxh1=Q {+50.13/5 23s} 29. P@f7+ {-M4/7 0.18s} Rxf7 {+68.26/3 23s}
30. Rb1 {-M2/2 0.18s} Qhxe1# {+99.99/1 23s, Black mates} 0-1

[Event "CrazyAra-0.6.0-CPU-Eval"]
[Site "?"]
[Date "2019.07.29"]
[Round "1"]
[White "CrazyAra_0.6.0_C++"]
[Black "Sjeng-11.2"]
[Result "1-0"]
[GameDuration "00:24:37"]
[GameEndTime "2019-07-29T02:03:36.806 CEST"]
[GameStartTime "2019-07-29T01:38:59.366 CEST"]
[PlyCount "67"]
[TimeControl "900+5"]
[Variant "crazyhouse"]

1. e4 {book} e6 {book} 2. Nc3 {+1.08/17 22s} Nc6 {0.00/10 37s}
3. d4 {+0.86/22 22s} d5 {-0.14/10 43s} 4. Nf3 {+0.71/29 22s} dxe4 {+0.25/10 42s}
5. Nxe4 {+0.74/27 22s} P@g4 {-0.10/9 40s} 6. Nfg5 {+1.05/26 22s}
Qxd4 {+0.73/8 38s} 7. Qxd4 {+1.12/25 22s} Nxd4 {+1.77/9 35s}
8. Q@d3 {+0.98/27 22s} Q@a4 {+0.17/8 23s} 9. b3 {+2.60/26 22s} Qd7 {-0.05/8 19s}
10. P@c3 {+1.44/26 33s} Nxc2+ {+0.38/9 27s} 11. Qxc2 {+1.24/19 11s}
P@d6 {-1.43/9 43s} 12. Nxf7 {+5.06/30 22s} Qxf7 {-2.47/9 20s}
13. N@g5 {+4.43/25 22s} Qh5 {-4.14/9 20s} 14. P@f7+ {+5.76/27 22s}
Ke7 {-4.74/8 19s} 15. fxg8=Q {+6.24/28 22s} Rxg8 {-4.41/9 14s}
16. h3 {+6.19/22 22s} P@f6 {-2.72/8 18s} 17. N@f4 {+6.43/15 22s}
Qxg5 {-4.17/9 13s} 18. Nxg5 {+6.59/26 22s} fxg5 {-5.87/9 35s}
19. Qxh7 {+6.83/28 22s} gxf4 {-6.40/8 33s} 20. P@f6+ {+8.51/21 23s}
Kd8 {-6.63/6 24s} 21. Qxg8 {+13.50/17 23s} N@c2+ {-9.69/7 15s}
22. Kd1 {+14.93/15 23s} N@b2+ {-16.89/7 29s} 23. Bxb2 {+16.28/13 23s}
N@e3+ {-14.65/7 21s} 24. Kc1 {+18.67/11 23s} P@d2+ {-16.71/7 19s}
25. Kxd2 {+19.13/9 11s} Nxf1+ {-17.71/7 19s} 26. Rhxf1 {+20.37/7 23s}
N@e4+ {-21.51/6 8.7s} 27. Kxc2 {+21.72/5 23s} B@d3+ {-31.97/6 19s}
28. Kxd3 {+23.15/9 23s} Nc5+ {-M9/6 24s} 29. Kc2 {+25.96/7 24s} Kd7 {-M7/6 8.5s}
30. B@e8+ {+29.07/9 24s} Kd8 {-M5/6 11s} 31. Qxf8 {+35.49/7 24s} Bd7 {-M5/6 11s}
32. Bxd7+ {+22.85/5 24s} Kxd7 33. B@b5+ {+56.57/3 24s} c6 {-M3/5 13s}
34. Q@e7# {+99.99/1 24s, White mates} 1-0

[Event "CrazyAra-0.6.0-CPU-Eval"]
[Site "?"]
[Date "2019.07.29"]
[Round "1"]
[White "Sjeng-11.2"]
[Black "CrazyAra_0.6.0_C++"]
[Result "0-1"]
[GameDuration "00:20:12"]
[GameEndTime "2019-07-29T02:23:50.208 CEST"]
[GameStartTime "2019-07-29T02:03:37.820 CEST"]
[PlyCount "54"]
[TimeControl "900+5"]
[Variant "crazyhouse"]

1. e4 {book} e6 {book} 2. Nf3 {+0.79/10 45s} d5 {-0.80/17 22s}
3. Nc3 {+0.92/10 43s} dxe4 {-0.90/30 22s} 4. Nxe4 {+0.28/9 41s}
Nf6 {-0.81/24 22s} 5. Neg5 {+0.84/9 39s} Qd5 {-0.78/23 22s}
6. P@e5 {+1.23/9 37s} Ne4 {-0.18/23 22s} 7. d3 {-0.08/9 19s} Nxg5 {+0.65/24 22s}
8. Bxg5 {-0.31/9 24s} Nc6 {+0.51/21 22s} 9. d4 {-0.27/8 23s} N@e4 {+1.04/27 22s}
10. N@b5 {-0.27/8 18s} Bb4+ {+1.02/20 22s} 11. Bd2 {-0.12/7 22s}
Bxd2+ {+1.21/36 22s} 12. Nxd2 {-0.64/8 16s} B@a5 {+1.54/31 22s}
13. c3 {-2.79/9 42s} Nxd2 {+2.63/26 22s} 14. Qxd2 {-2.08/8 20s}
N@e4 {+2.32/29 22s} 15. Qf4 {-2.73/8 31s} Nxd4 {+2.21/23 22s}
16. Nxd4 {-3.83/7 32s} Qxd4 {+1.87/29 22s} 17. Bb5+ {-4.01/7 35s}
Bd7 {+1.87/22 22s} 18. Bxd7+ {-3.25/8 25s} Qxd7 {+8.16/17 22s}
19. Qxe4 {-3.68/7 24s} Bxc3+ {+9.30/28 22s} 20. bxc3 {-4.55/7 11s}
P@d2+ {+10.18/30 23s} 21. Kd1 {-5.31/7 22s} N@b2+ {+11.29/15 23s}
22. Kc2 {-6.39/7 11s} B@d3+ {+12.28/13 23s} 23. Kxb2 {-7.20/8 21s}
Bxe4 {+12.81/11 23s} 24. N@a3 {-7.40/7 21s} P@b4 {+15.56/7 23s} 25. cxb4
P@c3+ {+22.22/5 23s} 26. Kxc3 {-M5/7 10s} Qd3+ {+72.06/3 23s} 27. Kb2
Q@c3# {+99.99/1 23s, Black mates} 0-1

[Event "CrazyAra-0.6.0-CPU-Eval"]
[Site "?"]
[Date "2019.07.29"]
[Round "1"]
[White "CrazyAra_0.6.0_C++"]
[Black "SjaakII-1.4.1"]
[Result "1-0"]
[GameDuration "00:18:57"]
[GameEndTime "2019-07-29T02:42:48.810 CEST"]
[GameStartTime "2019-07-29T02:23:51.232 CEST"]
[PlyCount "57"]
[TimeControl "900+5"]
[Variant "crazyhouse"]

1. e4 {book} Nf6 {book} 2. Nc3 {+0.65/23 22s} Nc6 {-0.18/14 39s}
3. d4 {+0.88/27 22s} d5 {-0.28/14 28s} 4. e5 {+0.96/21 22s} Ne4 {-0.25/13 30s}
5. f3 {+1.16/23 22s} Nxc3 {-0.16/13 19s} 6. bxc3 {+1.16/26 22s}
f6 {-0.23/12 33s} 7. Bb5 {+2.64/20 22s} a6 {-0.34/11 28s}
8. Bxc6+ {+2.49/21 22s} bxc6 {-0.45/11 24s} 9. Qe2 {+2.72/24 22s}
N@c4 {-0.22/10 13s} 10. e6 {+4.10/23 22s} B@g8 {-0.73/12 24s}
11. N@f4 {+3.83/24 22s} g5 {-0.11/13 27s} 12. Ngh3 {+5.41/25 22s}
gxf4 {+0.70/11 22s} 13. Nxf4 {+4.68/26 22s} N@a4 {+0.67/10 30s}
14. P@f7+ {+7.47/19 22s} Bxf7 {+1.51/2 0.001s} 15. exf7+ {+8.20/17 22s}
Kxf7 {-2.15/10 21s} 16. B@e6+ {+9.07/19 22s} Ke8 {-2.72/10 34s}
17. Nxd5 {+9.66/23 22s} Bg7 {-2.86/9 32s} 18. P@f7+ {+11.98/17 22s}
Kf8 {-1.18/2 0.002s} 19. Nf4 {+11.62/19 22s} Bh6 {-3.87/10 24s}
20. Bxc4 {+11.10/17 23s} Bxf4 {-1.56/10 31s} 21. Bxf4 {+10.74/18 23s}
Nxc3 {-2.29/9 17s} 22. B@h6+ {+15.56/13 23s} P@g7 {-3.28/9 29s}
23. Bxg7+ {+18.03/11 23s} Kxg7 {-0.74/2 0.007s} 24. N@h5+ {+20.45/9 23s}
Kg6 {-159.92/7 7.7s} 25. N@h4+ {+25.41/7 23s} Kxh5 {+3.29/2 0.008s}
26. g4+ {+27.49/5 23s} Bxg4 {-159.94/4 0.042s} 27. fxg4+ {+27.01/5 23s}
Kxh4 {-159.96/2 0s} 28. B@g3+ {+71.14/3 23s} Kh3 {-159.98/2 0s}
29. P@g2# {+99.99/1 23s, White mates} 1-0

[Event "CrazyAra-0.6.0-CPU-Eval"]
[Site "?"]
[Date "2019.07.29"]
[Round "1"]
[White "SjaakII-1.4.1"]
[Black "CrazyAra_0.6.0_C++"]
[Result "0-1"]
[GameDuration "00:26:58"]
[GameEndTime "2019-07-29T03:09:48.059 CEST"]
[GameStartTime "2019-07-29T02:42:49.823 CEST"]
[PlyCount "78"]
[TimeControl "900+5"]
[Variant "crazyhouse"]

1. e4 {book} Nf6 {book} 2. e5 {+0.48/15 35s} Nc6 {-0.27/16 22s}
3. exf6 {+1.75/14 39s} exf6 {+0.80/25 22s} 4. d4 {+1.71/12 33s}
d5 {+0.69/19 22s} 5. a3 {+1.68/12 39s} Bd6 {+0.37/23 22s} 6. Nc3 {+1.79/12 24s}
O-O {+0.44/21 22s} 7. Nxd5 {+2.13/11 28s} Re8+ {+0.37/22 22s}
8. Ne2 {+2.06/9 15s} Be6 {+0.62/23 22s} 9. P@e4 {+2.66/10 14s}
P@h3 {+0.77/19 22s} 10. Ndc3 {+3.17/11 26s} hxg2 {+0.32/22 22s}
11. Bxg2 {+3.16/12 22s} P@h3 {+0.16/23 22s} 12. Bf3 {+3.29/12 36s}
Nxd4 {+0.55/32 22s} 13. Nxd4 {+3.06/12 23s} P@g2 {+1.31/41 22s}
14. Bxg2 {+2.86/11 23s} hxg2 {+0.97/19 22s} 15. Rg1 {+2.38/11 36s}
Be5 {+1.79/18 22s} 16. P@e3 {+2.13/9 19s} B@f1 {+2.29/28 22s}
17. N@g3 {+2.09/10 36s} Bxg3 {+6.18/15 22s} 18. hxg3 {+2.61/11 34s}
N@h3 {+6.30/26 22s} 19. N@f3 {+1.04/10 19s} Nxg1 {+8.34/30 22s}
20. Nxg1 {-0.52/11 17s} Bfc4 {+9.82/24 23s} 21. P@d3 {-0.55/11 20s}
R@f1+ {+9.25/25 23s} 22. Kd2 {-0.77/10 20s} Rxd1+ {+9.07/21 23s}
23. Nxd1 {-0.73/11 29s} c5 {+9.31/19 23s} 24. Ndf3 {-1.28/10 31s}
Bg4 {+9.30/17 23s} 25. b3 {-1.23/10 21s} Bxf3 {+8.91/32 23s}
26. Nxf3 {-2.22/10 25s} Bxd3 {+8.20/21 23s} 27. cxd3 {-2.02/9 14s}
P@c4 {+8.78/25 23s} 28. B@d5 {-0.13/9 25s} cxd3 {+9.47/19 23s}
29. N@g1 {-1.04/9 24s} Q@c2+ {+12.73/14 23s} 30. Ke1 {-0.19/2 0.002s}
P@e2 {+14.05/15 23s} 31. Bxf7+ {-7.75/9 22s} Kh8 {+16.52/7 23s}
32. R@d2 {-159.88/8 2.6s} exd1=Q+ {+17.26/7 23s} 33. Rxd1 {-6.37/2 0.003s}
Qc3+ {+19.35/17 23s} 34. Rd2 {-159.88/7 2.9s} Qxa1 {+19.08/15 23s}
35. B@e2 {-159.90/6 1.3s} Qxc1+ {+20.21/7 24s} 36. B@d1 {-159.92/4 0.16s}
B@c3 {+22.29/5 24s} 37. P@c2 {-159.94/6 0.25s} Bxd2+ {+21.04/17 24s}
38. Nxd2 {-20.04/2 0.006s} dxe2 {+22.99/15 24s} 39. Bxe8 {-159.96/2 0.040s}
Qxd1# {+99.99/1 24s, Black mates} 0-1

[Event "CrazyAra-0.6.0-CPU-Eval"]
[Site "?"]
[Date "2019.07.29"]
[Round "1"]
[White "CrazyAra_0.6.0_C++"]
[Black "NebiyuAlien_1.45"]
[Result "1-0"]
[GameDuration "00:15:11"]
[GameEndTime "2019-07-29T03:25:00.706 CEST"]
[GameStartTime "2019-07-29T03:09:49.141 CEST"]
[PlyCount "33"]
[TimeControl "900+5"]
[Variant "crazyhouse"]

1. e4 {book} d6 {book} 2. d4 {+1.38/24 22s} Nd7 {-0.10/18 31s}
3. Nc3 {+2.37/26 22s} e5 {-0.04/17 30s} 4. Nf3 {+3.36/20 22s} h5 {-0.26/17 29s}
5. Bc4 {+6.44/31 22s} Nb6 {-0.08/20 23s} 6. Bxf7+ {+6.57/22 22s}
Kxf7 {-0.74/19 28s} 7. Ng5+ {+6.97/23 22s} Ke7 {-1.26/20 40s}
8. dxe5 {+7.67/20 22s} B@b4 {-1.50/19 26s} 9. Qd4 {+8.22/17 22s}
Bxc3+ {-2.84/19 30s} 10. Qxc3 {+8.07/12 22s} N@a4 {-3.32/18 25s}
11. Qg3 {+7.87/19 22s} a5 {-1.16/16 26s} 12. B@b3 {+9.91/23 22s}
Nc5 {-9.82/17 25s} 13. P@d4 {+10.50/16 22s} Nxb3 {-6.66/18 22s}
14. axb3 {+9.45/22 22s} B@g6 {-4.44/17 18s} 15. exd6+ {+9.44/19 22s}
cxd6 {-8.44/18 57s} 16. P@c5 {+9.53/19 22s} dxc5 {-8.90/18 134s}
17. P@d6+ {+9.54/17 22s, Black resigns} 1-0

[Event "CrazyAra-0.6.0-CPU-Eval"]
[Site "?"]
[Date "2019.07.29"]
[Round "1"]
[White "NebiyuAlien_1.45"]
[Black "CrazyAra_0.6.0_C++"]
[Result "0-1"]
[GameDuration "00:22:34"]
[GameEndTime "2019-07-29T03:47:36.102 CEST"]
[GameStartTime "2019-07-29T03:25:01.913 CEST"]
[PlyCount "56"]
[TimeControl "900+5"]
[Variant "crazyhouse"]

1. e4 {book} d6 {book} 2. Nf3 {+0.18/19 31s} Nf6 {-1.08/17 22s}
3. Nc3 {+0.04/18 30s} Bg4 {-1.32/29 22s} 4. d4 {+0.80/19 23s} e6 {-1.43/20 22s}
5. h3 {+0.90/20 29s} Bxf3 {-1.31/16 22s} 6. gxf3 {+1.30/18 28s}
Nc6 {-1.46/16 22s} 7. h4 {+1.48/18 184s} d5 {-0.53/22 22s}
8. exd5 {+1.58/16 22s} exd5 {-0.89/15 22s} 9. P@g5 {+1.14/16 22s}
Nh5 {-0.53/22 22s} 10. f4 {+1.12/15 17s} Nxd4 {+1.02/22 22s}
11. B@a4+ {-0.60/16 21s} c6 {+1.44/22 22s} 12. Qxh5 {+2.28/18 21s}
P@g6 {+1.07/23 22s} 13. Qg4 {+1.30/18 23s} P@f5 {+0.96/29 22s}
14. Qg3 {+3.54/17 23s} N@e4 {+1.08/29 22s} 15. Qd3 {+2.26/17 23s}
Bc5 {+0.89/21 22s} 16. Rh3 {+1.60/17 41s} Ne6 {+2.61/17 22s}
17. N@h1 {+2.60/16 15s} Bb4 {+2.79/23 22s} 18. Bg2 {-2.02/17 17s}
d4 {+2.36/22 22s} 19. a3 {-1.98/16 19s} Bxc3+ {+5.26/18 22s}
20. bxc3 {-5.84/16 13s} N@c5 {+5.44/17 23s} 21. Qe2 {-7.12/17 28s}
Nxa4 {+5.16/28 23s} 22. Bxe4 {-7.54/17 25s} Nxc3 {+5.32/21 23s}
23. Bxc6+ {-6.70/17 18s} bxc6 {+4.82/27 23s} 24. Qf1 {-6.20/16 12s}
P@e2 {+12.98/15 23s} 25. Qg1 {-9.62/17 18s} B@g4 {+12.92/17 23s}
26. Rh2 {-4.80/16 12s} Ne4 {+13.59/16 23s} 27. P@d2 {-9.90/15 14s}
B@c3 {+16.36/12 23s} 28. B@b2 {-12.34/17 11s}
Nxd2 {+14.48/17 23s, White resigns} 0-1

[Event "CrazyAra-0.6.0-CPU-Eval"]
[Site "?"]
[Date "2019.07.29"]
[Round "1"]
[White "CrazyAra_0.6.0_C++"]
[Black "Feuerstein_0.4.6.1"]
[Result "1-0"]
[GameDuration "00:23:03"]
[GameEndTime "2019-07-29T04:10:40.556 CEST"]
[GameStartTime "2019-07-29T03:47:37.316 CEST"]
[PlyCount "57"]
[TimeControl "900+5"]
[Variant "crazyhouse"]

1. d4 {book} d5 {book} 2. Bf4 {+0.91/25 22s} Bf5 {-0.15/12 61s}
3. e3 {+0.99/22 22s} e6 {-0.17/11 22s} 4. Bd3 {+1.03/26 22s} Bb4+ {-0.04/10 26s}
5. Nc3 {+1.18/22 22s} Nc6 {+0.06/11 45s} 6. Bxf5 {+1.59/25 22s}
Bxc3+ {-0.03/11 33s} 7. bxc3 {+2.10/25 22s} exf5 {-0.03/10 18s}
8. B@g3 {+2.03/32 22s} B@a5 {+0.10/9 19s} 9. Ne2 {+3.08/28 22s}
Qc8 {-0.33/10 81s} 10. O-O {+4.06/17 22s} Nge7 {-0.37/10 39s}
11. f3 {+3.90/21 22s} f6 {+0.06/10 16s} 12. c4 {+5.06/20 22s}
dxc4 {+1.34/10 16s} 13. d5 {+5.92/22 22s} Nb4 {+1.58/10 28s}
14. d6 {+6.88/21 22s} cxd6 {+1.27/9 31s} 15. Qxd6 {+7.71/23 22s}
Kf8 {+0.73/8 40s} 16. B@e6 {+13.54/11 22s} P@c7 {-1.42/10 67s}
17. Bxc8 {+12.74/13 22s} cxd6 {-2.08/8 10s} 18. P@e6 {+14.29/9 22s}
P@f7 {-4.81/10 61s} 19. Bxd6 {+14.14/7 22s} Nd5 {-8.20/9 59s}
20. Bxb7 {+14.65/13 23s} fxe6 {-7.12/8 10s} 21. Bxd5 {+14.83/11 23s}
exd5 {-10.11/8 28s} 22. Bxe7+ {+16.15/9 23s} Kg8 {-10.11/4 0.42s}
23. P@e6 {+17.43/11 23s} N@g5 {-M12/6 42s} 24. P@f7+ {+16.77/9 23s}
Nxf7 {-M10/8 3.7s} 25. exf7+ {+18.84/7 23s} Kxf7 {-M8/6 0.14s}
26. N@d6+ {+21.89/5 23s} Ke6 {-M6/4 0.045s} 27. N@c5+ {+23.70/5 23s}
Kxe7 {-M4/2 0.008s} 28. Q@f7+ {+64.50/3 23s} Kd8 {-M2/1 0.007s}
29. Qd7# {+99.99/1 23s, White mates} 1-0

[Event "CrazyAra-0.6.0-CPU-Eval"]
[Site "?"]
[Date "2019.07.29"]
[Round "1"]
[White "Feuerstein_0.4.6.1"]
[Black "CrazyAra_0.6.0_C++"]
[Result "0-1"]
[GameDuration "00:22:34"]
[GameEndTime "2019-07-29T04:33:16.261 CEST"]
[GameStartTime "2019-07-29T04:10:41.762 CEST"]
[PlyCount "52"]
[TimeControl "900+5"]
[Variant "crazyhouse"]

1. d4 {book} d5 {book} 2. Qd3 {+0.10/12 30s} Nc6 {+0.17/24 22s}
3. Nc3 {+0.12/11 22s} e5 {+0.72/21 22s} 4. dxe5 {+1.41/11 41s} d4 {+0.89/22 22s}
5. Nb5 {+1.35/10 20s} a6 {+2.85/25 22s} 6. Bg5 {+0.16/11 94s} Be7 {+3.62/23 22s}
7. Bxe7 {+0.55/10 34s} Ngxe7 {+4.61/31 22s} 8. P@f6 {+1.03/10 33s}
B@b4+ {+5.04/22 22s} 9. Kd1 {+1.33/10 25s} Nxe5 {+4.98/20 22s}
10. fxg7 {+2.28/9 30s} Rg8 {+5.33/20 22s} 11. Qg3 {+2.06/9 44s}
N7g6 {+4.21/18 22s} 12. B@g5 {+1.14/9 13s} P@e7 {+4.16/32 22s}
13. Bf4 {-0.42/11 98s} axb5 {+8.05/19 22s} 14. Bxe5 {-0.42/9 13s}
N@e4 {+9.62/18 22s} 15. Qf3 {-3.16/11 76s} Nxf2+ {+10.19/13 22s}
16. Qxf2 {-3.16/7 3.2s} Nxe5 {+10.43/16 22s} 17. Nf3 {-6.15/9 38s}
B@e3 {+11.83/20 22s} 18. Qh4 {-4.55/9 10s} Nxf3 {+10.63/23 22s}
19. exf3 {-4.55/6 9.2s} N@f2+ {+10.84/22 22s} 20. Qxf2 {-6.95/10 73s}
Bxf2 {+11.03/19 23s} 21. Bxb5+ {-6.95/5 1.1s} Bd7 {+12.31/17 23s}
22. Bxd7+ {-2.94/7 7.8s} Qxd7 {+12.48/19 23s} 23. N@e4 {-7.70/8 83s}
P@e2+ {+19.20/5 23s} 24. Kc1 {-4.87/3 0.048s} Q@d1+ {+26.90/5 23s}
25. Rxd1 {+5.63/2 0.016s} exd1=Q+ {+69.36/3 23s} 26. Kxd1 {-M2/2 0.009s}
R@e1# {+99.99/1 23s, Black mates} 0-1

[Event "CrazyAra-0.6.0-CPU-Eval"]
[Site "?"]
[Date "2019.07.29"]
[Round "1"]
[White "CrazyAra_0.6.0_C++"]
[Black "Pulsar2009-9b-64"]
[Result "1-0"]
[GameDuration "00:19:04"]
[GameEndTime "2019-07-29T04:52:22.174 CEST"]
[GameStartTime "2019-07-29T04:33:17.480 CEST"]
[PlyCount "47"]
[TimeControl "900+5"]
[Variant "crazyhouse"]

1. e4 {book} e5 {book} 2. Nf3 {+0.61/25 22s} Nc6 3. Bc4 {+0.64/25 22s}
d6 {-0.27/7 36s} 4. Bxf7+ {+1.34/30 22s} Kxf7 {+1.57/7 43s} 5. d4 {+1.02/25 22s}
exd4 {+1.64/7 47s} 6. Nxd4 {+0.67/28 22s} Qh4 {+2.08/6 32s}
7. P@e6+ {+1.78/30 22s} Bxe6 {+2.47/7 32s} 8. Nxe6 {+1.12/32 22s}
Qxe4+ {+4.28/5 33s} 9. Be3 {+1.30/28 22s} B@a5+ {+4.19/5 34s}
10. Nc3 {+7.14/23 22s} Qxg2 {+3.14/6 34s} 11. B@d5 {+7.85/17 22s}
Qxh1+ {+2.31/6 32s} 12. Bxh1 {+8.23/19 22s} Bxc3+ {+2.31/5 30s}
13. bxc3 {+9.94/18 22s} R@g1+ {+1.21/5 35s} 14. Ke2 {+9.93/15 22s}
P@d3+ {-1.07/5 24s} 15. cxd3 {+11.53/17 22s} P@f3+ {-3.29/5 24s}
16. Bxf3 {+12.87/9 22s} P@b2 {-7.87/5 24s} 17. Qxg1 {+20.45/7 22s}
Ke7 {-13.73/5 30s} 18. Nxf8 {+18.19/13 22s} Kxf8 {-12.22/5 23s}
19. Qxg7+ {+15.95/9 22s} Kxg7 {-17.97/5 28s} 20. P@h6+ {+16.84/7 23s}
Nxh6 {-M4/5 21s} 21. Bxh6+ {+21.41/5 23s} Kf7 {-M3/4 26s}
22. Q@g7+ {+24.17/3 23s} Ke8 {-M2/5 25s} 23. P@d7+ {+58.06/3 23s}
Kd8 {-M1/5 19s} 24. N@e6# {+99.99/1 23s, White mates} 1-0

[Event "CrazyAra-0.6.0-CPU-Eval"]
[Site "?"]
[Date "2019.07.29"]
[Round "1"]
[White "Pulsar2009-9b-64"]
[Black "CrazyAra_0.6.0_C++"]
[Result "0-1"]
[GameDuration "00:19:33"]
[GameEndTime "2019-07-29T05:11:57.341 CEST"]
[GameStartTime "2019-07-29T04:52:23.383 CEST"]
[PlyCount "48"]
[TimeControl "900+5"]
[Variant "crazyhouse"]

1. e4 {book} e5 {book} 2. Nf3 {+0.02/4 0.10s} Nc6 {-0.61/23 22s}
3. Bc4 {+0.32/8 48s} Be7 {-0.40/28 22s} 4. Bxf7+ {+1.20/7 38s}
Kxf7 {-0.45/26 22s} 5. P@d5 {+1.42/7 39s} Nd4 {+0.01/26 22s}
6. Nxe5+ {+1.95/7 37s} Kf8 {-0.06/25 22s} 7. P@e3 {+1.15/7 37s}
Nxc2+ {-0.01/23 22s} 8. Qxc2 {+3.99/7 37s} Nh6 {+0.11/29 22s}
9. N@f5 {+4.54/6 30s} d6 {+2.08/24 22s} 10. Nxh6 {+3.64/7 29s}
gxh6 {+1.94/19 22s} 11. N@g6+ {+4.11/7 32s} hxg6 {+2.17/27 22s}
12. Nxg6+ {+3.84/7 34s} Kg8 {+2.50/28 22s} 13. Nxh8 {+3.84/6 34s}
Kxh8 {+3.22/21 22s} 14. P@f7 {+3.15/6 29s} Bg4 {+5.62/18 22s}
15. h3 {+5.22/6 32s} Bh5 {+6.81/22 22s} 16. e5 {+3.23/6 25s}
B@g6 {+12.25/18 22s} 17. Qxg6 {-3.90/6 29s} Bxg6 {+11.99/11 22s}
18. R@e8+ {-4.25/6 24s} Qxe8 {+13.21/15 22s} 19. fxe8=Q+ {-4.25/5 27s}
Rxe8 {+12.55/24 22s} 20. O-O {-M5/5 22s} N@f3+ {+16.24/9 23s}
21. gxf3 {-M4/5 20s} R@g2+ {+23.09/7 23s} 22. Kxg2 {-M3/5 23s}
N@h4+ {+28.61/5 23s} 23. Kg3 {-M2/5 19s} Q@g2+ {+79.83/3 23s}
24. Kf4 {-M1/5 18s} P@g5# {+99.99/1 23s, Black mates} 0-1

[Event "CrazyAra-0.6.0-CPU-Eval"]
[Site "?"]
[Date "2019.07.29"]
[Round "1"]
[White "CrazyAra_0.6.0_C++"]
[Black "TSCP_1.1"]
[Result "1-0"]
[GameDuration "00:18:09"]
[GameEndTime "2019-07-29T05:30:08.369 CEST"]
[GameStartTime "2019-07-29T05:11:58.562 CEST"]
[PlyCount "53"]
[TimeControl "900+5"]
[Variant "crazyhouse"]

1. e4 {book} e6 {book} 2. Nc3 {+1.08/17 22s} d5 {-0.15/7 34s}
3. Bb5+ {+1.17/24 22s} c6 {+0.16/7 33s} 4. Be2 {+2.49/20 22s} d4 {+0.48/7 32s}
5. Nf3 {+1.74/27 22s} dxc3 {+3.50/7 31s} 6. dxc3 {+1.69/26 22s}
Qxd1+ {+3.28/6 30s} 7. Bxd1 {+1.45/26 22s} Q@b6 {+3.28/5 29s}
8. O-O {+2.47/20 22s} Nd7 {+3.12/6 29s} 9. e5 {+2.46/20 22s} f6 {+3.01/6 28s}
10. exf6 {+2.91/14 22s} gxf6 {+2.27/6 27s} 11. P@d6 {+3.02/16 22s}
P@e7 {+2.03/6 26s} 12. Re1 {+3.46/20 22s} exd6 {+2.37/6 26s}
13. Rxe6+ {+4.45/28 22s} P@e7 {+2.47/6 25s} 14. Re1 {+4.63/24 22s}
Nc5 {+1.56/6 24s} 15. Be3 {+5.53/15 22s} Qxb2 {+4.81/6 24s}
16. Bxc5 {+7.19/23 22s} P@e6 {+1.99/5 23s} 17. N@c7+ {+11.41/19 22s}
Kf7 {-9.63/6 22s} 18. Q@e8+ {+12.74/19 22s} Kg7 {-12.52/6 22s}
19. Nxa8 {+14.08/9 22s} Nh6 {-12.87/5 21s} 20. Be3 {+14.51/11 23s}
Nf7 {-16.08/5 21s} 21. P@h6+ {+15.12/9 23s} Nxh6 {-M8/5 1.0s}
22. Bxh6+ {+18.29/7 23s} Kxh6 {-M6/4 0.19s} 23. N@f7+ {+24.18/5 23s}
Kg6 {-M6/4 0.25s} 24. Nxh8+ {+24.11/7 23s} Kf5 {-M6/4 0.23s}
25. P@e4+ {+34.97/5 23s} Kf4 {-M4/3 0.006s} 26. g3+ {+60.63/3 23s}
Kg4 {-M2/2 0.001s} 27. R@h4# {+99.99/1 23s, White mates} 1-0

[Event "CrazyAra-0.6.0-CPU-Eval"]
[Site "?"]
[Date "2019.07.29"]
[Round "1"]
[White "TSCP_1.1"]
[Black "CrazyAra_0.6.0_C++"]
[Result "0-1"]
[GameDuration "00:16:19"]
[GameEndTime "2019-07-29T05:46:28.553 CEST"]
[GameStartTime "2019-07-29T05:30:09.386 CEST"]
[PlyCount "46"]
[TimeControl "900+5"]
[Variant "crazyhouse"]

1. e4 {book} e6 {book} 2. Nf3 d5 {-0.79/17 22s} 3. e5 {+0.25/7 34s}
Ne7 {+0.32/18 22s} 4. d4 {+0.52/7 33s} Nf5 {-0.13/28 22s} 5. Nbd2 {+0.51/7 32s}
Nc6 {+0.14/25 22s} 6. Bb5 {+0.42/7 31s} Bd7 {+1.98/18 22s} 7. Bxc6 {+0.57/7 30s}
Bxc6 {+2.18/18 22s} 8. N@a5 {+0.22/6 30s} B@a6 {+3.20/18 22s}
9. Nxc6 {+0.60/7 29s} bxc6 {+3.22/32 22s} 10. B@a4 {+0.50/6 28s}
Qd7 {+4.02/21 22s} 11. Nf1 {+0.20/6 27s} Bb4+ {+3.76/21 22s}
12. N3d2 {-3.38/7 26s} N@h4 {+9.24/23 22s} 13. Qg4 {-2.50/7 26s}
h5 {+11.37/25 22s} 14. Qh3 {-3.80/7 25s} Bxf1 {+11.80/23 22s}
15. Kxf1 {-5.33/7 24s} N@f4 {+13.92/13 22s} 16. Qb3 {-6.03/7 24s}
Nxd4 {+19.00/5 22s} 17. B@f3 {-16.55/6 23s} Nxb3 {+17.31/7 22s}
18. Bxc6 {-21.03/6 23s} Qxc6 {+19.48/7 22s} 19. axb3 {-28.41/6 22s}
Nxf3 {+24.74/5 22s} 20. P@d7+ {-28.41/4 21s} Qxd7 {+24.44/5 23s}
21. N@f6+ {-M6/4 0.83s} gxf6 {+25.44/5 23s} 22. Nxf3 {-M4/3 0.039s}
P@e2+ {+67.41/3 23s} 23. Kg1 {-M2/2 0.001s} Q@f1# {+99.99/1 23s, Black mates}
0-1

[Event "CrazyAra-0.6.0-CPU-Eval"]
[Site "?"]
[Date "2019.07.29"]
[Round "1"]
[White "CrazyAra_0.6.0_C++"]
[Black "KKFChess_267b"]
[Result "1-0"]
[GameDuration "00:18:55"]
[GameEndTime "2019-07-29T06:05:26.149 CEST"]
[GameStartTime "2019-07-29T05:46:30.729 CEST"]
[PlyCount "53"]
[TimeControl "900+5"]
[Variant "crazyhouse"]

1. e4 {book} Nf6 {book} 2. Nc3 {+0.65/23 22s} Nc6 {+0.44/9 31s}
3. d4 {+0.86/27 22s} d5 {+0.12/9 29s} 4. e5 {+0.97/21 22s} Ng8 {+0.32/9 28s}
5. Be3 {+2.23/25 22s} f6 {-0.41/9 27s} 6. Bd3 {+3.34/12 22s} fxe5 {-0.06/9 26s}
7. dxe5 {+3.79/26 22s} Nh6 {-0.98/8 28s} 8. Nf3 {+3.95/18 22s}
P@e4 {-0.33/10 24s} 9. Nxe4 {+5.83/29 22s} dxe4 {-1.14/9 30s}
10. Bxe4 {+5.60/35 22s} Nf7 {-1.56/8 28s} 11. e6 {+8.95/18 22s}
Bxe6 {+0.40/8 21s} 12. P@d5 {+9.98/19 22s} P@e2 {-1.00/8 23s}
13. dxe6 {+11.96/23 22s} exd1=Q+ {+2.51/8 21s} 14. Rxd1 {+11.91/21 0.014s}
Qxd1+ {+3.34/7 15s} 15. Kxd1 {+11.05/19 0.004s} Q@d6+ {+3.01/7 13s}
16. B@d5 {+12.02/15 24s} R@b1+ {+0.73/8 19s} 17. Ke2 {+13.57/7 24s}
N@d4+ {+1.12/8 15s} 18. Bxd4 {+11.73/25 24s} Nxd4+ {+0.23/9 16s}
19. Nxd4 {+11.34/19 24s} B@g4+ {-0.75/9 22s} 20. P@f3 {+11.20/17 24s}
Bxe6 {-0.88/8 19s} 21. Bxe6 {+11.52/17 24s} P@d3+ {-1.39/8 24s}
22. Bxd3 {+15.50/9 24s} Qxd4 {-7.71/8 27s} 23. P@d7+ {+20.94/9 24s}
Qxd7 {-M8/7 26s} 24. Bxd7+ {+24.37/7 24s} Kxd7 {-M6/6 25s}
25. N@c5+ {+25.68/5 24s} Kd6 {-M4/6 25s} 26. Q@d7+ {+58.72/3 24s}
Kxc5 {-M2/6 24s} 27. Q@b5# {+99.99/1 24s, White mates} 1-0

[Event "CrazyAra-0.6.0-CPU-Eval"]
[Site "?"]
[Date "2019.07.29"]
[Round "1"]
[White "KKFChess_267b"]
[Black "CrazyAra_0.6.0_C++"]
[Result "0-1"]
[GameDuration "00:18:45"]
[GameEndTime "2019-07-29T06:24:12.533 CEST"]
[GameStartTime "2019-07-29T06:05:27.167 CEST"]
[PlyCount "54"]
[TimeControl "900+5"]
[Variant "crazyhouse"]

1. e4 {book} Nf6 {book} 2. e5 {+0.63/10 29s} Nc6 {-0.28/16 22s}
3. exf6 {+1.80/9 27s} exf6 {+0.80/26 22s} 4. Bd3 {+1.82/8 26s} d5 {+0.81/18 22s}
5. Kf1 {+1.80/7 25s} Bc5 {+2.24/17 22s} 6. Qh5 {+2.20/7 25s} P@g6 {+3.52/19 22s}
7. Qh4 {+1.94/8 24s} O-O {+3.73/22 22s} 8. N@b3 {+1.99/9 27s} Be7 {+4.07/18 22s}
9. Be2 {-0.52/9 23s} a5 {+3.58/22 22s} 10. d3 {-0.52/9 23s} a4 {+4.22/19 22s}
11. N3d2 {+1.41/10 22s} f5 {+4.16/18 22s} 12. Qg3 {+0.15/10 25s}
Nd4 {+3.58/14 22s} 13. Bd1 {+1.60/9 22s} Bd6 {+3.41/19 22s}
14. Qe3 {+1.21/10 22s} Ne6 {+2.76/20 22s} 15. Ne2 {-0.52/9 22s}
Re8 {+3.75/16 22s} 16. Nbc3 {+1.25/9 22s} c6 {+3.16/20 22s}
17. Nd4 {+0.21/9 22s} f4 {+6.79/22 22s} 18. Nxe6 {-0.37/10 22s}
fxe3 {+10.25/18 22s} 19. Nxd8 {-1.03/9 24s} exf2 {+19.38/5 22s}
20. Q@h8+ {-1.98/7 27s} Kxh8 {+17.77/9 0.003s} 21. Nxf7+ {-5.42/8 25s}
Kg8 {+17.40/7 0s} 22. Nh6+ {-5.42/7 16s} gxh6 {+21.23/7 24s}
23. N@f6+ {-M8/7 18s} Kf7 {+21.51/7 24s} 24. P@e6+ {-M6/6 19s}
Rxe6 {+25.73/5 24s} 25. g4 {-M4/7 20s} Q@e1+ {+23.97/5 24s} 26. Kg2
Qxh1+ {+59.22/3 24s} 27. Kxf2 {-M2/6 26s} Q@e1# {+99.99/1 24s, Black mates} 0-1

[Event "CrazyAra-0.6.0-CPU-Eval"]
[Site "?"]
[Date "2019.07.29"]
[Round "1"]
[White "CrazyAra_0.6.0_C++"]
[Black "Pychess_1.1"]
[Result "1-0"]
[GameDuration "00:14:49"]
[GameEndTime "2019-07-29T06:39:02.873 CEST"]
[GameStartTime "2019-07-29T06:24:13.555 CEST"]
[PlyCount "45"]
[TimeControl "900+5"]
[Variant "crazyhouse"]

1. e4 {book} d6 {book} 2. d4 {+1.38/24 22s} Nf6 3. Nc3 {+1.80/20 22s} g6
4. Bc4 {+1.93/25 22s} e6 {-0.69/5 30s} 5. Nf3 {+3.67/20 22s} d5 {-0.34/5 13s}
6. exd5 {+7.66/23 22s} exd5 {-0.15/5 9.8s} 7. Nxd5 {+8.50/19 22s}
Nxd5 {+0.80/5 31s} 8. Qe2+ {+8.51/20 22s} N@e6 {+1.13/4 11s}
9. Bxd5 {+7.68/24 22s} P@d2+ {+1.13/3 32s} 10. Bxd2 {+10.51/19 22s}
c6 {-8.40/4 16s} 11. Bxe6 {+12.70/19 22s} Bxe6 {-10.99/4 32s}
12. P@e5 {+12.86/23 22s} B@b5 {-7.15/3 32s} 13. P@d3 {+12.95/21 22s}
Nd7 {-9.72/4 19s} 14. N@d6+ {+12.48/19 22s} Bxd6 {-9.92/4 32s}
15. exd6 {+12.87/21 22s} N@g7 {-12.13/3 32s} 16. N@c7+ {+14.37/21 22s}
Qxc7 {-16.84/5 9.7s} 17. dxc7 {+12.97/19 22s} O-O {-17.56/4 9.5s}
18. P@h6 {+14.26/17 22s} Nf5 {-16.77/3 33s} 19. B@g7 {+14.22/15 22s}
Nxg7 {-12.32/4 32s} 20. hxg7 {+14.97/13 23s} Kxg7 {-12.79/4 25s}
21. N@h5+ {+21.46/5 23s} gxh5 {-327.63/10 3.4s} 22. Bh6+ {+63.37/3 23s}
Kh8 {-327.65/10 0.007s} 23. Q@g7# {+99.99/1 23s, White mates} 1-0

[Event "CrazyAra-0.6.0-CPU-Eval"]
[Site "?"]
[Date "2019.07.29"]
[Round "1"]
[White "Pychess_1.1"]
[Black "CrazyAra_0.6.0_C++"]
[Result "0-1"]
[GameDuration "00:22:08"]
[GameEndTime "2019-07-29T07:01:12.225 CEST"]
[GameStartTime "2019-07-29T06:39:03.886 CEST"]
[PlyCount "64"]
[TimeControl "900+5"]
[Variant "crazyhouse"]

1. e4 {book} d6 {book} 2. d4 g6 {-1.14/18 22s} 3. c4 Bg7 {+1.06/24 22s} 4. Nc3
Nc6 {+0.99/28 22s} 5. d5 {+0.77/5 19s} Ne5 {+1.63/16 22s} 6. Qa4+ {+0.78/5 15s}
Bd7 {+1.92/20 22s} 7. Qb3 {+1.00/5 31s} Qc8 {+1.78/23 22s} 8. Bd2 {+1.40/5 21s}
Nf6 {+2.43/18 22s} 9. f4 {+1.62/5 32s} Neg4 {+2.50/20 22s} 10. h3 {+0.75/5 11s}
Nxd5 {+2.97/23 22s} 11. hxg4 {+2.77/4 32s} Nxc3 {+3.28/27 22s}
12. Bxc3 {-0.08/3 32s} P@d4 {+3.81/25 22s} 13. Bb4 {-0.14/4 19s}
a5 {+3.63/24 22s} 14. Bd2 {-0.06/4 18s} N@c5 {+7.82/21 22s}
15. Qc2 {-0.27/4 32s} Bxg4 {+6.29/36 22s} 16. N@d1 {-0.41/3 32s}
Bxd1 {+9.46/18 22s} 17. Rxd1 {+0.62/4 19s} N@g3 {+10.02/12 22s}
18. N@f2 {-1.31/4 19s} P@e3 {+10.25/15 22s} 19. B@b5+ {-3.72/4 32s}
c6 {+12.03/16 22s} 20. Bxe3 {-7.48/4 32s} dxe3 {+12.32/18 23s}
21. Bxc6+ {-13.01/3 9.4s} bxc6 {+13.92/15 23s} 22. Ngh3 {-14.32/3 15s}
exf2+ {+13.47/13 23s} 23. Nxf2 {-18.33/4 32s} N@b4 {+14.47/17 23s}
24. Qd2 {-18.41/4 14s} B@d4 {+16.20/13 23s} 25. P@h6 {-15.41/3 32s}
Bxf2+ {+14.41/13 23s} 26. Kxf2 {-22.36/4 32s} Ncxe4+ {+17.98/11 23s}
27. Kg1 {-22.97/4 15s} Nxd2 {+17.73/9 23s} 28. Rxd2 {-23.45/3 31s}
Q@e1 {+20.61/21 23s} 29. hxg7 {-23.45/2 30s} Qxf1+ {+19.84/11 23s}
30. Kh2 {-33.56/5 20s} Qxh1+ {+21.94/9 23s} 31. Kxg3 {-327.63/10 5.5s}
R@e3+ {+60.25/3 23s} 32. P@f3 {-327.65/10 0.006s}
B@h4# {+99.99/1 23s, Black mates} 0-1

[Event "CrazyAra-0.6.0-CPU-Eval"]
[Site "?"]
[Date "2019.07.29"]
[Round "2"]
[White "CrazyAra_0.6.0_C++"]
[Black "CrazyWa_1.0.1"]
[Result "1-0"]
[GameDuration "00:32:10"]
[GameEndTime "2019-07-29T07:33:23.746 CEST"]
[GameStartTime "2019-07-29T07:01:13.249 CEST"]
[PlyCount "91"]
[TimeControl "900+5"]
[Variant "crazyhouse"]

1. d4 {book} d5 {book} 2. Bf4 {+0.90/25 22s} Bf5 {-0.27/11 14s}
3. e3 {+0.99/22 22s} Nd7 {-0.21/12 17s} 4. Bd3 {+1.83/20 22s} e6 {-0.11/12 16s}
5. Bxf5 {+2.28/24 22s} exf5 {-0.58/12 22s} 6. Nc3 {+2.37/20 22s}
Bb4 {+0.04/12 24s} 7. Ne2 {+2.40/20 22s} Bxc3+ {-0.01/10 18s}
8. Nxc3 {+2.70/22 22s} B@a5 {-0.47/11 28s} 9. O-O {+2.99/29 22s}
Bxc3 {-0.55/11 20s} 10. bxc3 {+3.03/25 22s} N@e4 {-0.45/11 20s}
11. B@e1 {+3.43/18 22s} Ne7 {-0.77/12 34s} 12. f3 {+3.82/22 22s}
Nd6 {-1.01/13 59s} 13. Beg3 {+6.20/19 22s} Nb5 {-1.24/12 21s}
14. B@b4 {+6.79/17 22s} Ng6 {-3.16/11 27s} 15. a4 {+7.55/14 22s}
Nxf4 {-3.64/12 28s} 16. Bxf4 {+7.11/16 22s} Nxc3 {-3.67/10 15s}
17. Bxc3 {+6.18/19 22s} N@e6 {-4.13/9 27s} 18. B@g3 {+6.68/23 22s}
O-O {-3.73/11 38s} 19. N@h5 {+6.21/15 22s} B@g6 {-2.79/11 23s}
20. Nxg7 {+7.67/19 23s} Kxg7 {-2.80/11 37s} 21. Ba5 {+8.18/14 23s}
Kh8 {-3.22/10 20s} 22. P@h6 {+9.87/16 23s} Kg8 {-4.11/11 35s}
23. Baxc7 {+11.01/16 23s} Nxc7 {-4.62/12 32s} 24. Bxc7 {+10.59/23 23s}
Qe7 {-5.61/10 17s} 25. Bcf4 {+11.20/17 23s} B@b8 {-5.47/10 34s}
26. N@e5 {+12.39/20 23s} Bxe5 {-5.16/11 30s} 27. dxe5 {+13.98/17 23s}
Rfe8 {-5.17/10 14s} 28. N@f6+ {+17.58/18 23s} Nxf6 {-11.41/12 29s}
29. exf6 {+17.52/19 23s} Qd7 {-12.36/10 19s} 30. N@e7+ {+16.30/23 23s}
Rxe7 {-17.54/11 22s} 31. fxe7 {+15.80/21 23s} N@h5 {-17.89/9 23s}
32. P@g7 {+19.17/9 23s} Nxg7 {-M16/10 28s} 33. hxg7 {+17.74/19 23s}
Qxe7 {-M16/9 19s} 34. B@h6 {+18.45/19 23s} N@h3+ {-M14/18 21s}
35. gxh3 {+20.76/19 24s} N@e2+ {-M12/17 21s} 36. Qxe2 {+24.80/17 24s}
f6 {-M14/12 30s} 37. R@h8+ {+26.16/19 24s} Kf7 {-M12/13 29s}
38. Rxa8 {+32.64/17 24s} P@f2+ {-M10/18 22s} 39. Qxf2 {+33.37/15 24s}
N@e8 {-M8/98 21s} 40. R@f8+ {+26.72/17 24s} Ke6 {-M8/99 15s}
41. N@d4+ {+27.30/15 14s} Kd7 {-M6/99 0.67s} 42. P@e6+ {+31.93/13 13s}
Qxe6 {-M6/99 0.35s} 43. Nxe6 {+33.14/11 13s} Kxe6 {-M4/98 0.27s}
44. Rfxe8+ {+42.36/9 13s} Bxe8 {-M4/8 0.19s} 45. g8=Q+ {+46.52/3 12s}
Ke7 {-M2/3 0.18s} 46. Qxe8# {+99.99/1 12s, White mates} 1-0

[Event "CrazyAra-0.6.0-CPU-Eval"]
[Site "?"]
[Date "2019.07.29"]
[Round "2"]
[White "CrazyWa_1.0.1"]
[Black "CrazyAra_0.6.0_C++"]
[Result "0-1"]
[GameDuration "00:27:52"]
[GameEndTime "2019-07-29T08:01:17.173 CEST"]
[GameStartTime "2019-07-29T07:33:24.790 CEST"]
[PlyCount "78"]
[TimeControl "900+5"]
[Variant "crazyhouse"]

1. d4 {book} d5 {book} 2. Bf4 {+0.39/13 35s} e5 {-0.45/27 22s}
3. dxe5 {+2.23/12 20s} Nc6 {-0.66/24 22s} 4. a3 {+2.16/11 27s} g5 {+0.50/22 22s}
5. Bg3 {+1.73/12 35s} h5 {+0.48/33 22s} 6. h4 {+2.79/12 22s} gxh4 {-0.01/27 22s}
7. Bxh4 {+2.85/12 37s} P@g5 {+0.57/27 22s} 8. Bg3 {+2.27/11 21s}
h4 {+1.39/31 22s} 9. Bh2 {+2.95/11 27s} Bg7 {+1.37/28 22s}
10. P@f6 {+2.46/11 18s} Nxf6 {+4.40/22 22s} 11. exf6 {+1.29/11 22s}
Qxf6 {+4.70/25 22s} 12. Qc1 {+0.83/10 22s} P@g3 {+6.04/19 22s}
13. Bxg3 {+0.43/10 20s} hxg3 {+5.24/21 22s} 14. Rxh8+ {+1.00/9 29s}
Bxh8 {+5.21/22 22s} 15. R@g8+ {+1.00/8 19s} Kd7 {+6.08/21 22s}
16. Nf3 {-0.10/8 29s} gxf2+ {+7.53/19 22s} 17. Kxf2 {-5.57/8 64s}
P@g3+ {+8.11/20 22s} 18. Kxg3 {-11.88/8 59s} B@f4+ {+11.31/13 22s}
19. Kf2 {-M16/9 17s} Bxc1 {+11.64/11 22s} 20. P@e6+ {-17.82/7 21s}
fxe6 {+14.40/13 23s} 21. N@c5+ {-36.70/8 34s} Ke7 {+14.39/19 23s}
22. P@d6+ {-31.97/7 22s} cxd6 {+16.44/21 23s} 23. Re8+ {-M16/9 13s}
Kxe8 {+22.47/13 11s} 24. P@f7+ {-M14/9 14s} Qxf7 {+23.43/15 23s}
25. P@d7+ {-M12/12 22s} Bxd7 {+23.61/13 23s} 26. Nd3 {-M10/11 17s}
P@e3+ {+21.84/13 23s} 27. Ke1 {-M10/11 20s} P@d2+ {+23.50/11 23s}
28. Nbxd2 {-M8/19 15s} Bxd2+ {+22.14/9 23s} 29. Kd1 {-M8/18 16s}
N@f2+ {+21.00/17 23s} 30. Nxf2 {-M10/14 24s} exf2 {+24.66/11 24s}
31. N@c7+ {-M12/14 16s} Kf8 {+24.62/11 24s} 32. P@e7+ {-M12/12 24s}
Qxe7 {+23.34/11 24s} 33. Nxe6+ {-M10/15 23s} Bxe6 {+29.10/11 24s}
34. P@g7+ {-M8/98 6.2s} Bxg7 {+30.39/11 24s} 35. Kxd2 {-M6/98 3.1s}
N@e4+ {+29.63/9 24s} 36. Kc1 {-M6/99 2.5s} R@e1+ {+28.66/7 24s}
37. B@d1 {-M6/99 1.3s} Rxd1+ {+31.36/5 24s} 38. Kxd1 {-M4/99 0.21s}
N@e3+ {+63.87/3 24s} 39. Kc1 {-M2/3 0.18s} Q@d1# {+99.99/1 24s, Black mates} 0-1

[Event "CrazyAra-0.6.0-CPU-Eval"]
[Site "?"]
[Date "2019.07.29"]
[Round "2"]
[White "CrazyAra_0.6.0_C++"]
[Black "Sjeng-11.2"]
[Result "1-0"]
[GameDuration "00:24:01"]
[GameEndTime "2019-07-29T08:25:19.384 CEST"]
[GameStartTime "2019-07-29T08:01:18.226 CEST"]
[PlyCount "65"]
[TimeControl "900+5"]
[Variant "crazyhouse"]

1. e4 {book} e5 {book} 2. Nf3 {+0.61/25 22s} Nc6 {-0.95/10 45s}
3. Bc4 {+0.65/30 22s} Qf6 {-1.26/10 43s} 4. Nc3 {+1.24/21 22s} d6 {-1.68/10 41s}
5. Nd5 {+2.46/18 22s} Qd8 {-1.05/9 33s} 6. d3 {+2.97/22 22s} Qd7 {-1.42/9 38s}
7. O-O {+3.96/14 22s} Nf6 {-1.53/10 36s} 8. Ng5 {+4.35/32 22s}
Nxd5 {-1.56/10 16s} 9. Bxd5 {+4.09/23 22s} Nd8 {-2.05/9 23s}
10. Be3 {+3.93/14 22s} N@g4 {-1.49/9 22s} 11. c3 {+4.00/19 22s}
Be7 {-0.35/9 22s} 12. Nxf7 {+4.38/24 22s} Nxf7 {-1.41/9 21s}
13. N@f5 {+5.21/29 22s} Nxe3 {-2.18/8 15s} 14. fxe3 {+6.82/26 22s}
B@f6 {-3.00/8 20s} 15. Nxg7+ {+6.93/26 22s} Bxg7 {-4.03/8 20s}
16. Bxf7+ {+7.51/24 22s} Kd8 {-3.41/8 14s} 17. N@e6+ {+7.55/23 22s} Qxe6
18. Bxe6 {+7.76/22 22s} Bxe6 {-2.61/8 23s} 19. P@d5 {+8.11/21 22s}
Bg8 {-3.97/8 22s} 20. Qg4 {+10.30/7 23s} N@d7 {-4.93/7 15s}
21. P@e6 {+12.07/21 23s} Nc5 {-8.07/8 36s} 22. b4 {+12.19/11 23s}
Bh6 {-5.10/8 40s} 23. bxc5 {+11.88/9 23s} Bxe3+ {-5.13/7 15s}
24. Kh1 {+11.80/13 23s} B@a4 {-6.26/7 30s} 25. N@c6+ {+15.95/23 23s}
Bxc6 {-11.32/7 28s} 26. dxc6 {+17.06/7 23s} N@f6 {-13.32/7 27s}
27. Rxf6 {+18.39/5 23s} N@b6 {-18.00/6 20s} 28. cxb7 {+21.15/5 23s}
N@g3+ {-30.99/7 24s} 29. hxg3 {+24.10/5 23s} Bxe6 {-M9/6 12s}
30. Qxe6 {+27.31/5 23s} P@d7 {-M5/6 9.1s} 31. bxa8=Q+ {+45.12/3 23s}
Nc8 {-M5/5 11s} 32. N@b7+ {+62.66/3 23s} Ke8
33. Qxc8# {+99.99/1 23s, White mates} 1-0

[Event "CrazyAra-0.6.0-CPU-Eval"]
[Site "?"]
[Date "2019.07.29"]
[Round "2"]
[White "Sjeng-11.2"]
[Black "CrazyAra_0.6.0_C++"]
[Result "0-1"]
[GameDuration "00:24:17"]
[GameEndTime "2019-07-29T08:49:38.372 CEST"]
[GameStartTime "2019-07-29T08:25:20.397 CEST"]
[PlyCount "66"]
[TimeControl "900+5"]
[Variant "crazyhouse"]

1. e4 {book} e5 {book} 2. Bc4 {+0.96/10 45s} Nc6 {-0.49/23 22s}
3. Nf3 {+1.26/10 43s} Be7 {-0.38/28 22s} 4. Bxf7+ {+1.56/10 41s}
Kxf7 {-0.60/22 11s} 5. P@d5 {+0.59/10 39s} Nd4 {-0.01/26 22s}
6. Nxe5+ {+0.78/9 33s} Kf8 {-0.05/26 22s} 7. P@c3 {+1.47/9 36s}
Nb5 {+0.04/18 22s} 8. Qe2 {+1.00/9 23s} d6 {0.00/22 22s} 9. Nf3 {+1.18/10 23s}
c6 {+0.30/16 22s} 10. dxc6 {+1.25/10 22s} bxc6 {+0.32/21 22s}
11. P@d5 {+1.25/10 21s} P@g4 {+1.85/21 22s} 12. dxc6 {+1.89/11 36s}
gxf3 {+1.75/21 22s} 13. Qxf3+ {+1.82/9 20s} Nf6 {+1.49/23 22s}
14. P@b7 {+2.30/9 16s} B@g4 {+1.48/23 22s} 15. Qe3 {+2.50/9 19s}
Rb8 {+1.54/27 23s} 16. bxc8=B {+2.41/10 18s} Qxc8 {+1.85/23 23s}
17. h3 {+1.50/9 18s} P@f3 {+4.31/31 23s} 18. hxg4 {+0.88/8 18s}
fxg2 {+6.26/19 23s} 19. Rg1 {+0.50/9 17s} P@h2 {+7.58/17 23s}
20. Rxg2 {-0.77/9 34s} h1=Q+ {+7.95/24 23s} 21. B@f1 {-4.85/8 29s}
Qxg2 {+8.60/24 23s} 22. Bxg2 {-2.97/8 23s} R@g1+ {+9.59/24 23s}
23. B@f1 {-1.42/8 11s} Qxg4 {+11.11/24 23s} 24. c7 {-1.14/7 14s}
Nxc7 {+13.39/15 23s} 25. P@g3 {-5.11/8 28s} P@h3 {+17.45/9 23s}
26. Bxh3 {-8.63/7 20s} Qxh3 {+21.36/11 23s} 27. P@g2 {-20.42/7 19s}
Qxg2 {+22.38/9 23s} 28. Qd3 {-29.86/7 24s} N@f3+ {+23.75/11 23s}
29. Ke2 {-M9/6 8.7s} Qxf1+ {+20.48/9 23s} 30. Kxf3 {-M9/5 11s}
B@g4+ {+20.71/7 23s} 31. Ke3 {-M7/5 11s} Qxd3+ {+25.03/5 23s}
32. cxd3 {-M5/5 11s} B@c5+ {+54.68/3 24s} 33. d4 {-M3/6 11s}
Q@f3# {+99.99/1 24s, Black mates} 0-1

[Event "CrazyAra-0.6.0-CPU-Eval"]
[Site "?"]
[Date "2019.07.29"]
[Round "2"]
[White "CrazyAra_0.6.0_C++"]
[Black "SjaakII-1.4.1"]
[Result "1-0"]
[GameDuration "00:26:47"]
[GameEndTime "2019-07-29T09:16:26.790 CEST"]
[GameStartTime "2019-07-29T08:49:39.391 CEST"]
[PlyCount "77"]
[TimeControl "900+5"]
[Variant "crazyhouse"]

1. e4 {book} e6 {book} 2. Nc3 {+1.08/17 22s} d5 {-0.26/14 35s}
3. Bb5+ {+1.17/24 22s} c6 {+0.27/13 50s} 4. Be2 {+2.44/20 22s} d4 {+0.34/14 40s}
5. Nf3 {+1.75/23 22s} dxc3 {+1.41/12 23s} 6. dxc3 {+1.70/26 22s}
Qxd1+ {+1.41/11 19s} 7. Bxd1 {+1.50/26 11s} Nd7 {+1.45/11 21s}
8. Q@d3 {+1.46/14 22s} Nc5 {+2.02/13 27s} 9. Qd4 {+1.43/29 22s}
N@b5 {+1.97/12 27s} 10. Qe3 {+1.32/16 22s} f6 {+1.24/11 20s}
11. a4 {+2.70/18 22s} Nc7 {+1.05/13 31s} 12. b4 {+2.94/16 22s}
Nd7 {+1.15/12 30s} 13. Be2 {+2.98/24 22s} c5 {+1.48/12 31s}
14. b5 {+3.59/21 23s} a6 {+1.36/12 33s} 15. bxa6 {+5.07/17 23s}
Nxa6 {+1.25/11 23s} 16. Bxa6 {+7.62/22 23s} Rxa6 {+1.19/12 31s}
17. N@c7+ {+6.49/26 23s} Kf7 {+1.30/11 29s} 18. P@d5 {+7.99/19 23s}
P@d4 {+1.32/9 15s} 19. dxe6+ {+6.97/21 23s} Rxe6 {+0.87/9 25s}
20. P@d5 {+6.91/27 23s} Rd6 {+0.71/10 16s} 21. P@e6+ {+6.03/37 23s}
Ke7 {+0.67/9 18s} 22. cxd4 {+5.93/24 23s} cxd4 {+0.71/9 23s}
23. Nxd4 {+5.77/25 23s} B@a5+ {+0.04/9 15s} 24. Bd2 {+5.39/23 23s}
P@b2 {0.00/10 24s} 25. Nf5+ {+5.86/19 23s} Kd8 {+0.11/2 0.015s}
26. Rd1 {+5.15/24 23s} Bxd2+ {+0.18/9 23s} 27. Qxd2 {+4.74/27 23s}
B@c1 {-0.30/9 20s} 28. Qc3 {+4.63/31 23s} P@d2+ {+0.11/9 22s}
29. Kf1 {+7.00/19 23s} Q@h5 {-3.02/9 14s} 30. B@f3 {+8.19/16 23s}
Qxf3 {-8.80/9 16s} 31. gxf3 {+15.62/15 23s} Rc6 {-12.54/8 15s}
32. dxc6 {+15.74/11 24s} Nb6 {-13.45/6 11s} 33. Nb5 {+23.05/13 24s}
B@h3+ {-159.92/6 14s} 34. P@g2 {+21.41/9 24s} Bxg2+ {-159.92/6 7.6s}
35. Kxg2 {+21.87/7 24s} P@h3+ {-159.92/5 1.6s} 36. Kxh3 {+23.64/5 24s}
Nd5 {-159.94/3 0.077s} 37. c7+ {+26.43/5 24s} Nxc7 {-159.96/2 0.006s}
38. Qxc7+ {+68.87/3 24s} Ke8 {-159.98/2 0s}
39. Q@f7# {+99.99/1 24s, White mates} 1-0

[Event "CrazyAra-0.6.0-CPU-Eval"]
[Site "?"]
[Date "2019.07.29"]
[Round "2"]
[White "SjaakII-1.4.1"]
[Black "CrazyAra_0.6.0_C++"]
[Result "0-1"]
[GameDuration "00:25:06"]
[GameEndTime "2019-07-29T09:41:34.190 CEST"]
[GameStartTime "2019-07-29T09:16:27.804 CEST"]
[PlyCount "64"]
[TimeControl "900+5"]
[Variant "crazyhouse"]

1. e4 {book} e6 {book} 2. d4 {+0.40/14 55s} d5 {-0.80/22 22s}
3. e5 {+0.43/13 41s} Nc6 {-0.47/25 22s} 4. Nf3 {+0.61/13 30s}
Nge7 {-0.10/31 22s} 5. Bd3 {+0.73/13 20s} Nf5 {-0.25/30 22s}
6. c3 {+0.76/14 36s} Nfxd4 {+0.54/25 22s} 7. Nxd4 {+0.70/11 19s}
Nxe5 {+1.01/21 22s} 8. Bb5+ {+0.70/11 28s} P@c6 {+1.63/21 22s}
9. Bf4 {+0.78/12 28s} Ng6 {+2.30/21 22s} 10. Nxc6 {+0.90/11 16s}
bxc6 {+3.38/25 22s} 11. Bxc6+ {+0.73/11 30s} P@d7 {+3.04/23 22s}
12. Bxc7 {+0.62/12 39s} Qxc7 {+2.96/25 22s} 13. Bxa8 {+0.42/11 34s}
B@a6 {+3.20/22 22s} 14. Qc2 {+0.40/10 37s} N@d3+ {+4.41/15 22s}
15. Kd1 {+0.55/10 36s} Nge5 {+4.00/19 22s} 16. h3 {+0.11/11 52s}
Nc4 {+5.97/23 22s} 17. N@a4 {-0.35/11 34s} Bb5 {+5.67/19 22s}
18. Qxd3 {-0.88/10 23s} Bxa4+ {+5.42/21 22s} 19. Kc1 {-0.83/10 33s}
Nxb2 {+9.27/13 22s} 20. Qf1 {-2.94/10 21s} N@d3+ {+8.80/11 23s}
21. Kd2 {-3.83/10 21s} P@c2 {+9.62/21 23s} 22. R@d4 {-3.83/9 17s}
c1=Q+ {+10.77/13 23s} 23. Qxc1 {-4.75/11 25s} Nxc1 {+11.17/15 23s}
24. Rxc1 {-4.75/10 21s} Bc5 {+12.35/13 23s} 25. P@b7 {-6.68/8 21s}
Bxb7 {+15.17/9 23s} 26. P@b3 {-8.75/8 19s} Bxd4 {+15.15/7 23s}
27. Kc2 {-10.96/9 26s} Nc4 {+16.67/7 23s} 28. N@d3 {-14.83/8 25s}
P@e4 {+19.18/7 23s} 29. N@d2 {-22.92/8 24s} exd3+ {+20.74/7 23s}
30. Kxd3 {-159.92/4 0.29s} N@f4+ {+24.95/5 23s} 31. Kc2 {-159.96/2 0s}
Q@d3+ {+64.76/3 23s} 32. Kd1 {-159.98/2 0s} R@f1# {+99.99/1 23s, Black mates}
0-1

[Event "CrazyAra-0.6.0-CPU-Eval"]
[Site "?"]
[Date "2019.07.29"]
[Round "2"]
[White "CrazyAra_0.6.0_C++"]
[Black "NebiyuAlien_1.45"]
[Result "1-0"]
[GameDuration "00:14:35"]
[GameEndTime "2019-07-29T09:56:10.402 CEST"]
[GameStartTime "2019-07-29T09:41:35.296 CEST"]
[PlyCount "33"]
[TimeControl "900+5"]
[Variant "crazyhouse"]

1. e4 {book} Nf6 {book} 2. Nc3 {+0.65/23 22s} e5 {-0.10/18 31s}
3. Nf3 {+0.84/27 22s} Nc6 {-0.10/17 27s} 4. Bc4 {+0.93/29 22s}
Bd6 {-0.02/18 27s} 5. O-O {+1.03/26 22s} a6 {+0.08/18 29s} 6. d3 {+2.10/29 22s}
b5 {+0.48/18 28s} 7. Bb3 {+2.75/20 22s} Na5 {+0.60/16 27s} 8. Bg5 {+2.83/24 22s}
Bb7 {-0.18/18 29s} 9. Bd5 {+2.72/13 22s} c6 {+0.84/16 21s}
10. Bxf7+ {+5.65/22 22s} Kxf7 {+3.02/19 24s} 11. d4 {+5.88/23 22s}
exd4 {+3.74/18 34s} 12. P@e5 {+6.70/22 22s} dxc3 {+2.82/16 38s}
13. exf6 {+9.50/11 22s} gxf6 {0.00/16 71s} 14. Qxd6 {+11.24/9 22s}
N@e2+ {-3.86/16 107s} 15. Kh1 {+11.11/9 0.019s} P@e7 {-8.16/15 14s}
16. N@e5+ {+13.83/11 23s} Kg8 {-14.50/17 22s}
17. B@e6+ {+16.93/7 23s, Black resigns} 1-0

[Event "CrazyAra-0.6.0-CPU-Eval"]
[Site "?"]
[Date "2019.07.29"]
[Round "2"]
[White "NebiyuAlien_1.45"]
[Black "CrazyAra_0.6.0_C++"]
[Result "0-1"]
[GameDuration "00:18:36"]
[GameEndTime "2019-07-29T10:14:47.698 CEST"]
[GameStartTime "2019-07-29T09:56:11.609 CEST"]
[PlyCount "40"]
[TimeControl "900+5"]
[Variant "crazyhouse"]

1. e4 {book} Nf6 {book} 2. e5 {+0.12/19 26s} Nc6 {-0.26/16 22s}
3. exf6 {+3.46/21 29s} exf6 {+0.80/25 22s} 4. d4 {+3.44/17 24s}
d5 {+0.67/19 22s} 5. f4 {+3.44/18 29s} Bb4+ {+3.63/24 22s} 6. c3 {+3.70/18 28s}
Qe7+ {+3.41/26 22s} 7. Ne2 {+3.98/19 26s} Bf5 {+5.13/22 22s}
8. Qa4 {+1.34/17 39s} P@d3 {+4.78/28 22s} 9. N@e3 {0.00/19 46s}
dxe2 {+4.56/22 22s} 10. Bxe2 {0.00/19 25s} N@d3+ {+4.61/26 22s}
11. Kd2 {-0.50/18 45s} Nxf4 {+5.26/28 22s} 12. cxb4 {-1.02/16 26s}
Bxb1 {+5.23/20 22s} 13. B@b5 {-0.68/15 23s} O-O {+5.37/22 22s}
14. Rxb1 {-1.32/16 45s} Nxe2 {+5.61/20 22s} 15. Bxc6 {-1.40/16 99s}
Nxd4 {+9.13/15 22s} 16. N@c3 {-4.96/15 98s} B@f4 {+10.76/21 22s}
17. Nxd5 {-5.36/15 16s} Bxe3+ {+11.06/21 22s} 18. Nxe3 {-6.52/15 13s}
bxc6 {+12.19/11 22s} 19. B@d3 {-9.46/13 33s} P@f4 {+12.37/13 22s}
20. B@e4 {-9.70/13 16s} fxe3+ {+13.51/16 23s, White resigns} 0-1

[Event "CrazyAra-0.6.0-CPU-Eval"]
[Site "?"]
[Date "2019.07.29"]
[Round "2"]
[White "CrazyAra_0.6.0_C++"]
[Black "Feuerstein_0.4.6.1"]
[Result "1-0"]
[GameDuration "00:20:41"]
[GameEndTime "2019-07-29T10:35:30.206 CEST"]
[GameStartTime "2019-07-29T10:14:48.915 CEST"]
[PlyCount "43"]
[TimeControl "900+5"]
[Variant "crazyhouse"]

1. e4 {book} d6 {book} 2. d4 {+1.38/24 22s} c6 {-0.31/12 53s}
3. Nc3 {+2.92/24 22s} Nf6 {-0.22/12 24s} 4. Bc4 {+3.27/22 22s} Qa5 {0.00/11 42s}
5. Bd2 {+3.01/21 22s} Qb6 {0.00/11 33s} 6. Nf3 {+4.24/13 22s}
Qxb2 {+1.33/11 31s} 7. Rb1 {+5.59/21 22s} Qa3 {+1.20/11 41s}
8. Ng5 {+5.96/20 22s} e6 {+1.08/11 42s} 9. e5 {+6.16/20 22s} dxe5 {+0.80/10 14s}
10. dxe5 {+5.78/29 22s} Ng8 {-0.43/11 64s} 11. P@f5 {+6.49/23 22s}
P@d7 {-0.56/9 23s} 12. Nxf7 {+9.25/19 22s} Kxf7 {-0.58/8 6.6s}
13. Qh5+ {+10.67/20 22s} Ke7 {-3.36/10 74s} 14. P@d6+ {+13.75/17 22s}
Kd8 {-2.34/9 102s} 15. fxe6 {+14.55/15 22s} Bxd6 {-1.48/7 10.0s}
16. exd6 {+14.75/11 22s} Qxd6 {-0.66/6 9.4s} 17. B@f4 {+18.09/13 22s}
P@e7 {-M10/8 207s} 18. Bxd6 {+13.28/15 22s} exd6 {-M8/6 0.18s}
19. Q@f8+ {+18.30/5 22s} Kc7 {-M6/4 0.024s} 20. Qhe8 {+31.30/5 23s}
b5 {-M4/2 0.011s} 21. Qxc8+ {+65.21/3 23s} Kb6 {-M2/1 0.006s}
22. Na4# {+99.99/1 23s, White mates} 1-0

[Event "CrazyAra-0.6.0-CPU-Eval"]
[Site "?"]
[Date "2019.07.29"]
[Round "2"]
[White "Feuerstein_0.4.6.1"]
[Black "CrazyAra_0.6.0_C++"]
[Result "0-1"]
[GameDuration "00:23:47"]
[GameEndTime "2019-07-29T10:59:18.616 CEST"]
[GameStartTime "2019-07-29T10:35:31.413 CEST"]
[PlyCount "64"]
[TimeControl "900+5"]
[Variant "crazyhouse"]

1. e4 {book} d6 {book} 2. Nc3 {+0.18/13 83s} g6 {-1.11/15 22s}
3. Bc4 {+0.42/11 29s} Bg7 {-1.55/20 22s} 4. d4 {+0.42/11 24s} h6 {-1.67/21 22s}
5. Qf3 {+0.71/11 34s} e6 {-0.50/16 22s} 6. Be3 {+0.81/11 35s} Nc6 {-0.72/18 22s}
7. O-O-O {+0.87/10 19s} a6 {-0.38/18 22s} 8. Nge2 {+0.93/11 31s}
b5 {-0.61/22 22s} 9. Bb3 {+1.02/11 33s} b4 {-0.71/26 22s} 10. Na4 {+0.90/10 29s}
Bd7 {-0.43/19 22s} 11. Bf4 {+0.89/9 15s} Nf6 {-0.18/22 22s}
12. e5 {+1.05/9 8.7s} Nh5 {+0.06/25 22s} 13. exd6 {+1.21/10 14s}
Nxf4 {+0.38/29 22s} 14. Nxf4 {+1.40/9 7.2s} O-O {+0.35/26 22s}
15. d5 {+3.73/9 24s} B@g5 {+2.98/16 22s} 16. dxc6 {+4.45/9 24s}
cxd6 {+2.59/22 22s} 17. g3 {+6.95/9 18s} Bxc6 {+4.92/27 22s}
18. Qxc6 {+8.03/8 13s} Rc8 {+4.49/21 22s} 19. Qxa6 {+10.40/8 16s}
P@c3 {+5.16/22 22s} 20. Rxd6 {+10.38/8 10s} P@d2+ {+7.42/18 23s}
21. Kb1 {+8.93/10 52s} Bxf4 {+8.59/13 23s} 22. Rxd8 {+8.93/8 11s}
Rcxd8 {+12.97/9 23s} 23. N@d3 {+0.33/9 75s} Rxd3 {+16.74/5 23s}
24. N@e7+ {+0.33/7 10s} Kh7 {+15.48/7 23s} 25. B@g8+ {-M14/8 107s}
Rxg8 {+20.49/5 23s} 26. a3 {-M12/8 4.4s} R@c1+ {+23.01/5 23s}
27. Ka2 {-M8/8 0.60s} Rxh1 {+20.29/5 23s} 28. Q@b1 {-13.26/3 0.13s}
Rxb1 {+25.05/5 23s} 29. Bxe6 {-M6/6 3.7s} N@d4 {+32.80/5 23s}
30. Kxb1 {-M4/2 0.012s} d1=Q+ {+36.20/3 23s} 31. R@c1 {-18.17/2 0.011s}
Qxc1+ {+64.46/3 23s} 32. Ka2 {-M2/2 0.007s} Q@a1# {+99.99/1 23s, Black mates}
0-1

[Event "CrazyAra-0.6.0-CPU-Eval"]
[Site "?"]
[Date "2019.07.29"]
[Round "2"]
[White "CrazyAra_0.6.0_C++"]
[Black "Pulsar2009-9b-64"]
[Result "1-0"]
[GameDuration "00:30:08"]
[GameEndTime "2019-07-29T11:29:28.718 CEST"]
[GameStartTime "2019-07-29T10:59:19.834 CEST"]
[PlyCount "81"]
[TimeControl "900+5"]
[Variant "crazyhouse"]

1. d4 {book} d5 {book} 2. Bf4 {+0.91/25 22s} Nf6 3. e3 {+1.00/17 22s}
c6 {-0.13/8 46s} 4. Nc3 {+2.93/22 22s} h5 {-0.20/7 36s} 5. Nf3 {+4.08/17 22s}
Bg4 {-0.63/8 46s} 6. Be2 {+3.46/25 22s} Qb6 {-0.04/8 39s} 7. Rb1 {+3.43/22 22s}
e6 {-0.53/7 31s} 8. Ne5 {+3.41/19 22s} Bxe2 {-0.40/7 38s} 9. Qxe2 {+4.09/16 22s}
B@a6 {-0.22/7 38s} 10. B@d3 {+4.06/23 22s} h4 {-0.86/7 31s}
11. O-O {+4.64/20 22s} Bxd3 {-1.02/7 28s} 12. cxd3 {+4.05/17 22s}
B@d6 {-1.13/7 33s} 13. B@h3 {+5.89/19 22s} Qc7 {-0.72/7 25s}
14. Rbc1 {+7.08/20 22s} a6 {-0.76/7 28s} 15. Nxf7 {+8.15/23 22s}
Qxf7 {-0.59/8 32s} 16. P@e5 {+6.89/27 22s} Bxe5 {-1.27/7 28s}
17. dxe5 {+7.05/25 22s} Nfd7 {-1.32/6 23s} 18. Nxd5 {+14.36/19 22s}
N@b5 {-3.76/6 25s} 19. a4 {+16.05/15 22s} P@f3 {-7.44/6 22s}
20. Qxf3 {+14.55/22 23s} cxd5 {-10.05/6 27s} 21. axb5 {+14.73/15 23s}
Nc5 {-10.30/6 19s} 22. N@g5 {+16.90/11 23s} N@d2 {-12.86/6 19s}
23. Qe2 {+17.60/11 23s} Nxf1 {-8.98/6 20s} 24. Nxf7 {+17.83/11 23s}
Ng3 {-M5/5 21s} 25. hxg3 {+19.78/9 23s} Nbd7 {-26.34/4 20s}
26. Nxh8 {+21.73/15 23s} Nxe5 {-30.88/5 17s} 27. Bxe5 {+28.92/5 23s}
R@d7 {-33.05/5 18s} 28. P@f7+ {+23.64/9 23s} Rxf7 {-35.87/5 17s}
29. Nxf7 {+25.63/17 23s} P@h2+ {-37.51/4 15s} 30. Kxh2 {+27.62/9 23s}
P@c7 {-40.48/5 18s} 31. Ng5 {+26.44/17 23s} hxg3+ {-43.12/5 18s}
32. fxg3 {+25.50/15 23s} P@f7 {-45.16/5 17s} 33. bxa6 {+27.92/5 23s}
Nxa6 {-44.37/5 14s} 34. Nxf7 {+30.50/7 23s} P@h4 {-41.35/4 15s}
35. gxh4 {+32.02/7 24s} Nc5 {-48.36/5 15s} 36. Ng5 {+28.42/13 24s}
Kd8 {-M3/4 13s} 37. Nxe6+ {+30.35/7 24s} Kd7 {-58.10/4 16s}
38. Nxc5+ {+35.03/7 24s} Kc6 {-M2/4 14s} 39. Q@d7+ {+34.61/5 24s}
Kb6 {-M2/5 14s} 40. Qxc7+ {+52.92/3 24s} Ka7 {-M1/4 13s}
41. Qxb7# {+99.99/1 14s, White mates} 1-0

[Event "CrazyAra-0.6.0-CPU-Eval"]
[Site "?"]
[Date "2019.07.29"]
[Round "2"]
[White "Pulsar2009-9b-64"]
[Black "CrazyAra_0.6.0_C++"]
[Result "0-1"]
[GameDuration "00:20:00"]
[GameEndTime "2019-07-29T11:49:30.872 CEST"]
[GameStartTime "2019-07-29T11:29:29.927 CEST"]
[PlyCount "50"]
[TimeControl "900+5"]
[Variant "crazyhouse"]

1. d4 {book} d5 {book} 2. c4 {+0.02/4 0.11s} Nf6 {+1.28/17 22s}
3. c5 {+0.19/8 41s} Nc6 {+2.77/19 22s} 4. Nc3 {+0.55/8 36s} Bf5 {+2.64/20 22s}
5. f3 {+0.05/8 38s} e5 {+5.20/23 22s} 6. e3 {-0.45/8 35s} Bxc5 {+4.55/23 22s}
7. dxc5 {+2.43/7 43s} d4 {+5.68/29 22s} 8. Nb5 {+1.82/7 37s} a6 {+5.93/29 22s}
9. Na3 {+1.41/6 34s} dxe3 {+7.71/22 22s} 10. Bxe3 {+0.48/7 39s}
P@f4 {+8.00/18 22s} 11. Bf2 {+0.16/6 30s} P@e3 {+8.48/21 22s}
12. Bh4 {-0.97/6 29s} Ne4 {+9.12/20 22s} 13. Bxd8 {+3.04/6 25s}
Rxd8 {+8.80/21 22s} 14. Qxd8+ {+3.04/5 31s} Nxd8 {+10.16/18 22s}
15. B@a4+ {+0.49/5 32s} B@c6 {+11.02/18 22s} 16. Bxc6+ {-3.47/5 27s}
bxc6 {+11.83/19 22s} 17. P@d7+ {-3.47/5 27s} Bxd7 {+11.91/9 11s}
18. R@e7+ {-11.65/5 23s} Kxe7 {+16.37/19 23s} 19. B@h4+ {-11.65/5 25s}
B@f6 {+15.74/17 23s} 20. Bxf6+ {-11.50/5 26s} gxf6 {+15.01/9 23s}
21. O-O-O {-M5/5 20s} P@d2+ {+16.41/9 23s} 22. Kb1 {-M4/5 20s}
R@c1+ {+21.72/7 23s} 23. Rxc1 {-M3/6 20s} dxc1=Q+ {+25.74/5 23s}
24. Kxc1 {-M2/6 19s} Q@d2+ {+73.81/3 23s} 25. Kb1 {-M1/6 20s}
R@c1# {+99.99/1 23s, Black mates} 0-1

[Event "CrazyAra-0.6.0-CPU-Eval"]
[Site "?"]
[Date "2019.07.29"]
[Round "2"]
[White "CrazyAra_0.6.0_C++"]
[Black "TSCP_1.1"]
[Result "1-0"]
[GameDuration "00:17:12"]
[GameEndTime "2019-07-29T12:06:44.640 CEST"]
[GameStartTime "2019-07-29T11:49:32.097 CEST"]
[PlyCount "53"]
[TimeControl "900+5"]
[Variant "crazyhouse"]

1. e4 {book} e5 {book} 2. Nf3 {+0.61/25 22s} Nc6 3. Nc3 {+0.78/25 22s}
Bb4 {-0.20/7 34s} 4. Bc4 {+1.49/27 22s} d6 {-0.25/7 33s} 5. O-O {+1.75/26 22s}
Bg4 {-0.19/7 32s} 6. d3 {+2.78/20 22s} Nd4 {+0.28/7 31s} 7. Nxd4 {+5.53/28 22s}
Bxd1 {+5.35/7 30s} 8. Bxf7+ {+6.11/27 22s} Kxf7 {+6.36/6 30s}
9. N@g5+ {+6.18/34 22s} Kg6 {+6.36/6 29s} 10. P@f5+ {+8.79/11 22s}
Kh5 {+2.90/7 28s} 11. Rxd1 {+9.18/21 22s} B@g4 {+5.40/5 27s}
12. B@f3 {+10.73/21 22s} Bxf3 {+6.11/6 26s} 13. Ndxf3 {+12.16/21 22s}
B@g4 {+4.23/5 26s} 14. Ne2 {+16.60/7 22s} Q@h4 {-7.93/6 25s}
15. Ng3+ {+16.06/9 22s} Qxg3 {-16.11/7 24s} 16. hxg3 {+17.02/7 22s}
N@e2+ {-16.11/5 24s} 17. Kh2 {+20.59/5 22s} Qxg5 {-18.25/5 23s}
18. Bxg5 {+22.42/3 22s} N@h4 {-28.22/5 23s} 19. Bxh4 {+29.48/3 22s}
Bd2 {-M6/5 5.6s} 20. Rxd2 {+34.42/3 23s} g5 {-M4/3 0.047s}
21. Bxg5 {+44.21/3 23s} Bxf5 {-M4/3 0.028s} 22. Q@h4+ {+26.82/9 23s}
Kg6 {-M4/3 0.022s} 23. exf5+ {+32.24/7 23s} Kg7 {-M6/4 0.47s}
24. B@f6+ {+50.61/5 23s} Nxf6 {-M4/3 0.030s} 25. Bxf6+ {+35.25/5 23s}
Kf7 {-M4/3 0.039s} 26. Q@e7+ {+72.06/3 23s} Kg8 {-M2/2 0.001s}
27. Qg7# {+99.99/1 23s, White mates} 1-0

[Event "CrazyAra-0.6.0-CPU-Eval"]
[Site "?"]
[Date "2019.07.29"]
[Round "2"]
[White "TSCP_1.1"]
[Black "CrazyAra_0.6.0_C++"]
[Result "0-1"]
[GameDuration "00:18:26"]
[GameEndTime "2019-07-29T12:25:12.397 CEST"]
[GameStartTime "2019-07-29T12:06:45.655 CEST"]
[PlyCount "50"]
[TimeControl "900+5"]
[Variant "crazyhouse"]

1. e4 {book} e5 {book} 2. Nf3 Nc6 {-0.61/21 22s} 3. Bc4 Be7 {-0.40/20 22s}
4. d4 {+0.51/7 34s} exd4 {-0.43/31 22s} 5. Nxd4 {+0.33/7 33s}
Nxd4 {-0.48/28 22s} 6. Qxd4 {+0.27/6 32s} Bf6 {-0.34/28 22s}
7. Qe3 {+0.53/5 31s} N@e5 {-0.67/19 22s} 8. Nd2 {+0.38/6 31s} d6 {+0.42/19 22s}
9. O-O {+0.36/6 30s} Nh6 {+0.83/20 22s} 10. N@d5 {+0.49/5 29s}
Nhg4 {+1.29/22 22s} 11. Qe2 {+0.36/5 28s} O-O {+1.37/24 22s}
12. h3 {+0.16/6 27s} c6 {+1.66/23 22s} 13. P@e7 {+0.45/6 27s}
Bxe7 {+2.99/30 22s} 14. Nxe7+ {+0.15/7 26s} Qxe7 {+3.50/35 22s}
15. hxg4 {+0.15/6 25s} N@f4 {+4.14/32 22s} 16. Qe3 {+1.24/6 25s}
Nxg2 {+4.56/22 22s} 17. Kxg2 {+2.02/6 24s} Bxg4 {+4.48/27 22s}
18. Kg1 {+4.12/5 23s} P@h2+ {+8.39/17 22s} 19. Kxh2 {+4.30/6 23s}
Qh4+ {+9.26/17 22s} 20. Kg1 {+4.77/5 22s} P@h2+ {+11.04/19 23s}
21. Kh1 {-1.05/6 21s} P@f3 {+11.47/21 23s} 22. Nxf3 {+2.65/4 21s}
Bxf3+ {+12.27/17 23s} 23. N@g2 {-5.23/6 20s} Bxg2+ {+12.49/21 23s}
24. Kxg2 {-5.23/5 20s} N@g1 {+15.71/7 23s} 25. P@e7 {-6.80/5 19s}
h1=Q# {+99.99/1 23s, Black mates} 0-1

[Event "CrazyAra-0.6.0-CPU-Eval"]
[Site "?"]
[Date "2019.07.29"]
[Round "2"]
[White "CrazyAra_0.6.0_C++"]
[Black "KKFChess_267b"]
[Result "1-0"]
[GameDuration "00:22:48"]
[GameEndTime "2019-07-29T12:48:03.256 CEST"]
[GameStartTime "2019-07-29T12:25:14.503 CEST"]
[PlyCount "63"]
[TimeControl "900+5"]
[Variant "crazyhouse"]

1. e4 {book} e6 {book} 2. Nc3 {+1.09/18 22s} Nc6 {-0.39/9 31s}
3. d4 {+0.84/22 22s} d5 {-0.05/9 29s} 4. Nf3 {+0.71/29 22s} dxe4 {+0.54/9 28s}
5. Nxe4 {+0.73/19 22s} Nge7 {+0.22/8 30s} 6. Bd3 {+2.39/19 22s}
P@g4 {+0.20/8 25s} 7. Ne5 {+1.71/23 22s} Qxd4 {+0.88/9 25s}
8. Nxc6 {+1.16/29 22s} Nxc6 {+1.04/9 24s} 9. N@b5 {+1.08/30 22s}
Qd7 {+1.04/8 24s} 10. P@d6 {+1.34/26 22s} cxd6 {+2.44/9 23s}
11. Qxg4 {+0.90/20 22s} N@e5 {+3.03/9 46s} 12. Nbxd6+ {+0.53/32 22s}
Bxd6 {+3.78/8 19s} 13. Qxg7 {+1.47/23 22s} Nxd3+ {+3.78/8 16s}
14. cxd3 {+0.84/30 22s} B@a5+ {+2.79/8 20s} 15. P@c3 {+4.40/26 22s}
P@d2+ {-0.78/8 19s} 16. Bxd2 {+6.86/20 22s} N@c2+ {-2.06/8 22s}
17. Kf1 {+7.01/24 22s} Nxa1 {-3.80/8 26s} 18. Qxh8+ {+10.43/15 22s}
R@f8 {-6.82/8 25s} 19. P@g7 {+12.08/9 22s} P@e2+ {-9.76/9 24s}
20. Kxe2 {+12.54/13 11s} Rxh8 {-10.85/9 22s} 21. gxh8=Q+ {+14.53/15 23s}
Q@f8 {-13.26/7 22s} 22. P@g7 {+14.12/13 23s} Bxc3 {-17.93/8 22s}
23. Bxc3 {+18.31/9 23s} P@f3+ {-23.35/9 22s} 24. gxf3 {+19.15/9 23s}
Qe7 {-31.35/8 22s} 25. gxf8=Q+ {+19.07/13 23s} Qxf8 {-M10/6 22s}
26. Qxf8+ {+19.56/11 23s} Bxf8 {-M8/6 22s} 27. N@f6+ {+22.02/9 23s}
Kd8 {-M10/6 22s} 28. Q@d5+ {+27.10/5 23s} P@d7 {-M8/6 22s}
29. R@e8+ {+23.97/5 23s} Kc7 30. B@d6+ {+31.16/3 23s} Bxd6 {-M4/6 27s}
31. Qxd6+ {+58.97/3 24s} Kb6 32. Q@a5# {+99.99/1 24s, White mates} 1-0

[Event "CrazyAra-0.6.0-CPU-Eval"]
[Site "?"]
[Date "2019.07.29"]
[Round "2"]
[White "KKFChess_267b"]
[Black "CrazyAra_0.6.0_C++"]
[Result "0-1"]
[GameDuration "00:26:29"]
[GameEndTime "2019-07-29T13:14:34.102 CEST"]
[GameStartTime "2019-07-29T12:48:04.269 CEST"]
[PlyCount "72"]
[TimeControl "900+5"]
[Variant "crazyhouse"]

1. e4 {book} e6 {book} 2. Nf3 {+0.88/9 29s} d5 {-0.81/17 22s}
3. exd5 {+1.10/9 27s} exd5 {-0.58/17 22s} 4. Bb5+ {+1.10/7 26s}
c6 {-0.49/22 22s} 5. Be2 {+1.22/8 25s} Nf6 {-0.46/20 22s} 6. O-O {+1.58/8 25s}
P@h3 {+0.23/20 22s} 7. gxh3 {+2.04/9 24s} Bxh3 {+0.12/26 22s}
8. P@g2 {+1.90/9 24s} Bxg2 {+1.64/20 22s} 9. Kxg2 {+1.78/8 23s}
P@e4 {+1.37/25 22s} 10. Ng5 {+1.78/8 23s} h6 {+1.93/27 22s}
11. Nxf7 {+0.88/8 23s} P@f3+ {+2.22/27 22s} 12. Bxf3 {+2.51/9 23s}
exf3+ {+2.09/30 22s} 13. Qxf3 {+1.62/8 19s} B@e4 {+2.45/29 22s}
14. Qxe4+ {+5.40/9 19s} dxe4 {+1.93/26 22s} 15. Nxd8 {+6.55/9 35s}
Q@f3+ {+1.32/27 33s} 16. Kg1 Kxd8 {+1.51/28 22s} 17. P@c7+ {+6.77/8 22s}
Kxc7 {+0.98/21 22s} 18. B@e5+ {+5.54/7 22s} P@d6 {+4.17/20 22s}
19. B@a5+ {+3.57/8 22s} b6 {+6.98/30 22s} 20. P@g2 {+3.44/8 22s}
N@e2+ {+7.55/26 22s} 21. Kh1 Qxg2+ {+7.05/24 22s} 22. Kxg2 P@f3+ {+6.28/32 22s}
23. Kh1 {+3.58/9 34s} dxe5 {+5.47/29 22s} 24. Q@f7+ {+3.58/8 27s}
Nbd7 {+8.41/20 22s} 25. Bxb6+ {+1.64/7 31s} axb6 {+12.21/21 22s}
26. Qxd7+ {+0.50/7 24s} Nxd7 {+14.17/20 23s} 27. N@e6+ {-1.51/8 24s}
Kd6 {+15.39/19 23s} 28. Q@c7+ {-3.02/8 35s} Kxe6 {+15.82/17 23s}
29. Qxc6+ {-4.68/8 32s} B@d6 {+17.07/13 23s} 30. P@d5+ {-6.23/8 29s}
Kf6 {+23.49/11 23s} 31. P@g5+ {-10.05/8 27s} hxg5 {+26.32/7 23s}
32. Qxd6+ {-M10/8 26s} Bxd6 {+26.99/7 23s} 33. B@e7+ {-M6/7 25s}
Kxe7 {+30.55/11 23s} 34. P@f6+ {-M6/8 24s} gxf6 {+30.59/7 23s}
35. P@g2 {-M4/8 23s} fxg2+ {+72.06/3 23s} 36. Kxg2
Q@f3# {+99.99/1 23s, Black mates} 0-1

[Event "CrazyAra-0.6.0-CPU-Eval"]
[Site "?"]
[Date "2019.07.29"]
[Round "2"]
[White "CrazyAra_0.6.0_C++"]
[Black "Pychess_1.1"]
[Result "1-0"]
[GameDuration "00:09:29"]
[GameEndTime "2019-07-29T13:24:04.398 CEST"]
[GameStartTime "2019-07-29T13:14:35.122 CEST"]
[PlyCount "31"]
[TimeControl "900+5"]
[Variant "crazyhouse"]

1. e4 {book} Nf6 {book} 2. Nc3 {+0.64/23 22s} e5 {-0.28/5 29s}
3. Nf3 {+0.84/27 22s} d6 {-0.28/5 29s} 4. Bc4 {+2.72/29 22s} Be6 {-0.42/5 12s}
5. Bxe6 {+3.27/18 22s} fxe6 {-0.65/5 9.4s} 6. B@h3 {+3.69/16 22s}
B@g8 {-1.01/4 11s} 7. d4 {+4.93/31 22s} exd4 {-0.26/5 30s}
8. Nxd4 {+5.33/24 22s} P@b4 {-0.04/5 28s} 9. Nxe6 {+6.94/19 22s}
Bxe6 {+0.19/5 12s} 10. Bxe6 {+8.78/22 22s} bxc3 {+0.19/3 30s}
11. B@f7+ {+14.19/11 22s} Ke7 {+1.70/5 30s} 12. Bg5 {+15.63/11 22s}
cxb2 {+7.18/4 8.1s} 13. Bxf6+ {+24.56/7 22s} Kxf6 {+6.24/4 9.3s}
14. N@d5+ {+34.23/5 22s} Ke5 {-327.63/10 1.6s} 15. f4+ {+72.23/3 22s}
Kxe4 {-327.65/10 0.037s} 16. Qd3# {+99.99/1 22s, White mates} 1-0

[Event "CrazyAra-0.6.0-CPU-Eval"]
[Site "?"]
[Date "2019.07.29"]
[Round "2"]
[White "Pychess_1.1"]
[Black "CrazyAra_0.6.0_C++"]
[Result "0-1"]
[GameDuration "00:14:16"]
[GameEndTime "2019-07-29T13:38:21.448 CEST"]
[GameStartTime "2019-07-29T13:24:05.411 CEST"]
[PlyCount "44"]
[TimeControl "900+5"]
[Variant "crazyhouse"]

1. e4 {book} Nf6 {book} 2. e5 Nc6 {-0.25/16 22s} 3. exf6 {+4.11/5 29s}
exf6 {+0.80/25 22s} 4. d4 {+4.04/5 20s} d5 {+0.68/19 22s} 5. Nc3 {+3.87/4 13s}
Bb4 {+0.41/23 22s} 6. a3 {+3.94/4 14s} Bxc3+ {+1.10/22 22s}
7. bxc3 {+4.42/5 22s} N@e4 {+0.93/21 22s} 8. Ne2 {+4.28/4 22s}
O-O {+0.04/21 33s} 9. N@e3 {+4.53/3 30s} Re8 {+1.02/23 22s} 10. a4 {+4.00/4 27s}
Nxf2 {+4.67/26 22s} 11. Kxf2 {+7.15/4 30s} Rxe3 {+5.60/28 22s}
12. Bxe3 {+6.60/4 24s} N@g4+ {+5.76/26 22s} 13. Kg1 {-1.28/5 16s}
Nxe3 {+6.03/21 22s} 14. Qd2 {-1.61/4 16s} P@f2+ {+8.88/20 22s}
15. Kxf2 {+1.75/4 31s} Ng4+ {+9.46/20 22s} 16. Kf3 {+1.97/4 9.7s}
P@e4+ {+19.13/7 22s} 17. Kf4 {-11.83/5 31s} B@d6+ {+23.75/9 22s}
18. P@e5 {-5.19/5 21s} fxe5+ {+29.18/7 22s} 19. Kg3 {-4.80/3 12s}
P@f4+ {+33.94/5 22s} 20. Nxf4 {-15.49/5 14s} exf4+ {+41.59/3 22s}
21. Qxf4 {-327.63/10 0.13s} Bxf4+ {+71.58/3 22s} 22. Kxf4 {-327.65/10 0.079s}
Q@e3# {+99.99/1 22s, Black mates} 0-1

[Event "CrazyAra-0.6.0-CPU-Eval"]
[Site "?"]
[Date "2019.07.29"]
[Round "3"]
[White "CrazyAra_0.6.0_C++"]
[Black "CrazyWa_1.0.1"]
[Result "1-0"]
[GameDuration "00:21:17"]
[GameEndTime "2019-07-29T13:59:39.744 CEST"]
[GameStartTime "2019-07-29T13:38:22.465 CEST"]
[PlyCount "63"]
[TimeControl "900+5"]
[Variant "crazyhouse"]

1. e4 {book} d6 {book} 2. d4 {+1.38/23 22s} Nf6 {-0.44/12 22s}
3. Nc3 {+1.80/20 22s} Bg4 {-0.68/12 25s} 4. Be2 {+2.60/17 22s}
Bxe2 {-0.82/12 17s} 5. Ngxe2 {+2.54/21 22s} Qc8 {-0.62/11 18s}
6. Nf4 {+4.21/20 22s} B@a5 {-0.53/11 28s} 7. B@h3 {+5.22/18 22s}
Bxc3+ {-1.09/11 20s} 8. bxc3 {+6.17/16 11s} Nfd7 {-1.45/11 14s}
9. B@b3 {+12.22/16 22s} N@d8 {-1.63/12 23s} 10. Bxf7+ {+11.57/16 22s}
Nxf7 {-7.82/13 24s} 11. P@e6 {+12.09/21 22s} B@g8 {-8.96/12 30s}
12. exf7+ {+11.96/21 22s} Bxf7 {-4.65/13 37s} 13. N@g5 {+12.16/15 22s}
Bg8 {-5.60/12 22s} 14. Qh5+ {+11.71/13 23s} P@f7 {-9.26/12 15s}
15. Qxf7+ {+14.27/11 23s} Bxf7 {-10.53/13 36s} 16. Nxf7 {+15.94/9 23s}
Rg8 {-10.64/10 20s} 17. Ng5 {+17.61/17 23s} Q@c4 {-15.95/11 41s}
18. P@f7+ {+16.48/15 23s} Qxf7 {-18.21/10 15s} 19. Nxf7 {+16.47/21 23s}
e6 {-19.98/8 20s} 20. Bxe6 {+17.62/13 23s} c6 {-23.50/7 19s}
21. Nxd6+ {+15.89/13 23s} Bxd6 {-26.56/7 16s} 22. P@f7+ {+16.34/19 23s}
Ke7 {-30.44/7 35s} 23. fxg8=Q {+19.97/9 23s} Qxg8 {-M14/7 17s}
24. Bxg8 {+21.66/7 23s} P@d2+ {-M10/33 16s} 25. Bxd2 {+23.56/12 23s}
N@d3+ {-M8/98 15s} 26. cxd3 {+26.44/19 23s} P@f7 {-M6/98 7.6s}
27. Bxf7 {+33.14/5 23s} Bxf4 {-M6/98 2.4s} 28. Bxf4 {+32.75/9 23s}
N@c2+ {-M8/98 11s} 29. Kd2 {+31.18/7 23s} Kxf7 {-M6/78 20s}
30. N@g5+ {+40.93/5 23s} Ke7 {-M4/9 0.18s} 31. Q@f7+ {+63.47/3 23s}
Kd8 {-M2/3 0.18s} 32. R@e8# {+99.99/1 24s, White mates} 1-0

[Event "CrazyAra-0.6.0-CPU-Eval"]
[Site "?"]
[Date "2019.07.29"]
[Round "3"]
[White "CrazyWa_1.0.1"]
[Black "CrazyAra_0.6.0_C++"]
[Result "0-1"]
[GameDuration "00:32:38"]
[GameEndTime "2019-07-29T14:32:19.057 CEST"]
[GameStartTime "2019-07-29T13:59:40.798 CEST"]
[PlyCount "86"]
[TimeControl "900+5"]
[Variant "crazyhouse"]

1. e4 {book} d6 {book} 2. Bc4 {+0.50/13 36s} e6 {-0.94/17 22s}
3. Qe2 {+0.86/12 17s} Qg5 {+0.90/19 22s} 4. g3 {+0.83/12 18s} Nc6 {+0.79/24 22s}
5. Nf3 {+0.92/13 36s} Qh5 {+0.99/19 22s} 6. Na3 {+0.72/11 19s} a6 {+2.02/16 22s}
7. d4 {-0.19/11 42s} Nf6 {+2.74/22 22s} 8. Bd2 {+0.21/10 15s}
Nxe4 {+3.95/21 22s} 9. Qxe4 {-1.69/12 38s} d5 {+4.31/26 22s}
10. Bxd5 {-2.20/11 28s} Qxd5 {+6.14/19 22s} 11. Qxd5 {-2.26/10 25s}
exd5 {+6.21/15 22s} 12. Q@e2+ {-2.27/8 16s} Q@e4 {+7.23/20 22s}
13. Qxe4+ {-3.13/9 17s} dxe4 {+6.76/21 22s} 14. Q@e2 {-3.24/9 40s}
Q@e7 {+7.66/19 22s} 15. P@e6 {-5.47/9 17s} Bxe6 {+11.11/21 22s}
16. Nh4 {-9.21/11 31s} B@f3 {+12.26/20 22s} 17. Nxf3 {-12.72/11 27s}
exf3 {+12.75/7 22s} 18. Qe4 {-13.54/10 30s} Bf5 {+14.44/11 22s}
19. Qxe7+ {-10.43/9 18s} Bxe7 {+14.04/17 22s} 20. B@c4 {-12.35/9 35s}
P@d5 {+14.21/17 23s} 21. N@c3 {-15.61/9 102s} dxc4 {+14.55/9 23s}
22. Q@d5 {-19.04/9 58s} P@e2 {+15.36/18 23s} 23. Qxf3 {-20.03/9 13s}
B@g4 {+14.74/13 23s} 24. Qxe2 {-19.46/9 19s} Bxe2 {+14.18/11 23s}
25. P@g2 {-19.51/8 16s} N@f3+ {+14.70/12 23s} 26. gxf3 {-20.84/10 45s}
Bxf3 {+15.63/14 23s} 27. Rg1 {-21.92/8 15s} P@b4 {+16.27/15 23s}
28. P@e2 {-23.57/9 29s} bxc3 {+16.96/9 23s} 29. Bxc3 {-23.76/8 36s}
Bxe2 {+17.82/7 23s} 30. N@d2 {-27.50/7 23s} N@f3+ {+16.58/15 23s}
31. Nxf3 {-32.89/9 29s} Bxf3 {+18.52/13 23s} 32. N@f4 {-M18/8 25s}
P@e2 {+21.28/19 23s} 33. Nxe2 {-27.69/7 8.8s} Bxe2 {+19.23/18 23s}
34. P@d7+ {-33.68/6 15s} Bxd7 {+21.23/17 23s} 35. Kd2 {-M12/6 36s}
N@e4+ {+24.25/9 24s} 36. Kc1 {-M12/9 13s} Nxc3 {+24.17/15 24s}
37. bxc3 {-M10/9 13s} Bxa3+ {+24.68/13 24s} 38. P@b2 {-M10/9 10s}
Bxb2+ {+25.30/11 24s} 39. Kd2 {-M8/13 12s} Bxc3+ {+33.42/9 24s}
40. Kxe2 {-M6/99 7.6s} Q@d2+ {+33.82/7 24s} 41. Kf3 {-M4/99 0.21s}
Q@g4+ {+35.27/5 14s} 42. Kg2 {-M4/99 0.21s} B@f3+ {+69.57/3 13s}
43. Kf1 {-M2/3 0.18s} Qe2# {+99.99/1 13s, Black mates} 0-1

[Event "CrazyAra-0.6.0-CPU-Eval"]
[Site "?"]
[Date "2019.07.29"]
[Round "3"]
[White "CrazyAra_0.6.0_C++"]
[Black "Sjeng-11.2"]
[Result "1-0"]
[GameDuration "00:26:37"]
[GameEndTime "2019-07-29T14:58:57.931 CEST"]
[GameStartTime "2019-07-29T14:32:20.106 CEST"]
[PlyCount "73"]
[TimeControl "900+5"]
[Variant "crazyhouse"]

1. d4 {book} d5 {book} 2. Bf4 {+0.90/25 22s} e6 {+0.10/11 45s}
3. e3 {+0.83/16 22s} Nd7 {-0.09/10 43s} 4. Bd3 {+1.58/19 22s} g5 {-0.32/10 41s}
5. Bg3 {+3.02/20 22s} Ngf6 {-0.51/9 39s} 6. Nf3 {+3.06/17 22s}
Ne4 {-0.81/10 29s} 7. Nbd2 {+4.12/23 22s} Nxg3 {-0.99/10 27s}
8. hxg3 {+5.16/19 22s} B@f5 {-0.97/9 28s} 9. Bxf5 {+5.33/16 22s}
exf5 {-1.05/10 17s} 10. B@e5 {+5.68/38 22s} Nxe5 {-0.47/9 22s}
11. dxe5 {+5.78/36 22s} B@e7 {-1.73/8 22s} 12. N@h5 {+5.91/30 22s}
B@g7 {-1.86/9 21s} 13. Nxg7+ {+5.92/30 22s} Bxg7 {-2.04/9 15s}
14. N@h5 {+5.94/25 22s} N@e6 {-2.82/9 16s} 15. B@c3 {+6.83/20 22s}
Bgf8 {-1.41/10 24s} 16. Qe2 {+7.36/17 22s} Bd7 {-1.85/9 23s}
17. Nd4 {+6.52/20 22s} Nc5 {-3.58/10 38s} 18. Bb4 {+7.21/21 22s}
Ne4 {-3.58/9 17s} 19. Nxe4 {+6.69/22 22s} fxe4 {-4.61/9 35s}
20. N@g7+ {+9.60/26 23s} Bxg7 21. Nxg7+ {+9.89/29 23s} Kf8
22. Bxe7+ {+10.24/29 23s} Qxe7 {-3.60/8 20s} 23. B@f6 {+10.30/28 23s}
Qb4+ {-4.23/8 19s} 24. B@c3 {+10.22/26 23s} Qb6 {-5.66/8 19s}
25. e6 {+11.44/25 23s} B@a5 {-6.80/7 37s} 26. Bxa5 {+12.74/20 23s}
Qxa5+ {-6.81/8 34s} 27. B@c3 {+13.48/26 23s} B@b4 {-7.37/7 13s}
28. Bxb4+ {+13.51/17 23s} Qxb4+ {-6.90/7 9.1s} 29. B@c3 {+13.64/17 23s}
B@e7 {-8.96/7 28s} 30. Bxe7+ {+13.03/17 23s} Qxe7 {-8.67/8 14s}
31. Ngf5 {+13.63/15 23s} B@c4 {-10.23/8 28s} 32. Nxe7 {+13.87/9 23s}
Bxe2 {-10.30/7 9.4s} 33. Nxd5 {+20.26/7 23s} N@g8 {-9995.00/6 26s}
34. P@g7+ {+18.63/7 23s} Kxg7 {-M7/7 11s} 35. Nf5+ {+19.97/5 24s}
Kf8 {-M5/6 15s} 36. B@g7+ {+60.23/3 24s} Ke8
37. Q@f8# {+99.99/1 24s, White mates} 1-0

[Event "CrazyAra-0.6.0-CPU-Eval"]
[Site "?"]
[Date "2019.07.29"]
[Round "3"]
[White "Sjeng-11.2"]
[Black "CrazyAra_0.6.0_C++"]
[Result "0-1"]
[GameDuration "00:23:50"]
[GameEndTime "2019-07-29T15:22:49.645 CEST"]
[GameStartTime "2019-07-29T14:58:58.952 CEST"]
[PlyCount "66"]
[TimeControl "900+5"]
[Variant "crazyhouse"]

1. d4 {book} d5 {book} 2. e3 {+0.04/11 45s} g6 {+0.01/22 22s}
3. Nc3 {+1.07/11 43s} Bg7 {-0.58/22 33s} 4. Nf3 {+1.42/10 41s}
Nf6 {+0.16/26 22s} 5. Ne5 {+1.68/10 39s} O-O {+0.96/17 22s}
6. Bd2 {+1.02/11 38s} Nc6 {+1.90/24 22s} 7. Be2 {+0.97/11 24s}
Ne4 {+1.87/30 22s} 8. Nxc6 {+1.96/11 23s} bxc6 {+2.24/24 22s}
9. Nxe4 {+2.11/11 23s} dxe4 {+2.39/28 22s} 10. N@g5 {+1.91/10 22s}
N@h4 {+3.09/28 22s} 11. Rg1 {+1.93/9 19s} Qd5 {+2.96/26 22s}
12. Nxh7 {+1.64/10 21s} Kxh7 {+3.44/23 22s} 13. N@c3 {+1.19/9 21s}
Qe6 {+3.95/28 22s} 14. P@e5 {+0.90/9 20s} N@h3 {+6.69/33 22s}
15. gxh3 {-0.82/10 39s} N@g2+ {+7.45/24 22s} 16. Rxg2 {-4.85/9 37s}
Nxg2+ {+9.18/17 22s} 17. Kf1 Qxh3 {+10.03/15 22s} 18. N@g5+ {+1.51/9 18s}
Kh8 {+10.00/29 22s} 19. Nxh3 {+3.20/9 14s} Bxh3 {+10.13/21 22s}
20. Kg1 {+0.67/8 30s} Nh4 {+10.99/19 22s} 21. Bg4 {-3.72/7 32s}
R@g2+ {+16.27/9 22s} 22. Kf1 {-16.63/7 24s} Rxg4+ {+21.24/9 22s}
23. N@g2 {-M13/7 14s} Bxg2+ {+18.81/17 22s} 24. Ke1 {-20.68/7 28s}
N@f3+ {+17.20/11 23s} 25. Qxf3 {-21.85/6 13s} Bxf3 {+24.88/9 23s}
26. Ne2 {-M11/6 26s} Bxe2 {+26.76/5 23s} 27. Q@h7+ {-M13/5 7.8s}
Kxh7 {+35.13/7 0.012s} 28. N@g5+ {-M11/5 9.2s} Rxg5 {+36.20/5 24s}
29. Ba5 {-M7/5 12s} N@f3+ {+28.59/11 24s} 30. Kxe2 Nxd4+ {+36.99/7 24s}
31. exd4 {-M7/4 12s} B@f3+ {+26.60/5 24s} 32. Kd2 {-M5/5 14s}
Q@e2+ {+66.09/3 24s} 33. Kc1 {-M3/5 14s} Q@d1# {+99.99/1 24s, Black mates} 0-1

[Event "CrazyAra-0.6.0-CPU-Eval"]
[Site "?"]
[Date "2019.07.29"]
[Round "3"]
[White "CrazyAra_0.6.0_C++"]
[Black "SjaakII-1.4.1"]
[Result "1-0"]
[GameDuration "00:17:00"]
[GameEndTime "2019-07-29T15:39:51.109 CEST"]
[GameStartTime "2019-07-29T15:22:50.663 CEST"]
[PlyCount "49"]
[TimeControl "900+5"]
[Variant "crazyhouse"]

1. e4 {book} e5 {book} 2. Nf3 {+0.61/25 22s} Nf6 {-0.16/13 37s}
3. Nxe5 {+1.34/23 22s} d6 {-0.18/13 27s} 4. Nxf7 {+3.93/21 22s}
Kxf7 {+0.17/12 45s} 5. Nc3 {+4.29/18 22s} c6 {-0.09/10 19s} 6. d4 {+5.39/22 22s}
Kg8 {+0.22/11 33s} 7. Bc4+ {+6.53/29 22s} d5 {-0.01/10 36s}
8. exd5 {+5.68/19 22s} cxd5 {-0.09/9 14s} 9. Nxd5 {+6.21/20 22s}
Nxd5 {-0.65/9 17s} 10. P@f7+ {+8.32/24 22s} Kxf7 {+3.59/2 0.012s}
11. Qh5+ {+9.42/23 22s} Ke7 {-1.40/8 38s} 12. Bxd5 {+10.02/23 22s}
P@g6 {-1.55/9 33s} 13. Qe5+ {+10.48/15 22s} N@e6 {-4.14/8 22s}
14. P@d6+ {+10.97/21 22s} Qxd6 {-5.18/8 19s} 15. Qxd6+ {+12.47/16 22s}
Kxd6 {-5.42/8 22s} 16. Q@e5+ {+14.75/18 22s} Ke7 {-9.85/9 33s}
17. P@d6+ {+15.90/17 22s} Kd8 {-10.19/8 18s} 18. N@f7+ {+18.00/17 22s}
Ke8 {-159.88/8 13s} 19. Bxe6 {+19.35/15 22s} N@c7 {-10.79/8 33s}
20. Bxc8+ {+20.24/5 23s} Q@e6 {-19.92/7 24s} 21. Bxe6 {+29.88/5 23s}
Nd7 {-159.92/7 3.5s} 22. Bxd7+ {+26.48/7 23s} Kxd7 {-159.92/4 0.14s}
23. N@c5+ {+24.75/5 23s} Kc6 {-159.96/2 0.004s} 24. Q@d7+ {+51.74/3 23s}
Kb6 {-159.98/2 0s} 25. N@c4# {+99.99/1 23s, White mates} 1-0

[Event "CrazyAra-0.6.0-CPU-Eval"]
[Site "?"]
[Date "2019.07.29"]
[Round "3"]
[White "SjaakII-1.4.1"]
[Black "CrazyAra_0.6.0_C++"]
[Result "0-1"]
[GameDuration "00:23:11"]
[GameEndTime "2019-07-29T16:03:03.153 CEST"]
[GameStartTime "2019-07-29T15:39:52.120 CEST"]
[PlyCount "64"]
[TimeControl "900+5"]
[Variant "crazyhouse"]

1. e4 {book} e5 {book} 2. Nf3 {+0.18/14 33s} Nc6 {-0.62/23 22s}
3. Nc3 {+0.17/14 49s} Bc5 {-0.79/28 22s} 4. a3 {+0.12/14 52s} Nf6 {+0.92/25 22s}
5. Bc4 {+0.15/13 30s} O-O {+0.92/33 22s} 6. d3 {+0.04/14 36s} d6 {+1.02/31 22s}
7. O-O {-0.03/12 18s} Ng4 {+1.21/25 22s} 8. Bg5 {+0.75/11 16s}
Nxf2 {+0.64/27 22s} 9. Rxf2 {+1.27/12 16s} Bxf2+ {+0.79/28 22s}
10. Kxf2 {+1.29/10 14s} Qxg5 {+1.57/35 22s} 11. Nxg5 {+0.79/10 39s}
B@h4+ {+0.98/33 22s} 12. B@g3 {+0.96/8 21s} Bxg5 {+2.25/31 22s}
13. Qh5 {+1.13/10 38s} R@g6 {+2.45/24 22s} 14. Nd5 {+0.96/9 37s}
Be6 {+2.17/27 22s} 15. Kg1 {+1.49/10 25s} P@h4 {+3.43/20 22s}
16. Bf2 {+1.93/10 27s} h3 {+4.54/22 22s} 17. Nxc7 {+2.07/10 35s}
N@f4 {+4.58/28 22s} 18. Qd1 {+1.57/10 19s} hxg2 {+9.78/14 22s}
19. P@f5 {+2.08/10 24s} P@e2 {+9.59/21 22s} 20. Qe1 {+2.08/10 33s}
Bxc4 {+9.63/16 23s} 21. fxg6 {+1.15/10 31s} fxg6 {+11.66/15 23s}
22. N@e3 {+0.50/8 20s} B@a5 {+15.71/13 23s} 23. R@c3 {-3.71/9 29s}
Bxc3 {+20.45/11 23s} 24. Nxg2 {-16.26/9 21s} Bxe1 {+24.34/9 23s}
25. Kh1 {-17.75/9 17s} R@f1+ {+22.04/12 23s} 26. Q@g1 {-159.92/9 11s}
Rxg1+ {+22.65/7 23s} 27. Bxg1 {-159.94/3 0.063s} Q@f1 {+25.99/9 23s}
28. P@f7+ {-159.92/7 1.6s} Rxf7 {+29.21/9 23s} 29. R@f2 {-159.90/6 0.70s}
Bxf2 {+29.64/7 23s} 30. Nxf4 {-159.94/6 0.60s} Bxf4 {+28.19/11 23s}
31. Rxf1 {-159.92/5 0.40s} exf1=Q {+32.56/9 23s} 32. Nxa8 {-159.96/2 0.003s}
Qxg1# {+99.99/1 23s, Black mates} 0-1

[Event "CrazyAra-0.6.0-CPU-Eval"]
[Site "?"]
[Date "2019.07.29"]
[Round "3"]
[White "CrazyAra_0.6.0_C++"]
[Black "NebiyuAlien_1.45"]
[Result "1-0"]
[GameDuration "00:17:20"]
[GameEndTime "2019-07-29T16:20:25.172 CEST"]
[GameStartTime "2019-07-29T16:03:04.265 CEST"]
[PlyCount "43"]
[TimeControl "900+5"]
[Variant "crazyhouse"]

1. e4 {book} e6 {book} 2. Nc3 {+1.08/17 22s} d5 {-0.16/19 31s}
3. Bb5+ {+1.17/24 22s} c6 {+0.34/20 30s} 4. Be2 {+2.44/20 22s}
dxe4 {+0.26/18 26s} 5. Nxe4 {+2.40/26 22s} f5 {+0.20/18 24s}
6. Ng3 {+3.87/20 22s} P@e5 {+0.20/17 21s} 7. Nf3 {+6.26/16 22s}
Qc7 {+0.36/17 23s} 8. d4 {+6.42/18 22s} exd4 {-0.14/18 27s}
9. Qxd4 {+6.10/19 22s} c5 {-0.34/18 27s} 10. Qf4 {+6.42/22 22s}
P@d6 {-0.70/16 27s} 11. Qh4 {+6.45/19 22s} Ne7 {+0.26/17 25s}
12. Qh5+ {+7.48/18 22s} Kd7 {-0.72/18 35s} 13. O-O {+9.11/23 22s}
Qb6 {+0.20/16 20s} 14. Rd1 {+8.85/16 22s} Kc7 {-2.00/18 32s}
15. a4 {+10.93/15 22s} Nbc6 {-2.94/17 21s} 16. a5 {+10.81/20 22s}
Nxa5 {-3.60/19 19s} 17. Rxa5 {+12.30/20 22s} Qxa5 {-1.20/17 22s}
18. N@e8+ {+13.64/19 22s} Kb6 {-5.62/19 22s} 19. Nxd6 {+12.94/22 22s}
Qa4 {-2.60/17 18s} 20. Nc4+ {+11.50/16 23s} Ka6 {-10.36/18 44s}
21. P@b5+ {+12.87/18 23s} Qxb5 {-9.74/18 26s}
22. Nd6 {+12.26/18 23s, Black resigns} 1-0

[Event "CrazyAra-0.6.0-CPU-Eval"]
[Site "?"]
[Date "2019.07.29"]
[Round "3"]
[White "NebiyuAlien_1.45"]
[Black "CrazyAra_0.6.0_C++"]
[Result "0-1"]
[GameDuration "00:17:30"]
[GameEndTime "2019-07-29T16:37:57.064 CEST"]
[GameStartTime "2019-07-29T16:20:26.379 CEST"]
[PlyCount "38"]
[TimeControl "900+5"]
[Variant "crazyhouse"]

1. e4 {book} e6 {book} 2. c4 {+0.18/18 26s} Nc6 {+1.75/26 22s}
3. Nc3 {+0.22/18 23s} Nf6 {+1.41/22 22s} 4. h4 {+0.18/18 76s} d5 {+3.60/26 22s}
5. exd5 {+1.20/21 28s} exd5 {+2.88/22 33s} 6. P@g5 {+0.92/20 27s}
d4 {+3.02/21 22s} 7. gxf6 {+0.90/19 26s} dxc3 {+3.46/21 22s}
8. bxc3 {+0.60/18 26s} Qxf6 {+4.03/17 22s} 9. N@d5 {+0.44/17 25s}
Qe5+ {+4.87/15 22s} 10. Ne3 {-0.58/20 128s} P@d4 {+8.34/24 22s}
11. Nf3 {+0.54/20 59s} dxe3 {+9.96/21 22s} 12. Nxe5 {+1.08/18 22s}
exf2+ {+10.03/19 22s} 13. Kxf2 {+0.88/18 14s} Nxe5 {+10.21/17 22s}
14. Q@b5+ {-1.48/18 67s} N@c6 {+8.76/18 22s} 15. P@d7+ {-1.56/16 27s}
Bxd7 {+11.57/21 22s} 16. Qc2 {-5.72/15 17s} N@d6 {+12.90/23 22s}
17. Qbb2 {-5.96/16 12s} N@e4+ {+13.03/16 22s} 18. Ke1 {-15.02/17 13s}
P@f2+ {+13.43/11 22s} 19. Kd1 {-17.20/18 13s} Ng3 {+13.36/17 22s, White resigns}
0-1

[Event "CrazyAra-0.6.0-CPU-Eval"]
[Site "?"]
[Date "2019.07.29"]
[Round "3"]
[White "CrazyAra_0.6.0_C++"]
[Black "Feuerstein_0.4.6.1"]
[Result "1-0"]
[GameDuration "00:25:52"]
[GameEndTime "2019-07-29T17:03:50.697 CEST"]
[GameStartTime "2019-07-29T16:37:58.278 CEST"]
[PlyCount "67"]
[TimeControl "900+5"]
[Variant "crazyhouse"]

1. e4 {book} Nf6 {book} 2. Nc3 {+0.64/23 22s} Nc6 {-0.13/12 26s}
3. d4 {+0.86/26 22s} d5 {-0.12/12 21s} 4. e5 {+0.97/21 22s} Ne4 {-0.08/12 31s}
5. f3 {+1.14/23 22s} Nxc3 {+0.20/11 21s} 6. bxc3 {+1.17/26 22s}
e6 {+0.14/10 20s} 7. Bd3 {+0.57/24 22s} Na5 {+0.14/9 24s} 8. Nh3 {+3.96/21 22s}
Be7 {+0.05/11 89s} 9. O-O {+6.40/14 22s} c5 {+0.22/10 22s}
10. N@h5 {+8.06/23 22s} g6 {+0.51/10 24s} 11. Ng7+ {+7.50/17 22s}
Kf8 {+0.52/10 15s} 12. Bh6 {+8.23/23 22s} Kg8 {+0.59/9 5.5s}
13. Qd2 {+9.15/22 22s} c4 {+0.74/9 7.8s} 14. Rae1 {+9.51/20 22s}
cxd3 {+2.23/11 32s} 15. cxd3 {+11.12/27 22s} B@f8 {+2.23/10 17s}
16. P@f6 {+10.68/28 22s} Bxf6 {+2.72/9 2.9s} 17. exf6 {+13.42/19 22s}
Qxf6 {+2.54/9 7.4s} 18. B@e5 {+13.13/17 22s} Qe7 {-0.12/12 107s}
19. Nxe6 {+13.94/19 22s} Bxe6 {-0.12/10 13s} 20. Bxf8 {+15.09/15 23s}
Qxf8 {-2.36/11 73s} 21. P@g7 {+13.84/13 23s} Qxg7 {-2.51/10 24s}
22. Bxg7 {+13.05/11 23s} N@h5 {-2.51/8 10s} 23. B@e5 {+13.91/9 23s}
Bxh3 {-4.49/9 80s} 24. Bxh8 {+13.23/14 23s} P@g7 {-4.49/7 16s}
25. Bhxg7 {+19.65/7 23s} B@h8 {-12.76/8 90s} 26. Bxh8 {+17.27/7 23s}
P@g7 {-12.76/7 5.9s} 27. Bhxg7 {+23.09/7 23s} N@h8 {-21.06/6 1.8s}
28. Bxh8 {+25.40/7 23s} N@f5 {-25.91/6 23s} 29. N@h6+ {+23.03/9 23s}
Nxh6 {-19.76/3 0.049s} 30. Qxh6 {+23.52/7 23s} N@f5 {-M6/3 0.38s}
31. P@g7 {+29.91/3 23s} Nhxg7 {-M6/4 0.12s} 32. Bhxg7 {+34.16/5 23s}
f6 {-28.19/2 0.019s} 33. B@e6+ {+64.42/3 23s} P@f7 {-M2/2 0.011s}
34. Q@h8# {+99.99/1 23s, White mates} 1-0

[Event "CrazyAra-0.6.0-CPU-Eval"]
[Site "?"]
[Date "2019.07.29"]
[Round "3"]
[White "Feuerstein_0.4.6.1"]
[Black "CrazyAra_0.6.0_C++"]
[Result "0-1"]
[GameDuration "00:22:24"]
[GameEndTime "2019-07-29T17:26:16.685 CEST"]
[GameStartTime "2019-07-29T17:03:51.905 CEST"]
[PlyCount "62"]
[TimeControl "900+5"]
[Variant "crazyhouse"]

1. e4 {book} Nf6 {book} 2. e5 {+0.48/12 28s} Nc6 {-0.24/28 22s}
3. exf6 {+2.18/12 31s} exf6 {+0.79/24 22s} 4. Nf3 {+2.18/10 26s}
d5 {+0.87/21 22s} 5. Bb5 {+2.43/10 28s} Bd6 {+2.28/27 22s} 6. Nc3 {+2.45/10 28s}
O-O {+1.73/24 22s} 7. Nxd5 {+3.94/9 19s} Re8+ {+1.35/27 22s}
8. P@e2 {+3.99/10 46s} P@g4 {+1.91/20 22s} 9. Ng1 {+3.92/9 9.1s}
a6 {+2.56/16 22s} 10. Bxc6 {+4.54/10 20s} bxc6 {+3.35/21 22s}
11. Nc3 {+4.20/11 41s} B@h3 {+5.45/13 22s} 12. Kf1 {+5.90/10 16s}
Bxg2+ {+5.45/19 22s} 13. Kxg2 {+4.15/12 66s} Be5 {+6.28/18 22s}
14. Kf1 {+4.15/9 20s} Bxc3 {+6.83/21 22s} 15. B@g2 {+3.55/10 32s}
P@h3 {+7.37/21 22s} 16. Bxc6 {+4.14/10 20s} Bxb2 {+8.31/19 22s}
17. Bxb2 {+0.55/10 59s} P@g2+ {+8.38/17 22s} 18. Ke1 {+0.55/9 17s}
N@f3+ {+10.98/22 22s} 19. Bxf3 {+0.55/8 5.6s} gxf3 {+11.55/13 22s}
20. N@g3 {-3.72/10 109s} gxh1=Q {+10.55/21 23s} 21. Nxh1 {-3.72/8 9.8s}
fxe2 {+10.78/25 23s} 22. Qxe2 {-4.26/8 33s} P@g2 {+10.51/19 23s}
23. Ng3 {-1.94/6 7.5s} R@f1+ {+12.25/15 23s} 24. Nxf1 {+3.65/2 0.014s}
gxf1=Q+ {+14.09/19 23s} 25. Kxf1 {+3.00/2 0.008s} B@g2+ {+15.52/17 23s}
26. Ke1 {+1.76/2 0.026s} N@f3+ {+17.37/15 23s} 27. Nxf3 {+3.71/5 0.17s}
Rxe2+ {+18.31/7 23s} 28. Kxe2 {+4.15/2 0.008s} Bxf3+ {+21.74/5 23s}
29. Kf1 {-M6/5 0.26s} Q@g2+ {+26.87/5 23s} 30. Ke1 {+1.06/2 0.006s}
Qg1+ {+69.57/3 23s} 31. N@f1 {-M2/2 0.011s} N@g2# {+99.99/1 23s, Black mates}
0-1

[Event "CrazyAra-0.6.0-CPU-Eval"]
[Site "?"]
[Date "2019.07.29"]
[Round "3"]
[White "CrazyAra_0.6.0_C++"]
[Black "Pulsar2009-9b-64"]
[Result "1-0"]
[GameDuration "00:27:53"]
[GameEndTime "2019-07-29T17:54:10.907 CEST"]
[GameStartTime "2019-07-29T17:26:17.902 CEST"]
[PlyCount "73"]
[TimeControl "900+5"]
[Variant "crazyhouse"]

1. e4 {book} d6 {book} 2. d4 {+1.39/24 22s} Nf6 3. Nc3 {+1.81/20 22s}
c6 {-0.58/8 36s} 4. Bc4 {+3.22/22 22s} b5 {+0.53/8 43s} 5. Bxf7+ {+3.18/19 22s}
Kxf7 {+1.09/8 47s} 6. Nf3 {+3.07/22 22s} b4 {+2.70/7 35s} 7. Ne2 {+2.83/18 22s}
Nxe4 {+4.20/7 32s} 8. Qd3 {+2.53/25 22s} P@d5 {+5.15/6 38s}
9. Ng3 {+2.67/25 22s} Ke8 {+4.54/7 34s} 10. Nxe4 {+2.78/24 22s}
dxe4 {+4.69/7 38s} 11. Qxe4 {+3.24/30 22s} B@d5 {+4.44/6 34s}
12. Qe2 {+3.58/18 22s} Qa5 {+3.85/6 28s} 13. P@e4 {+3.93/19 22s}
Ba6 {+3.92/6 33s} 14. P@d3 {+3.65/16 22s} Be6 {+3.00/7 30s}
15. Be3 {+3.75/20 22s} Bg4 {+3.74/6 29s} 16. h3 {+3.95/21 22s} Bh5 {+3.35/7 27s}
17. N@f4 {+4.35/17 22s} Bf7 {+3.96/7 24s} 18. e5 {+4.50/30 22s}
Bxa2 {+3.98/6 22s} 19. O-O {+5.29/23 22s} P@e4 {+3.99/6 22s}
20. Ng5 {+6.33/20 23s} dxe5 {+4.88/7 26s} 21. Rxa2 {+6.69/19 23s}
Qxa2 {+5.72/6 23s} 22. B@f7+ {+7.75/17 23s} Qxf7 {+5.09/7 25s}
23. Nxf7 {+7.50/13 23s} Kxf7 {+4.99/5 23s} 24. dxe5 {+8.01/27 23s}
Kg8 {+4.85/5 23s} 25. e6 {+10.04/21 23s} B@e8 {+1.57/5 17s}
26. P@f7+ {+10.06/20 23s} Bxf7 {+0.71/7 17s} 27. exf7+ {+10.43/18 23s}
Kxf7 {+0.71/6 20s} 28. B@e6+ {+10.68/16 23s} Ke8 {+1.59/6 17s}
29. Q@c7 {+10.93/14 23s} P@f7 {+1.87/5 15s} 30. Qh5 {+12.67/9 23s}
g6 {-0.85/5 15s} 31. Nxg6 {+17.26/7 23s} P@h2+ {-4.52/5 14s}
32. Kxh2 {+19.97/5 23s} P@g3+ {-13.80/4 17s} 33. fxg3 {+23.75/5 23s}
N@g4+ {-M4/4 13s} 34. Qxg4 {+26.78/3 23s} N@f3+ {-M3/4 13s}
35. Rxf3 {+32.86/5 24s} exf3 {-M2/5 13s} 36. P@d7+ {+66.26/3 24s}
Nxd7 {-M1/6 15s} 37. Qxd7# {+99.99/1 24s, White mates} 1-0

[Event "CrazyAra-0.6.0-CPU-Eval"]
[Site "?"]
[Date "2019.07.29"]
[Round "3"]
[White "Pulsar2009-9b-64"]
[Black "CrazyAra_0.6.0_C++"]
[Result "0-1"]
[GameDuration "00:25:43"]
[GameEndTime "2019-07-29T18:19:55.291 CEST"]
[GameStartTime "2019-07-29T17:54:12.125 CEST"]
[PlyCount "66"]
[TimeControl "900+5"]
[Variant "crazyhouse"]

1. e4 {book} d6 {book} 2. d4 {+0.02/4 0.11s} g6 {-1.13/18 22s}
3. d5 {+0.84/8 48s} Bg7 {-0.04/20 22s} 4. Nc3 {+0.89/7 44s} Nf6 {-0.13/21 22s}
5. Bg5 {+1.14/7 35s} h6 {+1.65/18 22s} 6. Bxf6 {+0.63/7 36s} Bxf6 {+1.18/26 22s}
7. Qd2 {+0.66/6 36s} c6 {+2.07/22 22s} 8. O-O-O {+0.63/6 40s}
B@g7 {+5.47/20 22s} 9. N@b1 {+0.32/7 31s} Qb6 {+6.71/17 22s}
10. Nf3 {-0.53/7 33s} O-O {+5.09/22 33s} 11. Re1 {-0.41/7 33s}
Bg4 {+6.42/22 22s} 12. h4 {-0.57/7 34s} Nd7 {+6.55/24 22s} 13. Nh2 {+0.47/7 29s}
Qxb2+ {+7.28/20 22s} 14. Kxb2 {+1.38/7 33s} P@b4 {+6.95/20 22s}
15. Kc1 {+3.20/7 26s} bxc3 {+7.03/21 22s} 16. Qf4 {+1.17/7 24s}
Bh5 {+7.25/23 22s} 17. g4 {+1.44/7 28s} Bxh4 {+7.81/24 22s}
18. gxh5 {-2.15/6 27s} Bg5 {+9.08/19 22s} 19. Qxg5 {-5.07/6 22s}
hxg5 {+9.39/19 22s} 20. B@h7+ {-6.65/5 20s} Kh8 {+9.76/18 22s}
21. Kd1 {-7.22/6 24s} P@d2 {+12.33/9 22s} 22. Nxd2 {-12.61/5 25s}
cxd2 {+13.42/9 22s} 23. Q@a3 {-18.10/5 19s} N@b1 {+15.94/11 22s}
24. B@b4 {-20.47/6 19s} Nxa3 {+16.19/7 22s} 25. Ke2 {-31.79/5 19s}
dxe1=Q+ {+20.26/13 23s} 26. Bxe1 {-M4/5 19s} N@f4+ {+22.27/11 23s}
27. Kf3 {-M3/5 19s} Ne5+ {+24.85/9 23s} 28. Ke3 {-M2/5 19s} Nxc2+ {+24.14/7 23s}
29. Kd2 {-M2/5 16s} Nxe1 {+29.91/5 23s} 30. Bd3 {-M3/4 15s}
Ne1xd3 {+34.98/5 23s} 31. P@e2 {-M2/3 15s} Q@b2+ {+50.80/3 23s}
32. P@c2 {-M2/4 17s} Q@c3+ {+67.27/3 23s} 33. Kd1 {-M1/5 14s}
Qc1# {+99.99/1 23s, Black mates} 0-1

[Event "CrazyAra-0.6.0-CPU-Eval"]
[Site "?"]
[Date "2019.07.29"]
[Round "3"]
[White "CrazyAra_0.6.0_C++"]
[Black "TSCP_1.1"]
[Result "1-0"]
[GameDuration "00:17:10"]
[GameEndTime "2019-07-29T18:37:06.531 CEST"]
[GameStartTime "2019-07-29T18:19:56.506 CEST"]
[PlyCount "47"]
[TimeControl "900+5"]
[Variant "crazyhouse"]

1. d4 {book} d5 {book} 2. Bf4 {+0.90/25 22s} e6 {0.00/7 34s}
3. e3 {+0.84/15 22s} Nf6 {0.00/7 33s} 4. Nf3 {+1.85/18 22s} Bd7 {-0.10/7 32s}
5. Bd3 {+2.49/24 22s} Nc6 {-0.18/7 31s} 6. Nbd2 {+2.21/18 22s} Nb4 {-0.07/7 30s}
7. O-O {+2.24/21 22s} Be7 {-0.10/7 29s} 8. Ne5 {+1.95/21 22s} O-O {-0.06/7 29s}
9. Be2 {+2.01/23 22s} Ba4 {-0.09/7 28s} 10. Rc1 {+2.43/24 22s} Bd6 {+0.06/7 27s}
11. a3 {+2.86/27 22s} Nxc2 {+1.07/7 26s} 12. Rxc2 {+4.50/21 22s}
Bxc2 {+1.07/6 26s} 13. Qxc2 {+4.89/21 22s} Qe7 {+0.05/5 25s}
14. N@h6+ {+6.01/15 22s} gxh6 {+4.04/7 24s} 15. Bxh6 {+5.17/23 22s}
P@g7 {+4.02/6 24s} 16. Bxg7 {+9.08/22 22s} Kxg7 {+2.44/6 23s}
17. P@g5 {+8.49/19 22s} Bxe5 {+1.73/5 22s} 18. dxe5 {+15.58/15 22s}
Kg8 {-5.13/5 22s} 19. exf6 {+17.82/16 22s} N@h3+ {-16.83/5 21s}
20. gxh3 {+18.67/17 11s} Qxf6 {-20.23/5 21s} 21. gxf6 {+22.26/14 23s}
P@g7 {-21.61/4 20s} 22. N@h6+ {+26.91/5 23s} Kh8 {-M4/3 0.013s}
23. Q@g8+ {+66.20/3 23s} Rxg8 {-M2/2 0.001s}
24. Nxf7# {+99.99/1 23s, White mates} 1-0

[Event "CrazyAra-0.6.0-CPU-Eval"]
[Site "?"]
[Date "2019.07.29"]
[Round "3"]
[White "TSCP_1.1"]
[Black "CrazyAra_0.6.0_C++"]
[Result "0-1"]
[GameDuration "00:19:35"]
[GameEndTime "2019-07-29T18:56:43.490 CEST"]
[GameStartTime "2019-07-29T18:37:07.548 CEST"]
[PlyCount "56"]
[TimeControl "900+5"]
[Variant "crazyhouse"]

1. d4 {book} d5 {book} 2. Nf3 Bf5 {+0.03/18 22s} 3. e3 {+0.30/7 34s}
e6 {+0.04/21 22s} 4. Nc3 {+0.25/7 33s} Nf6 {+0.39/22 22s} 5. Bd3 {+0.03/7 32s}
Ne4 {+0.85/21 22s} 6. Bd2 {+0.30/7 31s} Bd6 {+1.88/23 22s} 7. O-O {+0.06/7 30s}
Nc6 {+1.92/20 22s} 8. Bb5 {+0.35/7 30s} Bg4 {+3.94/18 22s} 9. Be1 {+0.12/7 29s}
Nxc3 {+5.01/27 22s} 10. Bxc3 {+0.35/7 28s} N@h4 {+4.70/25 22s}
11. N@e1 {+0.35/6 27s} Nxg2 {+4.94/22 22s} 12. Nxg2 {+0.29/7 26s}
P@e4 {+4.46/24 22s} 13. Bxc6+ {0.00/7 26s} bxc6 {+9.32/16 22s}
14. N@g5 {0.00/6 25s} exf3 {+9.96/21 22s} 15. Nxf3 {-1.70/6 24s}
Bxf3 {+10.64/26 22s} 16. Qxf3 {-1.85/6 24s} N@g5 {+11.20/22 22s}
17. Qd1 {-1.95/6 23s} B@f3 {+11.41/21 22s} 18. P@e2 {-1.87/6 23s}
N@h3+ {+11.18/21 22s} 19. Kh1 {-1.88/7 22s} Bxg2+ {+10.80/19 22s}
20. Kxg2 {-1.88/7 21s} N@h4+ {+11.25/17 23s} 21. Kh1 {-11.80/7 21s}
Ne4 {+11.82/13 23s} 22. Qe1 {-11.80/6 20s} Qg5 {+12.94/19 23s}
23. N@g3 {-6.07/5 20s} Bxg3 {+15.24/11 23s} 24. B@c8 {-13.55/5 19s}
Bxf2 {+22.86/7 23s} 25. Bd7+ {-M8/5 2.7s} Kxd7 {+26.32/5 23s}
26. B@e8+ {-M6/4 0.35s} Kxe8 {+28.29/5 23s} 27. Rg1 {-M4/3 0.013s}
P@g2+ {+66.09/3 23s} 28. Rxg2 {-M2/2 0s} Qxg2# {+99.99/1 23s, Black mates} 0-1

[Event "CrazyAra-0.6.0-CPU-Eval"]
[Site "?"]
[Date "2019.07.29"]
[Round "3"]
[White "CrazyAra_0.6.0_C++"]
[Black "KKFChess_267b"]
[Result "1-0"]
[GameDuration "00:20:21"]
[GameEndTime "2019-07-29T19:17:06.631 CEST"]
[GameStartTime "2019-07-29T18:56:45.629 CEST"]
[PlyCount "55"]
[TimeControl "900+5"]
[Variant "crazyhouse"]

1. e4 {book} e5 {book} 2. Nf3 {+0.62/25 22s} Nf6 {+0.15/9 31s}
3. Nxe5 {+1.33/21 22s} Qe7 {-0.10/9 29s} 4. d4 {+1.34/38 22s} d6 {0.00/8 28s}
5. Nxf7 {+1.56/32 22s} Qxe4+ {+0.28/8 27s} 6. Qe2 {+3.57/21 22s}
Qxe2+ {-0.01/9 40s} 7. Bxe2 {+3.66/29 22s} Kxf7 {-0.20/8 19s}
8. P@g5 {+3.79/20 22s} P@e3 {-0.04/7 19s} 9. Bxe3 {+6.94/19 22s}
Nd5 {-2.09/8 24s} 10. Nc3 {+7.94/25 22s} Nxe3 {-1.04/8 24s}
11. fxe3 {+7.54/25 22s} Q@h4+ {-1.37/7 23s} 12. Q@g3 {+9.82/16 22s}
Qxg3+ {-1.66/8 23s} 13. hxg3 {+8.65/18 22s} Q@f5 {-1.66/7 23s}
14. Rf1 {+9.11/17 22s} Qxf1+ {-2.03/8 23s} 15. Bxf1 {+9.42/18 22s}
B@e6 {-3.22/7 27s} 16. Q@d8 {+12.65/14 22s} N@e8 {-5.60/7 26s}
17. g6+ {+12.97/13 22s} hxg6 {-2.41/8 25s} 18. N@g5+ {+13.92/15 22s} Kg8
19. Qxe8 {+15.00/13 22s} R@e7 {-6.31/8 29s} 20. Qxg6 {+21.30/7 23s}
P@f2+ {-M6/6 27s} 21. Kxf2 {+21.12/5 23s} Rf7+ {-M6/6 26s}
22. Nxf7 {+32.01/3 23s} Nd7 {-M4/6 25s} 23. Nxh8 {+21.99/7 23s} Nf6 {-M6/7 24s}
24. P@f7+ {+23.01/5 23s} Bxf7 {-M6/7 24s} 25. Qxf7+ {+27.55/5 23s}
Kh7 {-M4/6 23s} 26. Q@g6+ {+29.74/5 23s} Kxh8 27. Qxf8+ {+64.17/3 23s}
Ng8 {-M2/7 28s} 28. R@h7# {+99.99/1 23s, White mates} 1-0

[Event "CrazyAra-0.6.0-CPU-Eval"]
[Site "?"]
[Date "2019.07.29"]
[Round "3"]
[White "KKFChess_267b"]
[Black "CrazyAra_0.6.0_C++"]
[Result "0-1"]
[GameDuration "00:20:48"]
[GameEndTime "2019-07-29T19:37:56.483 CEST"]
[GameStartTime "2019-07-29T19:17:07.646 CEST"]
[PlyCount "56"]
[TimeControl "900+5"]
[Variant "crazyhouse"]

1. e4 {book} e5 {book} 2. Nc3 {+0.05/9 29s} Nc6 {-0.78/28 22s}
3. Nf3 {+1.30/9 27s} Bc5 {-0.84/29 22s} 4. Nxe5 {-0.12/8 26s}
Nxe5 {+1.69/23 22s} 5. Nb5 {-1.96/7 32s} Bxf2+ {+5.39/21 22s}
6. Kxf2 {-1.32/7 30s} Nf6 {+5.71/19 22s} 7. P@f3 {-1.64/8 28s}
Neg4+ {+5.96/20 22s} 8. fxg4 {-1.01/8 26s} Nxe4+ {+5.89/28 22s}
9. Ke2 {-1.64/7 21s} d5 {+5.83/22 22s} 10. N@f2 {-1.33/8 24s}
Nxf2 {+9.87/15 22s} 11. Nxc7+ {-3.56/8 25s} Qxc7 {+12.48/15 22s}
12. B@a4+ {-6.21/8 24s} P@c6 {+13.47/13 22s} 13. Kxf2 {-7.12/8 23s}
N@e4+ {+14.86/13 22s} 14. Ke3 {-M10/7 23s} N@f2 {+16.65/11 22s}
15. Ke2 {-9.95/8 27s} Nxd1 {+15.59/13 22s} 16. N@d3 {-11.38/8 21s}
Q@e7 {+18.48/5 22s} 17. P@d7+ {-12.28/8 26s} Bxd7 {+19.27/5 22s}
18. Kxd1 {-15.58/8 25s} N@f2+ {+20.64/3 22s} 19. Ke1 {-16.94/7 24s}
Nxh1 {+19.65/15 22s} 20. N@e3 {-17.78/8 23s} P@f2+ {+18.95/13 23s}
21. Nxf2 {-19.39/8 23s} Nhxf2 {+20.00/11 23s} 22. P@b5 {-19.78/7 22s}
Nxg4 {+23.87/5 23s} 23. Nxg4 {-24.99/8 22s} Bxg4 {+37.31/3 23s}
24. N@d1 {-M6/7 18s} P@f2+ {+21.35/9 23s} 25. Nxf2 Nxf2+ {+27.89/7 23s}
26. P@e3 {-M6/6 24s} Ne4 {+40.19/3 23s} 27. Be2 {-M4/8 24s} P@f2+ {+70.00/3 23s}
28. Kd1 {-M2/7 28s} R@e1# {+99.99/1 23s, Black mates} 0-1

[Event "CrazyAra-0.6.0-CPU-Eval"]
[Site "?"]
[Date "2019.07.29"]
[Round "3"]
[White "CrazyAra_0.6.0_C++"]
[Black "Pychess_1.1"]
[Result "1-0"]
[GameDuration "00:16:03"]
[GameEndTime "2019-07-29T19:54:01.393 CEST"]
[GameStartTime "2019-07-29T19:37:57.507 CEST"]
[PlyCount "47"]
[TimeControl "900+5"]
[Variant "crazyhouse"]

1. e4 {book} e6 {book} 2. Nc3 {+1.09/18 22s} d5 {-0.10/6 28s}
3. Bb5+ {+1.17/24 22s} c6 {+0.39/6 12s} 4. Be2 {+2.46/20 22s} dxe4 {+0.77/5 29s}
5. Nxe4 {+2.41/26 22s} P@d5 {+0.47/5 18s} 6. Ng3 {+3.57/20 22s} e5 {+0.48/5 29s}
7. Nf3 {+3.48/23 22s} e4 {+0.21/5 29s} 8. Ne5 {+3.46/19 22s} Qe7 {+0.27/5 14s}
9. d4 {+4.27/19 22s} exd3 {+0.23/5 13s} 10. Nxd3 {+2.35/28 33s}
P@e4 {+0.22/5 29s} 11. Nf4 {+4.06/24 22s} g5 {-0.02/5 16s}
12. Nfh5 {+6.97/26 22s} Qb4+ {-1.29/4 30s} 13. c3 {+9.92/23 22s}
Qe7 {-6.28/4 30s} 14. P@g7 {+10.23/24 22s} Bxg7 {-6.74/5 19s}
15. Nxg7+ {+10.40/19 22s} Kd8 {-7.49/4 13s} 16. B@a3 {+10.47/23 22s}
Qe5 {-6.89/4 14s} 17. Qd4 {+13.76/9 22s} Qxd4 {-6.11/4 31s}
18. cxd4 {+14.94/7 22s} Q@f6 {-6.11/3 31s} 19. Q@f8+ {+18.26/5 22s}
Kd7 {-15.16/5 12s} 20. P@e6+ {+23.75/3 22s} Qxe6 {-16.99/5 16s}
21. Nxe6 {+42.15/3 22s} P@d2+ {-16.99/3 31s} 22. Bxd2 {+44.79/3 22s}
P@e7 {-327.61/10 0.006s} 23. Nc5+ {+60.47/3 22s} Kc7 {-327.65/10 0.12s}
24. Q@d8# {+99.99/1 22s, White mates} 1-0

[Event "CrazyAra-0.6.0-CPU-Eval"]
[Site "?"]
[Date "2019.07.29"]
[Round "3"]
[White "Pychess_1.1"]
[Black "CrazyAra_0.6.0_C++"]
[Result "0-1"]
[GameDuration "00:10:44"]
[GameEndTime "2019-07-29T20:04:46.703 CEST"]
[GameStartTime "2019-07-29T19:54:02.413 CEST"]
[PlyCount "34"]
[TimeControl "900+5"]
[Variant "crazyhouse"]

1. e4 {book} e6 {book} 2. d4 d5 {-0.80/22 22s} 3. Nd2 Nc6 {-0.54/30 22s} 4. Ngf3
Nf6 {-0.40/26 22s} 5. exd5 {-0.02/5 31s} exd5 {+0.44/19 22s}
6. Bb5 {+0.03/5 30s} Bb4 {+0.31/13 22s} 7. P@e5 {+0.47/4 31s} Ne4 {+1.27/22 22s}
8. O-O {+1.13/5 16s} P@h3 {+1.74/24 22s} 9. Nxe4 {+1.29/5 25s}
dxe4 {+2.64/28 22s} 10. gxh3 {+1.29/3 31s} exf3 {+5.23/23 22s}
11. Bxc6+ {+0.36/3 31s} bxc6 {+9.87/23 11s} 12. Qxf3 {-0.07/3 31s}
N@h4 {+12.47/21 22s} 13. Qxc6+ {-0.10/4 9.4s} Bd7 {+12.48/19 22s}
14. N@f6+ {-2.51/4 18s} gxf6 {+12.86/21 23s} 15. N@g7+ {-5.87/4 16s}
Kf8 {+13.45/31 23s} 16. Qxf6 {-5.87/3 32s} N@e2+ {+61.68/3 23s}
17. Kh1 {-327.65/10 0.004s} B@g2# {+99.99/1 23s, Black mates} 0-1

[Event "CrazyAra-0.6.0-CPU-Eval"]
[Site "?"]
[Date "2019.07.29"]
[Round "4"]
[White "CrazyAra_0.6.0_C++"]
[Black "CrazyWa_1.0.1"]
[Result "1-0"]
[GameDuration "00:22:20"]
[GameEndTime "2019-07-29T20:27:08.407 CEST"]
[GameStartTime "2019-07-29T20:04:47.723 CEST"]
[PlyCount "65"]
[TimeControl "900+5"]
[Variant "crazyhouse"]

1. e4 {book} Nf6 {book} 2. Nc3 {+0.65/23 22s} e6 {-0.04/13 20s}
3. d4 {+1.17/25 22s} Bb4 {+0.28/13 25s} 4. e5 {+2.55/24 22s} Nd5 {-0.33/13 54s}
5. Qg4 {+3.00/22 22s} g6 {-0.27/11 18s} 6. Bd2 {+3.47/24 22s} h5 {-0.54/11 19s}
7. Qd1 {+3.87/22 22s} Bxc3 {-0.70/12 18s} 8. bxc3 {+4.36/21 22s}
N@e4 {-0.40/12 26s} 9. Nf3 {+4.70/21 22s} Nc6 {-1.74/11 21s}
10. Bd3 {+5.40/24 22s} Nexc3 {-0.31/12 20s} 11. Bxc3 {+5.69/25 22s}
Nxc3 {-0.60/11 16s} 12. N@g7+ {+7.33/26 22s} Kf8 {-1.85/11 16s}
13. B@f6 {+7.79/24 22s} Nxd1 {-5.57/10 40s} 14. Nxe6+ {+9.58/17 22s}
Ke8 {-5.77/10 15s} 15. Ng7+ {+9.77/17 22s} Kf8 {-9.94/10 18s}
16. Bxd8 {+10.69/15 22s} Kg8 {-9.95/8 16s} 17. Rxd1 {+12.85/11 22s}
B@b4+ {-9.34/8 23s} 18. P@d2 {+12.77/9 22s} P@e7 {-10.92/9 26s}
19. Nxh5 {+13.03/17 22s} Rxh5 {-13.82/9 16s} 20. P@f6 {+13.00/15 23s}
exf6 {-8.99/9 35s} 21. Bxf6 {+12.63/26 23s} Q@h6 {-10.16/8 15s}
22. Q@e8+ {+15.61/11 23s} N@f8 {-23.50/10 49s} 23. P@g7 {+16.05/9 23s}
d5 {-23.33/9 16s} 24. N@g5 {+18.66/23 23s} Be6 {-M14/12 19s}
25. Qxa8 {+19.08/11 23s} Qxg7 {-M12/14 21s} 26. Bxg7 {+18.74/7 23s}
Nb8 {-M10/14 18s} 27. Qxb8 {+24.84/5 23s} f6 {-M8/19 18s}
28. Bxf8 {+27.37/9 23s} Bxf8 {-M8/18 21s} 29. exf6 {+36.91/3 23s}
B@e8 {-M6/98 1.3s} 30. Qxe8 {+45.73/3 23s} P@g7 {-M4/10 0.26s}
31. N@e7+ {+41.54/5 23s} Kh8 {-M4/8 0.19s} 32. Qxf8+ {+73.37/3 23s}
Bg8 {-M2/3 0.17s} 33. Qxg8# {+99.99/1 23s, White mates} 1-0

[Event "CrazyAra-0.6.0-CPU-Eval"]
[Site "?"]
[Date "2019.07.29"]
[Round "4"]
[White "CrazyWa_1.0.1"]
[Black "CrazyAra_0.6.0_C++"]
[Result "0-1"]
[GameDuration "00:25:29"]
[GameEndTime "2019-07-29T20:52:39.310 CEST"]
[GameStartTime "2019-07-29T20:27:09.456 CEST"]
[PlyCount "72"]
[TimeControl "900+5"]
[Variant "crazyhouse"]

1. e4 {book} Nf6 {book} 2. e5 {+0.36/14 31s} Nc6 {-0.27/16 22s}
3. exf6 {+3.80/13 24s} exf6 {+0.80/24 22s} 4. Nc3 {+3.71/10 18s}
d5 {+0.37/24 22s} 5. Bb5 {+4.06/11 18s} Be7 {+0.22/30 22s}
6. N@a5 {+4.15/11 18s} Qd6 {+1.20/26 22s} 7. d4 {+3.88/11 43s}
O-O {+1.14/26 22s} 8. Nb3 {+3.61/11 20s} Re8 {+2.34/30 22s}
9. Nge2 {+3.55/11 25s} Bf8 {+2.04/24 22s} 10. O-O {+3.72/11 26s}
P@h3 {+1.91/25 22s} 11. Nf4 {+4.15/12 27s} hxg2 {+2.14/22 22s}
12. Kxg2 {+4.07/11 18s} P@g5 {+3.26/22 22s} 13. Nd3 {+4.44/11 24s}
a6 {+4.58/22 22s} 14. Bxc6 {+3.37/12 31s} bxc6 {+4.54/20 22s}
15. Kg1 {+4.60/11 21s} Bh3 {+4.59/26 22s} 16. P@g2 {+3.76/11 23s}
Bxg2 {+5.58/25 22s} 17. Kxg2 {+4.10/11 36s} P@e4 {+5.93/22 22s}
18. Ne1 {+5.72/11 16s} B@f3+ {+6.47/20 22s} 19. Nxf3 {+3.65/12 16s}
exf3+ {+7.19/32 22s} 20. Kh1 {+3.35/11 15s} Qxh2+ {+7.40/22 22s}
21. Kxh2 {+2.45/11 17s} P@e2 {+6.67/25 23s} 22. Q@h3 {+0.05/10 57s}
Bd6+ {+5.67/26 23s} 23. N@f4 {-0.36/10 30s} exd1=Q {+9.16/19 23s}
24. Rxd1 {-2.94/10 27s} gxf4 {+9.91/11 23s} 25. Rg1 {-5.78/9 20s}
N@g5 {+10.70/9 23s} 26. Rxg5 {-16.56/9 27s} fxg5 {+12.52/16 23s}
27. Ne4 {-17.97/7 18s} R@h4 {+16.44/16 23s} 28. N@h6+ {-M12/17 16s}
Rxh6 {+20.43/13 23s} 29. P@h5 {-M12/12 17s} Rxh5 {+29.36/3 23s}
30. Nf6+ {-M10/21 20s} gxf6 {+37.21/3 23s} 31. B@h4 {-M8/65 18s}
Rxh4 {+36.44/3 23s} 32. B@f1 {-M8/19 20s} Rxh3+ {+34.54/9 23s}
33. Bxh3 {-M6/99 3.3s} P@g3+ {+34.82/7 23s} 34. fxg3 {-M4/9 0.18s}
fxg3+ {+44.02/5 23s} 35. Kg1 {-M4/8 0.19s} Q@f2+ {+70.12/3 24s}
36. Kh1 {-M2/2 0.18s} Qh2# {+99.99/1 24s, Black mates} 0-1

[Event "CrazyAra-0.6.0-CPU-Eval"]
[Site "?"]
[Date "2019.07.29"]
[Round "4"]
[White "CrazyAra_0.6.0_C++"]
[Black "Sjeng-11.2"]
[Result "1-0"]
[GameDuration "00:26:31"]
[GameEndTime "2019-07-29T21:19:11.791 CEST"]
[GameStartTime "2019-07-29T20:52:40.367 CEST"]
[PlyCount "51"]
[Termination "stalled connection"]
[TimeControl "900+5"]
[Variant "crazyhouse"]

1. e4 {book} d6 {book} 2. d4 {+1.39/24 22s} Nf6 {-0.51/10 42s}
3. Nc3 {+1.81/22 22s} Nbd7 {-0.95/10 43s} 4. Nf3 {+2.63/22 22s} e5 {-0.84/9 41s}
5. Bc4 {+3.80/23 22s} exd4 {-0.67/9 39s} 6. Bxf7+ {+3.85/27 22s}
Kxf7 {-0.72/8 38s} 7. Nxd4 {+3.45/16 22s} Nc5 {+0.10/8 36s}
8. P@e6+ {+3.71/20 22s} Bxe6 {+0.28/7 23s} 9. Nxe6 {+3.94/23 22s}
Nxe6 {+0.97/8 22s} 10. B@b3 {+4.41/24 22s} N@h4 {+0.63/8 22s}
11. Rg1 {+2.62/25 33s} P@b4 {+1.51/8 20s} 12. P@f5 {+3.98/35 22s}
bxc3 {-0.21/8 21s} 13. fxe6+ {+5.98/19 22s} Ke8 {-0.61/7 20s}
14. bxc3 {+4.81/20 22s} Qc8 {-1.49/8 20s} 15. Bg5 {+8.04/13 22s}
P@b2 {-2.26/7 19s} 16. Bxf6 {+16.01/13 22s} N@f3+ {-1.10/7 38s}
17. gxf3 {+16.18/23 11s} Nxf3+ {-2.27/6 18s} 18. Qxf3 {+15.18/14 22s}
bxa1=Q+ {-3.26/6 35s} 19. N@d1 {+15.51/15 23s} Qxd1+ {-2.60/6 33s}
20. Qxd1 {+16.08/17 23s} P@d2+ {-7.77/6 23s} 21. Kxd2 {+17.59/13 23s}
B@f4+ {-7.59/6 22s} 22. P@e3 {+17.97/11 23s} Bxe3+ {-8.43/5 11s}
23. fxe3 {+19.14/17 23s} gxf6 {-15.95/6 28s} 24. P@d7+ {+21.62/11 23s}
Qxd7 {-M9/6 7.7s} 25. exd7+ {+23.52/9 23s} Kxd7 {-M7/5 13s}
26. B@e6+ {+24.40/7 23s, Black's connection stalls} 1-0

[Event "CrazyAra-0.6.0-CPU-Eval"]
[Site "?"]
[Date "2019.07.29"]
[Round "4"]
[White "Sjeng-11.2"]
[Black "CrazyAra_0.6.0_C++"]
[Result "0-1"]
[GameDuration "00:34:17"]
[GameEndTime "2019-07-29T21:53:30.579 CEST"]
[GameStartTime "2019-07-29T21:19:12.802 CEST"]
[PlyCount "106"]
[TimeControl "900+5"]
[Variant "crazyhouse"]

1. e4 {book} d6 {book} 2. d4 {+1.03/10 45s} g6 {-1.12/18 22s}
3. Nc3 {+1.69/10 43s} Bg7 {-1.52/23 22s} 4. Nf3 {+1.51/9 41s} Nf6 {-1.22/24 22s}
5. Bb5+ {+1.77/9 39s} c6 {-1.40/23 22s} 6. Bf1 {+1.23/10 38s} h6 {-0.26/21 22s}
7. e5 {+1.62/9 21s} O-O {-0.58/19 22s} 8. exf6 {+3.15/10 18s}
exf6 {-0.69/20 22s} 9. Bd2 {+2.96/9 21s} Re8+ {+0.73/24 22s}
10. Ne2 {+2.85/8 23s} Bg4 {+1.54/26 22s} 11. Qc1 {+2.84/9 22s}
Bxf3 {+1.98/26 22s} 12. gxf3 {+2.76/9 21s} N@h4 {+1.64/29 22s}
13. Bxh6 {+2.18/8 21s} Nxf3+ {+1.34/34 22s} 14. Kd1 Bxh6 {+1.38/34 22s}
15. Qxh6 {+3.81/9 25s} P@g7 {+1.60/32 22s} 16. P@h7+ {+2.47/8 15s}
Kh8 {+1.81/29 11s} 17. Qf4 {+2.70/9 19s} B@h5 {+1.57/22 23s}
18. B@g4 {+1.49/8 15s} Bxg4 {+3.65/20 23s} 19. Qxg4 {+1.72/9 22s}
B@h5 {+3.80/22 23s} 20. Qh3 {-0.37/9 18s} Nxd4 {+4.00/19 23s}
21. B@g4 {-0.76/8 16s} Bxg4 {+4.24/23 23s} 22. Qxg4 {-1.60/9 21s}
Nxe2 {+4.09/28 23s} 23. Bxe2 {-1.10/8 40s} N@e5 {+4.28/17 23s}
24. Qh3 {+0.30/9 16s} B@f5 {+6.18/34 23s} 25. Qg2 {-0.62/8 11s}
P@f3 {+7.51/19 23s} 26. Bxf3 {-1.98/9 18s} Nxf3 {+7.56/17 23s}
27. Qxf3 {-1.98/7 12s} B@g4 {+9.14/17 23s} 28. B@g2 {-5.79/8 26s}
Bxf3+ {+9.65/17 23s} 29. Bxf3 {-7.18/7 16s} P@g2 {+11.32/27 23s}
30. P@e4 {-8.42/7 29s} Bxe4 {+13.85/17 23s} 31. Bxg2 {-9.66/8 30s}
Bxg2 {+12.87/17 24s} 32. N@f4 {-11.30/7 28s} Bxh1 {+13.80/10 24s}
33. B@e3 {-13.30/6 17s} R@d4+ {+13.21/19 24s} 34. N@d3 {-13.30/6 25s}
Rxf4 {+11.05/23 24s} 35. Nxf4 {-12.95/6 9.8s} Q@f1+ {+11.06/16 24s}
36. B@e1 {-13.65/5 12s} P@g5 {+11.88/23 24s} 37. N@g3 {-10.64/7 12s}
gxf4 {+11.46/16 24s} 38. Nxf1 {-9.17/8 28s} fxe3 {+10.43/18 24s}
39. Nxe3 {-8.93/7 25s} Bf3+ {+10.37/17 24s} 40. P@e2 {-8.14/6 12s}
Bxe2+ {+10.10/16 24s} 41. Kxe2 {-7.66/5 11s} B@h5+ {+10.69/15 14s}
42. Kf1 {-8.49/5 11s} P@e2+ {+13.87/13 14s} 43. Kg1 {-9.36/6 11s}
N@f3+ {+11.86/11 13s} 44. Kh1 {-9.49/6 10s} B@f1 {+12.28/11 13s}
45. Bc3 {-8.79/7 21s} Kxh7 {+15.59/13 12s} 46. Q@g3 {-14.33/6 19s}
N@e4 {+20.09/7 12s} 47. Qg1 {-17.19/7 8.7s} Nxg1 {+19.72/9 12s}
48. Kxg1 {-16.91/6 7.5s} P@g2 {+24.99/7 11s} 49. Nxg2 {-18.60/6 17s}
Bxg2 {+25.10/5 11s} 50. B@g8+ {-30.66/5 16s} Rxg8 {+28.41/5 11s}
51. R@h8+ {-M9/5 14s} Kxh8 {+32.86/5 10s} 52. N@g3 {-M7/6 6.8s}
Nxg3 {+41.22/7 10s} 53. hxg3 Q@h1# {+99.99/1 9.9s, Black mates} 0-1

[Event "CrazyAra-0.6.0-CPU-Eval"]
[Site "?"]
[Date "2019.07.29"]
[Round "4"]
[White "CrazyAra_0.6.0_C++"]
[Black "SjaakII-1.4.1"]
[Result "1-0"]
[GameDuration "00:20:53"]
[GameEndTime "2019-07-29T22:14:25.566 CEST"]
[GameStartTime "2019-07-29T21:53:31.599 CEST"]
[PlyCount "57"]
[TimeControl "900+5"]
[Variant "crazyhouse"]

1. d4 {book} d5 {book} 2. Bf4 {+0.91/25 22s} Nf6 {-0.15/14 30s}
3. e3 {+1.00/17 22s} e6 {-0.14/13 41s} 4. Nf3 {+1.86/23 22s} Bd6 {-0.21/13 41s}
5. Ne5 {+2.14/22 22s} O-O {-0.18/12 27s} 6. Bd3 {+2.26/22 22s} c5 {-0.09/11 21s}
7. dxc5 {+4.56/20 22s} Bxc5 {+0.03/12 28s} 8. P@h6 {+4.33/26 22s}
gxh6 {+0.24/12 27s} 9. Bxh6 {+4.44/18 22s} P@g7 {+0.42/11 15s}
10. Bxg7 {+5.89/24 22s} Kxg7 {+1.48/10 13s} 11. P@g5 {+5.55/28 22s}
Ne8 {+1.12/10 34s} 12. P@f6+ {+5.31/24 22s} Kh8 {+1.21/10 28s}
13. Qh5 {+9.18/25 22s} B@g8 {+1.01/11 35s} 14. Bxh7 {+8.70/18 22s}
Bxh7 {+0.11/10 22s} 15. Nxf7+ {+9.11/20 22s} Rxf7 {-0.05/10 33s}
16. Qxf7 {+9.20/17 22s} B@a5+ {+0.17/9 31s} 17. P@c3 {+11.22/17 22s}
P@g7 {-2.40/11 30s} 18. P@e7 {+12.58/26 22s} Bxc3+ {-6.55/9 15s}
19. Nxc3 {+12.52/16 22s} Bxe7 {-8.16/9 28s} 20. fxe7 {+14.04/16 23s}
Qd7 {-11.28/10 27s} 21. R@f8+ {+15.76/18 23s} N@g8 {-14.95/11 26s}
22. Rxe8 {+18.33/16 23s} Qxe8 {-14.07/11 18s} 23. Qxe8 {+19.17/16 23s}
P@f7 {-16.04/9 16s} 24. Qxf7 {+18.67/13 23s} P@d2+ {-18.31/8 17s}
25. Kxd2 {+19.60/9 23s} R@f5 {-24.50/9 23s} 26. Qxf5 {+23.17/7 23s}
Bxf5 {-159.94/6 0.21s} 27. N@f7+ {+25.64/5 23s} Kh7 {-159.96/2 0s}
28. R@h8+ {+62.23/3 23s} Kg6 {-159.98/2 0s}
29. Q@h5# {+99.99/1 23s, White mates} 1-0

[Event "CrazyAra-0.6.0-CPU-Eval"]
[Site "?"]
[Date "2019.07.29"]
[Round "4"]
[White "SjaakII-1.4.1"]
[Black "CrazyAra_0.6.0_C++"]
[Result "0-1"]
[GameDuration "00:23:48"]
[GameEndTime "2019-07-29T22:38:15.477 CEST"]
[GameStartTime "2019-07-29T22:14:26.578 CEST"]
[PlyCount "64"]
[TimeControl "900+5"]
[Variant "crazyhouse"]

1. d4 {book} d5 {book} 2. Nc3 {+0.18/14 48s} Bf5 {-0.52/18 22s}
3. f3 {+0.08/14 49s} e5 {-0.28/21 22s} 4. dxe5 {+0.97/12 41s} Nc6 {+0.16/17 22s}
5. Nxd5 {+1.02/11 39s} Bc5 {+1.18/23 22s} 6. Be3 {+1.34/10 33s}
Qxd5 {+6.99/25 22s} 7. Qxd5 {+0.24/10 22s} Bxe3 {+8.06/17 22s}
8. P@d2 {-0.41/9 23s} B@f2+ {+8.67/24 22s} 9. Kd1 {+1.80/2 0.001s}
Nge7 {+9.09/20 22s} 10. Qb3 {-0.61/10 23s} Rd8 {+9.59/18 22s}
11. P@d6 {+0.52/10 32s} cxd6 {+9.54/17 22s} 12. dxe3 {-0.95/10 26s}
dxe5+ {+9.71/15 22s} 13. B@d2 {-1.46/10 38s} Bxe3 {+9.93/19 22s}
14. Qxe3 {+0.06/12 51s} P@f4 {+10.90/13 22s} 15. Qc3 {+0.09/10 31s}
P@e3 {+11.55/14 22s} 16. B@e1 {-0.55/10 21s} exd2 {+12.62/18 22s}
17. Bf2 {-0.79/10 20s} P@e3 {+14.63/7 22s} 18. Bh4 {-3.47/10 18s}
B@f6 {+16.48/15 22s} 19. g4 {-3.44/11 24s} Bxh4 {+13.82/17 22s}
20. Nh3 {-4.82/11 23s} Be6 {+15.15/9 23s} 21. Qc5 {-3.77/11 19s}
B@d4 {+14.57/17 23s} 22. Qb5 {-7.55/12 30s} Nd5 {+16.46/11 23s}
23. c3 {-7.22/10 16s} Bxc3 {+17.31/9 23s} 24. Q@e4 {-6.49/10 29s}
Bxb2 {+15.46/9 23s} 25. Qxb7 {-11.37/9 20s} N@c3+ {+17.01/13 23s}
26. Kc2 {-7.03/2 0.003s} Nxe4 {+20.27/15 23s} 27. Qxc6+ {-13.61/8 26s}
Bd7 {+21.14/5 23s} 28. N@d3 {-15.99/8 28s} Bxc6 {+28.70/5 23s}
29. P@d7+ {-159.90/4 0.19s} Rxd7 {+31.26/5 23s} 30. Rc1 {-159.94/2 0.013s}
dxc1=Q+ {+41.39/3 23s} 31. Nxc1 {-159.96/2 0s} Q@c3+ {+66.62/3 23s}
32. Kb1 {-159.98/2 0s} Qxc1# {+99.99/1 23s, Black mates} 0-1

[Event "CrazyAra-0.6.0-CPU-Eval"]
[Site "?"]
[Date "2019.07.29"]
[Round "4"]
[White "CrazyAra_0.6.0_C++"]
[Black "NebiyuAlien_1.45"]
[Result "1-0"]
[GameDuration "00:17:28"]
[GameEndTime "2019-07-29T22:55:45.270 CEST"]
[GameStartTime "2019-07-29T22:38:16.592 CEST"]
[PlyCount "33"]
[TimeControl "900+5"]
[Variant "crazyhouse"]

1. e4 {book} e5 {book} 2. Nf3 {+0.63/23 22s} Nc6 {-0.10/18 24s}
3. Bc4 {+0.61/26 22s} Bd6 {-0.04/19 29s} 4. d4 {+1.05/29 22s}
exd4 {+0.46/19 29s} 5. Nxd4 {+1.19/22 22s} Qe7 {+0.22/17 22s}
6. Nc3 {+1.79/24 22s} Nxd4 {-0.22/18 28s} 7. Qxd4 {+1.24/27 22s}
Be5 {-0.02/18 24s} 8. Qd5 {+3.20/21 22s} Nf6 {+1.44/17 34s}
9. Qxf7+ {+7.29/26 22s} Qxf7 {-3.38/20 43s} 10. Bxf7+ {+8.21/25 22s}
Kxf7 {-3.54/18 23s} 11. N@g5+ {+8.29/26 22s} Ke7 {-M19/19 21s}
12. Q@f7+ {+8.47/29 22s} Kd6 {-M17/21 21s} 13. P@d4 {+8.69/23 22s}
Bxd4 {-5.10/16 58s} 14. Nb5+ {+8.76/26 22s} Kc5 {-5.84/15 21s}
15. Nxd4 {+8.73/24 22s} N@d5 {-27.44/15 294s} 16. Nb3+ {+11.74/15 22s}
Kb4 {-M13/19 10s} 17. a3+ {+12.55/12 22s, Black resigns} 1-0

[Event "CrazyAra-0.6.0-CPU-Eval"]
[Site "?"]
[Date "2019.07.29"]
[Round "4"]
[White "NebiyuAlien_1.45"]
[Black "CrazyAra_0.6.0_C++"]
[Result "0-1"]
[GameDuration "00:21:39"]
[GameEndTime "2019-07-29T23:17:25.798 CEST"]
[GameStartTime "2019-07-29T22:55:46.477 CEST"]
[PlyCount "54"]
[TimeControl "900+5"]
[Variant "crazyhouse"]

1. e4 {book} e5 {book} 2. Nf3 {+0.06/19 31s} Nc6 {-0.62/20 22s}
3. c4 {+0.16/19 28s} Nd4 {+0.81/22 22s} 4. Nc3 {+0.30/20 29s}
Nxf3+ {+0.90/18 22s} 5. gxf3 {+0.22/19 29s} N@d4 {+0.70/22 22s}
6. N@b3 {+0.24/18 28s} Nxb3 {+0.60/23 22s} 7. axb3 {+0.36/18 27s}
N@d4 {+0.69/23 22s} 8. d3 {+0.24/18 27s} Bb4 {+1.16/27 22s}
9. N@e3 {+0.20/18 26s} Ne7 {+1.12/21 22s} 10. Rg1 {0.00/18 25s}
Ng6 {+0.97/28 22s} 11. Ra4 {-0.62/19 22s} a5 {+0.42/30 22s}
12. Rg3 {0.00/17 27s} d6 {+2.52/25 22s} 13. Nd5 {-1.02/17 22s}
Be6 {+3.07/23 22s} 14. Nxb4 {-2.24/18 49s} axb4 {+5.39/21 22s}
15. B@b1 {-3.32/17 22s} Rxa4 {+7.65/18 22s} 16. bxa4 {-5.58/18 32s}
R@h1 {+8.29/13 22s} 17. R@g1 {-4.62/18 30s} Rxg1 {+8.37/27 22s}
18. Rxg1 {-9.18/20 43s} N@b3 {+8.52/21 22s} 19. Nb5 {-2.96/17 18s}
Nxc1 {+8.18/18 22s} 20. Nxd4 {-5.14/17 19s} exd4 {+8.80/14 23s}
21. N@f5 {-5.42/16 20s} Bxf5 {+9.77/17 23s} 22. exf5 {-3.46/17 33s}
B@c3+ {+9.80/15 23s} 23. bxc3 {-5.02/16 14s} bxc3 {+9.81/16 23s}
24. B@b5+ {-7.44/15 17s} c6 {+10.44/14 23s} 25. B@g5 {-6.06/14 17s}
Qxg5 {+15.46/9 23s} 26. R@b8+ {-15.22/16 56s} B@d8 {+16.57/9 23s}
27. Bxc6+ {-22.18/16 17s} bxc6 {+16.48/9 23s, White resigns} 0-1

[Event "CrazyAra-0.6.0-CPU-Eval"]
[Site "?"]
[Date "2019.07.29"]
[Round "4"]
[White "CrazyAra_0.6.0_C++"]
[Black "Feuerstein_0.4.6.1"]
[Result "1-0"]
[GameDuration "00:19:53"]
[GameEndTime "2019-07-29T23:37:20.618 CEST"]
[GameStartTime "2019-07-29T23:17:27.011 CEST"]
[PlyCount "51"]
[TimeControl "900+5"]
[Variant "crazyhouse"]

1. e4 {book} e6 {book} 2. Nc3 {+1.08/17 22s} Bb4 {+0.02/12 33s}
3. a3 {+1.96/21 22s} Bxc3 {+0.07/12 40s} 4. dxc3 {+1.99/18 22s}
Ne7 {+0.02/11 54s} 5. B@d4 {+3.58/19 22s} O-O {+0.62/11 30s}
6. Bxg7 {+5.60/21 22s} Kxg7 {+1.54/10 31s} 7. e5 {+5.68/14 22s}
Ng6 {+1.82/10 42s} 8. P@f6+ {+5.33/19 22s} Kg8 {+3.17/11 17s}
9. Nf3 {+6.14/21 22s} Nc6 {+3.17/9 17s} 10. Bb5 {+7.36/30 22s}
Ncxe5 {+1.11/11 140s} 11. Nxe5 {+6.07/26 22s} Qxf6 {+1.11/9 13s}
12. Ng4 {+5.45/24 22s} Qh4 {+0.57/10 60s} 13. Bxd7 {+4.93/27 22s}
P@g7 {+0.77/8 11s} 14. P@h6 {+5.17/21 22s} Rd8 {+2.36/8 13s}
15. hxg7 {+5.80/19 22s} Rxd7 {+2.29/8 26s} 16. N@f6+ {+6.54/19 22s}
Kxg7 {+2.29/3 0.021s} 17. Nxd7 {+8.61/21 22s} Bxd7 {-4.36/9 68s}
18. Bh6+ {+9.83/19 22s} Kg8 {-4.36/8 9.3s} 19. R@g7+ {+11.95/17 22s}
Kh8 {-4.36/7 3.5s} 20. Rxg6 {+13.87/15 23s} Qxh6 {-6.38/6 28s}
21. Nxh6 {+14.53/9 23s} hxg6 {-6.38/2 0.018s} 22. Nxf7+ {+17.05/7 23s}
Kg7 {-6.96/4 0.24s} 23. P@h6+ {+19.73/5 23s} Kf8 {-M6/5 0.48s}
24. Q@g7+ {+22.57/5 23s} Ke7 {-M4/2 0.010s} 25. Ne5+ {+61.61/3 23s}
Kd8 {-M2/2 0.014s} 26. Qdxd7# {+99.99/1 23s, White mates} 1-0

[Event "CrazyAra-0.6.0-CPU-Eval"]
[Site "?"]
[Date "2019.07.29"]
[Round "4"]
[White "Feuerstein_0.4.6.1"]
[Black "CrazyAra_0.6.0_C++"]
[Result "0-1"]
[GameDuration "00:25:11"]
[GameEndTime "2019-07-30T00:02:33.139 CEST"]
[GameStartTime "2019-07-29T23:37:21.832 CEST"]
[PlyCount "66"]
[TimeControl "900+5"]
[Variant "crazyhouse"]

1. e4 {book} e6 {book} 2. Nf3 {+0.27/12 122s} d5 {-0.79/17 22s}
3. e5 {+0.32/11 18s} Nc6 {+0.27/24 22s} 4. d4 {+0.54/11 20s} Nge7 {-0.18/33 22s}
5. Bb5 {+0.58/11 35s} Nf5 {+0.79/20 22s} 6. Bxc6+ {+0.61/11 33s}
bxc6 {+1.89/18 22s} 7. Bg5 {+0.61/9 20s} B@e7 {+2.11/26 22s}
8. Bxe7 {+0.62/11 36s} Bxe7 {+2.08/26 22s} 9. O-O {+0.56/10 28s}
Ba6 {+3.14/19 22s} 10. Re1 {+0.51/10 22s} B@g4 {+2.63/25 22s}
11. c3 {+0.47/10 15s} Nh4 {+6.68/20 22s} 12. Nbd2 {+0.71/9 7.0s}
Nxg2 {+6.31/28 22s} 13. Kxg2 {+1.45/9 19s} P@e4 {+6.34/17 22s}
14. Re3 {+0.29/10 88s} exf3+ {+7.81/18 22s} 15. Nxf3 {+0.24/9 21s}
N@f5 {+7.95/20 22s} 16. Kg1 {+0.45/8 20s} Nxe3 {+7.66/20 22s}
17. fxe3 {+0.36/7 3.6s} R@e2 {+8.12/21 22s} 18. Nd2 {-2.65/10 54s}
Rxd2 {+8.56/18 22s} 19. Qxg4 {-2.30/8 9.8s} h5 {+9.45/21 22s}
20. Qf3 {-3.44/9 38s} N@g5 {+10.11/19 23s} 21. Qg3 {-1.93/8 9.6s}
h4 {+10.76/25 23s} 22. Qg4 {-1.81/7 3.1s} Be2 {+11.63/35 23s}
23. Qg2 {-1.30/7 5.3s} h3 {+12.10/37 23s} 24. Qg3 {-14.35/9 57s}
Nf3+ {+12.10/35 23s} 25. Kh1 {-14.35/8 5.9s} Rxb2 {+13.23/19 23s}
26. Rg1 {-9.45/7 7.7s} Nxg1 {+23.55/3 23s} 27. P@g2 {-14.57/8 30s}
hxg2+ {+20.10/17 23s} 28. Qxg2 {-14.57/3 0.029s} Bf3 {+26.34/15 23s}
29. N@f6+ {-27.53/6 62s} Bxf6 {+28.35/13 23s} 30. N@d6+ {-27.53/4 0.14s}
cxd6 {+30.59/11 23s} 31. P@d2 {-M6/5 2.0s} Bxg2+ {+37.85/5 23s}
32. Kxg2 {-M4/2 0.008s} Q@f3+ {+68.51/3 23s} 33. Kxg1 {-M2/2 0.011s}
R@h1# {+99.99/1 23s, Black mates} 0-1

[Event "CrazyAra-0.6.0-CPU-Eval"]
[Site "?"]
[Date "2019.07.30"]
[Round "4"]
[White "CrazyAra_0.6.0_C++"]
[Black "Pulsar2009-9b-64"]
[Result "1-0"]
[GameDuration "00:20:14"]
[GameEndTime "2019-07-30T00:22:48.918 CEST"]
[GameStartTime "2019-07-30T00:02:34.356 CEST"]
[PlyCount "51"]
[TimeControl "900+5"]
[Variant "crazyhouse"]

1. e4 {book} Nf6 {book} 2. Nc3 {+0.64/23 22s} d5 3. exd5 {+0.65/27 22s}
Nxd5 {-0.24/7 48s} 4. Nxd5 {+0.76/24 22s} Qxd5 {+0.09/6 34s}
5. d4 {+0.74/27 22s} N@h4 {+0.97/6 41s} 6. N@e3 {+1.84/21 22s}
Qa5+ {+0.36/6 35s} 7. Bd2 {+1.96/27 22s} Qb6 {-0.03/7 33s} 8. Nf3 {+1.86/27 22s}
Qxb2 {+1.13/6 31s} 9. Nxh4 {+1.64/24 22s} P@c3 {+1.07/6 31s}
10. Bxc3 {+1.64/31 22s} Qxc3+ {+1.02/7 31s} 11. P@d2 {+1.56/30 22s}
Qxd4 {+1.02/6 28s} 12. Nf3 {+1.63/20 22s} Qd8 {+1.41/6 31s}
13. Ne5 {+2.81/21 22s} P@f6 {+3.36/6 31s} 14. Nxf7 {+5.04/25 22s}
Kxf7 {+3.43/6 28s} 15. Bc4+ {+5.34/25 22s} e6 {+3.70/6 27s}
16. P@f5 {+5.14/23 22s} N@f4 {+3.21/5 25s} 17. fxe6+ {+5.54/23 22s}
Bxe6 {+2.54/6 31s} 18. Bxe6+ {+5.69/26 22s} Nxe6 {+1.27/6 22s}
19. B@d5 {+5.79/26 22s} P@b2 {+1.45/6 25s} 20. P@f5 {+7.50/24 23s}
Qxd5 {-0.21/6 23s} 21. Nxd5 {+11.39/13 23s} bxa1=Q {-M5/5 23s}
22. fxe6+ {+16.17/7 23s} Kxe6 {-M4/5 21s} 23. Nf4+ {+20.07/5 23s}
Kd6 {-M3/4 20s} 24. Q@d5+ {+25.48/5 23s} Ke7 {-M2/6 19s} 25. Qe6+ {+71.58/3 23s}
Kd8 {-M1/6 18s} 26. N@f7# {+99.99/1 23s, White mates} 1-0

[Event "CrazyAra-0.6.0-CPU-Eval"]
[Site "?"]
[Date "2019.07.30"]
[Round "4"]
[White "Pulsar2009-9b-64"]
[Black "CrazyAra_0.6.0_C++"]
[Result "0-1"]
[GameDuration "00:30:04"]
[GameEndTime "2019-07-30T00:52:54.985 CEST"]
[GameStartTime "2019-07-30T00:22:50.127 CEST"]
[PlyCount "82"]
[TimeControl "900+5"]
[Variant "crazyhouse"]

1. e4 {book} Nf6 {book} 2. Nc3 {+0.02/4 0.098s} d5 {-0.49/16 22s}
3. e5 {+0.60/7 41s} d4 {-0.18/20 22s} 4. exf6 {+0.68/7 44s} dxc3 {-0.24/22 22s}
5. dxc3 {+0.85/6 39s} Qxd1+ {-0.01/19 22s} 6. Kxd1 {+0.74/7 44s}
gxf6 {-0.03/19 22s} 7. N@b5 {+0.52/5 34s} Q@d7+ {+0.45/16 22s}
8. Q@d4 {+0.12/6 30s} Na6 {+0.88/24 22s} 9. P@f3 {+0.09/6 37s}
P@c6 {+1.63/21 22s} 10. Qxd7+ {+0.22/7 30s} Bxd7 {+0.98/20 11s}
11. Nd4 {+0.14/7 34s} Nc5 {+1.08/23 22s} 12. b4 {-0.34/6 29s}
N@d5 {+4.70/23 22s} 13. Nge2 {-0.05/7 25s} Na4 {+5.13/21 22s}
14. Q@b3 {-0.50/7 25s} e5 {+5.16/25 23s} 15. Nb5 {-1.52/7 26s}
cxb5 {+5.05/20 23s} 16. Qxd5 {-1.03/6 24s} Bc6 {+5.38/17 23s}
17. Qb3 {-1.63/6 27s} Rd8+ {+5.96/24 23s} 18. N@d3 {-2.07/6 23s}
Q@c4 {+6.26/26 23s} 19. Rb1 {-2.86/6 21s} e4 {+6.34/22 23s}
20. fxe4 {-2.24/7 26s} Bxe4 {+6.90/20 23s} 21. Qxc4 {-3.35/6 25s}
bxc4 {+9.00/18 23s} 22. Q@b5+ {-4.42/5 20s} Q@c6 {+8.80/22 23s}
23. Qxc6+ {-4.64/6 22s} bxc6 {+10.17/13 23s} 24. Q@f4 {-6.72/6 19s}
Bxd3 {+13.16/11 23s} 25. Qe3+ {-10.63/6 23s} Q@e4 {+14.49/11 23s}
26. Ke1 {-13.21/6 18s} Bxc2 {+14.16/14 23s} 27. P@d7+ {-19.34/6 17s}
Rxd7 {+14.13/19 23s} 28. Qxe4+ {-19.34/6 17s} Bxe4 {+17.41/9 23s}
29. Q@c8+ {-21.46/6 16s} Q@d8 {+18.53/23 23s} 30. Qxd8+ {-29.72/6 18s}
Rxd8 {+19.23/9 12s} 31. Q@d3 {-M4/5 15s} Bxd3 {+22.52/15 24s}
32. Nd4 {-M4/5 17s} N@c2+ {+24.16/3 24s} 33. Nxc2 {-M4/5 15s}
Bxc2 {+21.24/7 24s} 34. Bd2 {-35.30/5 15s} Bxb1 {+20.97/13 24s}
35. Bd3 {-44.08/5 14s} Bxd3 {+38.86/7 24s} 36. N@e2 {-M3/4 16s}
Bxe2 {+32.27/5 25s} 37. f3 {-56.86/4 14s} Q@d1+ {+30.24/7 25s}
38. Kf2 {-M3/4 13s} Qxd2 {+37.94/5 25s} 39. h4 {-M2/4 15s} B@e3+ {+44.67/5 25s}
40. Kg3 {-M2/4 12s} Q@f4+ {+64.71/3 25s} 41. Kh3 {-M1/5 12s}
N@f2# {+99.99/1 14s, Black mates} 0-1

[Event "CrazyAra-0.6.0-CPU-Eval"]
[Site "?"]
[Date "2019.07.30"]
[Round "4"]
[White "CrazyAra_0.6.0_C++"]
[Black "TSCP_1.1"]
[Result "1-0"]
[GameDuration "00:14:09"]
[GameEndTime "2019-07-30T01:07:05.844 CEST"]
[GameStartTime "2019-07-30T00:52:56.205 CEST"]
[PlyCount "41"]
[TimeControl "900+5"]
[Variant "crazyhouse"]

1. e4 {book} d6 {book} 2. d4 {+1.39/24 22s} Nf6 {-0.45/8 34s}
3. Nc3 {+1.81/20 22s} Nbd7 {-0.46/7 33s} 4. Nf3 {+2.64/22 22s} e5 {-0.49/7 32s}
5. Bc4 {+3.82/23 22s} exd4 {-0.33/7 31s} 6. Bxf7+ {+3.82/23 22s}
Kxf7 {+2.47/7 30s} 7. Qxd4 {+3.69/25 22s} P@a6 {+2.47/5 29s}
8. Nd5 {+8.45/12 22s} Nc5 {+1.19/5 29s} 9. Qxc5 {+10.47/11 22s}
Nxd5 {+1.97/5 28s} 10. Qxd5+ {+12.10/7 22s} N@e6 {-8.41/5 27s}
11. P@f5 {+14.00/7 22s} Ke7 {-9.90/6 26s} 12. fxe6 {+13.66/11 22s}
Bxe6 {-11.37/6 26s} 13. Qxe6+ {+13.45/19 22s} Kxe6 {-2.95/5 25s}
14. B@f5+ {+13.93/17 22s} Ke7 {+2.41/5 24s} 15. N@d5+ {+14.20/15 22s}
Ke8 {-6.63/6 24s} 16. P@d7+ {+14.33/13 22s} Qxd7 {-M10/6 5.4s}
17. Bxd7+ {+15.20/9 22s} Kxd7 {-M8/5 2.0s} 18. N@c5+ {+20.04/7 22s}
dxc5 {-M6/4 0.16s} 19. N@e5+ {+28.08/5 22s} Kc8 {-M4/3 0.011s}
20. Q@d7+ {+76.03/3 23s} Kb8 {-M2/2 0s} 21. Qxc7# {+99.99/1 23s, White mates}
1-0

[Event "CrazyAra-0.6.0-CPU-Eval"]
[Site "?"]
[Date "2019.07.30"]
[Round "4"]
[White "TSCP_1.1"]
[Black "CrazyAra_0.6.0_C++"]
[Result "0-1"]
[GameDuration "00:29:17"]
[GameEndTime "2019-07-30T01:36:23.977 CEST"]
[GameStartTime "2019-07-30T01:07:06.861 CEST"]
[PlyCount "88"]
[TimeControl "900+5"]
[Variant "crazyhouse"]

1. e4 {book} d6 {book} 2. d4 {+0.41/8 34s} g6 {-1.13/19 22s}
3. Nf3 {+0.97/7 33s} Bg7 {-1.26/24 22s} 4. Bc4 {+1.05/7 32s} h6 {-1.69/25 22s}
5. O-O {+0.99/6 31s} Nf6 {-0.73/26 22s} 6. Nc3 {+1.18/7 30s} O-O {-1.30/29 22s}
7. Bxh6 {+1.22/7 29s} Bxh6 {-1.38/25 22s} 8. P@g5 {+0.99/6 29s}
Bg7 {-1.76/30 22s} 9. gxf6 {+1.06/7 28s} exf6 {-2.14/27 22s}
10. N@f4 {+0.94/6 27s} P@e6 {-1.44/24 22s} 11. a4 {+0.98/6 26s}
B@g4 {+0.22/25 22s} 12. Be2 {+0.83/7 26s} Nc6 {+0.25/24 22s}
13. d5 {+0.77/7 25s} Bh6 {+0.43/23 22s} 14. Nxg6 {+1.05/8 24s}
fxg6 {+0.68/24 22s} 15. dxc6 {+1.12/7 24s} bxc6 {+0.42/27 22s}
16. e5 {+0.99/6 23s} fxe5 {+0.22/23 22s} 17. Nxe5 {+2.39/6 22s}
Bxe2 {-0.32/24 22s} 18. Nxe2 {-0.66/5 22s} N@h3+ {-0.54/18 22s}
19. gxh3 {+2.51/6 21s} P@g2 {-0.79/17 22s} 20. P@f7+ {+2.86/5 21s}
Rxf7 {-3.74/23 34s} 21. Nxf7 {+2.91/5 20s} Kxf7 {-1.20/31 22s}
22. P@h7 {+10.91/4 20s} B@d5 {+0.04/20 22s} 23. N@e5+ {+7.16/4 19s}
dxe5 {+1.90/19 11s} 24. B@g8+ {+1.83/4 19s} Kg7 {+3.06/21 23s}
25. h8=Q+ {+2.47/5 18s} Kxh8 {+6.57/26 23s} 26. N@f7+ {-7.73/6 18s}
Kxg8 {+7.43/19 23s} 27. Nxh6+ {-3.25/5 17s} Kh7 {+7.49/17 23s}
28. R@f7+ {-3.30/5 17s} P@g7 {+8.42/15 23s} 29. Re1 {-4.81/6 17s}
B@f6 {+10.38/17 23s} 30. B@f3 {-2.96/5 16s} N@h4 {+12.77/15 23s}
31. Bxd5 {-6.52/6 16s} Qxd5 {+14.69/17 23s} 32. B@g8+ {-1.26/5 15s}
Kxh6 {+17.49/9 23s} 33. Nd4 {-14.56/5 15s} exd4 {+16.89/16 23s}
34. Rxf6 {-16.05/5 15s} gxf6 {+18.50/16 23s} 35. B@f8+ {-20.18/4 14s}
P@g7 {+20.32/17 24s} 36. Bxg7+ {-29.28/4 14s} Kxg7 {+24.84/13 12s}
37. P@h6+ {-33.20/4 14s} Kxg8 {+25.67/11 25s} 38. h7+ {-45.00/5 14s}
Kxh7 {+27.17/7 25s} 39. f3 {-45.00/4 13s} R@h1+ {+26.88/5 25s}
40. Kf2 {-M8/5 2.1s} P@e3+ {+33.17/9 25s} 41. Rxe3 {-M8/5 2.8s}
dxe3+ {+27.28/7 14s} 42. Kxe3 {-M6/4 0.82s} N@f5+ {+46.89/5 14s}
43. Kf2 {-M4/3 0.015s} B@e3+ {+60.95/3 13s} 44. Ke2 {-M2/2 0.001s}
N@f4# {+99.99/1 13s, Black mates} 0-1

[Event "CrazyAra-0.6.0-CPU-Eval"]
[Site "?"]
[Date "2019.07.30"]
[Round "4"]
[White "CrazyAra_0.6.0_C++"]
[Black "KKFChess_267b"]
[Result "1-0"]
[GameDuration "00:16:49"]
[GameEndTime "2019-07-30T01:53:15.338 CEST"]
[GameStartTime "2019-07-30T01:36:26.234 CEST"]
[PlyCount "45"]
[TimeControl "900+5"]
[Variant "crazyhouse"]

1. d4 {book} d5 {book} 2. Bf4 {+0.90/25 22s} a6 {+0.60/9 31s}
3. Nc3 {+1.64/17 22s} Nc6 {+0.70/9 29s} 4. e3 {+1.42/20 22s} e6 {+0.45/9 28s}
5. Bd3 {+1.44/25 22s} Bd6 {-0.52/8 30s} 6. Nge2 {+1.27/24 22s} Nf6 {-0.64/8 28s}
7. Bxd6 {+2.47/21 22s} cxd6 {-0.66/8 27s} 8. B@g5 {+2.99/18 22s}
O-O {-0.36/9 23s} 9. Nf4 {+2.93/27 22s} h6 {+0.10/8 23s} 10. Bxf6 {+6.39/25 22s}
gxf6 {-1.18/9 28s} 11. N@h5 {+6.64/23 22s} B@g5 {+0.26/8 22s}
12. h4 {+8.62/29 22s} Bxf4 {-0.31/10 22s} 13. Qg4+ {+10.78/17 22s}
Bg5 {-0.60/8 24s} 14. hxg5 {+15.76/7 22s} fxg5 {+0.35/9 21s}
15. B@f6 {+16.87/23 22s} N@f5 {-4.94/8 32s} 16. Bxd8 {+18.15/26 22s}
B@g7 {-11.53/9 29s} 17. Bxf5 {+20.29/7 22s} P@h7 {-16.34/8 27s}
18. Bxh7+ {+19.67/7 22s} Kh8 {-M6/8 26s} 19. P@f6 {+24.02/7 22s}
Kxh7 {-M8/9 24s} 20. fxg7 {+30.96/5 23s} B@e5 {-M6/8 24s}
21. gxf8=N+ {+34.13/5 23s} Kg8 {-M4/7 23s} 22. Q@h7+ {+63.23/3 23s} Kxf8
23. R@g8# {+99.99/1 23s, White mates} 1-0

[Event "CrazyAra-0.6.0-CPU-Eval"]
[Site "?"]
[Date "2019.07.30"]
[Round "4"]
[White "KKFChess_267b"]
[Black "CrazyAra_0.6.0_C++"]
[Result "0-1"]
[GameDuration "00:20:49"]
[GameEndTime "2019-07-30T02:14:06.243 CEST"]
[GameStartTime "2019-07-30T01:53:16.351 CEST"]
[PlyCount "56"]
[TimeControl "900+5"]
[Variant "crazyhouse"]

1. d4 {book} d5 {book} 2. Bf4 {+1.05/9 29s} e5 {-0.44/22 22s}
3. dxe5 {+3.02/9 27s} Nc6 {-0.66/24 22s} 4. P@b5 {+3.00/8 26s}
Nce7 {+0.03/18 22s} 5. Nf3 {+2.46/9 25s} Ng6 {+0.16/16 22s} 6. Bg5 {+2.04/9 25s}
Bb4+ {+0.21/27 22s} 7. Nc3 {+2.09/9 24s} N8e7 {-0.10/24 22s}
8. Qd4 {+1.87/9 24s} Bxc3+ {+0.63/25 22s} 9. bxc3 {+1.08/9 23s}
N@e6 {+2.34/23 22s} 10. Qd2 {+0.78/9 23s} Nxg5 {+1.78/21 22s}
11. Nxg5 {+0.18/9 23s} B@f4 {+2.98/26 22s} 12. B@e3 {-0.52/9 25s}
Bxe3 {+3.40/32 22s} 13. Qxe3 {-2.14/9 27s} d4 {+4.15/24 22s}
14. Rd1 {+2.34/9 22s} Nf5 {+4.15/23 22s} 15. Qe4 {+0.92/8 21s}
Qxg5 {+5.22/19 22s} 16. B@c6+ {+1.26/8 22s} bxc6 {+7.34/21 22s}
17. Qxc6+ {+0.74/8 21s} B@d7 {+8.67/19 22s} 18. Qxa8 {-0.60/8 23s}
Nxe5 {+9.99/19 22s} 19. N@e4 {+0.64/8 25s} P@e3 {+12.98/15 22s}
20. R@b8 {-0.18/8 21s} O-O {+15.81/7 23s} 21. P@d2 {-2.09/9 31s}
exf2+ {+16.73/13 23s} 22. Nxf2 {-4.42/7 28s} P@e3 {+17.73/29 23s}
23. dxe3 {-11.74/8 26s} dxe3 {+21.52/9 23s} 24. Rb1 {-M10/7 21s}
exf2+ {+22.97/7 23s} 25. Kd1 {-M8/7 21s} N@e3+ {+22.10/7 23s}
26. Kc1 {-M6/7 21s} N3c4+ {+29.21/5 23s} 27. e3 {-M4/7 21s} Qxe3+ {+68.01/3 23s}
28. P@d2 {-M2/9 21s} Qxd2# {+99.99/1 23s, Black mates} 0-1

[Event "CrazyAra-0.6.0-CPU-Eval"]
[Site "?"]
[Date "2019.07.30"]
[Round "4"]
[White "CrazyAra_0.6.0_C++"]
[Black "Pychess_1.1"]
[Result "1-0"]
[GameDuration "00:06:00"]
[GameEndTime "2019-07-30T02:20:07.759 CEST"]
[GameStartTime "2019-07-30T02:14:07.263 CEST"]
[PlyCount "23"]
[TimeControl "900+5"]
[Variant "crazyhouse"]

1. e4 {book} e5 {book} 2. Nf3 {+0.61/25 22s} Nc6 3. Bc4 {+0.62/25 22s} Nf6
4. Nc3 {+0.92/27 22s} Nxe4 {+0.14/5 30s} 5. Nxe4 {+3.93/17 22s}
P@g4 {-2.17/5 23s} 6. Bxf7+ {+10.08/28 22s} Kxf7 {-6.01/5 15s}
7. Nfg5+ {+10.75/22 22s} Kg6 {-7.99/5 20s} 8. P@f5+ {+19.77/5 22s}
Kh6 {-15.70/5 31s} 9. N@f7+ {+22.02/5 22s} Kh5 {-327.61/10 0.42s}
10. h3 {+40.41/3 22s} B@e2 {-327.63/10 0.003s} 11. Qxe2 {+52.34/3 22s}
d6 {-327.65/10 0.006s} 12. hxg4# {+99.99/1 22s, White mates} 1-0

[Event "CrazyAra-0.6.0-CPU-Eval"]
[Site "?"]
[Date "2019.07.30"]
[Round "4"]
[White "Pychess_1.1"]
[Black "CrazyAra_0.6.0_C++"]
[Result "0-1"]
[GameDuration "00:14:18"]
[GameEndTime "2019-07-30T02:34:27.438 CEST"]
[GameStartTime "2019-07-30T02:20:08.774 CEST"]
[PlyCount "44"]
[TimeControl "900+5"]
[Variant "crazyhouse"]

1. e4 {book} e5 {book} 2. Nf3 Nc6 {-0.61/20 22s} 3. d4 exd4 {-0.27/21 22s}
4. Nxd4 {+0.44/5 10s} Bc5 {-0.28/19 22s} 5. Nxc6 {+1.41/4 11s}
Bxf2+ {-0.34/26 22s} 6. Kxf2 {+6.67/5 19s} dxc6 {-0.80/30 22s}
7. Qxd8+ {+10.14/4 11s} Kxd8 {-0.93/28 0.012s} 8. Q@f8+ {+10.14/3 15s}
Q@e8 {-1.16/34 23s} 9. B@h4+ {+10.21/4 22s} P@e7 {-0.96/27 23s}
10. Qxg7 {+10.71/4 18s} N@g4+ {-1.28/25 23s} 11. Kg1 {+11.63/5 28s}
N8f6 {-0.49/21 23s} 12. N@g5 {+12.79/4 23s} P@f2+ {-1.36/35 34s}
13. Bxf2 {+12.79/5 9.3s} Nxf2 {-1.65/30 22s} 14. Qxh8 {+12.79/4 33s}
Qxh8 {-2.12/35 22s} 15. Nxf7+ {+12.82/4 33s} Ke8 {-3.61/27 34s}
16. Nxh8 {+15.82/4 33s} Be6 {-4.11/29 22s} 17. Kxf2 {+21.22/4 30s}
Nxe4+ {+2.77/13 22s} 18. Ke2 {+17.10/4 28s} P@d3+ {+4.77/25 22s}
19. Kxd3 {+16.54/4 29s} Rd8+ {+7.75/23 22s} 20. Kxe4 {+25.36/3 32s}
Q@d4+ {+23.01/5 22s} 21. Kf3 {-327.63/10 3.4s} Bg4+ {+65.82/3 22s}
22. Kg3 {-327.65/10 0.009s} B@f2# {+99.99/1 22s, Black mates} 0-1

[Event "CrazyAra-0.6.0-CPU-Eval"]
[Site "?"]
[Date "2019.07.30"]
[Round "5"]
[White "CrazyAra_0.6.0_C++"]
[Black "CrazyWa_1.0.1"]
[Result "1-0"]
[GameDuration "00:27:32"]
[GameEndTime "2019-07-30T03:02:01.119 CEST"]
[GameStartTime "2019-07-30T02:34:28.460 CEST"]
[PlyCount "73"]
[TimeControl "900+5"]
[Variant "crazyhouse"]

1. e4 {book} e6 {book} 2. Nc3 {+1.08/17 22s} Bb4 {+0.10/12 24s}
3. a3 {+2.00/16 22s} Be7 {-0.34/12 41s} 4. d4 {+2.49/20 22s} Nf6 {-0.55/12 26s}
5. e5 {+3.26/22 22s} Nd5 {-0.86/14 30s} 6. Nxd5 {+4.24/22 22s}
exd5 {-0.70/13 25s} 7. N@h5 {+4.01/22 22s} g6 {-0.53/12 19s}
8. Nf4 {+5.01/24 22s} c6 {-0.13/12 20s} 9. Nf3 {+4.77/20 22s} d6 {+0.01/10 22s}
10. Qe2 {+4.56/22 22s} Bg4 {+0.06/10 15s} 11. exd6 {+2.81/25 33s}
Qxd6 {-0.39/10 16s} 12. P@e5 {+2.39/27 22s} Qd7 {+1.27/11 27s}
13. e6 {+2.41/33 22s} fxe6 {+1.98/11 22s} 14. Ne5 {+2.04/27 22s}
Bxe2 {+3.31/10 23s} 15. Bxe2 {+1.95/37 22s} P@f7 {+1.73/9 47s}
16. Nxd7 {+1.73/29 22s} Nxd7 {+1.96/9 25s} 17. B@b4 {+1.85/40 22s}
Bxb4+ {+3.34/8 14s} 18. axb4 {+1.91/25 22s} N@f5 {+3.37/8 23s}
19. Q@c7 {+2.22/18 22s} Nxd4 {+4.99/8 15s} 20. B@d3 {+1.75/23 22s}
B@a6 {+4.39/8 47s} 21. Rxa6 {+5.77/22 22s} Q@b1 {+3.66/8 21s}
22. O-O {+7.59/17 22s} bxa6 {+0.34/9 24s} 23. B@c3 {+8.45/15 22s}
R@c8 {-2.50/8 18s} 24. Qxd7+ {+10.29/17 22s} Kxd7 {-3.88/9 26s}
25. Bxd4 {+10.48/20 22s} Rhd8 {-3.55/7 19s} 26. Bxa6 {+12.36/16 23s}
Rc7 {-6.64/8 72s} 27. P@d6 {+14.17/11 23s} P@b7 {-14.74/8 60s}
28. dxc7 {+14.54/9 23s} Kxc7 {-14.82/7 17s} 29. Bxb7 {+16.40/7 23s}
Q@e7 {-16.27/7 18s} 30. N@c5 {+18.35/20 23s} Rdc8 {-21.39/7 39s}
31. N@a6+ {+18.56/9 23s} Kd8 {-M14/9 15s} 32. P@f6 {+20.97/7 23s}
Qd6 {-M10/17 16s} 33. Nfxe6+ {+22.43/5 23s} fxe6 {-M8/99 7.7s}
34. P@e7+ {+28.21/3 23s} Qxe7 {-M6/99 0.27s} 35. fxe7+ {+25.81/5 23s}
Kxe7 {-M4/9 0.18s} 36. Q@f6+ {+64.06/3 23s} Ke8 {-M2/3 0.18s}
37. R@f8# {+99.99/1 23s, White mates} 1-0

[Event "CrazyAra-0.6.0-CPU-Eval"]
[Site "?"]
[Date "2019.07.30"]
[Round "5"]
[White "CrazyWa_1.0.1"]
[Black "CrazyAra_0.6.0_C++"]
[Result "0-1"]
[GameDuration "00:29:16"]
[GameEndTime "2019-07-30T03:31:19.065 CEST"]
[GameStartTime "2019-07-30T03:02:02.171 CEST"]
[PlyCount "78"]
[TimeControl "900+5"]
[Variant "crazyhouse"]

1. e4 {book} e6 {book} 2. Nf3 {+0.21/12 32s} d5 {-0.80/17 22s}
3. e5 {+0.44/12 44s} Ne7 {+0.33/18 22s} 4. d4 {+0.61/12 23s} Nf5 {-0.12/27 22s}
5. Bd3 {+0.69/12 23s} Nc6 {-0.26/30 22s} 6. c3 {+0.70/12 16s}
Nfxd4 {+0.53/23 22s} 7. Nxd4 {+2.13/12 29s} Nxe5 {+1.02/21 22s}
8. Bc2 {+2.00/10 27s} P@e4 {+0.53/27 22s} 9. Bf4 {+2.16/10 25s}
Bd6 {+0.51/24 22s} 10. Ba4+ {+2.03/10 25s} P@c6 {+1.19/24 22s}
11. Bxe5 {+4.34/10 15s} Bxe5 {+1.71/26 22s} 12. Bxc6+ {+4.10/9 15s}
bxc6 {+1.04/25 22s} 13. Nxc6 {+3.26/10 23s} Qg5 {+1.20/30 22s}
14. Nxe5 {+3.67/9 20s} Qxg2 {+2.43/27 22s} 15. B@a4+ {+3.10/8 21s}
P@d7 {+2.69/21 22s} 16. Rf1 {+3.33/10 40s} B@f3 {+2.97/19 22s}
17. Nxf3 {+1.11/9 21s} exf3 {+3.42/22 22s} 18. B@b5 {+1.63/9 43s}
B@e2 {+4.49/24 22s} 19. Bxe2 {+3.44/9 29s} fxe2 {+5.16/25 22s}
20. Qxe2 {+2.27/9 55s} B@g4 {+5.69/23 22s} 21. P@b7 {+1.73/8 17s}
Bxe2 {+4.61/19 23s} 22. Bxd7+ {-0.58/7 27s} Bxd7 {+10.16/13 23s}
23. bxa8=Q+ {-2.61/8 45s} B@c8 {+9.21/27 23s} 24. Qxc8+ {-2.62/7 37s}
Bxc8 {+7.28/22 23s} 25. B@a4+ {-2.63/6 15s} P@d7 {+8.43/14 23s}
26. Bxd7+ {-6.70/7 15s} Bxd7 {+12.17/19 23s} 27. R@b8+ {-7.87/7 13s}
B@d8 {+11.82/11 23s} 28. N@d6+ {-14.84/9 46s} cxd6 {+16.28/17 23s}
29. Rxd8+ {-25.86/9 47s} Kxd8 {+16.61/17 12s} 30. B@h4+ {-19.70/8 34s}
f6 {+19.01/13 24s} 31. Bxf6+ {-29.41/8 15s} gxf6 {+20.87/13 24s}
32. P@c7+ {-M14/9 13s} Kxc7 {+20.99/13 24s} 33. B@a5+ {-M12/9 14s}
P@b6 {+22.50/7 24s} 34. Bxb6+ {-M10/16 14s} axb6 {+24.17/7 24s}
35. N@a8+ {-M8/93 14s} Kb7 {+22.58/7 24s} 36. P@c6+ {-M8/98 11s}
Bxc6 {+24.34/11 24s} 37. P@a6+ {-M6/98 0.45s} Bxa6 {+28.15/3 24s}
38. c4 {-M4/98 0.21s} Q@c1+ {+46.80/3 24s} 39. Ke2 {-M2/3 0.18s}
N@f4# {+99.99/1 25s, Black mates} 0-1

[Event "CrazyAra-0.6.0-CPU-Eval"]
[Site "?"]
[Date "2019.07.30"]
[Round "5"]
[White "CrazyAra_0.6.0_C++"]
[Black "Sjeng-11.2"]
[Result "1-0"]
[GameDuration "00:19:25"]
[GameEndTime "2019-07-30T03:50:45.494 CEST"]
[GameStartTime "2019-07-30T03:31:20.115 CEST"]
[PlyCount "51"]
[TimeControl "900+5"]
[Variant "crazyhouse"]

1. e4 {book} Nf6 {book} 2. Nc3 {+0.65/23 22s} e6 {-1.19/11 45s}
3. d4 {+1.19/25 22s} Bb4 {-0.27/10 32s} 4. e5 {+2.56/24 22s} Nd5 {-0.14/11 42s}
5. Qg4 {+3.03/22 22s} Kf8 {-0.59/10 40s} 6. a3 {+3.35/24 22s} Ba5 {-0.31/10 38s}
7. b4 {+3.03/23 22s} Bxb4 {+1.30/10 36s} 8. axb4 {+4.67/23 22s}
Nxc3 {+0.88/8 23s} 9. B@f6 {+8.32/28 22s} gxf6 {+0.14/9 45s}
10. Bh6+ {+8.17/23 22s} Ke8 {-0.22/8 21s} 11. Qg7 {+8.48/21 22s}
P@d2+ {-0.46/8 21s} 12. Bxd2 {+8.44/21 22s} N@g6 {-3.32/8 32s}
13. Bxc3 {+8.67/24 22s} B@f8 {-4.39/9 17s} 14. Qxh8 {+8.40/29 22s}
Nxh8 {-0.91/9 38s} 15. R@g8 {+8.75/19 22s} Q@g6 {-1.96/8 36s}
16. P@g7 {+11.33/27 22s} Qxg7 {-3.17/8 13s} 17. Rxg7 {+10.96/18 22s}
Bxg7 {-5.17/9 12s} 18. Q@g8+ {+12.53/19 22s} R@f8 {-8.13/9 16s}
19. Qxg7 {+13.19/17 22s} fxe5 {-8.11/8 16s} 20. dxe5 {+14.02/15 23s}
P@d2+ {-8.99/8 16s} 21. Bxd2 {+14.34/15 23s} Qe7 {-9.76/7 14s}
22. B@f6 {+20.64/11 23s} Qxf6 {-M9/7 30s} 23. exf6 {+23.04/9 23s}
P@e7 {-M7/8 11s} 24. Qxf8+ {+29.19/5 23s} Kxf8 25. P@g7+ {+67.00/3 23s}
Ke8 {-M3/7 14s} 26. Q@f8# {+99.99/1 23s, White mates} 1-0

[Event "CrazyAra-0.6.0-CPU-Eval"]
[Site "?"]
[Date "2019.07.30"]
[Round "5"]
[White "Sjeng-11.2"]
[Black "CrazyAra_0.6.0_C++"]
[Result "0-1"]
[GameDuration "00:24:25"]
[GameEndTime "2019-07-30T04:15:11.981 CEST"]
[GameStartTime "2019-07-30T03:50:46.507 CEST"]
[PlyCount "66"]
[TimeControl "900+5"]
[Variant "crazyhouse"]

1. e4 {book} Nf6 {book} 2. Nc3 {+0.39/11 45s} d5 {-0.48/16 22s}
3. exd5 {+0.90/10 43s} Nxd5 {-0.67/26 22s} 4. Nf3 {+0.65/9 36s}
e6 {-0.24/20 22s} 5. Nxd5 {+0.87/9 32s} exd5 {-0.21/30 22s}
6. Qe2+ {+0.90/8 37s} Qe7 {-0.20/18 22s} 7. Qxe7+ {+1.26/8 31s}
Bxe7 {-0.37/22 11s} 8. Q@e5 {+1.35/8 24s} Q@e4+ {+0.57/22 22s}
9. N@e3 {+1.04/8 22s} Qxe5 {+0.03/27 22s} 10. Nxe5 {+1.51/8 22s}
Nc6 {+0.07/25 22s} 11. Nxc6 {+1.56/8 22s} bxc6 {0.00/25 22s}
12. Nxd5 {+1.09/8 21s} cxd5 {+3.19/16 22s} 13. Q@c6+ {+1.81/7 18s}
Q@d7 {+3.51/24 22s} 14. Qxa8 {+2.26/8 20s} N@d4 {+3.53/31 22s}
15. P@b7 {+3.29/7 20s} Nxc2+ {+3.18/25 23s} 16. Kd1 {+1.39/7 19s}
O-O {+3.22/33 23s} 17. bxc8=Q {+2.50/8 38s} Rxc8 {+3.22/25 23s}
18. P@b7 {+1.38/7 12s} Rxa8 {+4.91/17 23s} 19. bxa8=Q+ {+0.49/7 17s}
N@d8 {+5.16/17 23s} 20. Qxd8+ {-0.19/7 34s} Qxd8 {+4.70/25 23s}
21. R@g4 {-1.05/7 32s} P@g6 {+4.20/16 34s} 22. B@c3 {-0.65/7 15s}
d4 {+4.17/26 22s} 23. Bxd4 {-2.62/7 30s} Nxd4 {+10.17/22 23s}
24. Rxd4 {-3.73/6 10s} P@c2+ {+10.63/21 23s} 25. Kxc2 {-11.38/6 28s}
Qxd4 {+11.12/16 23s} 26. R@e8+ {-4.23/6 25s} B@f8 {+11.84/20 23s}
27. Rxf8+ {-5.00/6 6.7s} Bxf8 {+11.85/11 23s} 28. B@b3 {-5.98/7 25s}
P@d3+ {+14.33/9 23s} 29. Kd1 {-M11/5 12s} P@c2+ {+17.97/9 23s}
30. Bxc2 {-M9/5 11s} dxc2+ {+20.91/7 23s} 31. Kxc2 {-M7/4 11s}
N@b4+ {+24.29/5 23s} 32. Kd1 {-M5/5 11s} B@c2+ {+64.89/3 23s}
33. Ke1 {-M3/5 13s} Q@d1# {+99.99/1 23s, Black mates} 0-1

[Event "CrazyAra-0.6.0-CPU-Eval"]
[Site "?"]
[Date "2019.07.30"]
[Round "5"]
[White "CrazyAra_0.6.0_C++"]
[Black "SjaakII-1.4.1"]
[Result "1-0"]
[GameDuration "00:14:56"]
[GameEndTime "2019-07-30T04:30:09.084 CEST"]
[GameStartTime "2019-07-30T04:15:13.002 CEST"]
[PlyCount "47"]
[TimeControl "900+5"]
[Variant "crazyhouse"]

1. e4 {book} d6 {book} 2. d4 {+1.39/24 22s} Nf6 {-0.41/14 37s}
3. Nc3 {+1.81/20 22s} d5 {-0.49/13 34s} 4. Bb5+ {+2.41/18 22s} c6 {-0.16/12 29s}
5. Bd3 {+3.46/20 22s} dxe4 {-0.24/12 20s} 6. Nxe4 {+2.78/24 22s}
Nxe4 {-0.20/11 17s} 7. Bxe4 {+2.56/32 22s} N@f6 {-0.32/10 16s}
8. Bd3 {+3.35/20 22s} P@e4 {-0.05/11 22s} 9. Bc4 {+4.24/22 22s}
b5 {-0.39/11 30s} 10. Bxf7+ {+7.50/23 22s} Kxf7 {+0.09/10 13s}
11. N@e5+ {+7.39/27 22s} Ke6 {-0.25/10 27s} 12. Ne2 {+7.80/23 22s}
Qe8 {+0.13/10 29s} 13. P@c5 {+9.82/19 22s} h5 {-0.40/10 33s}
14. Nf4+ {+10.43/15 22s} Kf5 {+1.11/2 0.002s} 15. h3 {+11.99/13 22s}
B@b4+ {-3.12/9 33s} 16. c3 {+12.27/13 22s} Nfd7 {-5.20/9 34s}
17. P@g4+ {+13.53/26 22s} Kf6 {-159.88/7 10s} 18. g5+ {+17.64/7 22s}
Kxg5 {-159.90/6 1.7s} 19. Nxh5+ {+27.36/3 22s} e3 {-159.92/4 0.15s}
20. Bxe3+ {+29.17/3 23s} P@f4 {-159.94/3 0.008s} 21. Bxf4+ {+27.66/7 23s}
Kf5 {-159.96/2 0s} 22. Qg4+ {+29.21/5 23s} Ke4 {-159.96/2 0s}
23. P@d3+ {+67.07/3 23s} Kd5 {-159.96/2 0s}
24. P@e4# {+99.99/1 23s, White mates} 1-0

[Event "CrazyAra-0.6.0-CPU-Eval"]
[Site "?"]
[Date "2019.07.30"]
[Round "5"]
[White "SjaakII-1.4.1"]
[Black "CrazyAra_0.6.0_C++"]
[Result "0-1"]
[GameDuration "00:18:31"]
[GameEndTime "2019-07-30T04:48:41.938 CEST"]
[GameStartTime "2019-07-30T04:30:10.098 CEST"]
[PlyCount "52"]
[TimeControl "900+5"]
[Variant "crazyhouse"]

1. e4 {book} d6 {book} 2. Nc3 {+0.42/14 32s} g6 {-1.11/16 22s}
3. d4 {+0.66/14 29s} Bg7 {-1.54/23 22s} 4. Be3 {+0.82/13 23s} Nf6 {-0.45/21 22s}
5. h3 {+0.83/13 22s} O-O {-0.65/22 22s} 6. Qf3 {+0.92/13 29s} h6 {+1.08/24 22s}
7. O-O-O {+0.96/12 19s} Nc6 {+1.83/17 22s} 8. Bc4 {+0.95/13 37s}
e5 {+2.23/23 22s} 9. d5 {+1.01/13 37s} Nd4 {+1.94/24 22s}
10. Bxd4 {+1.62/13 18s} exd4 {+2.49/22 22s} 11. Rxd4 {+1.28/12 27s}
Nd7 {+2.61/21 22s} 12. Rd1 {+0.97/12 39s} Ne5 {+4.70/19 22s}
13. Qe2 {+1.10/11 21s} B@b4 {+4.97/19 22s} 14. Nf3 {+1.18/11 37s}
Bxc3 {+5.52/28 22s} 15. P@h7+ {-1.74/12 36s} Kxh7 {+8.41/34 22s}
16. bxc3 {-2.15/12 36s} N@f4 {+9.57/19 22s} 17. Qe3 {-3.25/11 32s}
Nxc4 {+12.57/9 22s} 18. Qxf4 {-4.43/11 34s} B@g5 {+15.42/7 22s}
19. Qxg5 {-10.02/9 33s} P@b2+ {+17.57/14 22s} 20. Kb1 {-3.14/2 0s}
hxg5 {+19.92/7 23s} 21. B@g8+ {-159.92/8 9.6s} Kxg8 {+20.17/11 23s}
22. N@e7+ {-159.92/8 3.6s} Qxe7 {+40.29/3 23s} 23. N@h6+ {-159.94/6 0.73s}
Bxh6 {+55.01/7 23s} 24. B@h7+ {-159.96/5 0.069s} Kxh7 {+62.34/5 23s}
25. Nxg5+ {-159.96/4 0.018s} Qxg5 {+72.77/3 23s} 26. Rh2 {-159.98/2 0s}
N@a3# {+99.99/1 23s, Black mates} 0-1

[Event "CrazyAra-0.6.0-CPU-Eval"]
[Site "?"]
[Date "2019.07.30"]
[Round "5"]
[White "CrazyAra_0.6.0_C++"]
[Black "NebiyuAlien_1.45"]
[Result "1-0"]
[GameDuration "00:17:28"]
[GameEndTime "2019-07-30T05:06:11.318 CEST"]
[GameStartTime "2019-07-30T04:48:43.085 CEST"]
[PlyCount "41"]
[TimeControl "900+5"]
[Variant "crazyhouse"]

1. d4 {book} d5 {book} 2. Bf4 {+0.91/25 22s} Nf6 {-0.10/18 24s}
3. e3 {+0.99/17 22s} Be6 {-0.12/19 30s} 4. Nf3 {+1.80/17 22s} Nh5 {-0.02/18 30s}
5. Bg3 {+3.12/18 22s} h6 {+0.12/18 26s} 6. Nc3 {+4.37/25 22s} Nd7 {+0.40/17 28s}
7. Bd3 {+5.03/23 22s} c6 {+0.16/16 23s} 8. Ne5 {+4.11/22 22s}
Nxg3 {+1.22/20 42s} 9. hxg3 {+4.89/25 22s} Nxe5 {+1.20/19 27s}
10. dxe5 {+4.84/23 22s} N@g4 {+1.18/17 21s} 11. N@f4 {+6.45/20 22s}
B@d7 {-0.06/18 70s} 12. N@d4 {+7.66/22 22s} Nxe5 {+0.64/18 21s}
13. Nfxe6 {+7.67/24 22s} fxe6 {+2.00/19 31s} 14. Qh5+ {+8.08/19 22s}
N@f7 {-0.40/20 28s} 15. B@g6 {+8.36/19 22s} P@f6 {-1.52/20 34s}
16. Bxf7+ {+9.21/23 22s} Nxf7 {-4.62/20 62s} 17. N@g6 {+10.02/27 22s}
B@g4 {-8.22/17 15s} 18. Qxg4 {+11.98/21 22s} f5 {-9.64/17 29s}
19. Qh5 {+15.53/19 22s} Rg8 {-23.78/17 18s} 20. B@h7 {+14.93/21 23s}
Qb6 {-23.82/17 13s} 21. Bxg8 {+14.20/19 23s, Black resigns} 1-0

[Event "CrazyAra-0.6.0-CPU-Eval"]
[Site "?"]
[Date "2019.07.30"]
[Round "5"]
[White "NebiyuAlien_1.45"]
[Black "CrazyAra_0.6.0_C++"]
[Result "0-1"]
[GameDuration "00:20:16"]
[GameEndTime "2019-07-30T05:26:29.031 CEST"]
[GameStartTime "2019-07-30T05:06:12.532 CEST"]
[PlyCount "50"]
[TimeControl "900+5"]
[Variant "crazyhouse"]

1. d4 {book} d5 {book} 2. Nf3 {+0.10/19 31s} Bf5 {+0.03/18 22s}
3. e3 {+0.22/19 30s} e6 {+0.03/21 22s} 4. Bd3 {+0.18/17 24s} Nc6 {+0.39/20 22s}
5. Nc3 {+0.28/18 29s} Bg4 {+0.69/22 22s} 6. h3 {+0.44/17 28s} Bh5 {+0.61/24 22s}
7. Rg1 {+0.46/17 27s} Nf6 {+1.81/25 22s} 8. Bb5 {+0.74/19 27s}
Bb4 {+1.59/17 22s} 9. g4 {+1.50/19 24s} Bg6 {+1.74/18 22s}
10. Ne5 {+2.90/20 22s} O-O {+2.87/24 22s} 11. Bxc6 {+2.42/19 83s}
Ne4 {+3.36/19 22s} 12. Bxb7 {+2.82/18 23s} Bxc3+ {+4.33/23 22s}
13. P@d2 {+4.88/16 17s} Qh4 {+6.12/27 22s} 14. N@e7+ {+5.06/17 21s}
Qxe7 {+7.20/19 22s} 15. Bxa8 {+4.60/16 22s} Rxa8 {+9.39/15 22s}
16. bxc3 {+4.48/16 30s} B@h4 {+10.20/19 22s} 17. B@g3 {+1.80/16 20s}
Bxg3 {+9.62/13 22s} 18. Rxg3 {-1.60/18 50s} Nxg3 {+9.09/19 22s}
19. fxg3 {-2.62/17 41s} N@e4 {+9.89/13 22s} 20. Nxg6 {+0.22/14 22s}
hxg6 {+11.82/13 23s} 21. R@g2 {-2.18/16 31s} R@h1+ {+11.62/11 23s}
22. B@g1 {-4.36/16 16s} B@f2+ {+11.65/17 23s} 23. Rxf2 {-7.66/17 16s}
Rxg1+ {+12.43/20 23s} 24. B@f1 {-10.50/18 16s} Nxf2 {+13.31/19 23s}
25. Kxf2 {-10.50/16 16s} Rxg3 {+15.67/9 23s, White resigns} 0-1

[Event "CrazyAra-0.6.0-CPU-Eval"]
[Site "?"]
[Date "2019.07.30"]
[Round "5"]
[White "CrazyAra_0.6.0_C++"]
[Black "Feuerstein_0.4.6.1"]
[Result "1-0"]
[GameDuration "00:25:53"]
[GameEndTime "2019-07-30T05:52:23.512 CEST"]
[GameStartTime "2019-07-30T05:26:30.245 CEST"]
[PlyCount "65"]
[TimeControl "900+5"]
[Variant "crazyhouse"]

1. e4 {book} e5 {book} 2. Nf3 {+0.62/25 22s} Nf6 {-0.25/12 46s}
3. Nxe5 {+1.34/23 22s} Qe7 {-0.08/11 23s} 4. d4 {+1.33/38 22s} d6 {+0.08/11 46s}
5. Nxf7 {+1.52/32 22s} Qxe4+ {+1.53/9 24s} 6. Qe2 {+3.66/23 22s}
Qxe2+ {+1.53/10 28s} 7. Bxe2 {+3.69/29 11s} Kxf7 {+1.53/9 37s}
8. P@g5 {+3.64/23 22s} Nd5 {+1.85/8 21s} 9. Nc3 {+3.75/25 22s}
Nxc3 {+1.69/9 39s} 10. bxc3 {+4.27/30 22s} Ke8 {+1.56/8 21s}
11. P@f7+ {+4.36/23 22s} Kxf7 {+4.58/2 0.011s} 12. Q@c4+ {+4.08/24 22s}
N@e6 {+5.02/8 16s} 13. N@d8+ {+4.42/31 22s} Ke7 {+2.47/11 64s}
14. Nxe6 {+4.76/21 23s} Bxe6 {+2.47/8 20s} 15. Qxc7+ {+4.90/28 23s}
Q@d7 {+2.47/7 5.9s} 16. P@f6+ {+5.19/26 23s} Ke8 {+1.91/10 80s}
17. fxg7 {+3.95/25 34s} Qxc7 {+0.92/8 17s} 18. gxh8=Q {+4.39/15 22s}
Qxc3+ {-0.58/8 179s} 19. P@d2 {+7.55/23 22s} Qc8 {-0.58/7 6.7s}
20. N@g7+ {+8.48/13 22s} Ke7 {-5.94/9 70s} 21. R@c7+ {+10.79/21 22s}
Qxc7 {-5.49/8 9.4s} 22. Qxf8+ {+13.32/15 23s} Kxf8 {-5.49/2 0.012s}
23. Nxe6+ {+13.42/13 23s} Kg8 {-7.42/8 23s} 24. Nxc7 {+12.54/11 23s}
P@f7 {-7.86/7 32s} 25. B@f6 {+18.22/17 23s} P@g7 {-10.44/6 13s}
26. Bxg7 {+19.04/11 23s} N@g6 {-10.44/2 0.013s} 27. Q@c8+ {+22.88/3 23s}
R@f8 {-10.29/4 0.10s} 28. Bxf8 {+17.88/9 23s} Nd7 {-M10/8 7.8s}
29. Qxd7 {+22.94/7 23s} Q@g7 {-M8/7 3.0s} 30. Bxg7 {+32.67/5 23s}
P@e7 {-M6/4 0.21s} 31. N@h6+ {+27.56/5 23s} Kxg7 {-M4/2 0.008s}
32. Nf5+ {+61.41/3 23s} Kg8 {-M2/2 0.007s} 33. Q@g7# {+99.99/1 23s, White mates}
1-0

[Event "CrazyAra-0.6.0-CPU-Eval"]
[Site "?"]
[Date "2019.07.30"]
[Round "5"]
[White "Feuerstein_0.4.6.1"]
[Black "CrazyAra_0.6.0_C++"]
[Result "0-1"]
[GameDuration "00:19:56"]
[GameEndTime "2019-07-30T06:12:20.802 CEST"]
[GameStartTime "2019-07-30T05:52:24.725 CEST"]
[PlyCount "46"]
[TimeControl "900+5"]
[Variant "crazyhouse"]

1. e4 {book} e5 {book} 2. Nf3 {+0.27/12 32s} Nc6 {-0.63/20 22s}
3. Bb5 {+0.30/12 40s} Be7 {+0.15/26 22s} 4. Nc3 {+0.72/12 48s}
Nf6 {+0.02/29 22s} 5. Bxc6 {+0.62/12 30s} dxc6 {+0.76/24 22s}
6. Nxe5 {+0.62/10 19s} B@d4 {+0.71/24 22s} 7. Nxf7 {+0.62/10 32s}
Kxf7 {+1.08/30 22s} 8. Qe2 {+0.42/9 38s} Rf8 {+1.40/21 22s}
9. Qc4+ {+0.72/9 38s} Ke8 {+4.11/19 22s} 10. f3 {+0.53/9 31s}
N@e5 {+6.24/21 22s} 11. Qe2 {+0.75/9 14s} Bxc3 {+7.05/26 22s}
12. bxc3 {+0.78/8 9.3s} N@f4 {+8.85/17 22s} 13. Qf1 {+0.59/8 7.5s}
Nxe4 {+8.92/21 22s} 14. fxe4 {-2.22/9 58s} P@e2 {+9.76/21 22s}
15. Qxe2 {-1.58/8 13s} Nxe2 {+8.59/25 22s} 16. B@h5+ {-1.26/7 8.0s}
Ng6 {+8.98/19 22s} 17. Bxe2 {-2.57/9 52s} Q@f2+ {+12.74/9 22s}
18. Kd1 {-0.08/2 0.008s} Qxg2 {+13.33/18 22s} 19. N@g3 {-7.32/9 100s}
Bh4 {+13.29/18 22s} 20. N@e1 {-8.27/9 115s} Qxg3 {+14.70/14 23s}
21. N@d3 {-8.74/8 20s} Qxe1+ {+20.21/5 23s} 22. Rxe1 {-2.32/2 0.009s}
N@f2+ {+42.01/3 23s} 23. Nxf2 {-1.07/2 0.022s} N@e3# {+99.99/1 23s, Black mates}
0-1

[Event "CrazyAra-0.6.0-CPU-Eval"]
[Site "?"]
[Date "2019.07.30"]
[Round "5"]
[White "CrazyAra_0.6.0_C++"]
[Black "Pulsar2009-9b-64"]
[Result "1-0"]
[GameDuration "00:21:20"]
[GameEndTime "2019-07-30T06:33:42.659 CEST"]
[GameStartTime "2019-07-30T06:12:22.019 CEST"]
[PlyCount "53"]
[TimeControl "900+5"]
[Variant "crazyhouse"]

1. e4 {book} e6 {book} 2. Nc3 {+1.08/17 22s} Nc6 {-0.18/8 38s}
3. d4 {+0.86/22 22s} Bb4 {-0.17/8 46s} 4. Be3 {+0.96/19 22s} Qh4 {+0.61/7 36s}
5. Bd3 {+1.01/23 22s} Nf6 {+1.00/7 33s} 6. Nf3 {+0.95/29 22s} Qg4 {+1.78/7 38s}
7. O-O {+1.11/22 22s} Bxc3 {+1.54/7 32s} 8. bxc3 {+0.98/28 22s}
N@b2 {+1.31/7 37s} 9. h3 {+0.37/33 22s} Nxd1 {+2.80/7 28s}
10. hxg4 {+2.20/17 22s} Nxc3 {+2.98/7 36s} 11. Q@h4 {+2.97/29 22s}
P@b2 {+5.23/6 26s} 12. Rae1 {+4.75/24 22s} Nfxe4 {+5.20/6 35s}
13. B@h6 {+6.78/24 22s} P@e2 {+6.58/6 25s} 14. Bxg7 {+8.03/22 22s}
exf1=Q+ {+6.90/6 29s} 15. Rxf1 {+7.92/18 22s} b1=Q {+5.25/6 28s}
16. Rxb1 {+9.85/18 22s} Nxb1 {+5.45/6 23s} 17. Bxh8 {+10.66/21 22s}
R@d1+ {+4.06/5 22s} 18. R@e1 {+12.48/11 22s} Rxe1+ {+2.27/6 22s}
19. Nxe1 {+10.89/19 22s} Q@g8 {+0.64/6 21s} 20. P@g7 {+14.40/13 23s}
R@g5 {-6.65/6 22s} 21. Bxe4 {+17.22/5 23s} f6 {-11.02/6 26s}
22. R@f8+ {+17.63/11 23s} Ke7 {-37.06/6 22s} 23. Rxg8 {+27.11/3 23s}
R@f1+ {-M4/5 18s} 24. Kxf1 {+29.84/5 23s} Nd2+ {-M3/5 21s}
25. Bxd2 {+31.13/5 23s} d5 {-M2/5 19s} 26. Q@f8+ {+67.27/3 23s} Kd7 {-M1/5 18s}
27. N@c5# {+99.99/1 23s, White mates} 1-0

[Event "CrazyAra-0.6.0-CPU-Eval"]
[Site "?"]
[Date "2019.07.30"]
[Round "5"]
[White "Pulsar2009-9b-64"]
[Black "CrazyAra_0.6.0_C++"]
[Result "0-1"]
[GameDuration "00:22:14"]
[GameEndTime "2019-07-30T06:55:58.225 CEST"]
[GameStartTime "2019-07-30T06:33:43.867 CEST"]
[PlyCount "56"]
[TimeControl "900+5"]
[Variant "crazyhouse"]

1. e4 {book} e6 {book} 2. d3 {+0.02/4 0.093s} d5 {+0.36/21 22s}
3. exd5 {+0.01/7 38s} exd5 {+0.99/16 22s} 4. Qe2+ {+0.13/6 37s}
Be7 {+1.00/24 22s} 5. P@h5 {+0.16/7 36s} Nc6 {+2.65/19 22s} 6. c3 {-0.14/7 43s}
h6 {+4.68/15 22s} 7. b4 {+0.56/7 36s} a6 {+5.28/18 22s} 8. a3 {-0.29/7 32s}
Nf6 {+5.79/20 22s} 9. Qd1 {-0.92/7 37s} Bd6 {+7.37/17 22s} 10. Be2 {-0.51/7 33s}
O-O {+7.69/16 22s} 11. Kf1 {-0.18/7 36s} Ne5 {+8.14/15 22s}
12. Bf4 {-0.29/8 34s} Re8 {+8.36/19 22s} 13. h3 {-0.46/7 33s}
Nxd3 {+9.95/22 22s} 14. Bxd6 {-0.55/7 32s} Nxf2 {+11.39/20 22s}
15. Kxf2 {-1.02/6 32s} Ne4+ {+12.27/21 22s} 16. Kf1 {-1.17/7 30s}
Qxd6 {+12.51/19 22s} 17. B@e1 {-1.86/6 22s} P@e3 {+14.79/20 22s}
18. N@d3 {-4.31/6 22s} P@f2 {+17.31/9 22s} 19. Bxf2 {-5.40/7 21s}
exf2 {+15.01/7 22s} 20. P@h7+ {-8.24/6 23s} Kh8 {+16.20/15 23s}
21. Nxf2 {-10.88/6 25s} Nxf2 {+17.58/5 23s} 22. Qa4 {-15.45/6 20s}
Bd7 {+18.99/9 23s} 23. Qxd7 {-19.84/6 18s} Qxd7 {+19.49/7 23s}
24. Rh2 {-M3/4 21s} Ne4 {+19.77/20 23s} 25. B@e3 {-25.68/5 19s}
N@c2 {+27.93/3 23s} 26. Nf3 {-M3/5 17s} Nxe3+ {+36.81/3 23s} 27. Kg1 {-M2/5 18s}
P@f2+ {+65.66/3 23s} 28. Kh1 {-M1/5 17s} Ng3# {+99.99/1 23s, Black mates} 0-1

[Event "CrazyAra-0.6.0-CPU-Eval"]
[Site "?"]
[Date "2019.07.30"]
[Round "5"]
[White "CrazyAra_0.6.0_C++"]
[Black "TSCP_1.1"]
[Result "1-0"]
[GameDuration "00:19:58"]
[GameEndTime "2019-07-30T07:15:58.147 CEST"]
[GameStartTime "2019-07-30T06:55:59.440 CEST"]
[PlyCount "57"]
[TimeControl "900+5"]
[Variant "crazyhouse"]

1. e4 {book} Nf6 {book} 2. Nc3 {+0.65/23 22s} d5 {-0.40/8 34s}
3. exd5 {+0.63/27 22s} Nxd5 {-0.22/7 33s} 4. Nxd5 {+0.77/24 22s}
Qxd5 {-0.10/5 32s} 5. d4 {+0.76/27 22s} e5 {-0.05/5 31s} 6. Nf3 {+0.99/19 22s}
Bg4 {+0.02/5 30s} 7. N@e3 {+2.03/25 22s} Qe4 {-0.40/6 29s} 8. Bd3 {+1.44/23 22s}
Bxf3 {-0.50/6 29s} 9. Bxe4 {+1.52/26 22s} Bxd1 {-0.43/6 28s}
10. Nxd1 {+1.51/24 22s} N@d6 {-0.36/4 27s} 11. B@d5 {+2.10/24 22s}
P@c6 {+0.67/5 26s} 12. Bxf7+ {+3.21/21 22s} Kxf7 {+2.25/5 26s}
13. dxe5 {+3.29/20 22s} Q@a5+ {+2.21/5 25s} 14. Nc3 {+3.78/32 22s}
Qxe5 {+2.61/5 24s} 15. Q@f4+ {+3.24/27 22s} Qxf4 {+3.86/6 24s}
16. Bxf4 {+3.91/36 22s} Nxe4 {+2.76/5 23s} 17. P@e6+ {+8.37/23 22s}
Kxe6 {+3.32/5 22s} 18. Q@e5+ {+9.77/21 22s} Kf7 {+3.22/5 22s}
19. Nxe4 {+9.27/21 22s} Bb4+ {+2.83/4 21s} 20. P@c3 {+9.54/15 23s}
Be7 {+1.98/4 21s} 21. N@g5+ {+11.39/15 23s} Ke8 {-0.75/6 20s}
22. P@f7+ {+13.63/13 23s} Kf8 {-0.85/6 20s} 23. Ne6+ {+15.02/11 23s}
Kxf7 {-1.85/6 19s} 24. N4g5+ {+17.24/9 23s} Bxg5 {-M10/6 4.0s}
25. Nxg5+ {+19.66/7 23s} Kf8 {-M8/5 1.3s} 26. B@e7+ {+24.01/5 23s}
Ke8 {-M6/4 0.062s} 27. Bf6+ {+31.35/3 23s} P@e6 {-M4/3 0.007s}
28. Qxe6+ {+73.37/3 23s} Kf8 {-M2/2 0.002s} 29. Qf7# {+99.99/1 23s, White mates}
1-0

[Event "CrazyAra-0.6.0-CPU-Eval"]
[Site "?"]
[Date "2019.07.30"]
[Round "5"]
[White "TSCP_1.1"]
[Black "CrazyAra_0.6.0_C++"]
[Result "0-1"]
[GameDuration "00:17:06"]
[GameEndTime "2019-07-30T07:33:05.279 CEST"]
[GameStartTime "2019-07-30T07:15:59.164 CEST"]
[PlyCount "50"]
[TimeControl "900+5"]
[Variant "crazyhouse"]

1. e4 {book} Nf6 {book} 2. e5 {+0.64/7 34s} Nc6 {-0.23/28 22s}
3. exf6 {+3.76/7 33s} exf6 {+0.81/25 22s} 4. d4 {+3.57/6 32s} d5 {+0.68/19 22s}
5. Bb5 {+3.71/6 31s} Bb4+ {+1.71/21 22s} 6. c3 {+4.10/6 30s} Qe7+ {+1.73/19 22s}
7. Ne2 {+4.48/6 29s} Bd6 {+2.84/17 22s} 8. N@e3 {+4.22/5 29s}
P@h3 {+2.72/25 22s} 9. gxh3 {+5.18/6 28s} Bxh3 {+2.86/38 22s}
10. P@a6 {+5.44/6 27s} Qxe3 {+4.00/26 22s} 11. fxe3 {+10.47/6 26s}
P@g2 {+3.35/18 22s} 12. Q@f3 {+5.64/6 26s} gxh1=Q+ {+3.03/27 22s}
13. Qxh1 {+5.78/6 25s} R@f1+ {+3.16/27 22s} 14. Qxf1 {+6.38/7 24s}
Bxf1 {+3.57/26 22s} 15. axb7 {+5.83/6 24s} N@f3+ {+5.11/19 22s}
16. Kxf1 {+7.71/7 23s} Nxh2+ {+5.36/26 22s} 17. Kg1 {+7.71/6 22s}
Nf3+ {+11.44/13 22s} 18. Kf1 {0.00/6 22s} P@g2+ {+15.46/13 22s}
19. Kf2 {+2.88/7 21s} Q@f1+ {+18.13/11 22s} 20. Qxf1 {-M12/7 3.5s}
gxf1=Q+ {+20.08/9 23s} 21. Kxf1 {-M10/6 1.0s} Q@e1+ {+22.97/7 23s}
22. Kg2 {-M8/5 0.072s} Nh4+ {+26.61/5 23s} 23. Kh3 {-M6/4 0.011s}
Qh1+ {+36.56/3 23s} 24. P@h2 {-M4/3 0.004s} Qxh2+ {+77.61/3 23s}
25. Kg4 {-M2/2 0.001s} h5# {+99.99/1 23s, Black mates} 0-1

[Event "CrazyAra-0.6.0-CPU-Eval"]
[Site "?"]
[Date "2019.07.30"]
[Round "5"]
[White "CrazyAra_0.6.0_C++"]
[Black "KKFChess_267b"]
[Result "1-0"]
[GameDuration "00:14:13"]
[GameEndTime "2019-07-30T07:47:21.031 CEST"]
[GameStartTime "2019-07-30T07:33:07.425 CEST"]
[PlyCount "39"]
[TimeControl "900+5"]
[Variant "crazyhouse"]

1. e4 {book} d6 {book} 2. d4 {+1.39/24 22s} d5 {-0.37/9 31s}
3. exd5 {+2.57/17 22s} Qxd5 {-0.62/9 32s} 4. Nc3 {+3.08/25 22s}
Qd8 {-0.64/8 30s} 5. Bb5+ {+4.62/25 22s} Bd7 {-0.66/8 29s}
6. Bxd7+ {+5.12/15 22s} Nxd7 {-0.32/7 25s} 7. d5 {+5.45/20 22s}
P@b4 {+0.02/8 24s} 8. P@e6 {+11.58/22 22s} B@g6 {-2.86/8 30s}
9. exf7+ {+12.45/23 22s} Bxf7 {-2.72/10 28s} 10. P@e6 {+12.73/21 22s}
Ne5 {-3.58/9 32s} 11. exf7+ {+12.21/13 22s} Nxf7 {-5.56/9 29s}
12. B@e6 {+12.37/11 22s} Ne5 {-5.98/8 27s} 13. Qh5+ {+17.45/9 22s}
P@f7 {-11.41/9 26s} 14. Qxe5 {+17.97/23 22s} Nh6 {-12.52/7 24s}
15. Bxh6 {+17.72/19 22s} Qb8 {-15.52/7 24s} 16. Bxf7+ {+19.85/7 22s}
Kd8 {-M8/6 19s} 17. N@e6+ {+20.27/7 22s} Kc8 {-M6/8 24s}
18. P@d7+ {+22.36/5 22s} Kxd7 19. N@c5+ {+69.78/3 22s} Kc8
20. B@d7# {+99.99/1 23s, White mates} 1-0

[Event "CrazyAra-0.6.0-CPU-Eval"]
[Site "?"]
[Date "2019.07.30"]
[Round "5"]
[White "KKFChess_267b"]
[Black "CrazyAra_0.6.0_C++"]
[Result "0-1"]
[GameDuration "00:27:41"]
[GameEndTime "2019-07-30T08:15:03.549 CEST"]
[GameStartTime "2019-07-30T07:47:22.049 CEST"]
[PlyCount "74"]
[TimeControl "900+5"]
[Variant "crazyhouse"]

1. e4 {book} d6 {book} 2. Bb5+ {+1.02/8 29s} c6 {-0.86/23 22s}
3. Bd3 {+0.53/10 27s} Nf6 {+0.01/19 22s} 4. Nf3 {+0.05/9 26s} Bg4 {+0.08/21 22s}
5. Nc3 {+0.14/9 25s} Nbd7 {-0.11/24 22s} 6. Be2 {+0.34/9 25s} e5 {-0.46/26 22s}
7. O-O {+0.58/9 24s} Be7 {-0.11/21 22s} 8. Kh1 {+0.71/10 24s} O-O {+0.37/21 22s}
9. d3 {+0.66/9 23s} Nc5 {+0.55/20 22s} 10. Ng5 {+0.98/9 23s} Bxe2 {+0.27/21 22s}
11. Qxe2 {+0.66/9 23s} B@h5 {+0.32/18 22s} 12. f3 {+0.52/9 23s}
Bg6 {+0.39/25 22s} 13. Qf2 {+0.52/9 22s} d5 {+0.49/22 22s} 14. Qg1 {+0.52/9 22s}
dxe4 {+1.55/27 22s} 15. Ngxe4 {+0.30/9 22s} Ncxe4 {+2.09/24 22s}
16. fxe4 {+0.19/9 22s} Ng4 {+2.39/12 22s} 17. B@g3 {+0.56/7 18s}
N@h5 {+2.72/22 22s} 18. Be1 {+0.74/8 23s} P@f4 {+2.49/29 22s}
19. P@f5 {+1.84/10 22s} Bh4 {+5.55/26 22s} 20. fxg6 {+2.79/11 22s}
hxg6 {+5.47/17 23s} 21. B@c5 {+2.92/10 25s} Bxe1 {+6.40/19 23s}
22. Rxe1 {+1.66/9 22s} B@d4 {+7.51/24 23s} 23. Bxd4 {+1.54/9 22s}
exd4 {+7.00/23 23s} 24. Nd1 {+1.56/8 18s} B@g3 {+11.25/14 23s}
25. B@a5 {-1.08/9 28s} Qxa5 {+11.42/9 23s} 26. N@e7+ {-3.39/10 32s}
Kh8 {+11.97/20 23s} 27. B@d2 {-3.64/9 29s} P@f2 {+14.08/23 23s}
28. Bxa5 {-3.76/10 27s} fxg1=Q+ {+13.48/19 23s} 29. Rxg1 {-4.50/9 25s}
Q@h4 {+15.45/11 23s} 30. Q@h3 {-3.85/9 20s} Qxh3 {+17.75/13 23s}
31. gxh3 {-9.64/9 25s} B@f3+ {+19.81/11 23s} 32. P@g2 {-19.70/10 24s}
Bxd1 {+27.42/9 23s} 33. Nxg6+ {-19.70/8 23s} fxg6 {+29.68/7 23s}
34. Q@h6+ {-M10/8 19s} gxh6 {+30.78/5 23s} 35. P@g7+ {-M8/9 21s}
Kxg7 {+30.23/3 24s} 36. Rf1 {-M6/9 19s} N@f2+ {+31.64/5 24s} 37. Kg1 {-M2/7 24s}
Q@h1# {+99.99/1 24s, Black mates} 0-1

[Event "CrazyAra-0.6.0-CPU-Eval"]
[Site "?"]
[Date "2019.07.30"]
[Round "5"]
[White "CrazyAra_0.6.0_C++"]
[Black "Pychess_1.1"]
[Result "1-0"]
[GameDuration "00:11:43"]
[GameEndTime "2019-07-30T08:26:48.003 CEST"]
[GameStartTime "2019-07-30T08:15:04.575 CEST"]
[PlyCount "35"]
[TimeControl "900+5"]
[Variant "crazyhouse"]

1. d4 {book} d5 {book} 2. Bf4 {+0.90/25 22s} e6 {-0.06/6 24s}
3. e3 {+0.84/15 22s} Ne7 {+0.12/6 26s} 4. Bd3 {+1.04/20 22s} Ng6 {+0.40/6 26s}
5. Ne2 {+1.00/23 22s} Nxf4 {+1.92/5 29s} 6. Nxf4 {+1.89/22 22s} g5 {+1.68/5 23s}
7. Nh5 {+5.23/19 22s} Bb4+ {+0.84/5 18s} 8. Nc3 {+7.65/18 22s}
B@a3 {-0.19/4 8.6s} 9. bxa3 {+7.65/27 22s} Bxc3+ {+0.82/5 8.6s}
10. B@d2 {+7.36/23 22s} Bxa1 {-0.05/4 30s} 11. Qxa1 {+8.34/19 22s}
N@e4 {+0.13/3 30s} 12. Bxe4 {+11.06/18 22s} dxe4 {-4.15/4 12s}
13. B@f6 {+11.58/13 22s} R@g8 {-5.87/4 18s} 14. N@g7+ {+15.61/19 22s}
Rxg7 {-11.91/5 11s} 15. Nxg7+ {+16.73/17 22s} Kf8 {-15.64/4 31s}
16. Bxd8 {+18.49/7 22s} B@h6 {-15.61/3 31s} 17. R@e8+ {+62.46/3 22s}
Kxg7 {-327.65/10 0.007s} 18. Q@f6# {+99.99/1 22s, White mates} 1-0

[Event "CrazyAra-0.6.0-CPU-Eval"]
[Site "?"]
[Date "2019.07.30"]
[Round "5"]
[White "Pychess_1.1"]
[Black "CrazyAra_0.6.0_C++"]
[Result "0-1"]
[GameDuration "00:13:36"]
[GameEndTime "2019-07-30T08:40:25.027 CEST"]
[GameStartTime "2019-07-30T08:26:49.015 CEST"]
[PlyCount "42"]
[TimeControl "900+5"]
[Variant "crazyhouse"]

1. d4 {book} d5 {book} 2. Nf3 Bf5 {+0.04/14 22s} 3. Nh4 {+0.16/5 29s}
Be4 {-0.10/28 22s} 4. f3 {+1.68/5 29s} e5 {+0.32/19 22s} 5. fxe4 {+1.82/5 29s}
Qxh4+ {+1.49/35 22s} 6. B@g3 {+1.38/5 7.8s} Bb4+ {+1.60/26 22s}
7. Bd2 {+4.78/5 30s} Bxd2+ {+1.42/26 22s} 8. Nxd2 {+5.26/5 9.7s}
Qxg3+ {+1.09/19 22s} 9. hxg3 {+6.64/4 30s} B@e3 {+1.00/19 22s}
10. Q@c8+ {+10.50/3 30s} N@d8 {+0.96/25 22s} 11. B@a4+ {+10.50/3 30s}
Nc6 {+7.80/29 22s} 12. Bxc6+ {+6.35/5 17s} bxc6 {+7.91/27 11s}
13. Qf5 {+1.15/4 15s} B@e6 {+8.28/20 22s} 14. N@a6 {+3.78/4 12s}
Bxf5 {+12.26/13 23s} 15. Nxc7+ {-3.69/5 31s} Kd7 {+14.37/11 23s}
16. P@f2 {-3.69/4 31s} Bxf2+ {+15.85/9 23s} 17. Kxf2 {+0.23/5 14s}
P@e3+ {+18.22/7 23s} 18. Kxe3 {-1.53/5 14s} exd4+ {+20.76/5 23s}
19. Kxd4 {-8.26/4 21s} B@c5+ {+27.11/3 23s} 20. Kc3 {-327.61/10 2.8s}
Q@b4+ {+71.58/3 23s} 21. Kd3 {-327.63/10 0.007s}
Qd4# {+99.99/1 23s, Black mates} 0-1

[Event "CrazyAra-0.6.0-CPU-Eval"]
[Site "?"]
[Date "2019.07.28"]
[Round "1"]
[White "CrazyAra_0.6.0_C++"]
[Black "stockfish-x86_64-modern"]
[Result "0-1"]
[GameDuration "00:34:16"]
[GameEndTime "2019-07-28T09:03:34.962 CEST"]
[GameStartTime "2019-07-28T08:29:18.541 CEST"]
[PlyCount "96"]
[TimeControl "900+5"]
[Variant "crazyhouse"]

1. e4 {book} e5 {book} 2. Nf3 {+0.61/25 22s} Nc6 {-2.40/25 46s}
3. Bc4 {+0.61/27 22s} Bc5 {-1.90/24 10s} 4. O-O {+0.92/31 22s}
Nf6 {-3.47/24 32s} 5. Nc3 {+1.10/29 22s} d6 {-2.68/23 22s} 6. d3 {+1.07/27 22s}
O-O {-3.63/25 68s} 7. Ng5 {+1.30/22 22s} Bg4 {-4.05/22 34s}
8. Nxf7 {+0.78/24 22s} Rxf7 {-4.92/24 30s} 9. Bxf7+ {+1.05/30 22s}
Kxf7 {-5.93/24 30s} 10. Qxg4 {+1.47/29 22s} Nxg4 {-5.55/23 11s}
11. B@h5+ {+0.99/32 22s} Kg8 {-6.73/24 120s} 12. Bxg4 {+0.42/23 33s}
Q@f8 {-6.13/22 18s} 13. N@f5 {+2.55/17 22s} Bxf2+ {-2.14/20 9.1s}
14. Rxf2 {+2.85/28 22s} B@b6 {-2.05/23 24s} 15. B@e3 {+2.66/35 22s}
P@f4 {-3.42/24 18s} 16. Nd5 {+2.49/32 22s} Bxe3 {-2.23/24 36s}
17. Bxe3 {+2.87/27 22s} fxe3 {-1.76/23 4.9s} 18. P@f7+ {+2.79/23 22s}
Kh8 {-0.95/21 9.7s} 19. Ndxe3 {+2.52/22 22s} Qxf7 {-3.17/25 121s}
20. B@d5 {+4.10/20 22s} B@h4 {-2.13/22 32s} 21. P@g3 {+3.20/16 22s}
Qff8 {-2.04/22 8.4s} 22. gxh4 {+2.55/24 22s} P@f4 {-1.67/19 4.8s}
23. B@g5 {+2.70/19 22s} fxe3 {+0.04/20 7.7s} 24. Bxe3 {+1.98/29 34s}
B@f4 {-3.65/23 25s} 25. R@f3 {+2.12/26 22s} Bxe3 {-1.14/23 57s}
26. Nxe3 {+1.89/29 22s} B@f4 {-0.74/20 5.2s} 27. B@g5 {+2.07/28 22s}
Nd4 {+0.17/23 15s} 28. Rxf4 {+2.91/18 22s} exf4 {-0.90/22 14s}
29. Bxf4 {+1.04/33 33s} R@f3 {+3.43/20 12s} 30. Rxf3 {+1.18/26 22s}
N@e2+ {+3.70/20 9.5s} 31. Kh1 {+1.53/28 22s} Nxf3 {+4.06/23 9.9s}
32. B@f2 {+1.46/21 22s} Qxf4 {+2.44/23 18s} 33. Bxf3 {+1.57/23 22s}
B@e5 {+2.50/22 19s} 34. N@f7+ {+0.29/27 33s} Qxf7 {+8.53/20 3.8s}
35. Bxf7 {-1.21/30 32s} N@g3+ {+16.80/24 15s} 36. hxg3 {-1.54/30 21s}
Qxh4+ {+19.34/23 9.6s} 37. R@h3 {-1.81/30 21s} R@g1+ {+20.51/22 39s}
38. Kh2 {-1.69/29 21s} Qxh3+ {+24.92/19 5.4s} 39. Kxh3 {-1.82/27 21s}
N@g5+ {+26.69/17 19s} 40. Kg4 {-1.71/25 21s} Nxf7 {+27.51/17 6.7s}
41. Q@e7 {-1.67/23 13s} P@h5+ {+35.41/19 14s} 42. Kh3 {-2.04/24 12s}
R@h1+ {+41.45/17 5.3s} 43. P@h2 {-1.79/20 12s} Rxa1 {+42.83/17 6.6s}
44. Q@f8+ {-5.77/8 17s} B@g8 {+M19/18 4.5s} 45. N@c1 {-7.34/6 16s}
Raxc1 {+M13/25 6.1s} 46. Qxg8+ {-12.43/6 15s} Rxg8 {+M11/30 4.8s}
47. Qxf7 {-16.14/4 9.8s} Rxh2+ {+M3/76 28s} 48. Kxh2 {-53.55/2 0.008s}
R@h1# {+M1/127 0.025s, Black mates} 0-1

[Event "CrazyAra-0.6.0-CPU-Eval"]
[Site "?"]
[Date "2019.07.28"]
[Round "1"]
[White "stockfish-x86_64-modern"]
[Black "CrazyAra_0.6.0_C++"]
[Result "1-0"]
[GameDuration "00:19:32"]
[GameEndTime "2019-07-28T09:23:08.404 CEST"]
[GameStartTime "2019-07-28T09:03:36.005 CEST"]
[PlyCount "61"]
[TimeControl "900+5"]
[Variant "crazyhouse"]

1. e4 {book} e5 {book} 2. Nf3 {+3.23/26 75s} Nc6 {-0.62/20 22s}
3. Bc4 {+3.24/25 36s} Be7 {-0.40/28 22s} 4. d4 {+3.66/23 13s}
exd4 {-0.40/32 22s} 5. Nxd4 {+3.92/23 13s} Nxd4 {-0.48/28 22s}
6. Qxd4 {+4.46/23 26s} Bf6 {-0.33/28 22s} 7. e5 {+4.57/23 12s}
N@c6 {-0.73/32 22s} 8. Qe3 {+5.53/21 8.0s} Nxe5 {-0.85/27 22s}
9. P@d4 {+5.78/22 12s} d6 {-0.89/22 22s} 10. dxe5 {+5.95/24 17s}
dxe5 {-1.06/26 22s} 11. Qb3 {+6.30/22 10s} P@e6 {-1.46/24 22s}
12. O-O {+5.85/23 53s} h5 {-0.20/21 22s} 13. Nc3 {+9.80/20 13s}
h4 {+0.03/19 22s} 14. N@g6 {+9.94/20 7.0s} h3 {-1.85/24 33s}
15. Nxh8 {+22.52/20 7.6s} hxg2 {-2.42/23 22s} 16. Kxg2 {+24.37/20 20s}
P@f3+ {-2.49/24 22s} 17. Kxf3 {+26.97/21 8.3s} P@h7 {-2.55/25 22s}
18. P@g6 {+42.33/21 12s} hxg6 {-3.42/22 22s} 19. P@h7 {+50.33/19 9.5s}
P@g4+ {-4.25/14 22s} 20. Kg2 {+M27/20 13s} Nh6 {-3.34/24 22s}
21. R@g8+ {+M23/23 18s} Nxg8 {-6.46/26 33s} 22. hxg8=Q+ {+M21/25 9.1s}
R@f8 {-7.93/30 22s} 23. Bxe6 {+M19/29 11s} Bxe6 {-8.17/16 22s}
24. Qxe6+ {+M15/34 10s} fxe6 {-10.49/14 22s} 25. B@f7+ {+M13/39 12s}
Ke7 {-12.62/12 22s} 26. Nxg6+ {+M11/48 12s} Kd7 {-15.05/10 22s}
27. Bxe6+ {+M9/47 19s} Kc6 {-17.49/8 22s} 28. Bd5+ {+M7/49 14s}
Kb6 {-21.30/6 22s} 29. N@c4+ {+M5/53 18s} Kc5 {-29.70/4 22s}
30. N@a4+ {+M3/53 19s} Kb4 {-99.99/2 22s} 31. a3# {+M1/127 0.009s, White mates}
1-0

[Event "CrazyAra-0.6.0-CPU-Eval"]
[Site "?"]
[Date "2019.07.28"]
[Round "1"]
[White "CrazyAra_0.6.0_C++"]
[Black "TJchess_1.3_64bit_linux"]
[Result "1-0"]
[GameDuration "00:28:04"]
[GameEndTime "2019-07-28T09:51:14.257 CEST"]
[GameStartTime "2019-07-28T09:23:09.437 CEST"]
[PlyCount "73"]
[TimeControl "900+5"]
[Variant "crazyhouse"]

1. e4 {book} e6 {book} 2. Nc3 {+1.08/17 22s} Nc6 {-0.24/13 21s}
3. d4 {+0.85/22 22s} Bb4 {+0.07/13 12s} 4. Be3 {+0.98/19 22s} Qh4 {+0.52/13 17s}
5. Bd3 {+0.97/28 22s} Nf6 {+0.32/13 36s} 6. Nf3 {+1.05/31 22s}
Qg4 {+1.14/13 14s} 7. O-O {+1.14/22 22s} Bxc3 {+0.87/13 18s}
8. bxc3 {+1.01/28 22s} Nxe4 {+0.18/13 54s} 9. Bxe4 {+2.16/28 22s}
Qxe4 {+0.51/12 23s} 10. N@g5 {+2.54/20 22s} Qf5 {+0.48/11 11s}
11. B@d3 {+3.67/24 22s} Qa5 {+0.36/12 12s} 12. Nxf7 {+4.19/29 22s}
Kxf7 {+0.66/12 27s} 13. Ng5+ {+4.30/21 22s} Ke7 {+0.08/12 32s}
14. Qh5 {+4.05/34 22s} P@g6 {+0.84/11 19s} 15. Qh4 {+4.95/27 22s}
N@f5 {-0.01/11 15s} 16. Bxf5 {+5.40/15 22s} N@e2+ {+0.02/11 15s}
17. Kh1 {+6.88/10 0.014s} Qxf5 {-0.72/12 38s} 18. P@e4 {+6.63/17 23s}
Qa5 {-1.13/11 14s} 19. N@f7 {+7.66/20 23s} Rf8 {+0.50/12 11s}
20. Qxh7 {+7.12/20 23s} Rxf7 {+0.15/11 12s} 21. Nxf7 {+7.29/15 23s}
Kxf7 {-0.47/10 7.9s} 22. P@h6 {+11.06/21 23s} B@f6 {-3.72/12 48s}
23. hxg7 {+12.22/19 23s} Bxg7 {-6.96/12 69s} 24. P@h6 {+13.11/17 23s}
N@e8 {-15.13/11 134s} 25. hxg7 {+14.51/15 23s} Nxg7 {-M22/10 51s}
26. B@g8+ {+16.45/13 24s} Ke8 {-M16/12 18s} 27. Qxg7 {+23.82/5 24s}
N@g3+ {-M14/12 17s} 28. fxg3 {+28.73/16 24s} Nxg3+ {-M12/12 2.2s}
29. hxg3 {+28.51/15 24s} Qh5+ {-M12/11 72s} 30. R@h4 {+28.77/13 24s}
Qxh4+ {-M14/10 64s} 31. gxh4 {+31.65/11 24s} R@h3+ {-M10/9 7.7s}
32. gxh3 {+36.99/9 24s} P@g2+ {-M8/9 0.001s} 33. Kxg2 {+39.40/7 24s}
B@h1+ {-M6/8 0.001s} 34. Kxh1 {+46.20/7 24s} P@g2+ {-M6/6 0.24s}
35. Kxg2 {+60.53/5 12s} P@f3+ {-M4/4 0.001s} 36. Rxf3 {+91.24/3 25s}
Nxd4 {-M2/4 0.013s} 37. Rf8# {+99.99/1 25s, White mates} 1-0

[Event "CrazyAra-0.6.0-CPU-Eval"]
[Site "?"]
[Date "2019.07.28"]
[Round "1"]
[White "TJchess_1.3_64bit_linux"]
[Black "CrazyAra_0.6.0_C++"]
[Result "0-1"]
[GameDuration "00:32:31"]
[GameEndTime "2019-07-28T10:23:47.100 CEST"]
[GameStartTime "2019-07-28T09:51:15.279 CEST"]
[PlyCount "92"]
[TimeControl "900+5"]
[Variant "crazyhouse"]

1. e4 {book} e6 {book} 2. Nf3 {+0.34/14 35s} d5 {-0.81/17 22s}
3. e5 {+0.29/13 16s} Ne7 {+0.33/18 22s} 4. d4 {+0.61/14 11s} Nbc6 {-0.05/25 22s}
5. Bb5 {+0.65/14 26s} Nf5 {+0.77/21 22s} 6. Bg5 {+0.91/13 15s}
Be7 {+0.72/20 22s} 7. Bxe7 {+0.90/13 14s} Qxe7 {+0.86/24 22s}
8. O-O {+1.08/13 22s} B@h5 {+0.76/30 22s} 9. B@c5 {+1.09/13 15s}
Qd7 {+0.25/17 22s} 10. c3 {+1.17/13 10.0s} a6 {+0.30/24 22s}
11. Bxc6 {+0.71/13 12s} Qxc6 {+0.56/19 22s} 12. Nbd2 {+0.52/13 38s}
b6 {+0.35/23 22s} 13. Ba3 {+0.63/13 13s} Bb7 {+0.35/25 22s}
14. N@f4 {+0.95/13 16s} B@g4 {+0.39/31 22s} 15. Re1 {+1.17/14 82s}
O-O-O {+0.59/25 22s} 16. Nxh5 {+1.92/14 8.8s} Bxh5 {+0.74/26 22s}
17. B@a4 {+1.69/14 7.8s} Qxa4 {+0.77/22 22s} 18. Qxa4 {+3.61/13 24s}
N@f4 {+0.82/30 22s} 19. h3 {+3.42/12 14s} B@b5 {+1.32/23 22s}
20. Qd1 {+3.81/13 20s} Nxg2 {+2.36/29 23s} 21. Kxg2 {+3.69/12 16s}
P@e4 {+2.38/28 23s} 22. Kh1 {+3.33/11 12s} exf3 {+2.43/26 23s}
23. N@f4 {+2.50/11 19s} N@e4 {+3.04/18 23s} 24. Nxe4 {+4.87/12 12s}
dxe4 {+2.78/21 23s} 25. N@a7+ {+4.68/11 14s} Kb8 {+1.68/25 34s}
26. Nxb5 {+2.20/13 91s} axb5 {+1.53/29 22s} 27. Nxh5 {+1.45/12 39s}
N@d3 {+3.54/21 22s} 28. Q@d2 {+0.90/11 16s} N@c4 {+5.77/21 23s}
29. B@f1 {-2.22/12 27s} Nxd2 {+6.99/18 23s} 30. Qxd2 {-4.09/12 19s}
Nxd4 {+7.04/17 23s} 31. cxd4 {-5.64/11 40s} P@g2+ {+7.51/23 23s}
32. Bxg2 {-7.64/12 21s} fxg2+ {+8.18/13 23s} 33. Kh2 {-9.04/12 51s}
Nxe1 {+9.21/19 23s} 34. Qxe1 {-12.17/11 80s} B@f1 {+11.76/13 23s}
35. N@g1 {-13.41/10 27s} R@h1+ {+11.81/13 23s} 36. Kg3 {-8.19/3 0.001s}
Rxg1 {+11.91/15 23s} 37. P@a7+ {-15.18/9 15s} Kxa7 {+13.63/15 23s}
38. Qa5+ {-29.61/10 17s} bxa5 {+19.06/15 23s} 39. Bc5+ {-M16/10 12s}
P@b6 {+18.88/15 24s} 40. N@c8+ {-M12/10 15s} Rxc8 {+23.13/13 24s}
41. N@c6+ {-M8/10 27s} Bxc6 {+27.83/11 14s} 42. Bxb6+ {-M10/9 14s}
cxb6 {+29.99/9 13s} 43. B@b8+ {-M8/8 0s} Rxb8 {+32.01/7 13s}
44. d5 {-M6/7 0.020s} Q@g5+ {+44.81/3 12s} 45. P@g4 {-M4/4 0.001s}
B@h4+ {+55.08/3 12s} 46. Kh2 {-M2/2 0s} Q@h1# {+99.99/1 12s, Black mates} 0-1

[Event "CrazyAra-0.6.0-CPU-Eval"]
[Site "?"]
[Date "2019.07.28"]
[Round "1"]
[White "CrazyAra_0.6.0_C++"]
[Black "Sunsetter-9"]
[Result "1-0"]
[GameDuration "00:22:06"]
[GameEndTime "2019-07-28T10:45:55.036 CEST"]
[GameStartTime "2019-07-28T10:23:48.135 CEST"]
[PlyCount "55"]
[TimeControl "900+5"]
[Variant "crazyhouse"]

1. e4 {book} Nf6 {book} 2. Nc3 {+0.64/23 22s} e5 {-0.20/26 54s}
3. Nf3 {+0.85/27 22s} Nc6 {-0.13/25 34s} 4. Bc4 {+0.94/30 22s}
Bc5 {-0.13/22 33s} 5. O-O {+1.11/30 22s} d6 {-0.01/23 32s} 6. d3 {+1.08/27 22s}
O-O {-0.24/21 31s} 7. Ng5 {+1.34/29 22s} Bg4 {+0.30/22 30s}
8. Nxf7 {+0.80/33 22s} Rxf7 {+0.06/21 29s} 9. Bxf7+ {+1.03/30 22s}
Kxf7 {+0.06/20 28s} 10. Qxg4 {+1.40/30 22s} Nxg4 {+0.06/17 27s}
11. B@h5+ {+1.12/33 22s} Kg8 {+0.23/19 39s} 12. Bxg4 {+0.36/24 33s}
Nd4 {+0.18/17 25s} 13. N@g5 {+1.99/25 22s} N@f6 {-0.15/18 36s}
14. Nd5 {+6.25/19 22s} Nxd5 {-0.82/17 34s} 15. P@f7+ {+6.21/31 22s}
Kh8 {-2.07/20 21s} 16. R@g8+ {+7.05/29 22s} Qxg8 17. fxg8=Q+ {+7.83/23 22s} Kxg8
18. Q@f7+ {+8.28/21 22s} Kh8 19. Qxd5 {+8.64/19 22s} P@e6 {-2.38/15 72s}
20. N@f7+ {+9.33/21 22s} Kg8 21. Qxb7 {+10.39/19 22s} Rf8 {-4.26/17 64s}
22. P@e7 {+10.27/25 22s} Re8 {-4.47/16 25s} 23. Qxc7 {+10.73/13 22s}
N@e2+ {-5.49/14 53s} 24. Kh1 {+14.08/11 22s} Q@f6 {-18.92/16 47s}
25. P@d7 {+21.29/7 23s} Rxe7 {-M9/15 6.2s} 26. d8=Q+ {+25.35/5 23s} Re8
27. Qxe8+ {+67.71/3 23s} R@f8 {-M1/3 0.007s}
28. R@h8# {+99.99/1 23s, White mates} 1-0

[Event "CrazyAra-0.6.0-CPU-Eval"]
[Site "?"]
[Date "2019.07.28"]
[Round "1"]
[White "Sunsetter-9"]
[Black "CrazyAra_0.6.0_C++"]
[Result "0-1"]
[GameDuration "00:23:51"]
[GameEndTime "2019-07-28T11:09:47.411 CEST"]
[GameStartTime "2019-07-28T10:45:56.252 CEST"]
[PlyCount "56"]
[TimeControl "900+5"]
[Variant "crazyhouse"]

1. e4 {book} Nf6 {book} 2. Nc3 {+0.33/26 36s} d5 {-0.48/16 22s}
3. exd5 {+0.42/24 35s} Nxd5 {-0.66/26 22s} 4. Nxd5 {+0.34/21 34s}
Qxd5 {-0.73/28 22s} 5. Nf3 {+0.35/21 32s} e6 {-0.63/23 22s} 6. d4 {+0.36/20 31s}
Nc6 {-0.54/26 22s} 7. c3 {+0.38/19 30s} Qe4+ {+1.06/34 22s}
8. N@e3 {+0.53/22 29s} P@f4 {+0.76/30 22s} 9. Bd3 {+1.16/23 28s}
Qxd3 {+0.61/27 22s} 10. Qxd3 {+1.16/20 27s} fxe3 {+0.52/28 22s}
11. Bxe3 {+1.06/20 26s} B@a6 {+0.67/23 22s} 12. Qc2 {+1.11/21 58s}
N@d3+ {+2.28/27 22s} 13. Kd1 {+1.03/21 24s} N@c4 {+2.06/23 22s}
14. Bc1 {+0.41/21 34s} Nxc1 {+4.20/24 22s} 15. Kxc1 {+1.43/20 22s}
Bd7 {+4.18/16 22s} 16. Re1 {+1.35/17 21s} B@a3 {+3.29/30 22s}
17. bxa3 {+0.89/20 68s} Bxa3+ {+2.43/31 22s} 18. Kb1 {+0.78/20 60s}
P@b2 {+4.10/20 22s} 19. d5 {+0.35/17 35s} Ne7 {+4.93/24 22s}
20. N@h5 {-0.54/17 48s} Nxd5 {+9.50/28 23s} 21. Nxg7+ {-1.39/16 28s}
Kd8 {+8.68/22 23s} 22. B@c1 {-2.58/17 39s} bxc1=Q+ {+11.83/18 23s}
23. Rxc1 {-4.93/18 10s} P@b2 {+12.34/16 23s} 24. Qxb2 {-5.67/17 10s}
Bxb2 {+13.61/11 23s} 25. P@e7+ {-7.91/16 33s} Nxe7 {+12.96/15 23s}
26. Q@d4 {-8.17/16 13s} Bxc1 {+16.72/17 23s} 27. Nxe6+ {-11.95/15 13s}
fxe6 {+17.60/15 23s} 28. P@b3 {-M8/11 1.1s} Q@b2# {+99.99/1 23s, Black mates}
0-1

[Event "CrazyAra-0.6.0-CPU-Eval"]
[Site "?"]
[Date "2019.07.28"]
[Round "2"]
[White "CrazyAra_0.6.0_C++"]
[Black "stockfish-x86_64-modern"]
[Result "0-1"]
[GameDuration "00:29:37"]
[GameEndTime "2019-07-28T11:39:26.484 CEST"]
[GameStartTime "2019-07-28T11:09:48.628 CEST"]
[PlyCount "90"]
[TimeControl "900+5"]
[Variant "crazyhouse"]

1. e4 {book} d6 {book} 2. d4 {+1.38/24 22s} Nf6 {-3.67/26 120s}
3. Nc3 {+1.81/20 22s} g6 {-3.53/25 35s} 4. Bc4 {+1.93/26 22s} Bg7 {-2.43/23 13s}
5. Bxf7+ {+2.25/28 22s} Kxf7 {-1.87/20 5.5s} 6. P@h6 {+2.59/28 22s}
Bf8 {-1.77/23 24s} 7. Nf3 {+3.16/30 22s} Ng4 {-2.25/24 28s}
8. Qd2 {+3.58/22 22s} Kg8 {-3.48/27 133s} 9. h3 {+3.76/30 22s}
Nxh6 {-4.53/24 21s} 10. Qxh6 {+3.61/23 22s} B@f7 {-3.95/24 28s}
11. Qf4 {+4.80/23 22s} h6 {-6.44/23 22s} 12. d5 {+3.95/19 22s}
Bg7 {-4.19/23 12s} 13. N@g5 {+3.84/31 22s} hxg5 {-3.77/24 8.4s}
14. Nxg5 {+3.12/30 22s} P@f6 {-3.89/24 9.6s} 15. Nxf7 {+2.46/30 22s}
Kxf7 {-3.30/25 16s} 16. P@h6 {+2.60/29 22s} N@d4 {-3.26/26 26s}
17. B@e6+ {+2.45/26 22s} Kf8 {-2.97/22 9.1s} 18. hxg7+ {+2.12/23 22s}
Kxg7 {-2.74/22 12s} 19. B@h6+ {+1.99/35 22s} Kh7 {-2.71/22 10s}
20. O-O {+1.97/26 23s} P@g7 {-0.83/24 15s} 21. Bxc8 {+2.53/14 23s}
Qxc8 {+0.11/22 7.1s} 22. B@g4 {+2.36/17 23s} B@d7 {+0.67/23 11s}
23. Bxd7 {+1.37/26 34s} Nxd7 {+3.13/22 10s} 24. B@f5 {+1.35/26 22s}
gxf5 {+8.71/22 17s} 25. Bxg7 {+1.43/18 34s} Kxg7 {+10.00/21 8.2s}
26. P@h6+ {+0.88/33 22s} Kg8 {+11.66/22 7.3s} 27. Qg3+ {+0.32/33 22s}
B@g4 {+13.19/21 7.9s} 28. hxg4 {+0.11/31 22s} N@e2+ {+16.59/21 12s}
29. Nxe2 {+0.07/29 22s} Nxe2+ {+20.75/20 12s} 30. Kh1 {+0.06/33 22s}
Nxg3+ {+21.66/20 9.7s} 31. fxg3 {+0.02/29 22s} Ne5 {+22.03/21 8.8s}
32. B@e6+ {+1.62/33 22s} Qxe6 {+34.56/23 7.9s} 33. dxe6 {+0.33/27 34s}
Q@h2+ {+M37/22 8.9s} 34. Kxh2 {+0.12/25 0.004s} Nxg4+ {+M33/26 11s}
35. Kh1 {-0.20/32 23s} N@f2+ {+M27/29 14s} 36. Rxf2 {-0.52/29 23s}
Nxf2+ {+M25/30 11s} 37. Kg1 {-0.84/34 24s} P@h2+ {+M23/32 18s}
38. Kxf2 {-1.22/37 24s} h1=N+ {+M21/29 18s} 39. Ke2 {-1.57/20 24s}
Nxg3+ {+M15/27 8.9s} 40. Kf3 {-3.89/18 36s} B@g4+ {+M13/35 11s}
41. Ke3 {-7.86/16 20s} B@f2+ {+M9/44 9.0s} 42. Kd3 {-10.14/14 12s}
R@d4+ {+M7/67 9.2s} 43. Kc3 {-6.33/6 0.008s} Nxe4+ {+M5/73 14s}
44. Kb3 {-12.43/4 0s} Nc5+ {+M3/77 29s} 45. Kc3 {-99.99/2 19s}
P@b4# {+M1/127 0.012s, Black mates} 0-1

[Event "CrazyAra-0.6.0-CPU-Eval"]
[Site "?"]
[Date "2019.07.28"]
[Round "2"]
[White "stockfish-x86_64-modern"]
[Black "CrazyAra_0.6.0_C++"]
[Result "1-0"]
[GameDuration "00:15:54"]
[GameEndTime "2019-07-28T11:55:22.182 CEST"]
[GameStartTime "2019-07-28T11:39:27.514 CEST"]
[PlyCount "53"]
[TimeControl "900+5"]
[Variant "crazyhouse"]

1. e4 {book} d6 {book} 2. d4 {+3.47/25 41s} g6 {-1.12/18 22s}
3. Nc3 {+3.77/23 12s} Bg7 {-1.53/23 22s} 4. Nf3 {+4.18/22 5.5s}
Nf6 {-1.21/24 22s} 5. Bb5+ {+4.42/21 10s} c6 {-1.45/23 22s}
6. Bc4 {+4.46/24 26s} O-O {-0.98/33 22s} 7. O-O {+4.68/21 7.6s}
Bg4 {-0.69/20 22s} 8. h3 {+5.94/22 9.1s} Bh5 {-0.60/31 22s}
9. e5 {+6.60/23 8.3s} dxe5 {-0.45/21 22s} 10. Bxf7+ {+7.84/22 11s}
Rxf7 {-1.56/25 33s} 11. P@e6 {+8.19/23 12s} B@e8 {-1.84/35 22s}
12. dxe5 {+16.37/22 40s} Qxd1 {-3.14/23 33s} 13. Rxd1 {+19.37/19 7.0s}
P@h2+ {-3.12/21 22s} 14. Kxh2 {+25.09/20 16s} Bxf3 {-4.12/22 22s}
15. exf7+ {+28.75/20 16s} Bxf7 {-4.73/18 22s} 16. exf6 {+33.69/19 15s}
Q@e5+ {-5.35/27 22s} 17. Q@f4 {+37.74/20 10s} Bxf6 {-6.72/24 22s}
18. Rd8+ {+M25/22 10s} N@f8 {-8.07/18 22s} 19. N@h6+ {+M23/23 18s}
Kg7 {-9.53/20 11s} 20. P@g5 {+M19/27 33s} Nbd7 {-10.97/18 22s}
21. gxf6+ {+M13/30 7.3s} Qxf6 {-11.01/19 22s} 22. Qxf6+ {+M11/35 12s}
Kxf6 {-11.81/12 22s} 23. Q@f4+ {+M9/37 12s} P@f5 {-10.66/14 22s}
24. B@h8+ {+M7/41 19s} Ke6 {-13.56/6 23s} 25. R@e5+ {+M5/46 20s}
Kd6 {-20.82/4 23s} 26. Re1+ {+M3/62 14s} e5 {-99.99/2 23s}
27. Qxe5# {+M1/127 0.008s, White mates} 1-0

[Event "CrazyAra-0.6.0-CPU-Eval"]
[Site "?"]
[Date "2019.07.28"]
[Round "2"]
[White "CrazyAra_0.6.0_C++"]
[Black "TJchess_1.3_64bit_linux"]
[Result "1-0"]
[GameDuration "00:32:26"]
[GameEndTime "2019-07-28T12:27:50.085 CEST"]
[GameStartTime "2019-07-28T11:55:23.217 CEST"]
[PlyCount "91"]
[TimeControl "900+5"]
[Variant "crazyhouse"]

1. d4 {book} d5 {book} 2. Bf4 {+0.92/25 22s} Bf5 {-0.26/14 26s}
3. e3 {+0.99/22 22s} e6 {-0.16/13 11s} 4. Bd3 {+1.03/32 22s} Nd7 {-0.28/12 13s}
5. Bxf5 {+2.31/19 22s} exf5 {-0.60/13 18s} 6. Nc3 {+2.38/20 22s}
Bb4 {-0.23/13 33s} 7. Ne2 {+2.39/20 22s} B@e4 {-0.40/12 23s}
8. Rg1 {+1.23/22 33s} g5 {-0.25/12 12s} 9. Be5 {+2.23/27 22s}
Nxe5 {-0.45/12 15s} 10. dxe5 {+1.92/30 22s} B@g7 {-0.48/12 45s}
11. B@d4 {+2.80/18 22s} Qe7 {-0.36/12 26s} 12. Ng3 {+2.49/23 22s}
O-O-O {-0.16/12 30s} 13. N@b5 {+2.50/19 22s} a6 {+0.04/11 10s}
14. a3 {+2.54/19 22s} Ba5 {-0.20/11 13s} 15. b4 {+2.97/16 22s}
Bb6 {-0.54/12 42s} 16. Bxb6 {+2.90/26 22s} axb5 {-0.38/11 15s}
17. Nxb5 {+2.61/19 22s} Bxe5 {-0.63/11 19s} 18. B@c5 {+2.16/28 22s}
Qf6 {-0.50/10 12s} 19. Nh5 {+2.97/20 22s} Qh6 {-0.04/11 55s}
20. P@g7 {+3.18/21 22s} cxb6 {+0.42/10 7.1s} 21. gxh8=Q {+1.58/25 33s}
Bxh8 {-1.03/10 9.5s} 22. R@a8+ {+1.62/20 22s} N@b8 {+1.37/12 38s}
23. Bd4 {+1.54/22 22s} B@g4 {+0.90/11 32s} 24. f3 {+2.11/25 22s}
Bxd4 {+1.04/10 8.3s} 25. Qxd4 {+2.63/18 22s} Bxh5 {-0.04/10 30s}
26. B@c7 {+2.96/25 22s} B@h4+ {+0.35/10 8.3s} 27. g3 {+2.60/35 22s}
Kd7 {+0.64/11 17s} 28. Bxd8 {+2.87/29 22s} P@f2+ {-2.96/10 39s}
29. Kxf2 {+3.16/27 22s} N@h3+ {-4.21/10 41s} 30. Kf1 {+3.88/23 22s}
P@e2+ {-4.09/10 16s} 31. Ke1 {+5.56/19 23s} Bxg3+ {-6.60/11 37s}
32. hxg3 {+6.40/21 23s} P@f2+ {-3.09/9 12s} 33. Kd2 {+6.73/19 11s}
e1=Q+ {-5.07/9 15s} 34. Rgxe1 {+8.31/17 23s} fxe1=Q+ {-8.56/10 40s}
35. Rxe1 {+9.65/13 24s} R@c4 {-10.04/10 84s} 36. R@c7+ {+12.46/11 24s}
Rxc7 {-11.64/10 8.4s} 37. Bxc7 {+12.98/15 24s} R@e8 {-14.14/9 19s}
38. Bxb8 {+11.87/15 24s} Rc8 {-M14/8 8.5s} 39. fxe4 {+13.49/24 24s}
Qe6 {-23.19/8 12s} 40. exd5 {+18.21/13 24s} Rxc2+ {-M12/8 14s}
41. Kxc2 {+22.67/13 14s} Qe4+ {-M10/8 20s} 42. Qxe4 {+25.70/5 13s}
Bd1+ {-M8/7 49s} 43. Rxd1 {+27.83/5 13s} P@b3+ {-M6/6 0.008s}
44. Kxb3 {+29.76/5 13s} fxe4 {-M4/4 0.001s} 45. Q@d6+ {+58.49/3 12s}
Ke8 {-M2/2 0s} 46. R@f8# {+99.99/1 12s, White mates} 1-0

[Event "CrazyAra-0.6.0-CPU-Eval"]
[Site "?"]
[Date "2019.07.28"]
[Round "2"]
[White "TJchess_1.3_64bit_linux"]
[Black "CrazyAra_0.6.0_C++"]
[Result "0-1"]
[GameDuration "00:30:07"]
[GameEndTime "2019-07-28T12:57:58.734 CEST"]
[GameStartTime "2019-07-28T12:27:51.106 CEST"]
[PlyCount "82"]
[TimeControl "900+5"]
[Variant "crazyhouse"]

1. d4 {book} d5 {book} 2. Qd3 {+0.17/14 32s} Nc6 {-0.02/19 22s}
3. Nf3 {+0.17/13 20s} Nf6 {+0.32/26 22s} 4. Bf4 {+0.02/13 14s}
Qd6 {+1.11/19 22s} 5. Bxd6 {+3.96/13 11s} exd6 {+0.87/18 22s}
6. Nbd2 {+4.00/12 19s} Be7 {+0.91/23 22s} 7. e3 {+3.86/12 12s} a5 {+1.36/14 22s}
8. a4 {+3.75/13 22s} B@g6 {+1.48/20 22s} 9. Qc3 {+4.14/13 13s}
O-O {+1.67/21 22s} 10. Bb5 {+3.58/12 21s} Bg4 {+1.63/17 22s}
11. Bxc6 {+4.15/13 28s} bxc6 {+1.10/23 22s} 12. N@f4 {+3.39/12 22s}
B@h6 {+2.75/26 22s} 13. Nxg6 {+6.14/13 12s} hxg6 {+2.43/22 22s}
14. Qxc6 {+5.04/13 28s} N@b4 {+2.83/25 22s} 15. Qc3 {+4.76/12 13s}
Bxf3 {+2.60/27 22s} 16. gxf3 {+4.06/12 28s} c5 {+3.84/23 22s}
17. dxc5 {+4.06/11 13s} Rac8 {+3.29/29 22s} 18. B@b6 {+5.04/10 15s}
dxc5 {+3.82/17 22s} 19. P@b7 {+4.54/11 49s} d4 {+3.58/20 22s}
20. exd4 {+5.02/10 17s} N@d5 {+4.72/18 23s} 21. bxc8=N {+4.68/10 48s}
Nxc3 {+4.08/15 23s} 22. Nxe7+ {+5.31/10 31s} Kh7 {+4.26/26 23s}
23. bxc3 {+6.55/9 7.6s} Nxc2+ {+4.09/25 23s} 24. Ke2 {+6.25/9 7.6s}
c4 {+4.34/28 23s} 25. Nxc4 {+6.96/9 9.5s} P@e4 {+8.36/24 23s}
26. R@d3 {+6.18/9 15s} exf3+ {+7.06/28 23s} 27. Rxf3 {+3.07/11 28s}
Q@e4+ {+7.79/23 23s} 28. P@e3 {+1.42/11 51s} P@d3+ {+9.14/13 23s}
29. Kd2 {+1.42/10 51s} Nxa1 {+10.03/13 23s} 30. B@d1 {-1.06/9 32s}
P@c2 {+12.05/15 23s} 31. B@g8+ {-10.08/9 40s} Rxg8 {+13.57/7 23s}
32. Q@c1 {-15.18/9 24s} Nb3+ {+18.22/9 23s} 33. Ke1 {-15.18/8 0s}
Nxc1 {+22.76/7 23s} 34. N@g5+ {-M14/10 32s} Bxg5 {+24.28/15 12s}
35. Rh3+ {-M12/9 85s} B@h4 {+26.67/7 24s} 36. Rxh4+ {-M10/9 64s}
Qxh4 {+23.15/11 24s} 37. B@f3 {-M8/8 0.41s} cxd1=Q+ {+24.24/9 24s}
38. Bxd1 {-M6/6 0.27s} N@g2+ {+23.65/7 25s} 39. Kd2 {-M6/6 0.69s}
Qxf2+ {+24.97/5 25s} 40. Kxc1 {-M4/4 0.001s} Q@c2+ {+55.13/3 25s}
41. Bxc2 {-M2/2 0s} Qxc2# {+99.99/1 14s, Black mates} 0-1

[Event "CrazyAra-0.6.0-CPU-Eval"]
[Site "?"]
[Date "2019.07.28"]
[Round "2"]
[White "CrazyAra_0.6.0_C++"]
[Black "Sunsetter-9"]
[Result "1-0"]
[GameDuration "00:28:51"]
[GameEndTime "2019-07-28T13:26:50.776 CEST"]
[GameStartTime "2019-07-28T12:57:59.761 CEST"]
[PlyCount "63"]
[Termination "time forfeit"]
[TimeControl "900+5"]
[Variant "crazyhouse"]

1. e4 {book} e5 {book} 2. Nf3 {+0.63/22 22s} Nc6 {-0.16/26 36s}
3. Bc4 {+0.63/27 22s} Bc5 {-0.18/22 35s} 4. O-O {+0.90/31 22s}
Nf6 {-0.02/23 34s} 5. Nc3 {+1.11/39 22s} d6 {-0.01/22 32s} 6. d3 {+1.07/27 22s}
O-O {-0.17/21 31s} 7. Ng5 {+1.29/24 22s} Bg4 {+0.30/22 30s}
8. Nxf7 {+0.78/24 22s} Rxf7 {+0.06/21 29s} 9. Bxf7+ {+0.99/27 22s}
Kxf7 {+0.06/20 28s} 10. Qxg4 {+1.48/33 22s} Nxg4 {+0.06/17 27s}
11. B@h5+ {+0.98/33 22s} Kg8 {+0.13/19 40s} 12. Bxg4 {+0.44/24 33s}
Nd4 {+0.30/18 56s} 13. N@g5 {+2.12/24 22s} N@f6 {-0.15/17 35s}
14. Nd5 {+6.15/25 22s} Nxd5 {-0.82/17 33s} 15. P@f7+ {+6.16/31 22s}
Kh8 {-2.07/20 21s} 16. R@g8+ {+7.05/23 22s} Qxg8 17. fxg8=Q+ {+7.82/23 22s} Kxg8
18. Q@f7+ {+8.29/21 22s} Kh8 19. Qxd5 {+8.64/19 22s} P@e6 {-3.01/15 70s}
20. N@f7+ {+9.32/21 22s} Kg8 21. Qxb7 {+10.36/19 22s} Rf8 {-4.26/17 62s}
22. P@e7 {+10.26/25 22s} Re8 {-4.47/16 24s} 23. Qxc7 {+10.74/13 22s}
Q@f6 {-6.22/15 52s} 24. P@d7 {+12.06/11 22s} Ne2+ {-8.25/16 30s}
25. Bxe2 {+13.06/24 23s} Qxf2+ {-8.25/15 12s} 26. Rxf2 {+12.58/22 23s}
Bxf2+ {-8.25/16 12s} 27. Kxf2 {+12.65/27 23s} N@h1+ {-8.76/16 18s}
28. Ke1 {+13.53/23 23s} B@f2+ {-12.01/18 38s} 29. Kd2 {+14.34/23 11s}
P@e3+ {-13.38/18 15s} 30. Kc3 {+15.06/23 12s} Be1+ {-11.93/17 9.6s}
31. B@d2 {+16.76/24 24s} Bxd2+ {-11.83/14 9.4s}
32. Bxd2 {+17.61/25 24s, Black loses on time} 1-0

[Event "CrazyAra-0.6.0-CPU-Eval"]
[Site "?"]
[Date "2019.07.28"]
[Round "2"]
[White "Sunsetter-9"]
[Black "CrazyAra_0.6.0_C++"]
[Result "0-1"]
[GameDuration "00:27:50"]
[GameEndTime "2019-07-28T13:54:42.960 CEST"]
[GameStartTime "2019-07-28T13:26:51.984 CEST"]
[PlyCount "72"]
[TimeControl "900+5"]
[Variant "crazyhouse"]

1. e4 {book} e5 {book} 2. Nf3 {+0.19/26 36s} Nc6 {-0.62/21 22s}
3. Nc3 {+0.17/25 35s} Bc5 {-0.79/28 22s} 4. d3 {+0.25/23 34s} Nf6 {+0.45/23 22s}
5. Bg5 {+0.17/24 32s} Bxf2+ {+3.87/23 22s} 6. Kxf2 {+0.99/22 31s}
Ng4+ {+4.37/29 22s} 7. Kg3 {+0.87/22 30s} Qxg5 {+4.70/21 22s}
8. Nxg5 {+0.62/19 29s} d5 {+5.56/27 22s} 9. Nb5 {+0.54/20 95s}
B@f4+ {+6.11/27 22s} 10. Kf3 {+0.43/20 25s} O-O {+4.76/30 22s}
11. exd5 {+0.08/19 54s} Bxg5 {+7.11/18 22s} 12. B@c5 {-0.66/17 33s}
N@d4+ {+6.07/25 22s} 13. Nxd4 {-1.13/19 21s} Nxd4+ {+6.94/17 22s}
14. Bxd4 {-1.08/18 20s} Nf6 {+8.66/15 22s} 15. N@e7+ {+0.41/18 44s}
Kh8 {+8.59/9 0.022s} 16. Ke2 {+0.10/18 18s} exd4 {+8.87/13 23s}
17. N@c4 {-0.97/16 26s} Bg4+ {+11.00/15 23s} 18. P@f3 {-3.33/21 56s}
N@f4+ {+12.27/13 23s} 19. Ke1 {-5.04/20 22s} B@e3 {+13.11/11 23s}
20. Qe2 {-3.30/20 47s} Nxe2 {+12.03/17 23s} 21. Bxe2 {-6.26/19 28s}
Rfe8 {+15.06/14 23s} 22. fxg4 {-4.47/18 38s} Rxe7 {+13.49/17 23s}
23. N@h3 {-3.64/17 34s} P@d2+ {+13.27/15 23s} 24. Kf1 {-3.47/18 8.9s}
N@f4 {+13.93/13 23s} 25. Nxe3 {-4.29/17 29s} dxe3 {+17.07/7 23s}
26. B@b4 {-6.07/16 26s} Nxh3 {+16.15/10 23s} 27. B@g3 {-12.35/18 23s}
N@e4 {+16.09/11 24s} 28. dxe4 {-5.49/17 21s} Nxe4 {+14.83/7 24s}
29. Q@f3 {-10.90/16 12s} Nxg3+ {+16.77/9 24s} 30. Qxg3 {-10.90/9 0.007s}
Q@f2+ {+19.57/7 24s} 31. Qxf2 exf2 {+22.74/5 24s} 32. N@g6+ {-M6/11 0.41s}
hxg6 {+24.79/5 24s} 33. Q@h7+ {-M4/7 0.007s} Kxh7 {+27.41/5 0.006s}
34. N@f6+ {-M2/7 0.011s} gxf6 {+29.58/5 26s} 35. Bc5 Q@e1+ {+68.01/3 26s}
36. Rxe1 dxe1=Q# {+99.99/1 26s, Black mates} 0-1

[Event "CrazyAra-0.6.0-CPU-Eval"]
[Site "?"]
[Date "2019.07.28"]
[Round "3"]
[White "CrazyAra_0.6.0_C++"]
[Black "stockfish-x86_64-modern"]
[Result "0-1"]
[GameDuration "00:21:33"]
[GameEndTime "2019-07-28T14:16:17.256 CEST"]
[GameStartTime "2019-07-28T13:54:44.185 CEST"]
[PlyCount "64"]
[TimeControl "900+5"]
[Variant "crazyhouse"]

1. e4 {book} e6 {book} 2. Nc3 {+1.08/17 22s} d5 {-2.70/25 50s}
3. Bb5+ {+1.17/24 22s} Bd7 {-1.92/22 21s} 4. exd5 {+1.17/21 22s}
exd5 {-2.36/23 32s} 5. Qe2+ {+1.28/19 22s} Be7 {-1.52/20 9.6s}
6. d4 {+1.57/24 22s} Nf6 {-2.77/20 21s} 7. Nf3 {+1.88/22 22s} O-O {-2.20/22 37s}
8. P@h6 {+2.44/23 22s} Bxb5 {-1.08/22 6.1s} 9. Qxb5 {+1.59/25 33s}
B@a6 {+0.04/22 11s} 10. Qxa6 {+1.98/26 22s} Nxa6 {-2.98/23 35s}
11. hxg7 {+2.08/24 22s} Kxg7 {-2.26/24 24s} 12. B@e5 {+2.29/13 22s}
Kg8 {-1.53/24 41s} 13. Bxf6 {+3.19/28 22s} Bxf6 {0.00/21 4.9s}
14. N@h6+ {+3.14/36 22s} Kh8 {+1.38/22 9.1s} 15. P@e5 {+3.63/44 22s}
P@g7 {+1.68/23 21s} 16. exf6 {+2.00/16 33s} gxf6 {+1.47/23 27s}
17. B@e5 {+1.83/8 22s} P@g7 {+3.74/20 9.3s} 18. Bxf6 {+1.36/34 22s}
Qxf6 {+5.57/24 24s} 19. B@e5 {+1.31/27 22s} Qe6 {+5.64/23 6.9s}
20. P@e7 {+1.24/17 22s} f6 {+10.00/20 7.9s} 21. exf8=Q+ {+0.79/28 22s}
Rxf8 {+10.94/22 8.7s} 22. R@e2 {-0.05/28 33s} P@h3 {+19.69/22 29s}
23. Bd6 {-1.87/18 33s} hxg2 {+41.69/21 11s} 24. Rg1 {-2.52/26 21s}
Q@f1+ {+M31/20 5.7s} 25. Rxf1 {-6.24/32 32s} gxf1=Q+ {+M23/20 12s}
26. Kxf1 {-7.65/30 21s} B@g2+ {+M21/25 14s} 27. Ke1 {-6.70/14 21s}
R@h1+ {+M17/25 10.0s} 28. Kd2 {-7.73/12 21s} Bxf3 {+M15/29 16s}
29. Rxe6 {-10.18/10 21s} N@f1+ {+M9/43 13s} 30. Ke1 {-21.64/6 32s}
P@d2+ {+M7/44 13s} 31. Bxd2 {-29.09/4 0.002s} Nxh2+ {+M5/45 46s}
32. Q@f1 {-99.99/2 22s} Rxf1# {+M1/127 0.011s, Black mates} 0-1

[Event "CrazyAra-0.6.0-CPU-Eval"]
[Site "?"]
[Date "2019.07.28"]
[Round "3"]
[White "stockfish-x86_64-modern"]
[Black "CrazyAra_0.6.0_C++"]
[Result "1-0"]
[GameDuration "00:21:07"]
[GameEndTime "2019-07-28T14:37:25.292 CEST"]
[GameStartTime "2019-07-28T14:16:18.286 CEST"]
[PlyCount "65"]
[TimeControl "900+5"]
[Variant "crazyhouse"]

1. e4 {book} e6 {book} 2. d4 {+3.25/26 42s} d5 {-0.80/21 22s}
3. Nc3 {+3.81/21 5.2s} dxe4 {-0.68/19 22s} 4. Nxe4 {+3.66/22 18s}
Nc6 {-0.60/24 22s} 5. Nf3 {+3.90/21 9.0s} Qd5 {-0.69/20 22s}
6. Nc3 {+5.08/22 14s} Bb4 {-0.37/28 22s} 7. Be2 {+5.77/21 12s}
Bxc3+ {-0.50/26 22s} 8. bxc3 {+5.67/23 34s} N@e4 {-0.34/27 22s}
9. c4 {+6.30/23 20s} Qf5 {-0.02/28 22s} 10. O-O {+6.80/21 7.4s}
Nc3 {+0.23/21 22s} 11. Qd2 {+8.56/25 59s} Nxe2+ {+0.40/20 22s}
12. Qxe2 {+8.79/24 19s} P@h3 {+0.37/15 22s} 13. gxh3 {+9.10/25 19s}
B@h5 {+0.85/28 22s} 14. P@g4 {+7.23/25 37s} Bxg4 {+1.00/23 22s}
15. hxg4 {+9.52/26 13s} Qxg4+ {+0.83/23 22s} 16. P@g2 {+10.01/23 9.5s}
P@h3 {+0.54/26 22s} 17. N@e3 {+10.92/25 48s} Qxg2+ {+0.27/27 22s}
18. Nxg2 {+10.92/1 0s} hxg2 {-0.43/27 34s} 19. Re1 {+13.46/19 18s}
P@g4 {-1.03/19 22s} 20. Ng5 {+15.70/19 11s} P@f3 {-0.40/27 22s}
21. B@a3 {+18.12/21 18s} Nge7 {+0.51/30 22s} 22. Qe4 {+18.78/20 8.1s}
Bd7 {+0.37/32 22s} 23. B@h5 {+25.68/20 14s} N@e2+ {-3.26/30 33s}
24. Rxe2 {+37.99/20 24s} fxe2 {-5.14/29 33s} 25. Nxf7 {+M25/20 17s}
Ng6 {-3.16/14 22s} 26. N@d6+ {+M21/22 13s} Kf8 {-6.75/14 32s}
27. Nxh8 {+M19/24 13s} e1=Q+ {-9.93/12 32s} 28. Qxe1 {+M17/32 11s}
Nxh8 {-9.83/16 21s} 29. Nc8+ {+M9/38 13s} N@e7 {-11.73/14 21s}
30. R@d8+ {+M7/48 18s} R@e8 {-19.32/4 21s} 31. Q@f4+ {+M5/71 11s}
Kg8 {-23.26/4 21s} 32. Rxe8+ {+M3/127 0.23s} Bxe8 {-70.74/2 0.001s}
33. R@f8# {+M1/127 0.014s, White mates} 1-0

[Event "CrazyAra-0.6.0-CPU-Eval"]
[Site "?"]
[Date "2019.07.28"]
[Round "3"]
[White "CrazyAra_0.6.0_C++"]
[Black "TJchess_1.3_64bit_linux"]
[Result "1-0"]
[GameDuration "00:37:39"]
[GameEndTime "2019-07-28T15:15:05.875 CEST"]
[GameStartTime "2019-07-28T14:37:26.345 CEST"]
[PlyCount "121"]
[TimeControl "900+5"]
[Variant "crazyhouse"]

1. e4 {book} Nf6 {book} 2. Nc3 {+0.65/23 22s} Nc6 {-0.15/14 13s}
3. d4 {+0.87/27 22s} d5 {-0.11/14 16s} 4. e5 {+0.98/21 22s} Ne4 {+0.07/14 21s}
5. f3 {+1.12/23 22s} Nxc3 {+0.57/13 13s} 6. bxc3 {+1.16/26 22s}
e6 {+0.39/12 21s} 7. Rb1 {+0.71/16 22s} N@a3 {+0.34/11 14s}
8. Rb2 {+0.84/22 22s} Nc4 {+0.37/12 32s} 9. Bxc4 {+0.79/29 22s}
dxc4 {+0.25/12 22s} 10. N@e4 {+1.10/28 22s} Ba3 {+0.23/11 14s}
11. Ne2 {+0.84/22 22s} O-O {+0.18/11 25s} 12. N@f6+ {+3.31/20 22s}
gxf6 {+1.61/13 32s} 13. Nxf6+ {+3.48/28 22s} Kh8 {+1.65/13 35s}
14. P@h6 {+3.60/33 22s} B@h4+ {+3.01/11 22s} 15. Ng3 {+2.87/32 22s}
Bxb2 {+3.35/12 23s} 16. Bxb2 {+3.85/27 22s} N@f5 {+3.54/11 13s}
17. B@g7+ {+3.07/22 22s} Nxg7 {+2.91/3 0s} 18. hxg7+ {+2.28/23 22s}
Kxg7 {+2.91/3 0s} 19. Bc1 {+2.27/22 22s} Kh8 {+4.53/11 49s}
20. O-O {+2.03/34 23s} R@g6 {+4.55/10 19s} 21. N@f4 {+1.62/22 23s}
Rxf6 {+5.65/11 15s} 22. exf6 {+1.33/26 23s} Bxf6 {+5.41/12 37s}
23. Nfh5 {+1.58/20 23s} N@d5 {+5.62/11 20s} 24. Nxf6 {+2.27/19 23s}
Nxf6 {+5.73/12 46s} 25. B@g5 {+1.99/24 23s} N@d5 {+5.82/12 24s}
26. Bxf6+ {+2.33/18 23s} Nxf6 {+5.54/12 11s} 27. N@h5 {+2.23/24 23s}
Nxh5 {+6.55/12 32s} 28. Nxh5 {+1.86/26 23s} P@g6 {+6.62/11 31s}
29. N@f4 {+0.73/16 35s} gxh5 {+7.14/11 11s} 30. Nxh5 {+0.95/20 23s}
Rg8 {+7.65/11 27s} 31. P@g7+ {+0.41/23 23s} Rxg7 {+7.65/10 0s}
32. Nxg7 {+0.11/24 23s} Kxg7 {+6.84/10 13s} 33. Qe2 {+0.07/27 23s}
P@d5 {+7.51/10 36s} 34. R@g4+ {+1.03/26 23s} P@g6 {+7.65/11 24s}
35. Bg5 {+0.56/33 23s} f6 {+8.76/11 19s} 36. Bxf6+ {+0.10/28 23s}
Qxf6 {+8.56/11 18s} 37. P@g5 {0.00/23 23s} Qd8 {+9.86/11 29s}
38. R@f6 {-0.15/23 23s} N@a4 {+11.65/12 36s} 39. Kh1 {-0.55/17 23s}
Nxc3 {+12.40/11 11s} 40. Rxe6 {-0.03/10 24s} Nxe2 {+13.13/11 66s}
41. Rxe2 {-0.31/8 14s} N@c3 {+13.57/10 15s} 42. P@f6+ {-3.50/19 20s}
Kf8 {+13.80/10 4.0s} 43. Ree1 {-4.39/20 12s} N@d2 {+15.33/9 5.0s}
44. Rf2 {-1.75/16 12s} Ndb1 {+13.30/9 13s} 45. Rh4 {+1.77/15 12s}
Q@g8 {+10.28/10 9.5s} 46. N@e7 {+2.91/29 11s} Nxe7 {+10.39/12 9.9s}
47. fxe7+ {+3.87/26 11s} Qxe7 {+10.39/12 6.5s} 48. Rxe7 {+4.17/24 11s}
Kxe7 {+10.91/11 21s} 49. Rxh7+ {+5.24/23 10s} Qxh7 {+10.70/11 15s}
50. Q@f6+ {+8.41/21 10s} Ke8 {-M22/13 15s} 51. P@f7+ {+9.60/19 9.9s}
Kf8 {-M20/14 32s} 52. Qd8+ {+10.67/17 9.7s} Kxf7 {-M18/13 34s}
53. N@e5+ {+12.07/15 9.5s} Kg7 {-M16/13 27s} 54. Qe7+ {+13.32/13 9.2s}
Kg8 {-M14/13 21s} 55. Qxh7+ {+14.91/11 9.0s} Kxh7 {-M12/12 0.005s}
56. Q@h6+ {+16.79/9 8.8s} Kg8 {-M10/3 0s} 57. Qxg6+ {+18.39/7 8.6s}
R@g7 {-M8/11 7.4s} 58. P@h7+ {+21.43/5 8.4s} Kf8 {-M6/10 19s}
59. h8=Q+ {+22.97/5 8.3s} R@g8 {-M4/7 0.001s} 60. Qhxg7+ {+63.23/3 8.1s}
Rxg7 {-M2/9 0s} 61. R@e8# {+99.99/1 7.9s, White mates} 1-0

[Event "CrazyAra-0.6.0-CPU-Eval"]
[Site "?"]
[Date "2019.07.28"]
[Round "3"]
[White "TJchess_1.3_64bit_linux"]
[Black "CrazyAra_0.6.0_C++"]
[Result "0-1"]
[GameDuration "00:34:07"]
[GameEndTime "2019-07-28T15:49:14.828 CEST"]
[GameStartTime "2019-07-28T15:15:06.894 CEST"]
[PlyCount "98"]
[TimeControl "900+5"]
[Variant "crazyhouse"]

1. e4 {book} Nf6 {book} 2. e5 {+0.25/14 11s} Nc6 {-0.25/16 22s}
3. exf6 {+2.02/14 53s} exf6 {+0.81/25 22s} 4. Nc3 {+1.69/13 40s}
d5 {+0.38/20 22s} 5. Qf3 {+1.66/12 23s} Nb4 {+0.90/19 22s}
6. Bb5+ {+1.74/11 13s} P@c6 {+0.66/24 22s} 7. Ba4 {+1.86/11 11s}
d4 {+0.87/34 22s} 8. Ne4 {+2.19/11 11s} d3 {+0.95/30 22s} 9. c3 {+2.43/12 16s}
f5 {+1.06/32 22s} 10. cxb4 {+4.33/11 9.9s} fxe4 {+1.00/32 22s}
11. Qxe4+ {+3.76/11 15s} Qe7 {+0.87/31 22s} 12. Qxe7+ {+4.43/11 14s}
Bxe7 {+1.28/21 22s} 13. N@d5 {+4.26/11 30s} Q@d6 {+1.57/23 22s}
14. Q@e4 {+4.58/10 11s} Be6 {+0.94/22 22s} 15. Nxe7 {+4.98/10 11s}
Qxe7 {+0.70/23 22s} 16. P@a6 {+5.19/10 15s} N@d6 {+2.32/24 22s}
17. axb7 {+5.60/11 22s} O-O {+2.75/24 22s} 18. P@f6 {+5.16/11 20s}
Qxf6 {+3.14/21 22s} 19. Qxc6 {+5.32/11 29s} Rae8 {+3.23/27 22s}
20. P@e3 {+5.06/11 26s} Bg4 {+4.00/19 23s} 21. B@g3 {+5.64/11 20s}
Ne4 {+5.59/14 23s} 22. Qxc7 {+5.67/12 31s} N@f3+ {+7.24/17 23s}
23. Nxf3 {+6.63/11 10s} Bxf3 {+7.55/26 23s} 24. N@e5 {+4.55/10 33s}
Bxg2 {+8.49/25 23s} 25. Bxe8 {+2.67/10 13s} N@c2+ {+9.62/22 23s}
26. Qxc2 {-1.51/12 28s} dxc2 {+10.30/21 23s} 27. Bxf7+ {-2.32/11 32s}
Qxf7 {+11.42/22 23s} 28. R@h8+ {-3.13/11 36s} Kxh8 {+11.13/20 0.015s}
29. Nxf7+ {-3.78/12 106s} Rxf7 {+10.60/36 24s} 30. b8=Q+ {-3.78/11 99s}
B@f8 {+10.62/33 24s} 31. Qxf8+ {-4.57/11 74s} Rxf8 {+10.30/30 24s}
32. Q@g8+ {-5.35/11 55s} Kxg8 {+10.25/28 24s} 33. N@e7+ {-5.35/9 42s}
Kf7 {+10.73/13 24s} 34. B@d5+ {-5.78/8 7.5s} P@e6 {+12.69/25 25s}
35. P@g6+ {-7.62/8 4.7s} hxg6 {+13.78/19 25s} 36. N@e5+ {-10.25/8 4.6s}
Kxe7 {+13.68/19 12s} 37. Nxg6+ {-12.55/9 20s} Kf6 {+17.41/19 26s}
38. Be5+ {-15.00/9 6.8s} Kxg6 {+16.90/21 26s} 39. Bxe4+ {-15.02/9 8.8s}
Bxe4 {+17.39/13 26s} 40. Rg1+ {-16.75/9 5.9s} P@g2 {+18.74/17 26s}
41. Rxg2+ {-M12/8 4.2s} Bxg2 {+18.05/15 15s} 42. P@h5+ {-M10/8 7.7s}
Kxh5 {+17.97/13 14s} 43. P@g4+ {-M8/8 0.46s} Kxg4 {+17.08/15 14s}
44. f3+ {-M14/8 9.1s} Bxf3 {+21.74/7 13s} 45. h3+ {-M8/8 25s}
Kxh3 {+24.75/5 13s} 46. P@g2+ {-M6/7 0s} Kxg2 {+22.38/7 13s}
47. N@h4+ {-M6/6 0.71s} Kh3 {+24.96/5 12s} 48. Nxf3 {-M4/4 0.001s}
Q@d1+ {+58.43/3 12s} 49. Kf2 {-M2/2 0.001s} Rxf3# {+99.99/1 12s, Black mates}
0-1

[Event "CrazyAra-0.6.0-CPU-Eval"]
[Site "?"]
[Date "2019.07.28"]
[Round "3"]
[White "CrazyAra_0.6.0_C++"]
[Black "Sunsetter-9"]
[Result "1-0"]
[GameDuration "00:26:01"]
[GameEndTime "2019-07-28T16:15:17.707 CEST"]
[GameStartTime "2019-07-28T15:49:15.858 CEST"]
[PlyCount "69"]
[TimeControl "900+5"]
[Variant "crazyhouse"]

1. e4 {book} d6 {book} 2. d4 {+1.39/24 22s} Nf6 {-0.38/25 54s}
3. Nc3 {+1.81/20 22s} e6 {-0.52/24 34s} 4. Nf3 {+1.65/27 22s} Nc6 {-0.58/25 33s}
5. Bb5 {+1.91/26 22s} Bd7 {-0.57/25 32s} 6. d5 {+2.29/25 22s}
exd5 {-0.49/23 31s} 7. exd5 {+1.95/30 22s} Qe7+ {-0.48/21 30s}
8. Qe2 {+1.69/25 22s} Qxe2+ {+0.16/18 29s} 9. Bxe2 {+1.65/21 22s}
Nb4 {-0.10/20 28s} 10. Q@b3 {+3.08/26 22s} Q@g4 {-0.30/20 27s}
11. P@g3 {+1.38/28 33s} P@a4 {-0.09/20 26s} 12. Nxa4 {+0.81/26 22s}
Nxc2+ {+0.03/19 25s} 13. Qxc2 {+2.12/19 22s} Qxa4 {+0.02/20 24s}
14. Qxa4 {+2.47/27 22s} Bxa4 {-0.01/18 24s} 15. O-O {+2.28/23 22s}
Bd7 {-0.21/19 51s} 16. N@f4 {+4.47/23 22s} Q@e7 {-0.37/19 21s}
17. P@c6 {+4.43/34 22s} bxc6 {-0.69/21 20s} 18. Q@b7 {+4.94/21 22s}
N@b6 {-0.92/22 20s} 19. dxc6 {+8.41/25 22s} Bc8 {-2.03/21 65s}
20. Qxa8 {+9.25/20 22s} Nxa8 {-2.03/21 17s} 21. P@b7 {+9.22/26 22s}
Q@b8 {-1.94/22 24s} 22. bxc8=Q+ {+9.01/20 22s} Qxc8 {-1.55/20 16s}
23. B@b7 {+8.90/18 22s} Qcd8 {-1.45/20 15s} 24. R@c8 {+8.72/22 22s}
Qxc8 {-1.75/21 15s} 25. Bxc8 {+9.10/16 23s} Nb6 {-1.83/20 14s}
26. Bb5 {+9.10/21 23s} R@d8 {-2.21/18 14s} 27. Bd7+ {+8.39/22 23s}
Rxd7 {-2.52/19 14s} 28. cxd7+ {+8.71/17 23s} Nbxd7 {-2.61/18 13s}
29. Q@c8+ {+10.43/9 23s} B@d8 {-M11/17 9.9s} 30. R@a8 {+10.82/24 23s}
P@b7 {-6.17/16 29s} 31. Ng5 {+13.68/9 23s} h6 {-M8/17 40s}
32. Qxd8+ {+17.15/7 23s} Qxd8 33. Rxd8+ {+19.75/5 23s} Kxd8 {-M6/9 0.036s}
34. Nxf7+ {+25.09/3 23s} Kc8 35. Q@d8# {+99.99/1 23s, White mates} 1-0

[Event "CrazyAra-0.6.0-CPU-Eval"]
[Site "?"]
[Date "2019.07.28"]
[Round "3"]
[White "Sunsetter-9"]
[Black "CrazyAra_0.6.0_C++"]
[Result "0-1"]
[GameDuration "00:35:14"]
[GameEndTime "2019-07-28T16:50:33.466 CEST"]
[GameStartTime "2019-07-28T16:15:18.913 CEST"]
[PlyCount "118"]
[TimeControl "900+5"]
[Variant "crazyhouse"]

1. e4 {book} d6 {book} 2. d4 {+0.44/25 36s} g6 {-1.13/18 22s}
3. Nc3 {+0.88/25 35s} Bg7 {-1.54/23 22s} 4. Bf4 {+0.94/23 34s}
Nf6 {+0.15/25 22s} 5. Nf3 {+0.85/22 32s} O-O {+0.04/21 22s}
6. Be3 {+0.85/23 31s} Ng4 {+0.25/24 22s} 7. Bg5 {+0.87/24 30s}
Nc6 {+1.15/15 22s} 8. Bb5 {+0.85/23 29s} Nxf2 {+3.11/30 22s}
9. Kxf2 {+1.20/22 28s} h6 {+3.11/25 22s} 10. Be3 {+1.33/22 27s}
Nxd4 {+2.97/31 22s} 11. Bxd4 {+2.02/20 40s} P@e5 {+2.67/33 22s}
12. Be3 {+1.68/21 57s} P@d4 {+2.51/27 22s} 13. Bd2 {+1.62/20 23s}
dxc3 {+3.86/19 22s} 14. Bxc3 {+1.14/21 22s} c6 {+4.74/22 22s}
15. Bd3 {+1.04/20 22s} Qb6+ {+5.17/27 22s} 16. Ke1 {+1.18/20 21s}
N@f2 {+4.63/32 22s} 17. N@c4 {+0.81/21 20s} Nxd1 {+3.80/23 22s}
18. Nxb6 {+0.50/20 20s} Nxc3 {+5.22/18 22s} 19. Nxc8 {+0.66/19 19s}
Raxc8 {+4.98/21 22s} 20. bxc3 {+0.49/17 19s} B@f2+ {+5.20/27 23s}
21. Ke2 {+1.10/19 18s} Q@e3+ {+4.79/22 23s} 22. Kf1 N@d2+ {+4.63/19 23s}
23. Nxd2 Qxd2 {+4.55/30 23s} 24. N@e2 {+1.69/17 18s} Bb6 {+4.60/19 23s}
25. N@c4 {+2.05/18 17s} N@e3+ {+5.08/24 23s} 26. Nxe3 {+2.06/20 17s}
Qxe3 {+5.47/23 23s} 27. N@d1 {+2.05/19 16s} N@d2+ {+4.94/25 23s} 28. Ke1
Nxe4 {+4.54/27 23s} 29. Nxe3 {+2.08/17 16s} Bxe3 {+4.56/23 23s}
30. N@c4 {+1.99/17 16s} N@f2 {+5.08/21 23s} 31. Nxe3 {+2.79/18 15s}
Nxd3+ {+5.08/25 23s} 32. cxd3 {+3.01/20 15s} B@d2+ {+5.00/23 23s}
33. Kf1 {+2.78/20 14s} Bxe3 {+4.61/22 23s} 34. dxe4 {+2.78/18 14s}
N@d2+ {+4.25/20 23s} 35. Ke1 P@f3 {+4.22/21 24s} 36. B@h3 {+3.01/16 14s}
fxg2 {+5.00/22 24s} 37. Bxg2 {+2.70/18 14s} P@f3 {+4.39/26 24s}
38. B@h3 {+2.62/17 13s} fxg2 {+4.23/28 24s} 39. Bxg2 {+2.17/19 19s}
B@f3 {+3.96/27 24s} 40. Q@g3 {+2.17/19 18s} Bxg2 {+5.62/21 24s}
41. Qxg2 {+1.99/17 12s} B@f3 {+5.42/28 14s} 42. Qh3 {+1.67/17 12s}
Bxe2 {+6.15/24 13s} 43. Qxe3 {+2.34/16 11s} N@g2+ {+6.67/15 13s}
44. Kxd2 {+2.43/20 11s} Nxe3 {+6.14/19 13s} 45. Kxe2 {+2.11/17 11s}
d5 {+6.47/20 12s} 46. Kxe3 {+2.29/14 11s} dxe4 {+6.70/18 12s}
47. Q@f1 {+1.70/15 23s} Rcd8 {+7.89/18 12s} 48. Kf2 {+1.65/15 9.6s}
Q@f3+ {+9.25/17 11s} 49. Kg1 P@f2+ {+11.05/17 11s} 50. Qxf2
Qxf2+ {+12.70/11 11s} 51. Kxf2 Rd2+ {+14.66/15 10s} 52. P@e2 {-3.91/17 34s}
Q@f3+ {+18.76/18 10s} 53. Kg1 {-3.91/10 0.004s} Rxe2 {+21.09/15 9.8s}
54. P@h7+ {-8.79/16 31s} Kxh7 {+21.17/13 9.6s} 55. N@g5+ {-19.80/16 27s}
hxg5 {+21.62/15 9.3s} 56. B@g8+ {-14.93/15 7.1s} Rxg8 {+22.91/9 9.1s}
57. N@f8+ {-M7/9 0.003s} Rxf8 {+24.85/12 8.9s} 58. Q@g3 {-M8/15 24s}
P@f2+ {+54.31/3 8.7s} 59. Qxf2 Qxf2# {+99.99/1 8.5s, Black mates} 0-1

[Event "CrazyAra-0.6.0-CPU-Eval"]
[Site "?"]
[Date "2019.07.28"]
[Round "4"]
[White "CrazyAra_0.6.0_C++"]
[Black "stockfish-x86_64-modern"]
[Result "0-1"]
[GameDuration "00:30:54"]
[GameEndTime "2019-07-28T17:21:29.424 CEST"]
[GameStartTime "2019-07-28T16:50:34.685 CEST"]
[PlyCount "86"]
[TimeControl "900+5"]
[Variant "crazyhouse"]

1. d4 {book} d5 {book} 2. Bf4 {+0.90/25 22s} Bf5 {-0.48/26 40s}
3. e3 {+0.99/22 22s} e6 {-0.47/26 56s} 4. Bd3 {+1.03/32 22s} Bxd3 {-0.54/24 17s}
5. cxd3 {+1.04/24 22s} Nf6 {-0.86/26 74s} 6. Ne2 {+2.26/20 22s}
Be7 {-0.48/20 4.5s} 7. Nbc3 {+2.41/18 22s} O-O {-0.51/20 9.8s}
8. O-O {+2.17/19 22s} Nbd7 {-0.78/24 77s} 9. B@g3 {+2.26/24 22s}
c6 {-0.19/25 21s} 10. e4 {+1.97/25 22s} Nh5 {+0.53/20 9.8s}
11. exd5 {+1.86/29 22s} exd5 {0.00/25 16s} 12. P@h6 {+2.12/25 22s}
g6 {0.00/25 27s} 13. Re1 {+2.72/25 22s} B@f6 {+1.16/22 23s}
14. Bc7 {+2.95/20 22s} Qe8 {+1.72/20 5.4s} 15. Nf4 {+2.61/25 22s}
Nxg3 {0.00/23 30s} 16. hxg3 {+2.43/18 22s} Bxd4 {+5.43/21 11s}
17. Nfxd5 {+2.15/22 22s} cxd5 {+8.42/20 15s} 18. Nxd5 {+1.44/23 22s}
Bxf2+ {+9.37/22 26s} 19. Kxf2 {+0.83/23 22s} P@c2 {+9.81/19 11s}
20. Qf3 {+2.08/27 23s} B@c5+ {+9.95/17 10s} 21. B@e3 {+1.64/21 23s}
P@d2 {+11.07/19 19s} 22. P@d4 {+1.02/26 23s} dxe1=Q+ {+19.27/24 136s}
23. Rxe1 {-0.35/26 34s} P@d2 {+19.95/22 8.3s} 24. Bxd2 {-0.80/25 22s}
Bxd4+ {+18.47/21 22s} 25. P@e3 {-0.65/24 22s} Nf6 {+20.12/22 9.5s}
26. P@g7 {-0.19/20 22s} Nxd5 {+22.25/19 14s} 27. exd4 {+0.77/29 22s}
N@d1+ {+24.22/19 7.5s} 28. Rxd1 {+1.25/29 23s} cxd1=N+ {+35.47/20 36s}
29. Qxd1 {+0.60/29 11s} P@e3+ {+40.50/21 57s} 30. Bxe3 {+0.51/35 23s}
N@g4+ {+39.06/19 34s} 31. Ke2 {-3.40/21 35s} Ngxe3 {+42.57/17 32s}
32. N@e4 {-2.93/23 23s} B@g4+ {+49.03/16 4.7s} 33. P@f3 {-5.18/24 34s}
Nxd1 {+M23/18 6.5s} 34. gxf8=Q+ {-6.73/24 22s} Bxf8 {+M21/22 6.9s}
35. R@h8+ {-8.29/22 22s} Kxh8 {+M19/1 0.002s} 36. P@g7+ {-9.23/20 22s}
Kg8 {+M17/25 5.8s} 37. gxf8=Q+ {-7.42/27 23s} Kxf8 {+M15/29 7.0s}
38. P@g7+ {-9.74/12 23s} Kg8 {+M11/33 10s} 39. B@e3 {-11.44/10 23s}
R@e1+ {+M9/31 7.0s} 40. Kxe1 {-15.75/8 23s} R@f1+ {+M7/51 6.5s}
41. Kxf1 {-19.13/6 13s} N1xe3+ {+M5/83 16s} 42. Ke2 {-23.86/4 13s}
Q@f1+ {+M3/61 0.15s} 43. Kd2 {-63.61/2 0.003s}
R@c2# {+M1/125 0.045s, Black mates} 0-1

[Event "CrazyAra-0.6.0-CPU-Eval"]
[Site "?"]
[Date "2019.07.28"]
[Round "4"]
[White "stockfish-x86_64-modern"]
[Black "CrazyAra_0.6.0_C++"]
[Result "1-0"]
[GameDuration "00:14:46"]
[GameEndTime "2019-07-28T17:36:17.406 CEST"]
[GameStartTime "2019-07-28T17:21:30.507 CEST"]
[PlyCount "51"]
[TimeControl "900+5"]
[Variant "crazyhouse"]

1. d4 {book} d5 {book} 2. Bf4 {+0.88/25 35s} e5 {-0.46/27 22s}
3. dxe5 {+4.60/20 7.1s} Nc6 {-0.65/23 22s} 4. e3 {+6.72/22 26s}
Nge7 {-0.83/24 22s} 5. Nc3 {+7.53/20 7.4s} Ng6 {-1.20/19 22s}
6. Nf3 {+7.17/22 29s} Bb4 {-1.36/26 22s} 7. Bb5 {+8.74/22 14s}
Bg4 {-1.64/27 22s} 8. O-O {+10.40/20 13s} Bxf3 {-1.20/20 22s}
9. Qxf3 {+13.26/21 15s} N@h4 {-1.75/22 22s} 10. P@d7+ {+17.04/21 21s}
Qxd7 {-0.58/29 22s} 11. Qxd5 {+18.69/19 9.5s} Qxd5 {-0.74/27 22s}
12. Nxd5 {+20.50/19 16s} Q@d7 {-1.11/34 22s} 13. Bxc6 {+23.84/22 11s}
bxc6 {-0.92/29 22s} 14. N@f6+ {+26.03/20 9.5s} gxf6 {-1.23/33 11s}
15. Nxf6+ {+27.66/17 8.0s} Kd8 {-1.48/31 11s} 16. P@b7 {+31.20/18 12s}
N@f3+ {-1.01/28 23s} 17. Kh1 {+37.62/18 21s} P@h3 {-1.56/28 23s}
18. bxa8=Q+ {+M21/20 9.2s} B@c8 {-1.95/27 23s} 19. gxf3 {+M19/24 10s}
Nxf3 {-4.62/26 35s} 20. N@b7+ {+M13/27 9.6s} Ke7 {-0.35/17 0.018s}
21. Nd5+ {+M11/33 13s} Ke8 {-6.80/18 35s} 22. Qxc8+ {+M9/41 13s}
Qxc8 {-8.20/16 23s} 23. P@d7+ {+M7/43 12s} Kxd7 {-18.03/6 35s}
24. Q@f5+ {+M5/49 18s} P@e6 {-24.20/4 23s} 25. Qxf7+ {+M3/89 17s}
P@e7 {-99.99/2 23s} 26. Nf6# {+M1/127 0.012s, White mates} 1-0

[Event "CrazyAra-0.6.0-CPU-Eval"]
[Site "?"]
[Date "2019.07.28"]
[Round "4"]
[White "CrazyAra_0.6.0_C++"]
[Black "TJchess_1.3_64bit_linux"]
[Result "1-0"]
[GameDuration "00:27:09"]
[GameEndTime "2019-07-28T18:03:27.519 CEST"]
[GameStartTime "2019-07-28T17:36:18.494 CEST"]
[PlyCount "67"]
[TimeControl "900+5"]
[Variant "crazyhouse"]

1. e4 {book} e5 {book} 2. Nf3 {+0.62/25 22s} Nc6 {-0.48/14 29s}
3. Bc4 {+0.65/25 22s} Bc5 {-0.67/13 22s} 4. O-O {+0.89/31 22s}
Nf6 {-0.25/13 30s} 5. Nc3 {+1.11/29 22s} d6 {-0.21/13 15s} 6. d3 {+1.14/27 22s}
h6 {-0.37/13 68s} 7. Nd5 {+1.82/22 22s} Bg4 {-0.20/12 20s}
8. Nxf6+ {+1.46/22 22s} Qxf6 {+0.27/12 8.4s} 9. N@d5 {+1.74/25 22s}
Qd8 {-0.02/11 6.9s} 10. c3 {+1.81/23 22s} N@h4 {+0.85/12 19s}
11. Nxh4 {+2.37/31 22s} Bxd1 {-0.22/11 10s} 12. Nf5 {+2.49/26 22s}
Bg4 {-0.68/11 26s} 13. Nxg7+ {+2.73/37 22s} Kf8 {-0.94/12 21s}
14. Nf5 {+2.70/24 22s} Bxf5 {+0.50/11 8.7s} 15. exf5 {+2.98/21 22s}
N@g4 {-2.08/11 70s} 16. d4 {+3.55/20 22s} Q@h5 {-0.46/11 31s}
17. P@h3 {+5.58/17 22s} Nxh2 {-0.87/11 18s} 18. Kxh2 {+6.99/18 22s}
Qxf5 {-1.85/10 13s} 19. N@g3 {+9.25/14 22s} Qh7 {-4.08/11 47s}
20. B@f6 {+10.24/20 23s} P@g7 {-7.01/11 38s} 21. Bxd8 {+9.45/20 23s}
Rxd8 {-8.31/12 57s} 22. Nxc7 {+10.62/7 23s} P@e2 {-6.29/9 22s}
23. Bxe2 {+10.71/27 23s} exd4 {-7.25/11 57s} 24. P@d7 {+12.74/24 23s}
Ke7 {-16.37/10 37s} 25. Nd5+ {+13.41/9 23s} Ke6 {-21.69/10 17s}
26. Bg4+ {+15.26/5 23s} P@f5 {-M16/10 72s} 27. Nxf5 {+16.73/9 23s}
B@g1+ {-M10/8 75s} 28. Kxg1 {+19.59/5 23s} dxc3 {-M8/8 7.5s}
29. Re1+ {+22.73/9 23s} P@e3 {-M8/8 38s} 30. Nfxe3+ {+24.45/5 23s}
f5 {-M6/7 1.7s} 31. Nxf5+ {+28.82/3 23s} Ne5 {-M6/6 1.4s}
32. Nfe3+ {+27.13/5 23s} Kf7 {-M4/4 0.012s} 33. Q@e6+ {+62.66/3 23s}
Kf8 {-M2/3 0s} 34. P@e7# {+99.99/1 23s, White mates} 1-0

[Event "CrazyAra-0.6.0-CPU-Eval"]
[Site "?"]
[Date "2019.07.28"]
[Round "4"]
[White "TJchess_1.3_64bit_linux"]
[Black "CrazyAra_0.6.0_C++"]
[Result "0-1"]
[GameDuration "00:29:32"]
[GameEndTime "2019-07-28T18:33:00.755 CEST"]
[GameStartTime "2019-07-28T18:03:28.537 CEST"]
[PlyCount "72"]
[TimeControl "900+5"]
[Variant "crazyhouse"]

1. e4 {book} e5 {book} 2. Nf3 {+0.39/13 18s} Nc6 {-0.61/20 22s}
3. Bb5 {+0.47/13 11s} Be7 {+0.21/26 22s} 4. Nc3 {+0.88/13 18s}
Nf6 {-0.03/38 22s} 5. Bxc6 {+1.11/14 31s} dxc6 {+0.75/24 22s}
6. Nxe5 {+1.09/13 17s} B@d4 {+0.70/25 22s} 7. N@d3 {+1.03/12 30s}
O-O {+1.24/20 22s} 8. Qe2 {+1.11/13 13s} Bxe5 {+1.84/26 22s}
9. Nxe5 {+0.60/13 16s} N@d4 {+2.25/27 22s} 10. Qd3 {+0.74/13 12s}
Ng4 {+2.86/22 22s} 11. Nc4 {-1.14/12 41s} b5 {+4.27/18 22s}
12. P@d6 {-1.25/12 25s} bxc4 {+5.88/19 22s} 13. Qxd4 {-1.43/12 13s}
Qxd6 {+5.84/23 22s} 14. Qxc4 {-1.97/11 27s} P@h3 {+10.35/11 22s}
15. gxh3 {-2.61/11 30s} N@f3+ {+11.68/26 22s} 16. Ke2 {-5.17/12 41s}
Nge5 {+11.29/19 22s} 17. Qa4 {-5.05/12 106s} Bxh3 {+10.99/11 22s}
18. d3 {-6.31/11 140s} P@b4 {+11.02/16 22s} 19. Be3 {-4.94/10 16s}
bxc3 {+9.88/11 22s} 20. bxc3 {-7.11/11 49s} N@c5 {+11.23/9 23s}
21. Bxc5 {-6.43/10 14s} Qxc5 {+12.11/15 23s} 22. P@d2 {-9.89/10 46s}
B@b5 {+11.62/18 23s} 23. Qb3 {-11.15/10 11s} Nxd3 {+13.32/9 23s}
24. cxd3 {-15.45/10 14s} Bxd3+ {+15.18/7 23s} 25. Kxd3 {-25.97/11 26s}
P@c4+ {+16.91/14 23s} 26. Ke2 {-M18/12 66s} cxb3 {+15.24/19 23s}
27. N@h6+ {-M20/9 17s} gxh6 {+18.72/9 23s} 28. N@f6+ {-M14/9 54s}
Bxf6 {+24.00/11 23s} 29. N@e7+ {-M12/8 41s} Bxe7 {+25.16/13 23s}
30. Rag1+ {-M10/8 31s} P@g2 {+30.36/9 23s} 31. Rxg2+ {-M10/7 4.6s}
Bxg2 {+29.39/7 23s} 32. B@d3 {-M8/7 5.5s} N@f4+ {+28.67/7 23s}
33. Kd1 {-M6/6 0.001s} Nxd3 {+36.88/5 23s} 34. B@e3 {-M4/4 0.12s}
B@c2+ {+38.29/5 23s} 35. Ke2 {-M4/3 0s} N@f4+ {+62.55/3 24s} 36. Bxf4 {-M2/2 0s}
Nxf4# {+99.99/1 24s, Black mates} 0-1

[Event "CrazyAra-0.6.0-CPU-Eval"]
[Site "?"]
[Date "2019.07.28"]
[Round "4"]
[White "CrazyAra_0.6.0_C++"]
[Black "Sunsetter-9"]
[Result "1-0"]
[GameDuration "00:26:42"]
[GameEndTime "2019-07-28T18:59:44.208 CEST"]
[GameStartTime "2019-07-28T18:33:01.783 CEST"]
[PlyCount "63"]
[TimeControl "900+5"]
[Variant "crazyhouse"]

1. e4 {book} e6 {book} 2. Nc3 {+1.08/17 22s} d5 {-0.16/25 36s}
3. Bb5+ {+1.18/24 22s} c6 {+0.09/25 35s} 4. Be2 {+2.49/20 22s} d4 {+0.21/25 34s}
5. Nf3 {+1.75/27 22s} dxc3 {+0.52/24 49s} 6. dxc3 {+1.65/26 22s}
Qxd1+ {+0.52/21 31s} 7. Bxd1 {+1.50/26 22s} Na6 {+0.50/21 44s}
8. Be2 {+2.83/19 22s} Nc5 {+0.39/20 28s} 9. Bg5 {+2.56/23 22s}
Bd7 {+0.38/19 27s} 10. Rd1 {+3.71/27 22s} Q@b6 {+0.32/20 39s}
11. O-O {+4.20/18 22s} Nf6 {-0.40/21 84s} 12. e5 {+3.81/21 22s}
Nfe4 {-0.56/21 22s} 13. P@e7 {+3.75/42 22s} Bxe7 {+0.11/20 21s}
14. Bxe7 {+4.21/31 22s} Kxe7 {+0.33/18 20s} 15. B@d6+ {+4.92/24 22s}
Nxd6 {+0.62/20 20s} 16. exd6+ {+4.92/34 22s} Kf8 {+0.26/19 19s}
17. N@c7 {+5.21/29 22s} B@f6 {-0.32/20 63s} 18. Q@e7+ {+7.40/30 22s}
Bxe7 {-0.57/23 55s} 19. dxe7+ {+7.80/23 22s} Kxe7 {-0.57/21 14s}
20. B@d6+ {+7.84/23 23s} Kd8 {-1.09/21 21s} 21. Nxa8 {+9.06/13 23s}
Qxb2 {-1.54/18 30s} 22. Ng5 {+9.07/15 23s} B@f8 {-3.12/16 42s}
23. Nxf7+ {+9.28/17 23s} Ke8 24. Nxh8 {+11.22/19 23s} Bxd6 {-3.56/16 37s}
25. P@f7+ {+12.20/17 23s} Ke7 {-4.72/17 33s} 26. Rxd6 {+12.91/16 23s}
Q@f8 {-8.80/15 29s} 27. Rxd7+ {+14.36/9 23s} Kxd7 {-M7/15 6.8s}
28. R@e8 {+17.34/5 23s} B@c7 {-11.59/13 26s} 29. Rxf8 {+17.89/15 23s}
N@h3+ {-12.48/12 15s} 30. gxh3 {+22.16/14 23s} R@g5+ {-16.21/13 14s}
31. B@g3 {+25.55/13 23s} Bxg3 {-M8/14 11s} 32. Q@d8# {+99.99/1 23s, White mates}
1-0

[Event "CrazyAra-0.6.0-CPU-Eval"]
[Site "?"]
[Date "2019.07.28"]
[Round "4"]
[White "Sunsetter-9"]
[Black "CrazyAra_0.6.0_C++"]
[Result "0-1"]
[GameDuration "00:33:17"]
[GameEndTime "2019-07-28T19:33:02.475 CEST"]
[GameStartTime "2019-07-28T18:59:45.418 CEST"]
[PlyCount "102"]
[TimeControl "900+5"]
[Variant "crazyhouse"]

1. e4 {book} e6 {book} 2. d4 {+0.25/25 36s} d5 {-0.80/21 22s}
3. e5 {+0.29/24 35s} Nc6 {-0.49/25 22s} 4. Nf3 {+0.42/25 34s}
Nge7 {-0.07/25 22s} 5. Bg5 {+0.46/27 32s} Qd7 {-0.07/20 22s}
6. Bb5 {+0.55/26 31s} Nf5 {+0.12/21 22s} 7. O-O {+0.57/25 30s} a6 {+0.18/20 22s}
8. Bxc6 {+0.63/26 29s} Qxc6 {+0.17/29 22s} 9. Nbd2 {+0.67/23 28s}
B@e4 {-0.10/22 22s} 10. c3 {+0.73/22 27s} h6 {+0.45/20 22s}
11. Bh4 {+0.66/22 40s} Nxh4 {+0.50/29 22s} 12. Nxh4 {+0.62/21 25s}
B@g5 {+0.55/34 22s} 13. N@f3 {+0.75/21 24s} Bd7 {+0.65/21 22s}
14. Re1 {+0.55/21 24s} Bxh4 {+0.99/35 22s} 15. Nxh4 {+0.70/21 23s}
Bxg2 {+0.88/26 22s} 16. Kxg2 {+0.83/20 22s} P@g5 {+0.76/21 22s}
17. Nhf3 {+1.55/20 21s} Qb5 {+0.89/31 22s} 18. B@b3 {+1.80/20 21s}
g4 {+1.36/23 22s} 19. Nh4 {+1.37/20 20s} h5 {+0.87/23 22s}
20. B@a4 {+1.67/19 44s} Be7 {+2.01/19 23s} 21. Bxb5 {+1.79/20 18s}
N@f4+ {+2.14/25 23s} 22. Kh1 {+2.18/21 17s} Bxb5 {+2.23/22 23s}
23. Ng2 {+1.85/19 17s} Nxg2 {+4.41/19 23s} 24. Kxg2 {+1.88/18 16s}
N@e4 {+4.92/25 23s} 25. Rxe4 {+3.22/18 24s} dxe4 {+1.43/27 34s}
26. Kh1 {+3.18/17 34s} R@g5 {+1.13/25 22s} 27. Qe1 {+3.72/18 32s}
B@f3+ {+2.30/26 22s} 28. Nxf3 {+3.83/18 13s} exf3 {+1.11/31 34s}
29. N@f4 {+3.47/16 13s} N@g2 {+1.00/24 22s} 30. Nxg2 {+3.53/17 19s}
fxg2+ {+1.80/26 22s} 31. Kxg2 {+3.54/17 12s} N@h4+ {+1.92/30 22s}
32. Kh1 {+2.89/19 26s} Bc6+ {+1.35/39 22s} 33. P@d5 {+2.85/17 16s}
Bxd5+ {+2.95/23 22s} 34. Bxd5 {+3.00/16 10s} exd5 {+2.71/26 22s}
35. B@a4+ {+2.98/14 10s} Kf8 {+2.89/31 23s} 36. B@g2 {+2.91/16 33s}
P@h3 {+4.05/23 23s} 37. Bxd5 {+1.99/16 13s} B@f3+ {+4.18/28 23s}
38. Kg1 {+1.96/17 19s} Bxd5 {+4.09/19 23s} 39. P@e2 {+1.93/15 7.8s}
B@f3 {+3.23/26 23s} 40. N@c8 {+2.82/18 17s} Rxc8 {+6.37/19 23s}
41. Q@d7 {+2.22/19 11s} Kg8 {+6.75/18 13s} 42. Qxc8+ {+1.01/17 10s}
Kh7 {+7.79/20 13s} 43. Bc2+ {-0.93/15 15s} Bfe4 {+8.02/21 13s}
44. Qxc7 {-2.22/15 9.6s} Bxc2 {+12.66/16 12s} 45. R@g3 {-0.46/14 9.3s}
N@f3+ {+13.15/15 12s} 46. exf3 {-M9/17 4.4s} Nxf3+ {+13.25/15 11s}
47. Rxf3 {-M7/10 0.001s} gxf3+ {+13.35/13 11s} 48. P@g3 {-M5/9 0.002s}
P@g2 {+26.90/7 11s} 49. N@f6+ {-M3/8 0.001s} gxf6 {+28.82/9 11s}
50. N@f8+ {-M5/9 0.077s} Rxf8 {+32.37/7 10s} 51. Qxe7
R@h1# {+99.99/1 10s, Black mates} 0-1

[Event "CrazyAra-0.6.0-CPU-Eval"]
[Site "?"]
[Date "2019.07.28"]
[Round "5"]
[White "CrazyAra_0.6.0_C++"]
[Black "stockfish-x86_64-modern"]
[Result "0-1"]
[GameDuration "00:28:08"]
[GameEndTime "2019-07-28T20:01:11.876 CEST"]
[GameStartTime "2019-07-28T19:33:03.692 CEST"]
[PlyCount "82"]
[TimeControl "900+5"]
[Variant "crazyhouse"]

1. e4 {book} Nf6 {book} 2. Nc3 {+0.65/23 22s} d5 {-1.11/25 34s}
3. exd5 {+0.64/27 22s} Nxd5 {-2.62/24 29s} 4. Nxd5 {+0.76/24 22s}
Qxd5 {-1.55/20 7.2s} 5. d4 {+0.76/27 22s} e6 {-2.28/22 40s}
6. Nf3 {+0.58/20 22s} Nc6 {-2.00/20 6.3s} 7. N@e3 {+0.66/18 22s}
Qd6 {-1.87/21 10s} 8. Nc4 {+0.56/18 22s} Qd5 {-1.59/22 14s}
9. Nce5 {+0.56/21 22s} Nxe5 {-0.28/20 17s} 10. Nxe5 {+1.15/18 22s}
P@f6 {-0.30/22 14s} 11. N@e3 {+1.21/23 22s} Qa5+ {0.00/21 17s}
12. Bd2 {+0.82/22 22s} Qa4 {-0.24/25 80s} 13. Nxf7 {+0.77/26 22s}
Kxf7 {+0.41/19 5.4s} 14. P@d5 {+1.33/24 22s} N@e7 {-0.26/26 99s}
15. dxe6+ {+1.59/22 22s} Bxe6 {+0.65/23 5.3s} 16. d5 {+1.11/24 22s}
Nxd5 {+1.98/22 18s} 17. Nxd5 {+0.70/22 22s} N@g4 {+2.27/24 64s}
18. Nxc7 {+1.26/24 22s} P@e3 {+7.57/18 6.4s} 19. Bxe3 {-0.64/23 34s}
Nxe3 {+6.78/22 27s} 20. P@d5 {-0.27/31 22s} Bb4+ {+9.37/19 25s}
21. P@c3 {-0.15/27 22s} Nxd1 {+11.95/18 5.8s} 22. dxe6+ {-0.15/33 22s}
Kf8 {+11.81/20 20s} 23. Kxd1 {-0.05/32 22s} Rd8+ {+15.34/19 15s}
24. P@d7 {-0.22/30 22s} B@g4+ {+18.24/21 41s} 25. P@f3 {-0.54/24 22s}
N@e4 {+20.66/23 17s} 26. B@e3 {-0.83/23 22s} Nxc3+ {+23.71/23 27s}
27. bxc3 {-2.23/32 34s} P@b2 {+26.03/22 12s} 28. Rb1 {-2.59/31 22s}
Qxa2 {+26.79/20 7.7s} 29. Rxb2 {-3.01/29 22s} Qxb2 {+29.75/19 16s}
30. e7+ {-3.36/34 22s} Bxe7 {+32.44/19 18s} 31. N@e6+ {-3.73/32 22s}
Kg8 {+32.83/18 6.5s} 32. P@f7+ {-4.09/20 22s} Kxf7 {+32.83/1 0.002s}
33. Ng5+ {-4.48/18 23s} fxg5 {+62.98/17 19s} 34. Bc4+ {-5.33/16 23s}
P@e6 {+M23/16 14s} 35. N@e5+ {-6.68/14 23s} Kg8 {+M15/23 7.9s}
36. Nxe6 {-8.07/12 23s} Q@b1+ {+M11/32 8.8s} 37. Ke2 {-13.47/10 34s}
Q2xc2+ {+M9/42 9.2s} 38. P@d2 {-16.72/8 22s} R@e1+ {+M7/64 15s}
39. Rxe1 {-19.69/6 0.007s} Qxe1+ {+M5/73 46s} 40. Kxe1 {-24.37/4 0.001s}
R@d1+ {+M3/127 5.6s} 41. Ke2 {-63.72/2 0.001s}
N@g1# {+M1/127 0.015s, Black mates} 0-1

[Event "CrazyAra-0.6.0-CPU-Eval"]
[Site "?"]
[Date "2019.07.28"]
[Round "5"]
[White "stockfish-x86_64-modern"]
[Black "CrazyAra_0.6.0_C++"]
[Result "1-0"]
[GameDuration "00:15:36"]
[GameEndTime "2019-07-28T20:16:49.535 CEST"]
[GameStartTime "2019-07-28T20:01:12.990 CEST"]
[PlyCount "51"]
[TimeControl "900+5"]
[Variant "crazyhouse"]

1. e4 {book} Nf6 {book} 2. e5 {+2.64/24 23s} Nc6 {-0.24/24 22s}
3. d4 {+3.01/22 9.9s} Nd5 {-0.45/27 22s} 4. Nf3 {+3.80/22 9.8s}
d6 {-0.62/30 22s} 5. Bb5 {+4.75/21 7.6s} a6 {+0.09/27 22s}
6. Bxc6+ {+4.00/23 29s} bxc6 {-0.32/18 11s} 7. Nc3 {+4.94/22 16s}
Nxc3 {-0.91/29 22s} 8. bxc3 {+5.11/21 19s} N@d5 {-1.04/23 22s}
9. Bd2 {+5.96/20 12s} B@f4 {-1.18/21 22s} 10. O-O {+6.96/21 8.7s}
dxe5 {-0.50/26 22s} 11. Nxe5 {+9.39/21 9.6s} Bxe5 {-0.29/29 22s}
12. dxe5 {+9.74/21 8.7s} P@h3 {-0.23/33 22s} 13. Qf3 {+12.73/21 9.4s}
N@f4 {-0.34/26 22s} 14. P@b7 {+15.44/22 9.0s} hxg2 {-0.45/29 22s}
15. bxa8=Q {+16.81/21 8.4s} gxf1=Q+ {-0.94/27 23s} 16. Rxf1 {+21.26/22 9.9s}
P@e2 {-0.67/29 23s} 17. Qxc6+ {+27.43/20 15s} Bd7 {-1.14/33 23s}
18. Qxd7+ {+32.52/21 15s} Qxd7 {-1.45/27 11s} 19. R@b8+ {+35.31/20 12s}
R@d8 {-2.19/33 35s} 20. Rfb1 {+35.81/20 16s} c6 {-1.56/19 34s}
21. e6 {+M17/23 10s} Nxe6 {-11.68/22 34s} 22. Qxf7+ {+M9/48 9.8s}
Kxf7 {-14.03/8 0.021s} 23. N@e5+ {+M7/49 14s} Kf6 {-21.14/6 23s}
24. N@g4+ {+M5/59 119s} Kf5 {-27.34/4 0.002s} 25. P@e4+ {+M3/80 54s}
Kxe4 {-61.76/2 0s} 26. B@d3# {+M1/127 0.012s, White mates} 1-0

[Event "CrazyAra-0.6.0-CPU-Eval"]
[Site "?"]
[Date "2019.07.28"]
[Round "5"]
[White "CrazyAra_0.6.0_C++"]
[Black "TJchess_1.3_64bit_linux"]
[Result "1-0"]
[GameDuration "00:25:19"]
[GameEndTime "2019-07-28T20:42:10.009 CEST"]
[GameStartTime "2019-07-28T20:16:50.629 CEST"]
[PlyCount "67"]
[TimeControl "900+5"]
[Variant "crazyhouse"]

1. e4 {book} d6 {book} 2. d4 {+1.38/24 22s} Nf6 {-0.50/13 19s}
3. Nc3 {+1.81/20 22s} Nc6 {-0.54/13 24s} 4. Nf3 {+1.97/25 22s} d5 {-0.67/13 14s}
5. exd5 {+3.29/20 22s} Nxd5 {-1.07/13 19s} 6. Nxd5 {+3.65/25 22s}
Qxd5 {-0.94/12 12s} 7. N@e3 {+3.87/21 22s} Qd6 {-0.72/12 15s}
8. d5 {+3.51/34 22s} Nb8 {-0.73/11 17s} 9. Nc4 {+5.12/24 22s} Qg6 {-0.49/12 28s}
10. Nce5 {+5.87/17 22s} Qe4+ {-0.53/11 18s} 11. Qe2 {+6.02/26 22s}
Qxd5 {-0.19/11 18s} 12. Qb5+ {+5.96/24 22s} Qxb5 {-0.56/11 19s}
13. Bxb5+ {+5.49/24 22s} c6 {-0.80/11 37s} 14. Nxf7 {+6.36/20 22s}
Kxf7 {-0.71/10 58s} 15. Ne5+ {+8.37/17 22s} Ke8 {-1.48/10 48s}
16. P@c7 {+10.23/23 22s} Q@e4+ {-2.04/9 6.2s} 17. Q@e3 {+10.90/28 22s}
Qxe3+ {-4.49/10 41s} 18. Bxe3 {+10.29/13 22s} Q@a5+ {-5.72/10 26s}
19. b4 {+11.19/23 22s} Qxb4+ {-7.05/11 21s} 20. P@d2 {+11.69/15 23s}
N@f7 {-9.30/11 22s} 21. cxb8=Q {+11.66/23 23s} Nxe5 {-11.24/10 38s}
22. Qxe5 {+11.23/19 23s} N@f3+ {-9.54/9 30s} 23. gxf3 {+11.57/22 23s}
N@g2+ {-15.06/9 34s} 24. Ke2 {+11.93/14 23s} Qxb5+ {-18.55/9 43s}
25. Qxb5 {+11.52/17 23s} B@e5 {-M14/9 33s} 26. Qxe5 {+21.27/13 23s}
P@d3+ {-M12/9 25s} 27. cxd3 {+24.22/13 23s} Nf4+ {-M10/8 101s}
28. Bxf4 {+26.60/13 23s} P@d6 {-M8/8 1.0s} 29. P@f7+ {+22.67/11 23s}
Kxf7 {-M8/7 9.7s} 30. N@g5+ {+27.21/9 23s} Ke8 {-M6/6 0.001s}
31. B@f7+ {+26.26/7 23s} Kd8 {-M6/6 0.46s} 32. N@e6+ {+30.87/5 23s}
Bxe6 {-M4/4 0.004s} 33. Nxe6+ {+65.31/3 23s} Kc8 {-M2/2 0s}
34. Q@c7# {+99.99/1 23s, White mates} 1-0

[Event "CrazyAra-0.6.0-CPU-Eval"]
[Site "?"]
[Date "2019.07.28"]
[Round "5"]
[White "TJchess_1.3_64bit_linux"]
[Black "CrazyAra_0.6.0_C++"]
[Result "1-0"]
[GameDuration "00:17:18"]
[GameEndTime "2019-07-28T20:59:29.635 CEST"]
[GameStartTime "2019-07-28T20:42:11.027 CEST"]
[PlyCount "53"]
[TimeControl "900+5"]
[Variant "crazyhouse"]

1. e4 {book} d6 {book} 2. Nf3 {+0.42/14 19s} Nf6 {-1.08/17 22s}
3. Nc3 {+0.56/14 19s} Bg4 {-1.31/29 22s} 4. d4 {+0.58/13 14s} e6 {-1.42/20 22s}
5. Be2 {+0.97/12 19s} Be7 {-1.69/22 22s} 6. O-O {+0.94/13 14s}
O-O {-1.27/27 22s} 7. Bf4 {+0.96/13 11s} Nc6 {-0.30/19 22s} 8. d5 {+1.01/15 38s}
exd5 {-0.31/29 22s} 9. exd5 {+1.11/14 11s} Nh5 {-0.29/32 22s}
10. dxc6 {+2.95/13 13s} Nxf4 {+0.17/27 22s} 11. cxb7 {+2.74/13 23s}
P@h3 {+1.55/31 22s} 12. N@d5 {+3.22/12 25s} Nxe2+ {+0.47/28 33s}
13. Qxe2 {+4.43/13 29s} Bxf3 {+0.49/27 22s} 14. gxf3 {+5.29/11 14s}
N@d4 {+0.57/22 22s} 15. Qd3 {+5.52/12 18s} B@g2 {+0.10/17 22s}
16. bxa8=Q {+8.43/11 34s} B@f6 {-4.63/16 33s} 17. Qxh7+ {+13.61/9 13s}
Kxh7 {-1.47/10 0.019s} 18. R@h5+ {+13.95/10 39s} Kg8 {-7.85/20 34s}
19. B@h7+ {+M19/12 26s} Kh8 {-8.39/18 0.004s} 20. Bg6+ {+M17/12 51s}
Kg8 {-11.54/16 23s} 21. Bxf7+ {+M15/11 43s} Kxf7 {-13.75/14 23s}
22. P@g6+ {+M13/10 40s} Kxg6 {-15.80/12 23s} 23. N@f4+ {+M11/9 18s}
Kf7 {-17.17/10 0.005s} 24. P@g6+ {+M9/10 0.092s} Ke8 {-18.42/8 24s}
25. Nxc7+ {+M7/9 2.5s} Kd7 {-21.40/6 0.007s} 26. P@e6+ {+M5/5 0.011s}
Kxc7 {-73.58/2 25s} 27. Ncd5# {+M1/1 0s, White mates} 1-0

[Event "CrazyAra-0.6.0-CPU-Eval"]
[Site "?"]
[Date "2019.07.28"]
[Round "5"]
[White "CrazyAra_0.6.0_C++"]
[Black "Sunsetter-9"]
[Result "1-0"]
[GameDuration "00:26:39"]
[GameEndTime "2019-07-28T21:26:10.205 CEST"]
[GameStartTime "2019-07-28T20:59:30.688 CEST"]
[PlyCount "65"]
[TimeControl "900+5"]
[Variant "crazyhouse"]

1. d4 {book} d5 {book} 2. Bf4 {+0.91/25 22s} Bf5 {-0.09/26 36s}
3. e3 {+0.99/22 22s} e6 {-0.09/24 35s} 4. Bd3 {+1.03/32 22s} Bb4+ {+0.06/23 34s}
5. Nc3 {+1.18/22 22s} Bxc3+ {+0.30/22 32s} 6. bxc3 {+1.24/22 22s}
Bxd3 {+0.19/22 31s} 7. cxd3 {+1.04/23 22s} B@b2 {+0.25/20 30s}
8. Ne2 {+2.96/19 22s} Bxa1 {+0.23/21 29s} 9. O-O {+2.52/19 22s}
Bxc3 {+0.86/20 64s} 10. Nxc3 {+3.83/18 22s} R@c6 {+0.78/17 26s}
11. B@e5 {+3.79/20 22s} P@f6 {+0.32/22 85s} 12. Bxc7 {+6.11/25 22s}
Rxc7 {+0.12/20 22s} 13. Bxc7 {+6.72/19 22s} Qxc7 {+0.34/18 32s}
14. Nb5 {+7.40/18 22s} Qd7 {-0.32/19 30s} 15. R@c7 {+7.95/20 22s}
Qxb5 {-1.00/20 65s} 16. B@a4 {+8.98/21 22s} Qd7 {-1.86/18 25s}
17. Bxd7+ {+8.01/20 22s} Nxd7 {-2.26/18 24s} 18. Rxd7 {+9.27/19 22s}
Kxd7 {-2.06/16 23s} 19. N@c5+ {+10.15/25 22s} Ke8 {-M10/16 16s}
20. Q@d7+ {+10.48/21 23s} Kf8 21. Qxb7 {+11.15/21 23s} R@d8 {-2.25/18 48s}
22. P@c7 {+10.80/15 23s} B@e7 {-3.43/17 42s} 23. cxd8=Q+ {+13.67/19 23s}
Rxd8 {-4.77/17 17s} 24. P@c7 {+14.01/19 23s} B@e8 {-4.59/16 16s}
25. cxd8=Q {+12.94/20 23s} Bxd8 {-4.80/15 10s} 26. R@c8 {+13.35/20 23s}
P@e2 {-5.67/17 34s} 27. Qxe2 {+14.80/15 23s} N@c3 {-8.59/16 30s}
28. Rxd8 {+16.63/7 23s} Nxe2+ {-12.80/15 18s} 29. Kh1 {+16.74/5 0.013s}
N@g3+ {-17.69/15 25s} 30. hxg3 {+19.40/9 24s} Q@e7 {-M9/15 22s}
31. Qxe7+ {+25.12/5 24s} Nxe7 32. Nd7+ {+61.22/3 24s} Kg8
33. R@f8# {+99.99/1 24s, White mates} 1-0

[Event "CrazyAra-0.6.0-CPU-Eval"]
[Site "?"]
[Date "2019.07.28"]
[Round "5"]
[White "Sunsetter-9"]
[Black "CrazyAra_0.6.0_C++"]
[Result "0-1"]
[GameDuration "00:28:58"]
[GameEndTime "2019-07-28T21:55:09.966 CEST"]
[GameStartTime "2019-07-28T21:26:11.420 CEST"]
[PlyCount "76"]
[TimeControl "900+5"]
[Variant "crazyhouse"]

1. d4 {book} d5 {book} 2. Bf4 {+0.08/27 36s} Bf5 {-0.90/24 22s}
3. Nf3 {+0.05/26 35s} e6 {+0.33/22 22s} 4. e3 {+0.07/25 34s} Bd6 {+0.33/27 22s}
5. Bb5+ {+0.28/23 32s} Nc6 {+0.10/26 22s} 6. Bxc6+ {+0.57/21 31s}
bxc6 {+0.15/19 22s} 7. Bxd6 {+0.65/22 30s} cxd6 {+0.04/23 22s}
8. B@b7 {+0.55/20 29s} Ne7 {+1.80/26 22s} 9. Bxa8 {+0.49/21 28s}
O-O {+1.77/24 22s} 10. R@b7 {+1.38/20 27s} B@g6 {+2.25/30 22s}
11. N@a3 {+1.11/24 60s} B@e4 {+3.85/22 22s} 12. Nc3 {+0.68/24 24s}
Bxc2 {+4.75/23 22s} 13. Nxc2 {+0.30/23 35s} Bxc2 {+4.44/29 22s}
14. Qd2 {+0.11/22 22s} Bce4 {+4.51/22 22s} 15. B@b3 {-0.51/21 73s}
P@h3 {+6.77/20 22s} 16. Nxe4 {-1.02/22 28s} dxe4 {+6.72/22 22s}
17. B@f1 {-0.86/20 18s} hxg2 {+7.34/26 22s} 18. Bxg2 {-1.12/20 17s}
exf3 {+7.92/30 22s} 19. Bxf3 {-1.40/19 17s} N@g5 {+9.08/17 22s}
20. P@g2 {-2.04/20 25s} N@d3+ {+9.06/28 23s} 21. Ke2 {-2.91/21 24s}
Nxf2 {+8.97/31 23s} 22. Rhf1 {-3.19/18 22s} N@e4 {+10.59/20 23s}
23. Bxe4 {-3.69/19 14s} Nfxe4 {+10.74/14 23s} 24. Qe1 {-4.20/18 47s}
B@a6+ {+10.37/22 23s} 25. N@c4 {-4.63/19 27s} P@d5 {+12.82/21 23s}
26. Kd1 {-5.99/18 38s} dxc4 {+15.94/18 23s} 27. Bc2 {-9.71/18 34s}
P@d3 {+15.90/19 23s} 28. Rxe7 {-9.24/18 30s} dxc2+ {+17.40/18 23s}
29. Kxc2 {-9.88/16 7.9s} Qxe7 {+18.73/18 23s} 30. N@f4 {-10.74/15 12s}
B@d3+ {+17.30/15 23s} 31. Kd1 {-M8/17 13s} Rxa8 {+19.90/17 23s}
32. Rc1 {-14.86/16 24s} B@a4+ {+19.95/16 23s} 33. P@b3 {-M9/15 4.4s}
cxb3 {+22.38/26 23s} 34. Nxd3 {-M6/12 0.68s} Bxd3 {+23.97/9 23s}
35. Rf2 {-M4/7 0.009s} P@c2+ {+27.75/7 24s} 36. Rcxc2 bxc2+ {+32.42/5 24s}
37. Rxc2 Baxc2+ {+68.34/3 24s} 38. Kc1 R@b1# {+99.99/1 24s, Black mates} 0-1

[Event "CrazyAra-0.6.0-CPU-Eval"]
[Site "?"]
[Date "2019.07.28"]
[Round "1"]
[White "CrazyAra_0.6.0_C++"]
[Black "Imortalv43"]
[Result "1-0"]
[GameDuration "00:32:24"]
[GameEndTime "2019-07-28T03:46:33.221 CEST"]
[GameStartTime "2019-07-28T03:14:08.676 CEST"]
[PlyCount "87"]
[TimeControl "900+5"]
[Variant "crazyhouse"]

1. e4 {book} e6 {book} 2. Nc3 {+1.08/17 22s} Nc6 {-0.31/21 72s}
3. d4 {+0.85/22 22s} Bb4 {+0.28/20 67s} 4. Be3 {+0.98/19 22s} Nf6 {+1.62/18 62s}
5. Bd3 {+0.62/28 22s} O-O {+0.88/19 57s} 6. Nf3 {+1.75/24 22s} d5 {+1.26/19 40s}
7. e5 {+1.91/25 22s} Ne4 {+0.47/18 50s} 8. O-O {+1.88/27 22s}
Bxc3 {+0.48/18 47s} 9. bxc3 {+2.04/28 22s} Nxc3 {+1.30/16 8.4s}
10. B@h4 {+3.59/28 22s} Nxd1 {+0.39/15 43s} 11. Bxd8 {+4.50/15 22s}
Nxe3 {-0.61/14 28s} 12. fxe3 {+6.72/27 22s} P@e4 {+1.12/13 38s}
13. N@h6+ {+8.75/27 22s} gxh6 {-0.65/15 36s} 14. Bf6 {+8.56/32 22s}
B@h8 {-0.71/14 33s} 15. Bxh8 {+7.64/24 22s} N@e8 {-2.02/13 31s}
16. Bf6 {+8.07/29 22s} Nxf6 {-4.10/14 29s} 17. exf6 {+8.33/32 22s}
N@e8 {-5.22/13 27s} 18. B@g7 {+13.10/19 22s} B@h8 {-8.93/14 25s}
19. Bxh8 {+11.56/22 22s} exd3 {-10.69/13 24s} 20. Bg7 {+15.56/13 23s}
B@h8 {-8.99/13 22s} 21. Bxh8 {+12.65/17 23s} Q@g4 {-11.65/13 21s}
22. B@h3 {+12.89/17 23s} Kxh8 {-10.32/14 19s} 23. Bxg4 {+9.90/19 23s}
Nxf6 {-11.99/14 11s} 24. Q@g7+ {+10.44/17 23s} Kxg7 {-1.69/12 18s}
25. B@e5 {+10.13/20 23s} Nxe5 {-2.27/13 17s} 26. dxe5 {+9.94/23 23s}
Ne8 {-2.91/13 16s} 27. N@h5+ {+9.92/16 23s} Kh8 {-3.61/14 15s}
28. N@f6 {+9.84/16 23s} B@c5 {-3.38/13 12s} 29. Nxe8 {+10.12/18 23s}
Bxe3+ {-4.09/13 14s} 30. Kh1 {+9.60/19 23s} Q@g8 {-4.95/14 13s}
31. Q@f6+ {+9.18/22 23s} P@g7 {-5.85/14 12s} 32. Nhxg7 {+9.40/19 23s}
P@e7 {-7.56/13 12s} 33. Qxe7 {+10.97/17 23s} dxc2 {-10.88/13 11s}
34. Nh5 {+13.45/15 23s} P@e2 {-12.48/13 9.8s} 35. P@f6 {+16.99/23 24s}
exf1=Q+ {-M18/14 9.6s} 36. Rxf1 {+17.70/15 12s} R@g6 {-M14/13 9.4s}
37. P@g7+ {+17.03/9 25s} Rxg7 {-M12/14 9.3s} 38. fxg7+ {+17.66/7 25s}
Qxg7 {-M10/13 9.1s} 39. P@f6 {+21.75/5 25s} Qg8 {-M14/13 8.9s}
40. R@g7 {+21.61/9 25s} P@f5 {-M8/12 8.8s} 41. Rxg8+ {+27.22/7 14s}
Rxg8 {-M6/13 3.8s} 42. Q@g7+ {+30.73/5 14s} Rxg7 {-M4/12 8.7s}
43. fxg7+ {+77.17/3 13s} Kg8 {-M2/12 8.5s} 44. Qf8# {+99.99/1 13s, White mates}
1-0

[Event "CrazyAra-0.6.0-CPU-Eval"]
[Site "?"]
[Date "2019.07.28"]
[Round "1"]
[White "Imortalv43"]
[Black "CrazyAra_0.6.0_C++"]
[Result "0-1"]
[GameDuration "00:30:00"]
[GameEndTime "2019-07-28T04:16:34.325 CEST"]
[GameStartTime "2019-07-28T03:46:34.261 CEST"]
[PlyCount "76"]
[TimeControl "900+5"]
[Variant "crazyhouse"]

1. e4 {book} e6 {book} 2. Nf3 {+0.67/21 58s} d5 {-0.80/19 22s}
3. exd5 {+1.16/19 58s} exd5 {-0.58/17 22s} 4. Nc3 {+1.00/18 63s}
Ne7 {-0.68/27 22s} 5. Bd3 {+1.22/17 46s} Nbc6 {+0.37/26 22s}
6. Ng5 {+1.65/15 56s} Nf5 {+0.59/29 22s} 7. Qe2+ {+1.97/15 51s}
Be7 {+0.52/24 22s} 8. P@f6 {+5.25/16 48s} P@e4 {-0.35/29 33s}
9. fxe7 {+4.33/14 44s} Qxe7 {-0.49/36 22s} 10. Nxd5 {+5.04/14 25s}
exd3 {-0.43/33 22s} 11. Qxe7+ {+4.41/12 38s} Ncxe7 {-0.47/35 22s}
12. Nxc7+ {+5.69/12 37s} Kd8 {-0.12/28 22s} 13. Nxf7+ {+6.65/11 34s}
Kxc7 {-0.26/34 22s} 14. Q@e5+ {+6.94/10 32s} P@d6 {-0.17/31 22s}
15. Nxd6 {+6.67/12 30s} Nxd6 {-0.22/13 22s} 16. Qxe7+ {+6.47/10 28s}
Bd7 {+0.23/8 22s} 17. B@a5+ {+6.47/9 26s} b6 {+0.24/8 22s}
18. N@d5+ {+5.12/10 24s} Kc8 {+2.02/26 22s} 19. Bxb6 {+0.85/10 23s}
N@f3+ {+2.65/32 22s} 20. gxf3 {-0.74/12 21s} N@g2+ {+3.26/26 22s}
21. Kf1 {-2.18/13 17s} B@e2+ {+3.65/21 22s} 22. Qxe2 {-1.47/12 19s}
dxe2+ {+3.12/26 22s} 23. Kxe2 {-2.27/11 13s} axb6 {+3.39/23 22s}
24. Nxb6+ {+0.74/10 13s} Kb7 {+4.33/20 23s} 25. B@e3 {+0.74/9 17s}
Q@b5+ {+5.08/21 23s} 26. d3 {-1.62/10 16s} B@g4 {+5.38/32 23s}
27. N@d4 {-3.47/9 15s} Bxf3+ {+5.28/30 23s} 28. Nxf3 {-0.61/10 4.3s}
P@e4 {+6.01/20 23s} 29. Ne5 {-4.27/10 14s} exd3+ {+6.67/17 23s}
30. cxd3 {-3.34/9 2.8s} Q@c2+ {+8.92/23 23s} 31. Bcd2 {-6.86/10 14s}
P@f3+ {+10.82/15 23s} 32. Kxf3 {-2.09/10 13s} Nh4+ {+12.25/13 23s}
33. Ke2 {-M12/11 12s} Qbxd3+ {+17.50/9 23s} 34. Nxd3 {-M10/13 5.4s}
P@f3+ {+21.23/7 23s} 35. Ke1 {-M8/13 10s} Ng2+ {+25.62/5 23s}
36. Kf1 {-M6/12 10s} Qxd3+ {+33.21/3 23s} 37. P@e2 {-M4/11 9.9s}
Qxe2+ {+74.28/3 24s} 38. Kg1 {-M2/12 9.7s} N@h3# {+99.99/1 24s, Black mates} 0-1

[Event "CrazyAra-0.6.0-CPU-Eval"]
[Site "?"]
[Date "2019.07.28"]
[Round "2"]
[White "CrazyAra_0.6.0_C++"]
[Black "Imortalv43"]
[Result "1-0"]
[GameDuration "00:29:41"]
[GameEndTime "2019-07-28T04:46:17.159 CEST"]
[GameStartTime "2019-07-28T04:16:35.368 CEST"]
[PlyCount "75"]
[TimeControl "900+5"]
[Variant "crazyhouse"]

1. e4 {book} e5 {book} 2. Nf3 {+0.62/25 22s} Nc6 {-0.67/20 65s}
3. Bc4 {+0.64/25 22s} Bc5 {-1.74/18 67s} 4. O-O {+0.89/30 22s}
Nf6 {-0.83/17 62s} 5. Nc3 {+1.10/29 22s} O-O {-0.98/18 58s} 6. d3 {+1.10/31 22s}
h6 {-1.22/18 46s} 7. Nd5 {+1.96/34 22s} Ng4 {-0.62/18 50s} 8. c3 {+1.92/34 22s}
Bxf2+ {-0.88/16 47s} 9. Rxf2 {+1.55/31 11s} Nxf2 {-2.15/15 37s}
10. Kxf2 {+2.24/24 22s} R@g6 {-3.57/14 41s} 11. B@h4 {+4.07/19 22s}
P@g5 {-3.40/14 38s} 12. Bg3 {+4.02/22 22s} d6 {-3.59/16 35s}
13. N@f5 {+4.36/23 22s} Re8 {-3.45/15 33s} 14. Kg1 {+5.47/19 23s}
a6 {-4.60/15 31s} 15. Nxh6+ {+8.32/20 23s} gxh6 {-7.47/16 29s}
16. P@f5 {+9.49/20 23s} Rg7 {-9.36/16 27s} 17. Nxg5 {+10.52/18 23s}
Bxf5 {-8.51/13 17s} 18. exf5 {+10.10/15 23s} hxg5 {-12.35/13 24s}
19. B@f6 {+10.13/15 23s} N@f4 {-13.60/11 22s} 20. Bcxf4 {+10.56/9 23s}
P@e2 {-16.25/11 15s} 21. Qxe2 {+10.47/13 23s} exf4 {-23.45/10 15s}
22. N@h6+ {+12.01/9 23s} Kh7 {-30.19/12 14s} 23. Bxd8 {+13.91/7 23s}
B@e3+ {-30.19/10 14s} 24. Nxe3 {+14.20/11 23s} Nxd8 {-34.25/10 14s}
25. Nxf7 {+16.51/13 23s} B@f2+ {-40.54/10 13s} 26. Bxf2 {+18.90/15 23s}
Nxf7 {-M14/10 13s} 27. P@g6+ {+18.65/5 23s} Kh8 {-46.56/11 13s}
28. B@f6 {+31.88/3 23s} N@f3+ {-M12/10 12s} 29. Qxf3 {+39.14/3 23s}
N@h7 {-M10/10 12s} 30. Bxg7+ {+27.42/9 23s} Kxg7 {-M8/9 12s}
31. gxf7 {+29.13/7 23s} B@g6 {-M8/9 9.4s} 32. fxg6 {+31.23/7 24s}
Rxe3 {-M6/8 13s} 33. Bxe3 {+33.80/5 24s} N@e2+ {-M14/8 11s}
34. Qxe2 {+33.14/7 24s} Kxg6 {-M8/7 11s} 35. R@g8+ {+51.09/5 24s}
Rxg8 {-M6/7 10s} 36. fxg8=Q+ {+41.50/5 24s} P@g7 {-M4/7 10s}
37. Q@f7+ {+66.50/3 24s} Kh6 {-M2/8 10.0s}
38. Qgxg7# {+99.99/1 24s, White mates} 1-0

[Event "CrazyAra-0.6.0-CPU-Eval"]
[Site "?"]
[Date "2019.07.28"]
[Round "2"]
[White "Imortalv43"]
[Black "CrazyAra_0.6.0_C++"]
[Result "0-1"]
[GameDuration "00:27:24"]
[GameEndTime "2019-07-28T05:13:43.060 CEST"]
[GameStartTime "2019-07-28T04:46:18.202 CEST"]
[PlyCount "66"]
[TimeControl "900+5"]
[Variant "crazyhouse"]

1. e4 {book} e5 {book} 2. Nf3 {+1.77/20 41s} Nc6 {-0.62/23 22s}
3. Bc4 {+1.62/20 40s} Be7 {-0.39/28 22s} 4. Nc3 {+2.50/19 66s} d6 {-0.30/28 22s}
5. Nd5 {+1.89/17 61s} Nf6 {-0.19/27 22s} 6. d3 {+0.17/18 48s} O-O {-0.35/26 22s}
7. Nxf6+ {+0.31/18 53s} Bxf6 {-0.10/27 22s} 8. N@g5 {+0.61/16 50s}
N@h4 {+0.41/38 22s} 9. Rg1 {-0.38/16 46s} Nd4 {+0.41/31 22s}
10. Nxf7 {+0.26/15 43s} Rxf7 {+0.43/28 22s} 11. Bxf7+ {+0.31/14 9.7s}
Kxf7 {+0.61/24 22s} 12. Nxd4 {+1.19/13 39s} exd4 {+0.54/25 22s}
13. R@f4 {+0.54/12 37s} N@h3 {+1.27/19 22s} 14. Qh5+ {+1.15/11 34s}
Kf8 {+1.13/29 33s} 15. N@h8 {+1.60/11 32s} Be6 {+0.02/28 33s}
16. gxh3 {+1.86/13 30s} N@g2+ {-0.27/41 22s} 17. Kf1 {+0.46/14 28s}
B@g6 {+1.41/31 22s} 18. Nxg6+ {+1.73/12 26s} hxg6 {+1.02/24 22s}
19. N@h7+ {+1.68/11 24s} Ke7 {+2.16/25 22s} 20. Rxh4 {+0.85/12 23s}
Nxh4 {+1.55/25 22s} 21. N@d5+ {+0.85/10 21s} Bxd5 {+2.45/23 22s}
22. Nxf6 {-2.09/12 20s} gxh5 {+2.76/32 22s} 23. Nxd5+ {-0.18/10 19s}
Kf8 {+3.16/35 22s} 24. Bg5 {-4.23/10 18s} Qxg5 {+7.48/17 22s}
25. P@e7+ {-28.68/10 17s} Qxe7 {+10.64/11 22s} 26. B@h1 {-29.55/10 12s}
N@d2+ {+11.80/9 22s} 27. Ke2 {-34.45/10 12s} B@f3+ {+13.87/13 22s}
28. Bxf3 {-M10/11 12s} Ndxf3 {+16.06/7 22s} 29. B@c3 {-M8/9 11s}
dxc3 {+22.96/5 22s} 30. B@d2 {-M8/9 11s} N@d4+ {+24.35/5 22s}
31. Kd1 {-M6/10 11s} Q@e2+ {+24.31/5 23s} 32. Kc1 {-M4/10 11s}
Qxd2+ {+66.94/3 23s} 33. Kb1 {-M2/11 11s} Qxc2# {+99.99/1 23s, Black mates} 0-1

[Event "CrazyAra-0.6.0-CPU-Eval"]
[Site "?"]
[Date "2019.07.28"]
[Round "3"]
[White "CrazyAra_0.6.0_C++"]
[Black "Imortalv43"]
[Result "1-0"]
[GameDuration "00:26:27"]
[GameEndTime "2019-07-28T05:40:11.117 CEST"]
[GameStartTime "2019-07-28T05:13:44.107 CEST"]
[PlyCount "63"]
[TimeControl "900+5"]
[Variant "crazyhouse"]

1. e4 {book} Nf6 {book} 2. Nc3 {+0.65/23 22s} Nc6 {-0.20/22 72s}
3. d4 {+0.86/26 22s} d5 {-0.43/19 67s} 4. e5 {+0.98/21 22s} Ne4 {+0.23/19 62s}
5. f3 {+1.12/23 22s} Nxc3 {+0.29/18 57s} 6. bxc3 {+1.18/26 22s}
h6 {-0.02/18 33s} 7. Bd3 {+1.99/24 22s} N@h4 {-0.16/18 51s}
8. Kf1 {+2.02/19 22s} Nf5 {-0.97/15 29s} 9. Ne2 {+2.63/18 22s} g6 {-1.35/17 45s}
10. Ng3 {+2.72/21 22s} Ncxd4 {-0.83/17 42s} 11. cxd4 {+2.75/28 22s}
P@b2 {-1.15/15 39s} 12. Bxb2 {+2.84/27 22s} Ne3+ {+0.01/15 36s}
13. Kg1 {+2.99/25 22s} Nxd1 {-0.70/16 34s} 14. Rxd1 {+3.29/26 22s}
Bg7 {-0.97/16 31s} 15. P@f2 {+3.86/20 22s} O-O {-1.57/16 29s}
16. h4 {+4.80/31 22s} Q@a5 {-1.55/17 27s} 17. h5 {+6.75/17 22s}
Qxa2 {-1.75/15 26s} 18. hxg6 {+9.46/30 22s} fxg6 {-2.73/12 24s}
19. Bxg6 {+8.96/21 22s} Qxb2 {-8.05/13 22s} 20. P@h7+ {+14.89/17 23s}
Kh8 {-13.95/14 21s} 21. N@f7+ {+16.04/15 23s} Rxf7 {-15.84/14 14s}
22. Bxf7 {+16.20/13 23s} Bf5 {-24.73/12 19s} 23. R@g8+ {+18.01/11 23s}
Qxg8 {-33.59/13 18s} 24. hxg8=Q+ {+18.43/9 23s} Rxg8 {-43.78/13 5.1s}
25. N@g6+ {+23.62/7 23s} Bxg6 {-43.78/12 13s} 26. Bxg6 {+25.44/5 23s}
P@h2+ {-M20/11 16s} 27. Rxh2 {+26.57/5 23s} N@h3+ {-M18/11 12s}
28. Rxh3 {+28.20/5 23s} P@h2+ {-M16/10 12s} 29. Rxh2 {+28.72/5 23s}
R@h1+ {-M14/10 12s} 30. Kxh1 {+34.83/5 23s} N@g5 {-M4/10 11s}
31. N@f7+ {+66.20/3 23s} Nxf7 {-M2/12 11s} 32. Q@h7# {+99.99/1 23s, White mates}
1-0

[Event "CrazyAra-0.6.0-CPU-Eval"]
[Site "?"]
[Date "2019.07.28"]
[Round "3"]
[White "Imortalv43"]
[Black "CrazyAra_0.6.0_C++"]
[Result "0-1"]
[GameDuration "00:31:21"]
[GameEndTime "2019-07-28T06:11:34.091 CEST"]
[GameStartTime "2019-07-28T05:40:12.161 CEST"]
[PlyCount "82"]
[TimeControl "900+5"]
[Variant "crazyhouse"]

1. e4 {book} Nf6 {book} 2. e5 {+0.04/20 41s} Nc6 {-0.23/28 22s}
3. exf6 {+2.94/19 62s} exf6 {+0.81/24 22s} 4. Nc3 {+2.48/17 65s}
d5 {+0.36/22 22s} 5. Bb5 {+3.81/16 39s} Be7 {+0.21/32 22s}
6. N@d4 {+3.43/18 57s} Bd7 {+0.77/28 22s} 7. Bxc6 {+5.61/19 39s}
bxc6 {+0.55/27 22s} 8. N@a5 {+5.00/17 50s} O-O {+0.53/23 22s}
9. Ndxc6 {+4.29/17 47s} B@g4 {+0.78/19 22s} 10. P@f3 {+6.07/16 43s}
P@h3 {+1.04/27 22s} 11. Nxh3 {+9.31/17 30s} Bxh3 {+0.95/29 22s}
12. Nxd8 {+8.83/15 38s} N@f4 {+1.06/30 22s} 13. gxh3 {+9.74/15 36s}
Raxd8 {+0.95/28 22s} 14. d3 {+9.19/15 33s} N@g2+ {+1.68/27 22s}
15. Kf1 {+9.44/16 31s} Bxh3 {+2.05/22 22s} 16. Kg1 {+10.28/16 29s}
d4 {+3.06/27 22s} 17. Nc6 {+7.58/16 18s} Rde8 {+2.12/29 34s}
18. Bxf4 {+10.63/14 26s} Nxf4 {+1.58/24 22s} 19. N@d5 {+10.10/15 24s}
P@g2 {+1.22/27 22s} 20. Nxf4 {+10.43/14 16s} gxh1=Q+ {+0.69/31 22s}
21. Kxh1 {+12.04/13 4.8s} B@g2+ {+0.90/33 22s} 22. Nxg2 {+13.79/14 15s}
Bxg2+ {+0.95/22 22s} 23. Kxg2 {+13.16/14 9.5s} R@g6+ {+0.96/38 22s}
24. Kh1 {+16.07/15 21s} dxc3 {+1.48/22 22s} 25. Nxe7+ {+14.53/13 14s}
Rxe7 {+1.11/23 11s} 26. N@d5 {+15.00/13 14s} N@f5 {+2.13/25 23s}
27. bxc3 {+11.78/13 13s} N@h3 {+5.18/27 23s} 28. Nxe7+ {+8.04/14 17s}
Nxe7 {+7.32/27 23s} 29. R@d2 {+6.98/13 16s} Nxf2+ {+7.21/19 23s}
30. Rxf2 {+0.67/14 8.3s} N@h3 {+7.25/25 23s} 31. Q@d4 {+0.39/13 15s}
Nxf2+ {+7.24/23 23s} 32. Qxf2 {-1.46/12 14s} P@g2+ {+7.84/21 23s}
33. Qxg2 {-6.08/11 14s} Rxg2 {+8.52/19 23s} 34. N@h6+ {-5.89/10 13s}
gxh6 {+8.96/18 24s} 35. Qg1 {-5.18/9 12s} Q@h3 {+10.92/19 24s}
36. B@h4 {-10.33/8 10s} R@g6 {+13.72/11 24s} 37. N@g4 {-M10/11 10s}
N@f4 {+18.28/7 24s} 38. Nxh6+ {-M8/10 9.9s} Rxh6 {+22.90/5 24s}
39. Bg3 {-M6/10 9.7s} Rxg1+ {+25.93/3 24s} 40. Rxg1 {-M6/9 9.5s}
Q@g2+ {+69.26/3 24s} 41. Rxg2 {-M2/10 9.3s} Qxg2# {+99.99/1 14s, Black mates}
0-1

[Event "CrazyAra-0.6.0-CPU-Eval"]
[Site "?"]
[Date "2019.07.28"]
[Round "4"]
[White "CrazyAra_0.6.0_C++"]
[Black "Imortalv43"]
[Result "0-1"]
[GameDuration "00:38:47"]
[GameEndTime "2019-07-28T06:50:22.455 CEST"]
[GameStartTime "2019-07-28T06:11:35.134 CEST"]
[PlyCount "134"]
[TimeControl "900+5"]
[Variant "crazyhouse"]

1. e4 {book} d6 {book} 2. d4 {+1.39/24 22s} Nf6 {-0.63/20 41s}
3. Nc3 {+1.80/20 22s} a6 {-0.82/19 69s} 4. Nf3 {+2.53/16 22s} Bg4 {-0.88/18 46s}
5. Be2 {+2.89/21 22s} Nc6 {-1.09/19 61s} 6. Ng5 {+3.40/28 22s}
Bxe2 {-1.48/18 51s} 7. Nxe2 {+3.23/25 22s} B@c4 {-2.27/18 38s}
8. B@b3 {+4.64/22 22s} Bxb3 {-1.18/17 50s} 9. axb3 {+4.20/29 22s}
B@h5 {-1.99/17 45s} 10. d5 {+3.69/21 22s} Ne5 {-1.44/17 35s}
11. B@e6 {+3.41/27 22s} fxe6 {-0.41/15 41s} 12. dxe6 {+2.64/24 22s}
B@g8 {-1.03/16 38s} 13. P@f7+ {+2.64/22 22s} Bgxf7 {+0.96/17 35s}
14. Nxf7 {+3.08/23 22s} Bxf7 {+1.25/14 31s} 15. exf7+ {+3.51/31 22s}
Nxf7 {-0.01/13 20s} 16. B@d5 {+4.71/26 22s} Nxd5 {+1.03/15 24s}
17. Qxd5 {+3.87/18 22s} N@c5 {+1.00/14 28s} 18. B@h3 {+4.35/20 22s}
Ne5 {+3.10/15 26s} 19. N@g5 {+3.55/25 22s} B@c6 {+6.35/14 25s}
20. O-O {+3.27/24 23s} Bxd5 {+5.62/16 23s} 21. exd5 {+3.52/21 23s}
P@f7 {+5.16/15 22s} 22. Nxf7 {+6.16/23 23s} Nxf7 {+2.89/14 20s}
23. P@e6 {+6.49/22 23s} N@e5 {+0.53/14 19s} 24. exf7+ {+7.36/19 23s}
Nxf7 {-0.02/14 18s} 25. B@e6 {+7.67/20 23s} Ne5 {+3.11/15 17s}
26. Bf4 {+8.19/19 23s} P@f3 {+2.15/13 16s} 27. Bxe5 {+8.27/16 23s}
fxe2 {-0.73/13 15s} 28. Bd4 {+8.04/17 23s} Nxe6 {+9.76/14 14s}
29. dxe6 {+4.99/29 35s} N@f4 {+15.10/13 11s} 30. N@g5 {+3.39/17 34s}
Q@b5 {+17.13/13 11s} 31. N@d3 {+2.95/31 22s} Qxg5 {+16.87/12 11s}
32. Nxf4 {+2.85/13 22s} N@f3+ {+15.13/13 11s} 33. Kh1 {+9.47/8 0.016s}
Qxf4 {+14.35/14 8.3s} 34. gxf3 {+0.79/23 35s} Qxf3+ {+16.31/11 3.4s}
35. N@g2 {-1.79/31 35s} B@c6 {+19.14/12 11s} 36. N@f4 {-1.60/17 22s}
Qxf4 {+19.97/14 11s} 37. Rfe1 {-1.16/22 22s} N@g4 {+20.94/13 10s}
38. N@g3 {-5.09/31 34s} N@g5 {+21.35/12 9.5s} 39. Rxe2 {-4.51/21 22s}
Nxe6 {+22.14/14 9.3s} 40. Rxe6 {-4.90/26 22s} Qxd4 {+23.49/13 7.5s}
41. P@f7+ {-5.04/25 13s} Kxf7 {+23.20/14 9.1s} 42. N@e4 {-5.07/24 12s}
Nxf2+ {+22.30/11 8.9s} 43. Nxf2 {-3.79/18 12s} Qxf2 {+22.38/13 7.3s}
44. N@e4 {-2.40/25 12s} Qxc2 {+27.41/11 8.7s} 45. Rf1+ {-4.05/16 17s}
P@f6 {+24.80/12 7.2s} 46. Ng5+ {-4.27/14 11s} Ke8 {+27.07/14 7.7s}
47. Re2 {-4.66/17 10s} Qxb3 {+30.19/14 8.3s} 48. Be6 {-4.98/14 10s}
B@d5 {+30.95/12 8.2s} 49. Bxd5 {-4.95/19 9.9s} Bxd5 {+32.02/13 2.7s}
50. B@e4 {-3.87/20 9.7s} Bc4 {+33.78/14 8.2s} 51. Ne3 {-2.96/16 9.4s}
Bxe2 {+37.87/13 7.7s} 52. Nxe2 {-1.13/28 9.2s} fxg5 {+37.82/12 7.9s}
53. B@f7+ {-5.68/14 13s} Qxf7 {+38.25/11 7.8s} 54. Rxf7 {-6.36/18 8.6s}
R@e1+ {+38.59/10 7.7s} 55. Q@f1 {-5.69/21 8.4s} Rxf1+ {+42.26/11 7.6s}
56. Rxf1 {-6.21/21 8.2s} N@d2 {+42.45/11 6.0s} 57. Bxb7 {-4.64/19 8.1s}
Nxf1 {+43.37/10 7.4s} 58. R@f2 {-6.05/18 7.9s} Q@b5 {+44.45/9 7.3s}
59. Bxa6 {-7.49/15 7.8s} Rxa6 {+52.20/10 6.8s} 60. P@e6 {-8.33/14 7.6s}
Qa8+ {+56.23/9 7.2s} 61. Ng2 {-11.53/10 7.5s} Qxe2 {+M13/10 7.1s}
62. P@d7+ {-7.45/24 7.4s} Kd8 {+M11/11 7.0s} 63. Rxe2 {-9.03/14 7.2s}
N@g3+ {+M9/9 6.9s} 64. hxg3 {-10.51/14 7.1s} R@h2+ {+M7/9 5.6s}
65. Kg1 {-1.30/14 0.010s} N@h3+ {+M5/8 6.8s} 66. Kxf1 {-99.99/1 0.016s}
Rh1+ {+M3/8 6.7s} 67. N@g1 {-99.99/2 7.5s} Rxg1# {+M1/8 6.7s, Black mates} 0-1

[Event "CrazyAra-0.6.0-CPU-Eval"]
[Site "?"]
[Date "2019.07.28"]
[Round "4"]
[White "Imortalv43"]
[Black "CrazyAra_0.6.0_C++"]
[Result "0-1"]
[GameDuration "00:27:12"]
[GameEndTime "2019-07-28T07:17:35.992 CEST"]
[GameStartTime "2019-07-28T06:50:23.503 CEST"]
[PlyCount "68"]
[TimeControl "900+5"]
[Variant "crazyhouse"]

1. e4 {book} d6 {book} 2. Bc4 {+1.23/21 54s} e6 {-0.94/17 22s}
3. Nc3 {+1.07/22 68s} Nf6 {-1.27/24 22s} 4. Nf3 {+1.19/21 51s} d5 {-0.96/29 22s}
5. exd5 {+2.69/19 51s} exd5 {-0.88/27 22s} 6. Qe2+ {+2.96/17 46s}
Be7 {-0.68/25 22s} 7. Nxd5 {+3.41/16 52s} Nxd5 {+0.34/27 22s}
8. Bxd5 {-1.03/15 26s} Qxd5 {+0.10/28 22s} 9. N@b5 {-0.15/14 43s}
Na6 {+2.78/27 22s} 10. P@h6 {-2.86/13 44s} P@d3 {+4.17/24 22s}
11. hxg7 {-3.32/13 31s} Rg8 {+4.78/30 22s} 12. Qxd3 {-4.28/12 39s}
Qxd3 {+5.92/27 22s} 13. cxd3 {-9.10/14 24s} N@f4 {+6.82/25 22s}
14. Nxc7+ {-4.89/12 34s} Nxc7 {+7.72/25 22s} 15. Q@a4+ {-9.62/13 32s}
B@b5 {+7.86/23 22s} 16. Qxf4 {-9.66/13 30s} Bxd3 {+8.48/23 22s}
17. N@c3 {-13.37/11 28s} N@c2+ {+9.13/27 22s} 18. Kd1 {-22.97/13 18s}
Nxa1 {+10.28/17 22s} 19. Qa4+ {-23.19/12 17s} Q@c6 {+14.14/9 22s}
20. Qxc6+ {-30.94/11 17s} bxc6 {+12.91/18 23s} 21. Nd4 {-33.46/10 16s}
Q@g4+ {+13.72/18 23s} 22. P@e2 {-21.07/11 16s} P@c2+ {+13.30/15 23s}
23. Ke1 {-21.05/12 15s} Qxg2 {+14.83/13 23s} 24. P@d7+ {-50.32/11 15s}
Bxd7 {+15.68/13 11s} 25. Q@f8+ {-M16/12 14s} Rxf8 {+19.18/13 23s}
26. gxf8=Q+ {-M18/12 11s} Bxf8 {+19.57/11 23s} 27. R@e3+ {-M16/10 14s}
P@e4 {+17.84/19 23s} 28. exd3 {-M12/11 13s} Qxh1+ {+18.78/11 23s}
29. B@f1 {-M10/11 13s} P@g2 {+22.55/9 23s} 30. Rxe4+ {-M10/8 13s}
R@e6 {+25.53/7 24s} 31. Rxe6+ {-M8/9 16s} Nxe6 {+30.74/5 24s}
32. R@g1 {-M6/9 12s} Qxg1 {+33.97/5 24s} 33. Ke2 {-M4/7 12s}
gxf1=Q+ {+65.71/3 24s} 34. Ke3 {-M2/6 11s} Q@f4# {+99.99/1 24s, Black mates} 0-1

[Event "CrazyAra-0.6.0-CPU-Eval"]
[Site "?"]
[Date "2019.07.28"]
[Round "5"]
[White "CrazyAra_0.6.0_C++"]
[Black "Imortalv43"]
[Result "1-0"]
[GameDuration "00:31:50"]
[GameEndTime "2019-07-28T07:49:27.102 CEST"]
[GameStartTime "2019-07-28T07:17:37.033 CEST"]
[PlyCount "83"]
[TimeControl "900+5"]
[Variant "crazyhouse"]

1. d4 {book} d5 {book} 2. Bf4 {+0.90/25 22s} e6 {-0.85/20 72s}
3. e3 {+0.85/15 22s} Nf6 {-1.23/19 67s} 4. Nf3 {+1.85/18 22s} Nc6 {-1.39/20 43s}
5. Nbd2 {+1.76/24 22s} Bd6 {-0.77/21 59s} 6. Ne5 {+1.71/20 22s}
O-O {-0.75/19 54s} 7. h4 {+1.93/22 22s} h6 {-0.54/18 50s} 8. Bd3 {+3.31/13 22s}
Nb4 {-0.81/18 47s} 9. Bxh6 {+3.30/20 22s} gxh6 {+3.14/16 12s}
10. P@g5 {+3.24/23 22s} B@h5 {+2.80/16 43s} 11. gxf6 {+3.32/24 22s}
Bxd1 {+5.86/16 38s} 12. Rxd1 {+3.91/25 22s} Nxd3+ {+6.10/14 23s}
13. Nxd3 {+3.33/30 22s} B@h5 {+4.16/15 36s} 14. B@f3 {+4.07/26 22s}
Bxf3 {+3.72/15 33s} 15. Nxf3 {+4.37/28 22s} B@h5 {+2.27/13 31s}
16. N@f4 {+6.01/18 22s} Bxf3 {+1.18/15 28s} 17. gxf3 {+6.03/18 22s}
Qxf6 {+1.42/12 27s} 18. N@h5 {+7.42/20 22s} Qh8 {+0.97/13 25s}
19. B@g7 {+7.25/18 22s} Qxg7 {+1.19/13 24s} 20. Nxg7 {+5.69/20 23s}
Bxf4 {+0.18/12 22s} 21. Nxf4 {+4.60/15 23s} P@g2 {+1.13/11 21s}
22. Nxg2 {+5.11/19 23s} B@b5 {+0.50/13 18s} 23. P@d3 {+4.97/18 23s}
Bxd3 {-1.04/12 19s} 24. Rxd3 {+5.63/20 23s} N@b4 {-1.84/12 15s}
25. Q@d2 {+6.21/16 23s} Nxa2 {-2.96/11 17s} 26. Nh5 {+6.15/17 23s}
Q@a1+ {-4.78/12 16s} 27. Qd1 {+7.87/17 23s} N@c1 {-5.18/12 15s}
28. Ngf4 {+7.31/21 23s} P@g6 {-8.05/12 14s} 29. Nf6+ {+6.86/10 23s}
Kh8 {-11.07/13 11s} 30. O-O {+10.68/16 23s} P@g7 {-14.22/14 9.9s}
31. B@e7 {+11.95/19 23s} gxf6 {-17.65/14 11s} 32. Bxf6+ {+12.54/17 23s}
N@g7 {-17.40/12 11s} 33. B@e5 {+14.15/15 23s} Kh7 {-28.78/12 10s}
34. Bxg7 {+15.44/10 23s} Ne2+ {-M18/13 11s} 35. Qxe2 {+21.57/9 24s}
Rg8 {-M14/11 11s} 36. N@f6+ {+21.59/7 24s} Kxg7 {-M12/11 9.6s}
37. Nxg8+ {+26.33/5 24s} f6 {-M10/10 9.4s} 38. Bxf6+ {+24.85/9 24s}
Kxg8 {-M8/10 9.3s} 39. R@g7+ {+23.93/7 24s} Kf8 {-M6/10 9.1s}
40. Nxg6+ {+28.82/5 24s} Ke8 {-M4/10 8.9s} 41. Re7+ {+62.52/3 14s}
Kd8 {-M2/10 8.8s} 42. N@f7# {+99.99/1 13s, White mates} 1-0

[Event "CrazyAra-0.6.0-CPU-Eval"]
[Site "?"]
[Date "2019.07.28"]
[Round "5"]
[White "Imortalv43"]
[Black "CrazyAra_0.6.0_C++"]
[Result "0-1"]
[GameDuration "00:32:46"]
[GameEndTime "2019-07-28T08:22:14.327 CEST"]
[GameStartTime "2019-07-28T07:49:28.149 CEST"]
[PlyCount "90"]
[TimeControl "900+5"]
[Variant "crazyhouse"]

1. d4 {book} d5 {book} 2. Nf3 {+0.34/20 72s} Bf5 {+0.03/18 22s}
3. Bf4 {+0.65/20 67s} e6 {+0.35/25 22s} 4. e3 {+0.29/19 62s} Bd6 {+0.33/30 22s}
5. Bb5+ {+0.38/17 37s} Nc6 {+0.09/22 22s} 6. Bxc6+ {+0.37/17 33s}
bxc6 {+0.22/23 11s} 7. O-O {+0.57/17 52s} B@h5 {+1.40/22 22s}
8. Bxd6 {+1.36/17 46s} cxd6 {+1.10/19 22s} 9. B@b7 {+0.77/17 38s}
Ne7 {+1.77/19 22s} 10. Bxa8 {+1.95/17 43s} Bxf3 {+2.05/23 22s}
11. gxf3 {+3.14/13 9.4s} O-O {+1.96/21 22s} 12. Bb7 {+2.78/15 39s}
Ng6 {+3.14/17 22s} 13. Bxc6 {+3.61/15 25s} Nh4 {+2.97/22 22s}
14. P@g2 {+4.34/15 30s} B@g6 {+2.72/29 22s} 15. R@a8 {+7.86/16 33s}
Qxa8 {+2.24/20 23s} 16. Bxa8 {+3.42/14 29s} N@h3+ {+4.36/13 23s}
17. gxh3 {+2.23/15 29s} Bxh3 {+4.86/36 23s} 18. B@h1 {+1.40/14 20s}
P@g2 {+5.20/26 23s} 19. Bxg2 {+1.32/14 24s} Bxg2 {+4.92/21 23s}
20. N@g3 {+1.65/13 17s} Bxf3 {+4.91/26 23s} 21. Bxd5 {+4.00/13 23s}
R@g2+ {+7.24/26 23s} 22. Kh1 {+4.29/13 22s} Bxd5 {+8.22/24 23s}
23. N@e7+ {+0.41/13 20s} Kh8 {+7.64/22 0.018s} 24. Nxd5 {-0.01/13 19s}
Rxg3 {+7.55/25 24s} 25. Nf4 {-1.65/12 18s} B@c6+ {+9.76/15 24s}
26. d5 {-2.36/12 17s} B@e4+ {+9.56/15 24s} 27. P@f3 {-5.90/12 16s}
Rxf3 {+11.52/22 24s} 28. Ng2 {-10.55/13 13s} P@h3 {+11.64/19 24s}
29. Nxh4 {-13.50/11 14s} Rg3+ {+11.34/17 24s} 30. N@f3 {-16.42/11 11s}
P@g2+ {+9.99/17 24s} 31. Kg1 {-22.35/12 11s} gxf1=Q+ {+10.90/19 24s}
32. Kxf1 {-22.35/11 11s} Bb5+ {+12.43/17 24s} 33. P@c4 {-27.23/11 11s}
Bxc4+ {+12.48/13 24s} 34. Q@e2 {-35.24/11 10s} Bxf3 {+18.05/17 25s}
35. Nxf3 {-36.90/11 8.7s} P@g2+ {+16.49/24 25s} 36. Ke1 {-45.03/11 10s}
Bxe2 {+16.93/22 25s} 37. Nc3 {-50.04/10 9.8s} Q@f1+ {+18.94/11 25s}
38. Kd2 {-M22/10 9.6s} N@c4+ {+21.87/7 25s} 39. Kc1 {-M10/10 9.5s}
Bxd1 {+26.12/5 25s} 40. P@e2 {-M8/10 9.3s} Bxe2+ {+23.97/14 25s}
41. B@d1 {-M10/10 9.1s} Bxd1 {+28.49/5 14s} 42. B@e1 {-M14/9 8.8s}
Bxf3 {+37.19/3 14s} 43. fxg3 {-M4/8 8.8s} Qxe1+ {+32.42/5 14s}
44. R@d1 {-M4/8 8.6s} Q@d2+ {+46.91/3 13s} 45. Kb1 {-M2/8 8.5s}
Bxc2# {+99.99/1 13s, Black mates} 0-1
