# Supplementary material for: Learning to Play the Chess Variant Crazyhouse Above World Champion Level With Deep Neural Networks and Human Data
Source: Front Artif Intell. 2020 Apr 28;3:24. doi: 10.3389/frai.2020.00024 (PMC7861260; doi:10.3389/frai.2020.00024)
Supplement: Supplementary file 1 [file Data_Sheet_1.ZIP › JannLee_CrazyAra/lichess_pgn_2018.12.21_CrazyAra_vs_JannLee.FXeJuDCa.pgn]

[Event "Rated Crazyhouse game"]
[Site "https://lichess.org/FXeJuDCa"]
[Date "2018.12.21"]
[Round "-"]
[White "CrazyAra"]
[Black "JannLee"]
[Result "1-0"]
[UTCDate "2018.12.21"]
[UTCTime "18:02:51"]
[WhiteElo "2594"]
[BlackElo "2649"]
[WhiteRatingDiff "+16"]
[BlackRatingDiff "-8"]
[WhiteTitle "BOT"]
[BlackTitle "LM"]
[Variant "Crazyhouse"]
[TimeControl "300+15"]
[ECO "?"]
[Opening "?"]
[Termination "Normal"]

1. e4 e6 2. Nc3 d5 3. exd5 exd5 4. Bb5+ c6 5. Qe2+ P@e6 6. Bd3 Nd7 7. Nf3 Nc5 8. O-O Nxd3 9. cxd3 Nf6 10. d4 Be7 11. d3 O-O 12. P@h6 gxh6 13. Bxh6 P@g7 14. Bxg7 Kxg7 15. P@g5 Kh8 16. gxf6 Bxf6 17. P@e5 Bg7 18. N@h5 B@h6 19. Nxg7 Bxg7 20. B@f6 Bxf6 21. exf6 Qxf6 22. B@e5 B@g7 23. Bxf6 Bxf6 24. N@h5 B@g7 25. Nxf6 Bxf6 26. B@e5 B@g7 27. Bxf6 Bxf6 28. B@e5 B@g7 29. Nxd5 exd5 30. Bxf6 Bxf6 31. B@e5 B@g7 32. Bxf6 Bxf6 33. B@g5 B@g7 34. P@h6 N@f5 35. hxg7+ Bxg7 36. B@f6 N@h5 37. Bxg7+ Nhxg7 38. B@f6 N@e8 39. Bxg7+ Nexg7 40. Bf6 B@h6 41. N@g4 B@f4 42. Nxh6 Bxh6 43. B@g5 N@h5 44. Bxh6 Nxf6 45. Bxg7+ Nxg7 46. B@h6 Rg8 47. Ng5 B@e6 48. N@e5 B@e8 49. Q@e7 Ngh5 50. Qxh5 Nxh5 51. Qxf7 Rxg5 52. Qxe8+ Q@g8 53. N@f7+ Bxf7 54. Nxf7# 1-0
