# Supplementary material for: Learning to Play the Chess Variant Crazyhouse Above World Champion Level With Deep Neural Networks and Human Data
Source: Front Artif Intell. 2020 Apr 28;3:24. doi: 10.3389/frai.2020.00024 (PMC7861260; doi:10.3389/frai.2020.00024)
Supplement: Supplementary file 1 [file Data_Sheet_1.ZIP › JannLee_CrazyAra/lichess_pgn_2018.12.21_JannLee_vs_CrazyAra.j9eQS4TF.pgn]

[Event "Rated Crazyhouse game"]
[Site "https://lichess.org/j9eQS4TF"]
[Date "2018.12.21"]
[Round "-"]
[White "JannLee"]
[Black "CrazyAra"]
[Result "1-0"]
[UTCDate "2018.12.21"]
[UTCTime "18:33:01"]
[WhiteElo "2641"]
[BlackElo "2610"]
[WhiteRatingDiff "+6"]
[BlackRatingDiff "-13"]
[WhiteTitle "LM"]
[BlackTitle "BOT"]
[Variant "Crazyhouse"]
[TimeControl "300+15"]
[ECO "?"]
[Opening "?"]
[Termination "Normal"]

1. e4 Nc6 2. Nc3 Nf6 3. d4 d5 4. e5 Ne4 5. Bb5 a6 6. Bxc6+ bxc6 7. Nge2 Bf5 8. O-O e6 9. f3 Nxc3 10. bxc3 h5 11. N@e3 N@h4 12. N@a5 B@d7 13. Nxf5 Nxf5 14. B@b7 N@e3 15. Nxc6 Nxd1 16. Nxd8 Rxd8 17. Rxd1 Q@b5 18. Bxa6 Qxa6 19. P@d3 N@e3 20. Bxe3 Nxe3 21. P@d6 Nxd1 22. Rxd1 B@e3+ 23. Kh1 Bxd6 24. exd6 Qxd6 25. B@b4 Qxb4 26. cxb4 P@f2 27. Q@f1 R@g1+ 28. Qxg1 fxg1=Q+ 29. Rxg1 P@f2 30. N@g6 fxg1=Q+ 31. Nxg1 Q@e7 32. Q@d6 fxg6 33. Qxe7+ Kxe7 34. R@f7+ Kxf7 35. N@e5+ Kg8 36. N@f6+ gxf6 37. Q@f7# 1-0
