# Supplementary material for: Learning to Play the Chess Variant Crazyhouse Above World Champion Level With Deep Neural Networks and Human Data
Source: Front Artif Intell. 2020 Apr 28;3:24. doi: 10.3389/frai.2020.00024 (PMC7861260; doi:10.3389/frai.2020.00024)
Supplement: Supplementary file 1 [file Data_Sheet_1.ZIP › JannLee_CrazyAra/lichess_pgn_2018.12.21_CrazyAra_vs_JannLee.CYUSIV9C.pgn]

[Event "Rated Crazyhouse game"]
[Site "https://lichess.org/CYUSIV9C"]
[Date "2018.12.21"]
[Round "-"]
[White "CrazyAra"]
[Black "JannLee"]
[Result "1-0"]
[UTCDate "2018.12.21"]
[UTCTime "18:56:14"]
[WhiteElo "2597"]
[BlackElo "2647"]
[WhiteRatingDiff "+16"]
[BlackRatingDiff "-8"]
[WhiteTitle "BOT"]
[BlackTitle "LM"]
[Variant "Crazyhouse"]
[TimeControl "300+15"]
[ECO "?"]
[Opening "?"]
[Termination "Normal"]

1. e4 e5 2. Nc3 Bc5 3. Nf3 d6 4. Be2 Nf6 5. O-O O-O 6. d3 c6 7. Bg5 Be6 8. d4 exd4 9. Nxd4 Bxd4 10. Qxd4 c5 11. Qxf6 gxf6 12. P@e7 Qxe7 13. N@d5 Q@d8 14. Nxe7+ Qxe7 15. B@g7 Kxg7 16. Q@h6+ Kg8 17. Bxf6 Qxf6 18. Qxf6 P@g7 19. P@h6 B@h8 20. hxg7 Bxg7 21. Qxg7+ Kxg7 22. P@h6+ Kf6 23. B@h4+ P@g5 24. Bxg5+ Kxg5 25. f4+ Kxh6 26. Q@g5# 1-0
