# Supplementary material for: Learning to Play the Chess Variant Crazyhouse Above World Champion Level With Deep Neural Networks and Human Data
Source: Front Artif Intell. 2020 Apr 28;3:24. doi: 10.3389/frai.2020.00024 (PMC7861260; doi:10.3389/frai.2020.00024)
Supplement: Supplementary file 1 [file Data_Sheet_1.ZIP › JannLee_CrazyAra/lichess_pgn_2018.12.21_JannLee_vs_CrazyAra.EeOl3trm.pgn]

[Event "Rated Crazyhouse game"]
[Site "https://lichess.org/EeOl3trm"]
[Date "2018.12.21"]
[Round "-"]
[White "JannLee"]
[Black "CrazyAra"]
[Result "0-1"]
[UTCDate "2018.12.21"]
[UTCTime "19:07:02"]
[WhiteElo "2639"]
[BlackElo "2613"]
[WhiteRatingDiff "-7"]
[BlackRatingDiff "+14"]
[WhiteTitle "LM"]
[BlackTitle "BOT"]
[Variant "Crazyhouse"]
[TimeControl "300+15"]
[ECO "?"]
[Opening "?"]
[Termination "Normal"]

1. e4 e6 2. d4 d5 3. e5 Nc6 4. Nf3 Nge7 5. Bd3 Nf5 6. Bg5 Be7 7. Bxe7 Qxe7 8. B@c5 Nh4 9. Bxe7 Nxg2+ 10. Kf1 Nxe7 11. Kxg2 P@e4 12. Bb5+ B@d7 13. Be2 exf3+ 14. Bxf3 B@e4 15. Kg1 Bxf3 16. Qxf3 B@e4 17. Qxf7+ Kxf7 18. N@h6+ Ke8 19. P@f7+ Kd8 20. Q@g8+ Q@f8 21. Qxh8 Qxh8 22. R@g8+ N@f8 23. B@f1 gxh6 0-1
