# Supplementary material for: Learning to Play the Chess Variant Crazyhouse Above World Champion Level With Deep Neural Networks and Human Data
Source: Front Artif Intell. 2020 Apr 28;3:24. doi: 10.3389/frai.2020.00024 (PMC7861260; doi:10.3389/frai.2020.00024)
Supplement: Supplementary file 1 [file Data_Sheet_1.ZIP › JannLee_CrazyAra/lichess_pgn_2018.12.21_CrazyAra_vs_JannLee.v1ABi8LI.pgn]

[Event "Rated Crazyhouse game"]
[Site "https://lichess.org/v1ABi8LI"]
[Date "2018.12.21"]
[Round "-"]
[White "CrazyAra"]
[Black "JannLee"]
[Result "1-0"]
[UTCDate "2018.12.21"]
[UTCTime "19:28:57"]
[WhiteElo "2627"]
[BlackElo "2632"]
[WhiteRatingDiff "+13"]
[BlackRatingDiff "-7"]
[WhiteTitle "BOT"]
[BlackTitle "LM"]
[Variant "Crazyhouse"]
[TimeControl "300+15"]
[ECO "?"]
[Opening "?"]
[Termination "Normal"]

1. e4 Nf6 2. Nc3 d5 3. exd5 Nxd5 4. Bb5+ Nc6 5. Nf3 P@h3 6. Rg1 hxg2 7. P@a6 Nxc3 8. bxc3 N@d6 9. axb7 Bxb7 10. P@a6 Nxb5 11. axb7 Rb8 12. B@c4 Nd6 13. Bxf7+ Kxf7 14. Rxg2 B@g6 15. P@h5 Kg8 16. hxg6 hxg6 17. P@e6 B@e8 18. N@g5 Rxb7 19. B@f7+ Nxf7 20. exf7+ Bxf7 21. Nxf7 Qd5 22. Nxh8 Kxh8 23. N@f4 Qe4+ 24. B@e3 N@e5 25. Nxg6+ Qxg6 26. Rxg6 Nxg6 27. P@f7 R@h1+ 28. R@g1 Rxg1+ 29. Nxg1 N@g2+ 30. Kf1 Nxe3+ 31. dxe3 B@c4+ 32. R@d3 Bxf7 33. N@g5 B@g8 34. Nxf7+ Bxf7 35. B@e4 N@e5 36. f4 P@f5 37. Bg2 Ng4 38. Qxg4 fxg4 39. N@g5 Q@g8 40. Q@h5+ R@h6 41. Qxg4 P@b2 42. Bxb2 Rxb2 43. Nxf7+ Qxf7 44. B@e6 B@g8 45. Bxf7 Bxf7 46. P@e6 Bg8 47. P@f7 Bh7 48. Qxg6 Rxg6 49. Q@g8+ Bxg8 50. fxg8=Q+ Kxg8 51. B@f7+ Kh8 52. Bxg6 Q@f2+ 53. Kxf2 Rxc2+ 54. R@d2 B@h4+ 55. N@g3 N@g4+ 56. Kf3 Nxh2+ 57. Ke2 Rxd2+ 58. Kxd2 R@f2+ 59. R@e2 Q@b2+ 60. Q@c2 Qxa1 61. Rxf2 Qxg1 62. R@h7+ Kg8 63. Bf7+ Kxh7 64. Rd8+ 1-0
