# Supplementary material for: Learning to Play the Chess Variant Crazyhouse Above World Champion Level With Deep Neural Networks and Human Data
Source: Front Artif Intell. 2020 Apr 28;3:24. doi: 10.3389/frai.2020.00024 (PMC7861260; doi:10.3389/frai.2020.00024)
Supplement: Supplementary file 1 [file Data_Sheet_1.ZIP › Stockfish_CrazyAraFish_GPU/crazyarafish-060-gpu-stockfish-2018-11-29.pgn]

[Event "CrazyAraFish-0.6.0-vs-SF10"]
[Site "Darmstadt, GER"]
[Date "2019.07.26"]
[Round "1"]
[White "CrazyAraFish-0.6.0"]
[Black "stockfish-x86_64-modern  2018-11-29"]
[Result "0-1"]
[PlyCount "58"]
[TimeControl "1800+30"]
[Variant "crazyhouse"]

1. e4 {book} e5 {book} 2. Nf3 {book} Nc6 {book} 3. Bb5 {book}
Nf6 {-0.53/29 141s} 4. Nc3 {+1.40/45 59s} Be7 {0.00/27 48s}
5. Nxe5 {+1.51/33 60s} Nxe5 {-0.92/27 83s} 6. d4 {+1.30/43 60s}
Ng6 {-1.00/29 187s} 7. e5 {+1.29/56 60s} a6 {-0.53/25 59s}
8. P@h6 {+2.68/52 61s} gxh6 {0.00/23 32s} 9. exf6 {+1.26/40 91s}
Bxf6 {0.00/26 100s} 10. Qe2+ {+1.14/48 60s} N@e6 {0.00/28 53s}
11. Bd3 {+2.02/36 60s} d5 {+0.31/24 21s} 12. N@h5 {+1.35/50 90s}
Bxd4 {+2.27/22 26s} 13. Bxh6 {+1.15/50 60s} P@e4 {+2.16/24 64s}
14. P@g7 {+0.63/42 60s} Rg8 {+2.16/24 49s} 15. Nxe4 {+0.27/48 60s}
P@h3 {+6.04/26 118s} 16. P@f5 {+0.04/53 61s} hxg2 {+9.16/22 26s}
17. Rg1 {+0.39/51 61s} dxe4 {+9.75/24 57s} 18. fxg6 {+0.59/49 61s}
N@f3+ {+14.20/23 58s} 19. Qxf3 {+1.07/43 62s} exf3 {+18.23/23 89s}
20. gxh7 {-1.27/51 92s} Q@f1+ {+M21/34 28s} 21. Bxf1 {-10.33/18 91s}
P@d2+ {+M19/39 28s} 22. Bxd2 {-11.66/16 60s} Bxf2+ {+M17/42 35s}
23. Kxf2 {-13.00/14 60s} Qxd2+ {+M15/43 50s} 24. B@e2 {-13.64/12 61s}
B@d4+ {+M13/44 34s} 25. Kg3 {-16.00/10 61s} P@h4+ {+M9/53 29s}
26. Kxf3 {-18.09/8 61s} Qe3+ {+M7/52 76s} 27. Kg4 {-22.57/6 62s}
f5+ {+M5/52 189s} 28. Kxf5 {-29.28/4 62s} Nxg7+ {+M3/61 425s}
29. Kg6 {-M1/2 0.028s} Bf5# {+M1/127 0.009s, Black mates} 0-1

[Event "CrazyAraFish-0.6.0-vs-SF10"]
[Site "Darmstadt, GER"]
[Date "2019.07.26"]
[Round "1"]
[White "stockfish-x86_64-modern  2018-11-29"]
[Black "CrazyAraFish-0.6.0"]
[Result "1-0"]
[PlyCount "115"]
[TimeControl "1800+30"]
[Variant "crazyhouse"]

1. e4 {book} e5 {book} 2. Nf3 {book} Nc6 {book} 3. Bb5 {book} Nf6 {-1.26/33 58s}
4. O-O {+1.14/29 228s} a6 {-0.22/48 59s} 5. Bc4 {+1.91/27 27s}
Be7 {-0.25/49 59s} 6. Nc3 {+2.01/29 90s} O-O {-0.63/62 59s}
7. d3 {+2.05/31 120s} d6 {-0.60/60 59s} 8. Ng5 {+0.91/28 80s} Nd4 {-0.47/58 59s}
9. Be3 {+1.08/28 69s} Qe8 {-0.36/56 60s} 10. Ne2 {+1.61/27 38s}
Nxe2+ {+0.08/45 60s} 11. Qxe2 {+3.29/23 20s} N@f4 {+0.15/43 61s}
12. Bxf4 {+1.25/31 288s} exf4 {+0.19/42 60s} 13. Rae1 {+2.05/26 26s}
B@g4 {+0.26/36 61s} 14. N@f3 {+2.03/27 46s} Kh8 {-0.24/30 61s}
15. N@h4 {+3.41/26 87s} Bce6 {+0.22/29 61s} 16. Bxe6 {+4.10/24 19s}
fxe6 {+0.11/36 61s} 17. e5 {+3.41/25 80s} dxe5 {-0.02/50 62s}
18. Qxe5 {+4.10/23 37s} Bxf3 {-0.09/54 62s} 19. P@h6 {+5.24/20 19s}
gxh6 {-2.57/48 94s} 20. B@g7+ {+9.12/24 54s} Kxg7 {-3.29/46 61s}
21. Qxe6 {+9.11/24 50s} B@e4 {-3.83/32 62s} 22. Nxe4 {+9.87/26 97s}
Qf7 {-4.07/37 62s} 23. Nxf6 {+10.93/25 51s} Bxf6 {-4.31/34 63s}
24. Nxf3 {+10.99/27 117s} Kh8 {-4.97/31 63s} 25. P@e7 {+11.22/26 31s}
Qxe6 {-1.64/44 64s} 26. exf8=R+ {+6.04/25 383s} Rxf8 {-1.38/37 63s}
27. Rxe6 {+6.87/25 17s} Q@g8 {-1.92/40 64s} 28. Rxf6 {+10.16/24 57s}
Rxf6 {-2.97/52 96s} 29. R@d8 {+10.44/23 15s} B@f8 {-0.83/29 63s}
30. Q@e7 {+10.70/22 18s} N@h3+ {+0.53/50 64s} 31. Kh1 {+10.70/1 0.001s}
R@g7 {+0.30/21 64s} 32. Qxf6 {+6.25/25 72s} P@e2 {+0.22/19 64s}
33. Qxg7+ {+7.43/24 43s} Qxg7 {+0.15/17 65s} 34. Rxf8+ {+6.04/24 108s}
Qxf8 {+0.12/15 65s} 35. B@d4+ {+7.03/23 26s} P@f6 {+0.11/13 66s}
36. Rg1 {+8.26/25 25s} Q@g7 {+0.96/32 67s} 37. B@h4 {+9.33/24 23s}
R@f1 {+0.57/38 67s} 38. R@a8 {+8.07/26 202s} Rxg1+ {-1.29/46 102s}
39. Nxg1 {+8.07/1 0.001s} Qxg2+ {-2.00/32 66s} 40. Kxg2 {+8.11/1 0.001s}
R@g7+ {-2.83/36 67s} 41. R@g3 {+18.04/21 27s} Rxg3+ {-5.17/44 67s}
42. fxg3 {+19.81/23 31s} e1=N+ {-4.93/25 42s} 43. Kxh3 {+20.60/21 20s}
P@g4+ {-5.04/32 42s} 44. Kxg4 {+11.08/1 0.001s} N@e3+ {-4.86/34 41s}
45. Bxe3 {+20.28/20 20s} R@g7+ {-4.87/36 41s} 46. P@g6 {+21.33/21 66s}
h5+ {-5.07/39 40s} 47. Kxf4 {+21.24/22 120s} Qxa8 {-5.37/45 40s}
48. Bc5 {+23.08/19 27s} R@f1+ {-5.88/22 39s} 49. Ke3 {+32.99/19 27s}
P@f2 {-6.80/29 39s} 50. N@f7+ {+M17/30 14s} Rxf7 {-13.97/18 57s}
51. g7+ {+M15/35 20s} Rxg7 {-15.49/16 37s} 52. N@g6+ {+M13/45 21s}
hxg6 {-17.69/14 37s} 53. Q@h6+ {+M11/50 21s} N@h7 {-19.89/12 36s}
54. Qxg7+ {+M9/63 25s} Kxg7 {-21.18/10 0.048s} 55. R@f7+ {+M7/67 25s}
Kxf7 {-23.45/6 37s} 56. R@e7+ {+M5/73 27s} Kg8 {-28.76/4 37s}
57. N@h6+ {+M3/121 20s} Kh8 {-M1/2 18s} 58. P@g7# {+M1/127 0.030s, White mates}
1-0

[Event "CrazyAraFish-0.6.0-vs-SF10"]
[Site "Darmstadt, GER"]
[Date "2019.07.26"]
[Round "2"]
[White "CrazyAraFish-0.6.0"]
[Black "stockfish-x86_64-modern  2018-11-29"]
[Result "0-1"]
[PlyCount "74"]
[TimeControl "1800+30"]
[Variant "crazyhouse"]

1. e4 {book} e5 {book} 2. Nf3 {book} Nc6 {book} 3. Bc4 {book} Bc5 {book}
4. O-O {book} Nf6 {book} 5. d3 {book} O-O {book} 6. Bg5 {book} Be7 {book}
7. Nbd2 {-0.05/21 62s} d6 {+0.59/30 128s} 8. Nh4 {+0.45/40 62s}
Na5 {0.00/31 153s} 9. Bxf7+ {+1.42/65 63s} Rxf7 {+1.60/24 18s}
10. P@g6 {+1.54/63 62s} hxg6 {+1.77/28 79s} 11. Nxg6 {+1.44/42 63s}
B@g4 {+1.59/27 65s} 12. Nxe7+ {+1.59/57 63s} Qxe7 {+2.42/27 43s}
13. B@f3 {+1.66/59 63s} Bxf3 {+3.56/29 171s} 14. Nxf3 {+1.03/48 64s}
B@h5 {+3.90/25 16s} 15. B@d5 {-0.03/53 95s} P@e6 {+5.63/26 71s}
16. P@h7+ {-0.99/56 95s} Kxh7 {+10.27/23 17s} 17. d4 {-4.07/32 94s}
Bxf3 {+12.73/25 56s} 18. Qxf3 {-6.29/32 93s} P@g4 {+14.48/22 24s}
19. Qe3 {-7.28/28 61s} exd4 {+17.87/24 60s} 20. Bxf6 {-6.22/34 62s}
gxf6 {+18.66/23 39s} 21. B@f5+ {-7.01/35 62s} exf5 {+24.99/23 25s}
22. exf5 {-8.42/28 62s} dxe3 {+27.95/24 36s} 23. P@g6+ {-9.71/28 62s}
Kg7 {+29.84/24 52s} 24. gxf7 {-10.35/32 62s} N@h3+ {+30.87/23 35s}
25. gxh3 {-11.81/34 32s} N@e2+ {+32.14/22 48s} 26. Kh1 {-12.45/33 64s}
B@e4+ {+32.05/23 76s} 27. N@g2 {-12.65/32 65s} Bxd5 {+35.01/24 66s}
28. R@g8+ {-12.83/30 65s} Kh7 {+35.36/24 35s} 29. Rxg4 {-13.12/29 66s}
Bxf5 {+36.37/22 41s} 30. P@g6+ {-13.07/29 66s} Bxg6 {+37.67/23 111s}
31. Rxg6 {-13.04/29 67s} Kxg6 {+38.08/22 30s} 32. N@h4+ {-13.05/27 67s}
Kg7 {+41.31/21 53s} 33. B@h6+ {-12.43/14 68s} Kxh6 {+M21/21 36s}
34. f3 {-15.63/19 68s} Qe5 {+M13/40 34s} 35. Nxe3 {-20.14/6 69s}
Qxh2+ {+M5/68 92s} 36. Kxh2 {-24.74/4 0.12s} P@g3+ {+M3/109 36s}
37. Kh1 {-M1/2 75s} R@h2# {+M1/127 0.024s, Black mates} 0-1

[Event "CrazyAraFish-0.6.0-vs-SF10"]
[Site "Darmstadt, GER"]
[Date "2019.07.26"]
[Round "2"]
[White "stockfish-x86_64-modern  2018-11-29"]
[Black "CrazyAraFish-0.6.0"]
[Result "0-1"]
[PlyCount "108"]
[TimeControl "1800+30"]
[Variant "crazyhouse"]

1. e4 {book} e5 {book} 2. Nf3 {book} Nc6 {book} 3. Bc4 {book} Bc5 {book}
4. O-O {book} Nf6 {book} 5. d3 {book} O-O {book} 6. Bg5 {book} Be7 {book}
7. Be3 {+0.49/28 118s} d6 {+0.03/35 62s} 8. a3 {+0.37/31 164s}
Kh8 {+0.67/38 62s} 9. Kh1 {+0.62/27 23s} Bg4 {+0.61/37 62s}
10. Nbd2 {+0.67/29 54s} Nd4 {+0.84/49 63s} 11. Rg1 {+0.63/30 230s}
c6 {+0.55/31 63s} 12. c3 {+0.33/31 88s} Ne6 {+0.53/35 63s} 13. h3 {+1.08/25 16s}
Bxf3 {+0.66/38 63s} 14. Nxf3 {+1.00/28 102s} N@g4 {+1.19/39 64s}
15. hxg4 {+1.87/25 27s} Nxg4 {+1.22/33 64s} 16. B@f5 {+1.95/30 349s}
Nxe3 {+1.45/31 64s} 17. fxe3 {0.00/30 100s} d5 {+1.45/53 64s}
18. Bb3 {+0.50/25 123s} Ng5 {+3.82/33 65s} 19. exd5 {-1.27/24 51s}
Nxf3 {+4.03/39 65s} 20. Qxf3 {+2.55/25 25s} N@h4 {+4.16/37 65s}
21. Qg4 {+0.26/29 343s} Nxf5 {+4.29/35 66s} 22. Qxf5 {0.00/25 28s}
cxd5 {+4.47/34 66s} 23. P@h6 {+1.73/25 72s} gxh6 {+4.88/38 66s}
24. Qxe5+ {-0.46/27 236s} B@f6 {+5.77/33 67s} 25. Qh5 {+0.46/25 23s}
P@g7 {+5.95/37 67s} 26. P@f2 {+0.06/27 78s} B@e6 {+4.94/35 67s}
27. N@f4 {+0.12/29 47s} Bd6 {+4.86/38 67s} 28. Qe2 {0.00/28 39s}
Bxf4 {+4.77/30 68s} 29. exf4 {0.00/25 13s} P@h3 {+6.19/34 68s}
30. gxh3 {-0.58/25 50s} Bxh3 {+6.75/31 69s} 31. P@g2 {-1.71/28 97s}
Bxg2+ {+7.98/33 69s} 32. Rxg2 {-3.04/21 23s} P@h3 {+8.92/36 69s}
33. Rg3 {-5.98/23 58s} Re8 {+9.35/36 70s} 34. B@e6 {-7.81/22 32s}
Rxe6 {+9.97/34 71s} 35. Qxe6 {-10.90/21 30s} B@g2+ {+10.50/27 71s}
36. Kh2 {-13.86/21 30s} N@f3+ {+10.64/31 72s} 37. Rxf3 {-13.86/1 0s}
Bxf3 {+9.21/43 72s} 38. N@e3 {-4.42/22 27s} R@g2+ {+13.48/28 73s}
39. Nxg2 {-20.48/24 60s} hxg2 {+13.63/23 74s} 40. B@e2 {-21.62/23 33s}
Bxe2 {+13.94/23 75s} 41. Qxe2 {-13.80/19 7.6s} B@f1 {+14.37/22 48s}
42. Qf3 {-18.02/21 39s} Qd7 {+14.37/21 48s} 43. f5 {-32.92/18 43s}
N@e5 {+17.28/13 47s} 44. Qg3 {-30.51/17 30s} P@h4 {+20.17/9 46s}
45. Qxg2 {-M16/28 30s} Bxg2 {+22.24/18 45s} 46. Kxg2 {-M14/30 9.6s}
Qxf5 {+28.03/11 44s} 47. R@b8+ {-M12/30 15s} Rxb8 {+35.36/11 22s}
48. R@g8+ {-M10/29 16s} Rxg8 {+35.81/17 44s} 49. N@g6+ {-M8/46 21s}
hxg6 {+34.93/15 43s} 50. N@g1 {-M6/51 16s} P@f3+ {+37.14/7 42s}
51. Kf1 {-M6/85 17s} P@g2+ {+37.45/5 42s} 52. Ke1 {-M4/1 0.001s}
Qxd3 {+55.96/3 41s} 53. N@d2 {-M4/67 13s} R@f1+ {+85.21/3 41s}
54. Nxf1 {-M2/1 0.001s} gxf1=Q# {+M1/1 60s, Black mates} 0-1

[Event "CrazyAraFish-0.6.0-vs-SF10"]
[Site "Darmstadt, GER"]
[Date "2019.07.26"]
[Round "3"]
[White "CrazyAraFish-0.6.0"]
[Black "stockfish-x86_64-modern  2018-11-29"]
[Result "1/2-1/2"]
[PlyCount "68"]
[TimeControl "1800+30"]
[Variant "crazyhouse"]

1. e4 {book} Nf6 {book} 2. e5 {book} Nc6 {book} 3. exf6 {book} exf6 {book}
4. d4 {book} d5 {book} 5. a3 {+0.72/38 60s} Bd6 {0.00/29 127s}
6. Nc3 {+0.39/49 60s} Be6 {+0.21/26 86s} 7. Nf3 {+0.44/40 61s}
O-O {-1.09/27 102s} 8. N@h5 {+0.10/44 61s} Re8 {-1.05/26 103s}
9. Be2 {+0.55/41 61s} Bf8 {-0.93/25 33s} 10. Be3 {+0.73/42 61s}
Ne7 {-1.04/27 67s} 11. O-O {+0.66/22 62s} Nf5 {0.00/27 34s}
12. Bf4 {+1.28/21 62s} P@e4 {0.00/28 29s} 13. Ne1 {+1.74/41 62s}
c6 {0.00/29 57s} 14. Kh1 {+1.92/46 62s} Qb6 {+0.37/29 92s}
15. Bg4 {+1.61/57 62s} Nxd4 {0.00/30 252s} 16. Be3 {+1.34/55 63s}
Bxg4 {+0.88/24 17s} 17. Qxg4 {+1.52/43 63s} P@g6 {0.00/30 73s}
18. Nxg7 {+2.01/45 64s} Bxg7 {0.00/32 38s} 19. P@d7 {+2.01/37 63s}
Red8 {0.00/32 82s} 20. Nxe4 {+1.99/47 64s} dxe4 {0.00/26 26s}
21. P@e7 {+1.27/43 64s} B@f5 {0.00/31 35s} 22. exd8=R+ {+0.71/41 65s}
Qxd8 {0.00/32 34s} 23. R@e8+ {+0.42/39 65s} Qxe8 {0.00/33 35s}
24. dxe8=R+ {+0.12/62 65s} Rxe8 {0.00/33 59s} 25. Bxd4 {+0.04/16 66s}
Bxg4 {0.00/33 79s} 26. Bxf6 {+0.05/14 66s} Q@h5 {0.00/32 69s}
27. Bxg7 {+0.06/12 66s} N@g3+ {0.00/34 80s} 28. fxg3 {+0.01/10 66s}
R@g1+ {0.00/35 100s} 29. Kxg1 {0.00/8 67s} N@e2+ {0.00/33 138s}
30. Kh1 {0.00/6 67s} Nxg3+ {0.00/35 375s} 31. Kg1 {0.00/4 0.005s}
Ne2+ {0.00/36 25s} 32. Kh1 {0.00/2 72s} Ng3+ {0.00/38 221s}
33. Kg1 {0.00/1 0.006s} Ne2+ {0.00/36 125s} 34. Kh1 {0.00/1 77s}
Ng3+ {0.00/40 22s, Draw by 3-fold repetition} 1/2-1/2

[Event "CrazyAraFish-0.6.0-vs-SF10"]
[Site "Darmstadt, GER"]
[Date "2019.07.26"]
[Round "3"]
[White "stockfish-x86_64-modern  2018-11-29"]
[Black "CrazyAraFish-0.6.0"]
[Result "1-0"]
[PlyCount "77"]
[TimeControl "1800+30"]
[Variant "crazyhouse"]

1. e4 {book} Nf6 {book} 2. e5 {book} Nc6 {book} 3. exf6 {book} exf6 {book}
4. d4 {book} d5 {book} 5. a3 {+1.67/28 126s} Be7 {-0.26/38 60s}
6. Nc3 {+2.34/26 78s} O-O {-0.22/51 60s} 7. Be2 {+2.46/27 37s}
Re8 {-0.59/50 61s} 8. Nf3 {+1.71/28 124s} Bf8 {+0.02/45 61s}
9. Be3 {+1.43/30 388s} Ne7 {+0.33/34 61s} 10. N@h4 {+1.83/26 20s}
P@e4 {+0.82/28 61s} 11. Nd2 {+1.50/28 66s} g5 {+0.97/40 62s}
12. Ndxe4 {+2.87/28 45s} dxe4 {-0.03/46 92s} 13. Bc4 {+3.53/26 43s}
N@d6 {+4.20/40 61s} 14. Nxe4 {+3.78/25 34s} Nef5 {-2.28/36 92s}
15. Nxf5 {+7.35/24 26s} Bxf5 {-1.73/43 61s} 16. Nxd6 {+7.64/25 24s}
cxd6 {-1.62/29 61s} 17. N@g3 {+8.23/25 76s} N@h4 {-1.33/38 62s}
18. O-O {+8.98/25 28s} N@h3+ {-1.15/43 61s} 19. gxh3 {+10.93/25 19s}
Bxh3 {-1.45/47 62s} 20. Bxf7+ {+11.94/24 44s} Kxf7 {-2.04/43 62s}
21. d5 {+13.70/24 61s} P@g2 {-1.90/37 63s} 22. Re1 {+15.03/25 30s}
Qa5 {-0.73/42 63s} 23. b4 {+18.24/21 32s} Qb5 {-4.14/40 94s}
24. P@e6+ {+20.23/23 50s} Rxe6 {-6.72/38 93s} 25. dxe6+ {+21.29/19 33s}
Bxe6 {-7.37/36 61s} 26. P@e7 {+25.00/19 38s} P@d2 {-7.60/34 62s}
27. Bxd2 {+31.57/21 70s} P@e2 {-4.83/26 63s} 28. exf8=R+ {+41.73/22 99s}
Kxf8 {-6.98/32 94s} 29. P@e7+ {+44.38/20 25s} Kxe7 {-8.36/26 61s}
30. Qxe2 {+46.30/20 48s} Qxe2 {-10.05/30 62s} 31. N@d5+ {+M19/27 27s}
Kf8 {-10.99/28 62s} 32. P@e7+ {+M17/31 31s} Kf7 {-12.08/26 63s}
33. R@f8+ {+M15/35 44s} Rxf8 {-13.92/18 63s} 34. exf8=Q+ {+M13/44 32s}
Kxf8 {-15.47/16 32s} 35. P@e7+ {+M11/51 42s} Kg7 {-17.56/8 66s}
36. e8=N+ {+M7/61 158s} Kf7 {-22.48/6 67s} 37. R@e7+ {+M5/65 35s}
Kg6 {-31.00/4 67s} 38. N@f8+ {+M3/71 74s} Kh6 {-M1/2 0.040s}
39. Rxh7# {+M1/127 0.010s, White mates} 1-0

[Event "CrazyAraFish-0.6.0-vs-SF10"]
[Site "Darmstadt, GER"]
[Date "2019.07.26"]
[Round "4"]
[White "CrazyAraFish-0.6.0"]
[Black "stockfish-x86_64-modern  2018-11-29"]
[Result "0-1"]
[PlyCount "112"]
[TimeControl "1800+30"]
[Variant "crazyhouse"]

1. e3 {book} d5 {book} 2. d4 {book} Bf5 {book} 3. Bd3 {-0.22/23 58s}
e6 {+0.16/31 175s} 4. Nc3 {-0.23/23 59s} Bxd3 {+0.35/31 130s}
5. cxd3 {+0.06/31 30s} Nf6 {+0.35/26 17s} 6. Nf3 {+0.22/25 60s}
B@g4 {+0.19/27 125s} 7. B@e2 {+0.02/31 60s} Bd6 {+0.63/25 15s}
8. Ne5 {+0.17/42 60s} Bxe2 {+0.75/27 54s} 9. Nxe2 {+0.02/37 60s}
Nc6 {+2.82/27 47s} 10. B@g3 {0.00/34 61s} Bxe5 {+2.82/26 32s}
11. dxe5 {0.00/28 61s} Ng4 {+3.27/26 78s} 12. Nd4 {-0.77/34 92s}
Ngxe5 {+4.21/24 29s} 13. Nxc6 {-1.18/34 61s} Nxc6 {+4.55/27 96s}
14. O-O {-1.84/28 61s} O-O {+5.03/25 54s} 15. N@h5 {-0.04/37 61s}
B@e4 {+4.27/26 287s} 16. f3 {-1.06/40 92s} Bxf3 {+4.28/27 152s}
17. Qxf3 {-0.21/32 61s} N@g5 {+5.43/27 23s} 18. Qe2 {-0.42/41 61s}
P@e4 {+5.64/24 16s} 19. B@f6 {-0.76/44 61s} P@f3 {+5.04/26 74s}
20. gxf3 {-0.89/44 61s} exf3 {+5.43/30 132s} 21. Rxf3 {-0.41/52 62s}
N@h3+ {+5.61/29 148s} 22. Kh1 {-0.14/37 62s} Nxf3 {+4.84/28 76s}
23. Bd2 {-0.92/38 94s} Nxd2 {+5.24/26 54s} 24. B@g4 {-1.17/37 61s}
gxf6 {+5.99/25 31s} 25. P@g7 {-1.30/35 62s} B@h6 {+6.13/25 18s}
26. gxf8=Q+ {-0.72/37 63s} Bxf8 {+6.60/26 79s} 27. R@e8 {-1.32/19 63s}
Qxe8 {+3.94/26 163s} 28. Nxf6+ {+0.76/20 63s} Kh8 {+5.11/24 29s}
29. Nxe8 {+0.50/40 63s} R@g6 {+5.12/25 30s} 30. Q@c3+ {-0.01/43 96s}
B@e5 {+5.62/26 64s} 31. Qcxd2 {-0.20/28 63s} Rxe8 {+5.74/25 75s}
32. N@h4 {+0.25/44 63s} N@f2+ {+6.69/23 21s} 33. Bxf2 {-0.94/37 95s}
Nxf2+ {+7.89/25 47s} 34. Qxf2 {-1.14/35 31s} Rxg4 {+8.15/24 26s}
35. P@g7+ {-1.17/40 65s} Bexg7 {+10.48/25 108s} 36. P@g6 {-0.65/44 66s}
hxg6 {+14.48/22 25s} 37. Qxf7 {-4.83/30 99s} Rxh4 {+21.37/22 18s}
38. Qff2 {-6.27/22 96s} B@f3+ {+25.59/24 37s} 39. Qxf3 {-7.54/28 62s}
Ne5 {+25.80/22 13s} 40. B@f6 {-7.79/27 63s} Nxf3 {+36.99/25 28s}
41. N@f7+ {-8.05/30 43s} Kg8 {+39.41/25 47s} 42. Bxh4 {-8.19/33 42s}
P@h3 {+41.51/23 62s} 43. Nh6+ {-9.88/25 41s} Kh7 {+44.90/19 23s}
44. P@g2 {-11.43/20 41s} Q@h5 {+49.26/20 65s} 45. R@f2 {-10.44/24 40s}
hxg2+ {+55.72/19 25s} 46. Rxg2 {-11.09/22 40s} Nxd2 {+M35/21 51s}
47. N@g5+ {-10.17/18 39s} Kxh6 {+M29/21 18s} 48. Rxd2 {-10.85/28 39s}
Qxh4 {+M21/25 39s} 49. P@g3 {-11.93/14 38s} P@h3 {+M17/31 32s}
50. N@g8+ {-14.79/14 38s} Kh5 {+M15/39 18s} 51. gxh4 {-16.80/10 37s}
B@f3+ {+M11/42 19s} 52. Nxf3 {-17.47/10 37s} P@g2+ {+M9/51 31s}
53. Rxg2 {-20.33/8 37s} hxg2+ {+M7/55 100s} 54. Kxg2 {-22.83/6 36s}
P@h3+ {+M5/57 75s} 55. Kf1 {-26.40/4 36s} Q@g2+ {+M3/59 32s}
56. Ke1 {-M1/2 0.028s} R@f1# {+M1/127 0.022s, Black mates} 0-1

[Event "CrazyAraFish-0.6.0-vs-SF10"]
[Site "Darmstadt, GER"]
[Date "2019.07.27"]
[Round "4"]
[White "stockfish-x86_64-modern  2018-11-29"]
[Black "CrazyAraFish-0.6.0"]
[Result "1-0"]
[PlyCount "151"]
[TimeControl "1800+30"]
[Variant "crazyhouse"]

1. e3 {book} d5 {book} 2. d4 {book} Bf5 {book} 3. Bd3 {+0.22/31 173s}
e6 {+0.27/24 58s} 4. Bxf5 {+0.73/27 31s} exf5 {+0.33/23 59s}
5. Ne2 {+0.62/30 276s} Nf6 {+0.35/25 59s} 6. Nbc3 {+0.69/26 25s}
Nc6 {+0.47/23 59s} 7. B@h4 {+0.81/29 190s} Be7 {+0.87/29 60s}
8. O-O {+0.47/28 169s} O-O {+0.97/41 60s} 9. Bd2 {+0.67/28 40s}
B@d6 {+0.78/32 60s} 10. Ng3 {+0.79/25 19s} Ne4 {+0.77/28 60s}
11. Bxe7 {+0.87/27 45s} Nxe7 {+0.87/32 60s} 12. B@e5 {+0.83/29 157s}
B@h6 {+1.26/26 61s} 13. Ncxe4 {0.00/29 112s} dxe4 {+0.81/45 61s}
14. Qh5 {0.00/29 52s} Bxe5 {+1.23/47 61s} 15. dxe5 {0.00/29 44s}
B@f3 {+1.77/49 61s} 16. gxf3 {0.00/29 24s} exf3 {+1.80/47 61s}
17. Bc3 {+0.62/24 203s} Nd5 {+2.16/40 62s} 18. B@h3 {+1.40/23 28s}
Nxc3 {+1.77/40 62s} 19. bxc3 {+2.14/23 14s} N@e2+ {+2.36/38 62s}
20. Nxe2 {+1.98/25 59s} fxe2 {+2.57/38 62s} 21. Qxe2 {0.00/29 65s}
P@g4 {+2.82/35 63s} 22. B@f4 {-1.65/28 323s} Bxf4 {+2.09/34 64s}
23. exf4 {0.00/22 15s} N@f3+ {+1.65/42 63s} 24. Qxf3 {+0.15/23 19s}
gxf3 {+1.00/34 64s} 25. B@h1 {+1.06/26 53s} B@g4 {+1.87/45 64s}
26. Bxg4 {0.00/26 156s} fxg4 {+1.52/44 64s} 27. B@f6 {-7.21/22 117s}
B@g3 {+1.67/65 65s} 28. hxg3 {-4.25/25 21s} B@h2+ {+1.17/63 65s}
29. Kxh2 {-4.25/1 0.001s} Q@h3+ {+1.75/61 65s} 30. Kg1 {-4.25/1 0s}
Qxf6 {+2.06/55 66s} 31. N@h2 {-3.70/25 14s} Qxf4 {+2.17/52 66s}
32. N@e7+ {0.00/26 43s} Kh8 {+2.93/21 1.0s} 33. P@f6 {0.00/26 37s}
B@h6 {+0.45/44 106s} 34. fxg7+ {0.00/27 49s} Bxg7 {+0.34/42 35s}
35. P@f6 {0.00/29 18s} Qxe5 {+0.29/40 72s} 36. B@d4 {0.00/29 23s}
Qxf6 {+0.22/38 73s} 37. Bxf6 {0.00/30 97s} Bxf6 {+0.20/36 73s}
38. B@h4 {0.00/30 45s} Bxe7 {+3.16/42 75s} 39. Bxf3 {-4.17/23 34s}
B@g7 {+3.93/32 75s} 40. P@f6 {-5.58/26 98s} Bexf6 {+4.51/40 76s}
41. Bxf6 {-3.96/24 22s} Bxf6 {+4.45/38 49s} 42. Q@f4 {-2.56/23 47s}
B@e5 {+4.90/36 48s} 43. Qxg4 {-5.78/22 29s} Qxg4 {+5.03/31 47s}
44. Nxg4 {-4.78/21 26s} P@h2+ {+5.61/28 46s} 45. Nxh2 {-9.02/19 49s}
P@e2 {+5.59/32 46s} 46. Q@g2 {-9.45/20 30s} P@h3 {+6.48/26 45s}
47. Qxh3 {-9.15/19 8.5s} N@g5 {+7.63/27 44s} 48. Qg4 {-11.59/22 52s}
Nxf3+ {+8.22/27 43s} 49. Qxf3 {-7.98/20 7.0s} exf1=R+ {+8.37/30 42s}
50. Rxf1 {-11.24/25 53s} P@h3 {+8.81/23 42s} 51. B@h1 {-11.39/23 30s}
B@c6 {+9.78/25 41s} 52. Qxf6+ {0.00/25 12s} Bxf6 {+9.28/22 41s}
53. B@g5 {0.00/28 32s} P@g7 {+6.16/39 60s} 54. Bxf6 {0.00/28 19s}
Q@g6 {+4.97/33 39s} 55. Bxg7+ {0.00/29 20s} Qxg7 {+3.98/31 38s}
56. P@f6 {0.00/30 36s} Qxf6 {+3.65/36 38s} 57. B@e7 {0.00/29 43s}
Q@g5 {+3.51/39 37s} 58. Bxf6+ {0.00/30 25s} Qxf6 {+3.15/37 37s}
59. Q@f5 {0.00/30 24s} B@e5 {+3.97/25 37s} 60. P@h6 {+13.61/27 58s}
P@g7 {+2.65/38 54s} 61. hxg7+ {+16.60/22 15s} Qxg7 {+0.65/19 18s}
62. P@h6 {+19.05/24 41s} Qxh6 {+0.23/17 36s} 63. Qxe5+ {+20.50/21 10s}
P@g7 {+0.17/15 35s} 64. P@f6 {+28.84/22 23s} gxf6 {+0.11/13 35s}
65. B@g5 {+37.64/21 17s} B@g7 {+0.09/11 35s} 66. Bxh6 {+47.40/23 13s}
Bxh6 {+0.08/9 35s} 67. N@g5 {+M25/20 20s} R@g6 {-9.28/28 52s}
68. P@g7+ {+M19/28 14s} Rxg7 {-10.65/20 33s} 69. Qxf6 {+M15/31 17s}
B@g6 {-10.58/18 33s} 70. N@e7 {+M13/38 20s} Bxg5 {-13.35/12 33s}
71. Qxg7+ {+M11/48 22s} Kxg7 {-13.80/10 0.037s} 72. N@h5+ {+M9/50 58s}
Bxh5 {-19.59/8 34s} 73. Nf5+ {+M7/54 30s} Kf6 {-23.11/6 34s}
74. Q@e7+ {+M5/59 18s} Kg6 {-30.89/4 34s} 75. R@g7+ {+M3/65 25s}
Kxf5 {-M1/2 0.022s} 76. Rxg5# {+M1/127 0.017s, White mates} 1-0

[Event "CrazyAraFish-0.6.0-vs-SF10"]
[Site "Darmstadt, GER"]
[Date "2019.07.27"]
[Round "5"]
[White "CrazyAraFish-0.6.0"]
[Black "stockfish-x86_64-modern  2018-11-29"]
[Result "1-0"]
[PlyCount "143"]
[TimeControl "1800+30"]
[Variant "crazyhouse"]

1. g3 {book} d5 {book} 2. d4 {book} Nf6 {book} 3. Bg2 {book} Bf5 {+0.62/30 139s}
4. Nf3 {+0.22/38 59s} e6 {+0.56/28 47s} 5. Nc3 {+0.01/37 60s} Be7 {+0.50/29 33s}
6. Nh4 {-0.04/29 60s} Be4 {+1.03/28 58s} 7. Nxe4 {+0.56/23 60s}
Nxe4 {+1.32/25 18s} 8. O-O {+0.80/21 60s} O-O {+1.34/26 57s}
9. B@e5 {+1.26/32 61s} f6 {+0.72/29 254s} 10. Bef4 {+0.77/47 61s}
f5 {+0.56/27 43s} 11. f3 {+0.76/35 61s} Nd6 {+1.35/29 58s}
12. Bxd6 {+1.17/27 61s} Qxd6 {+1.32/28 32s} 13. N@f4 {+0.88/43 61s}
Nc6 {+2.05/27 63s} 14. Kh1 {+1.28/32 62s} B@e8 {+1.50/29 239s}
15. Be3 {+0.73/41 62s} N@c4 {+3.14/24 24s} 16. Qc1 {+0.29/42 62s}
Nxe3 {+3.57/27 63s} 17. Qxe3 {+1.55/48 62s} Nxd4 {+1.89/28 89s}
18. Qxd4 {+2.04/34 63s} B@b6 {+2.36/28 73s} 19. Qxg7+ {+1.95/41 63s}
Kxg7 {+2.41/1 0.001s} 20. N@h5+ {+2.00/39 63s} Bxh5 {+3.19/24 24s}
21. Nxh5+ {+3.47/50 64s} Kf7 {+4.30/26 38s} 22. P@f2 {+3.24/52 64s}
Q@g5 {+1.45/29 353s} 23. N@g7 {+2.82/68 64s} P@e5 {+1.22/22 51s}
24. B@c1 {+2.95/39 64s} Qxg7 {+3.18/28 53s} 25. Nxg7 {+3.09/40 65s}
Kxg7 {+3.51/26 15s} 26. Q@h6+ {+3.44/52 65s} Kg8 {+4.11/28 31s}
27. Ng6 {+3.34/45 65s} N@d7 {+3.82/32 145s} 28. Nxe7+ {+2.76/61 66s}
Qxe7 {+3.75/30 27s} 29. Bg5 {+2.58/62 66s} N@f6 {+4.60/26 40s}
30. B@g6 {+3.01/39 67s} hxg6 {0.00/32 91s} 31. Qxg6+ {+2.76/59 67s}
B@g7 {0.00/32 24s} 32. P@h6 {+2.52/63 67s} Rf7 {0.00/33 38s}
33. c4 {+2.92/53 68s} d4 {0.00/29 228s} 34. Qxg7+ {+4.78/39 70s}
Rxg7 {+2.82/1 0s} 35. hxg7 {+5.55/45 69s} Kxg7 {+2.82/23 42s}
36. B@h6+ {+5.64/54 70s} Kh8 {-0.67/26 40s} 37. Bxf6+ {+5.50/51 70s}
Qxf6 {-2.75/28 80s} 38. Bg5 {+5.63/50 71s} Qg7 {-1.99/26 35s}
39. R@e7 {+5.72/49 72s} P@f7 {-3.66/29 161s} 40. N@h6 {+5.82/47 73s}
N@d6 {+0.75/26 61s} 41. Rxd7 {+5.71/40 47s} Q@e8 {-3.52/27 67s}
42. Rxd6 {+7.06/36 48s} cxd6 {-5.20/25 36s} 43. N@f6 {+8.14/35 46s}
Qef8 {-6.48/24 30s} 44. N@d7 {+9.63/40 45s} Qd8 {-4.26/26 13s}
45. Nxb6 {+9.92/43 44s} axb6 {-8.36/28 48s} 46. B@h4 {+10.26/29 43s}
B@e7 {-8.62/25 30s} 47. Nh5 {+11.57/29 43s} Bxg5 {-16.58/25 30s}
48. Nxg7 {+11.80/29 42s} B@g6 {-17.85/26 30s} 49. Nxe6 {+12.90/37 42s}
fxe6 {-17.90/24 14s} 50. Q@f7 {+14.02/29 41s} R@g7 {-21.50/26 39s}
51. Qxg6 {+14.73/24 40s} Rxg6 {-25.64/21 36s} 52. Nf7+ {+15.14/21 40s}
Kh7 {-26.56/21 30s} 53. Nxd8 {+15.01/13 40s} Rxd8 {-30.14/18 30s}
54. Bxg5 {+16.85/15 39s} Rxg5 {-24.47/19 10s} 55. B@f6 {+17.60/18 38s}
Q@g6 {-33.20/16 50s} 56. Bxd8 {+18.55/18 38s} N@h6 {-32.17/18 26s}
57. B@f6 {+20.36/19 38s} B@g7 {-37.25/16 34s} 58. Bxg5 {+22.83/22 37s}
N@h5 {-38.50/18 30s} 59. Bxh6 {+23.79/12 37s} Bxh6 {-44.75/16 30s}
60. N@e7 {+24.61/12 36s} B@f7 {-M16/31 30s} 61. Nxg6 {+25.65/15 36s}
Bxg6 {-M14/34 11s} 62. Q@e7+ {+24.38/11 36s} N@f7 {-M12/38 15s}
63. Q@e8 {+27.64/13 36s} N@h8 {-M12/38 21s} 64. R@g8 {+29.68/11 35s}
N@f8 {-M10/49 16s} 65. Rxf8 {+31.01/9 35s} Bxf8 {-M10/54 15s}
66. Q7xf8 {+37.97/7 35s} Nxg3+ {-M10/61 15s} 67. fxg3 {+42.21/5 34s}
R@g1+ {-M8/71 18s} 68. Rxg1 {+43.94/3 34s} P@g7 {-M6/97 19s}
69. Qg8+ {+34.15/7 34s} Kh6 {-M6/1 0.001s} 70. R@h4+ {+42.23/5 34s}
Bh5 {-M4/1 0.001s} 71. R@h7+ {+81.41/3 34s} Kg6 {-M2/1 0.002s}
72. Qxg7# {+M1/1 50s, White mates} 1-0

[Event "CrazyAraFish-0.6.0-vs-SF10"]
[Site "Darmstadt, GER"]
[Date "2019.07.27"]
[Round "5"]
[White "stockfish-x86_64-modern  2018-11-29"]
[Black "CrazyAraFish-0.6.0"]
[Result "0-1"]
[PlyCount "102"]
[TimeControl "1800+30"]
[Variant "crazyhouse"]

1. g3 {book} d5 {book} 2. d4 {book} Nf6 {book} 3. Bg2 {book} Bf5 {-0.16/37 58s}
4. Nc3 {+0.23/30 174s} e6 {-0.09/26 59s} 5. Nf3 {+0.48/27 33s}
Nc6 {-0.01/26 59s} 6. O-O {-0.23/28 120s} Be7 {-0.05/28 59s}
7. Ne5 {0.00/31 79s} O-O {+0.47/32 60s} 8. h3 {0.00/33 409s} h6 {+0.04/36 60s}
9. Nxc6 {+1.65/27 55s} bxc6 {+0.01/43 60s} 10. N@e5 {+1.50/26 41s}
Qe8 {+0.05/42 60s} 11. Bf4 {+1.12/31 129s} Kh8 {+0.22/48 60s}
12. Qd2 {+1.52/25 25s} Kh7 {+0.23/50 61s} 13. Qc1 {+1.51/24 111s}
N@g6 {+0.33/38 61s} 14. Nxg6 {+3.57/26 21s} fxg6 {+0.87/35 61s}
15. Bxc7 {+3.26/27 69s} N@g5 {+0.53/50 61s} 16. N@f4 {+3.41/26 101s}
c5 {+0.79/41 61s} 17. Be5 {+1.00/27 337s} cxd4 {+2.74/40 62s}
18. Bxd4 {+1.48/25 11s} P@g4 {+2.86/50 62s} 19. hxg4 {0.00/25 137s}
Nxg4 {+3.22/45 62s} 20. P@f3 {+1.25/26 31s} e5 {+3.83/43 62s}
21. fxg4 {+2.08/21 10s} Bxg4 {+4.26/48 63s} 22. Bxe5 {-3.32/24 258s}
P@f3 {+5.59/30 63s} 23. exf3 {-3.94/23 128s} Bxf3 {+6.92/19 63s}
24. P@f7 {-5.25/24 97s} Qxf7 {+7.59/35 64s} 25. P@h5 {-3.96/20 17s}
Bxh5 {+8.15/38 64s} 26. f3 {-6.87/23 62s} P@h3 {+8.83/29 65s}
27. Nxh3 {-6.52/20 12s} Nxh3+ {+8.76/31 65s} 28. Bxh3 {-4.08/20 18s}
N@g5 {+9.32/33 65s} 29. P@g2 {-1.70/19 10s} Nxh3+ {+9.83/35 66s}
30. gxh3 {-4.34/21 37s} P@g2 {+10.28/31 66s} 31. Rf2 {-5.62/22 68s}
B@d6 {+10.86/31 67s} 32. N@f6+ {-9.40/18 39s} Bxf6 {+13.26/15 68s}
33. Bxd6 {-15.35/17 30s} Bxc3 {+13.61/21 67s} 34. Bf4 {-17.50/17 30s}
P@d2 {+16.76/21 68s} 35. Qd1 {-22.15/18 30s} Bxb2 {+17.33/21 69s}
36. Qxd2 {-24.37/16 30s} N@c4 {+19.66/18 69s} 37. Qe2 {-24.40/18 30s}
N@d4 {+20.09/19 70s} 38. Qd3 {-31.53/17 30s} Bxa1 {+19.74/20 70s}
39. Rxg2 {-34.87/17 30s} Nxf3+ {+21.68/21 71s} 40. Kh1 {-53.50/18 27s}
R@e1+ {+23.10/15 72s} 41. B@f1 {-44.17/18 26s} P@e4 {+24.32/16 47s}
42. N@h2 {-47.50/18 37s} exd3 {+26.75/17 46s} 43. P@e7 {-M18/21 30s}
Nxh2 {+29.91/23 45s} 44. exf8=N+ {-M16/26 18s} Rxf8 {+30.27/13 45s}
45. R@h8+ {-M14/29 22s} Kxh8 {+31.60/9 44s} 46. P@e7 {-M12/37 21s}
Rxf1+ {+29.56/11 43s} 47. N@g1 {-M10/53 13s} Rxg1+ {+29.11/9 42s}
48. Rxg1 {-M8/57 18s} N@f2+ {+31.25/7 42s} 49. Kg2 {-M6/67 18s}
Bf3+ {+49.58/3 41s} 50. Kxh2 {-M4/75 26s} N@g4+ {+83.63/3 41s}
51. hxg4 {-M2/1 0.001s} R@h3# {+M1/1 60s, Black mates} 0-1
