# Supplementary material for: Learning to Play the Chess Variant Crazyhouse Above World Champion Level With Deep Neural Networks and Human Data
Source: Front Artif Intell. 2020 Apr 28;3:24. doi: 10.3389/frai.2020.00024 (PMC7861260; doi:10.3389/frai.2020.00024)
Supplement: Supplementary file 2 [file Data_Sheet_2.ZIP]

Archive with 11 entries (8 files):
- default/
- default/1600sim_vs_800sim_100_matches.pgn
- default/2400sim_vs_800sim_100_matches.pgn
- with_q_pv_values/
- with_q_pv_values/1600sim_vs_800sim_100_matches.pgn
- with_q_pv_values/800sim_vs_800sim_100_matches.pgn
- with_q_pv_values/2400sim_vs_800sim_100_matches.pgn
- with_q-values/
- with_q-values/1600sim_vs_800sim_100_matches.pgn
- with_q-values/2400sim_vs_800sim_100_matches.pgn
- with_q-values/800sim_vs_800sim_100_matches.pgn
