# Supplementary material for: Learning to Play the Chess Variant Crazyhouse Above World Champion Level With Deep Neural Networks and Human Data
Source: Front Artif Intell. 2020 Apr 28;3:24. doi: 10.3389/frai.2020.00024 (PMC7861260; doi:10.3389/frai.2020.00024)
Supplement: Supplementary file 2 [file Data_Sheet_2.ZIP › default/1600sim_vs_800sim_100_matches.pgn]

Score of CrazyAra-Dev-0.4.1-No-Q-1600sim vs CrazyAra-Dev-0.4.1-No-Q-800sim: 80 - 20 - 0 [0.800]
Elo difference: 240.82 +/- 88.88

100 of 100 games finished.


[Event "No-Q-1600sim"]
[Site "?"]
[Date "2019.04.29"]
[Round "1"]
[White "CrazyAra-Dev-0.4.1-No-Q-1600sim"]
[Black "CrazyAra-Dev-0.4.1-No-Q-800sim"]
[Result "0-1"]
[PlyCount "74"]
[TimeControl "40/1200"]
[Variant "crazyhouse"]

1. e4 {+0.60/19 5.1s} e6 {-0.60/15 2.6s} 2. Nc3 {+0.90/20 4.8s}
d5 {-0.91/20 2.4s} 3. exd5 {+0.99/22 5.1s} exd5 {-1.01/18 2.5s}
4. Nf3 {+1.12/22 5.3s} Nf6 {-1.01/17 2.6s} 5. Bb5+ {+1.23/22 5.3s}
c6 {-1.16/17 2.6s} 6. Qe2+ {+1.23/25 5.7s} Be7 {-1.14/23 2.8s}
7. P@e5 {+1.14/23 5.5s} O-O {-0.66/21 2.7s} 8. exf6 {+0.68/27 6.0s}
Bxf6 {-0.78/25 2.9s} 9. N@h5 {+1.21/25 5.7s} Re8 {-0.79/22 2.8s}
10. Nxd5 {+2.41/26 6.0s} Rxe2+ {-2.47/21 2.8s} 11. Bxe2 {+2.01/27 6.1s}
cxd5 {-2.09/22 2.9s} 12. Nxf6+ {+2.15/21 5.8s} gxf6 {-1.75/20 2.8s}
13. d4 {+1.71/20 5.8s} Nc6 {-1.49/19 2.7s} 14. P@g7 {+2.38/22 5.7s}
N@g6 {-2.02/21 2.8s} 15. B@h6 {+1.38/24 5.8s} N@e6 {-1.35/20 2.7s}
16. h4 {+0.78/26 5.8s} P@h5 {-0.07/18 2.8s} 17. Bcg5 {+0.76/21 5.8s}
Nxg7 {+0.11/19 2.8s} 18. Bxg7 {-0.28/22 6.0s} Kxg7 {+0.21/18 2.8s}
19. Bxf6+ {-0.49/19 5.8s} Kxf6 {+1.16/19 2.9s} 20. P@e5+ {-1.37/21 6.0s}
Ke7 {+1.49/16 2.8s} 21. N@f6 {-1.57/18 5.7s} B@a5+ {+1.43/16 2.8s}
22. c3 {-1.60/17 5.8s} P@e4 {+3.12/14 2.7s} 23. Kf1 {-0.96/21 5.6s}
P@g7 {+2.39/20 2.8s} 24. Ng5 {-2.41/26 6.0s} gxf6 {+2.55/25 3.0s}
25. exf6+ {-2.64/25 6.0s} Kxf6 {+2.56/22 2.9s} 26. Nxh7+ {-2.67/26 6.1s}
Ke7 {+4.03/23 3.0s} 27. P@f6+ {-3.32/24 6.1s} Kd7 {+3.30/17 2.9s}
28. P@e7 {-3.96/24 6.2s} Qg8 {+3.41/22 3.1s} 29. R@f8 {-4.37/19 6.0s}
P@f3 {+2.73/16 2.8s} 30. e8=Q+ {-1.51/24 6.0s} Kc7 {+2.59/19 2.9s}
31. Qxf7+ {-0.77/22 5.7s} Kb8 {+4.85/21 2.9s} 32. gxf3 {-5.89/24 5.9s}
Qxf7 {+9.09/23 2.6s} 33. Rxf7 {-10.18/26 5.3s} P@g2+ {+9.92/21 2.4s}
34. Kxg2 {-11.20/20 4.0s} B@h3+ {+16.32/19 1.4s} 35. Rxh3 {-17.48/14 1.8s}
Bxh3+ {+24.20/12 1.3s} 36. Kxh3 {-25.63/12 1.6s} N@f4+ {+39.40/11 0.74s}
37. Kg3 {-52.81/4 1.1s} Q@g2# {+M1/1 0.45s, Black mates} 0-1

[Event "No-Q-1600sim"]
[Site "?"]
[Date "2019.04.29"]
[Round "1"]
[White "CrazyAra-Dev-0.4.1-No-Q-800sim"]
[Black "CrazyAra-Dev-0.4.1-No-Q-1600sim"]
[Result "0-1"]
[PlyCount "98"]
[TimeControl "40/1200"]
[Variant "crazyhouse"]

1. e4 {book} e5 {-0.68/21 4.8s} 2. Nf3 {+0.64/21 2.4s} Nc6 {-0.60/22 5.3s}
3. Bc4 {+0.56/22 2.5s} Be7 {-0.48/21 5.2s} 4. d4 {+0.93/20 2.5s}
exd4 {-0.70/25 5.7s} 5. Nxd4 {+0.78/21 2.7s} Nxd4 {-0.58/23 5.5s}
6. Qxd4 {+0.56/19 2.7s} Bf6 {-0.36/23 5.9s} 7. e5 {+0.37/22 2.8s}
N@c6 {-0.38/21 5.7s} 8. Qe3 {+0.73/19 2.7s} Nxe5 {-0.33/21 5.8s}
9. P@d4 {+0.33/19 2.7s} d6 {-0.33/21 5.7s} 10. dxe5 {+0.24/16 2.7s}
dxe5 {-1.03/25 5.7s} 11. N@f3 {+0.44/18 2.7s} Bg4 {+0.11/19 5.6s}
12. Nc3 {+0.33/17 2.8s} P@d4 {-0.08/24 6.0s} 13. Qe4 {+0.35/18 2.7s}
Bxf3 {-0.41/21 5.9s} 14. Qxf3 {+0.47/20 2.9s} dxc3 {-0.61/26 6.0s}
15. bxc3 {+0.80/17 2.7s} P@b2 {-0.37/24 5.8s} 16. Bxf7+ {+0.51/23 2.8s}
Kxf7 {-0.81/25 6.1s} 17. N@g5+ {+0.84/21 2.8s} Ke7 {-0.88/21 5.8s}
18. B@a3+ {+0.97/21 2.8s} c5 {0.00/20 5.7s} 19. Baxb2 {+0.19/17 2.8s}
B@c6 {-0.12/21 5.7s} 20. P@e4 {+0.20/15 2.8s} h6 {+0.52/20 5.9s}
21. P@f7 {-0.15/18 2.8s} hxg5 {+0.12/22 5.9s} 22. fxg8=Q {-0.06/18 2.9s}
Rxg8 {0.00/23 6.1s} 23. N@g6+ {-0.02/19 2.9s} Kd7 {+0.14/21 5.9s}
24. P@d5 {+0.28/20 2.8s} Ba4 {+0.67/22 6.0s} 25. Qf5+ {-1.74/21 2.8s}
Kc7 {+2.88/21 6.1s} 26. Nxe5 {-2.27/19 2.8s} N@h4 {+3.75/22 6.1s}
27. Qe6 {-3.98/20 2.8s} Nxg2+ {+4.45/22 6.0s} 28. Kf1 {-3.92/20 2.9s}
Bxe5 {+5.38/22 5.9s} 29. Qxe5+ {-5.24/21 2.9s} P@d6 {+5.12/20 6.0s}
30. Bxg5 {-3.93/19 2.9s} dxe5 {+4.99/22 6.2s} 31. Bxd8+ {-4.39/19 3.0s}
Raxd8 {+4.99/19 5.9s} 32. Q@e7+ {-4.11/14 2.9s} Rd7 {+5.32/23 6.0s}
33. Qxc5+ {-4.48/21 2.9s} Kb8 {+4.72/21 6.0s} 34. P@c7+ {-4.40/19 2.9s}
Rxc7 {+4.77/23 6.1s} 35. Qxc7+ {-4.62/24 3.0s} Kxc7 {+4.86/24 6.2s}
36. d6+ {-4.28/17 2.9s} Kxd6 {+4.84/19 6.1s} 37. Ba3+ {-4.32/18 2.9s}
P@c5 {+5.07/21 6.2s} 38. Rd1+ {-4.59/16 2.9s} P@d4 {+5.61/21 6.3s}
39. Bxc5+ {-4.94/19 3.0s} Kxc5 {+5.27/21 6.2s} 40. B@b4+ {-4.87/18 2.9s}
Kc6 {+8.22/23 6.4s} 41. P@d5+ {-6.75/22 3.0s} Kc7 {+9.03/21 6.3s}
42. d6+ {-7.51/17 3.0s} Kc8 {+12.90/17 6.2s} 43. R@c7+ {-13.09/14 3.0s}
Kb8 {+14.92/15 6.0s} 44. Rxb7+ {-12.84/13 3.0s} Kxb7 {+15.25/17 6.1s}
45. P@c6+ {-14.68/12 2.9s} Bxc6 {+17.38/13 6.0s} 46. P@a6+ {-16.89/11 2.9s}
Kxa6 {+20.75/14 5.1s} 47. P@b5+ {-23.56/11 2.7s} Bxb5+ {+29.47/17 3.7s}
48. Kxg2 {-32.86/8 1.9s} N@f4+ {+45.82/7 1.6s} 49. Kf3 {-46.27/6 0.58s}
Q@g2# {+M1/5 1.2s, Black mates} 0-1

[Event "No-Q-1600sim"]
[Site "?"]
[Date "2019.04.29"]
[Round "2"]
[White "CrazyAra-Dev-0.4.1-No-Q-1600sim"]
[Black "CrazyAra-Dev-0.4.1-No-Q-800sim"]
[Result "0-1"]
[PlyCount "56"]
[TimeControl "40/1200"]
[Variant "crazyhouse"]

1. e4 {book} e5 {-0.60/15 2.4s} 2. Nf3 {+0.59/26 5.1s} Nc6 {-0.60/22 2.5s}
3. Bc4 {+0.56/27 5.5s} Be7 {-0.37/21 2.5s} 4. d4 {+0.74/23 5.5s}
exd4 {-0.79/22 2.6s} 5. Nxd4 {+0.63/26 5.9s} Ne5 {-0.72/20 2.7s}
6. Nf5 {+0.92/26 5.5s} Bf6 {-1.21/22 2.6s} 7. P@g5 {+0.84/26 5.8s}
P@h3 {-0.53/23 2.6s} 8. gxf6 {+0.57/22 5.6s} Qxf6 {-0.36/20 2.8s}
9. B@f1 {+0.44/24 5.7s} hxg2 {-1.29/18 2.7s} 10. Bxg2 {+1.17/20 5.6s}
Nxc4 {-1.27/18 2.7s} 11. Nc3 {+1.46/21 5.8s} P@e6 {-1.42/17 2.7s}
12. P@g5 {+1.20/22 5.7s} Qg6 {-0.99/19 2.7s} 13. Nh4 {+0.94/20 5.8s}
B@e5 {-0.57/16 2.7s} 14. Nxg6 {+0.69/24 5.7s} hxg6 {-0.83/18 2.7s}
15. Q@c5 {+0.39/24 5.6s} N@h4 {-0.35/21 2.6s} 16. Rg1 {-0.13/22 5.7s}
Bxh2 {+0.68/21 2.8s} 17. Qxc4 {-0.54/27 5.9s} Bxg1 {+0.51/21 2.8s}
18. Nb5 {-0.09/22 5.7s} Nxg2+ {-0.06/21 2.8s} 19. Kf1 {-1.15/25 5.8s}
B@b6 {+0.22/22 2.8s} 20. Nxc7+ {-1.23/23 5.8s} Bxc7 {+1.65/23 2.9s}
21. Qxc7 {-1.86/23 5.9s} Bh2 {+2.29/20 2.7s} 22. N@d6+ {-2.10/20 5.6s}
Bxd6 {+2.30/20 2.8s} 23. Qdxd6 {-3.34/22 5.3s} R@e1+ {+1.93/17 2.6s}
24. Kxg2 {-2.38/1 0.015s} N@h4+ {+2.19/17 2.6s} 25. Kh3 {-3.17/18 5.2s}
Nf5+ {+5.40/15 2.5s} 26. Kg2 {-7.18/18 4.6s} Nxd6 {+13.40/21 2.2s}
27. N@g3 {-11.22/22 3.9s} P@g4 {+27.54/17 1.9s} 28. Qxd6 {-27.18/9 1.9s}
Q@f3# {+M1/6 0.46s, Black mates} 0-1

[Event "No-Q-1600sim"]
[Site "?"]
[Date "2019.04.29"]
[Round "2"]
[White "CrazyAra-Dev-0.4.1-No-Q-800sim"]
[Black "CrazyAra-Dev-0.4.1-No-Q-1600sim"]
[Result "0-1"]
[PlyCount "124"]
[TimeControl "40/1200"]
[Variant "crazyhouse"]

1. e4 {book} e6 {book} 2. Nc3 {+0.95/16 2.4s} Nc6 {-0.68/26 5.1s}
3. d4 {+0.68/21 2.5s} d5 {-0.41/28 5.5s} 4. Nf3 {+0.85/19 2.5s}
dxe4 {-0.78/24 5.4s} 5. Nxe4 {+0.76/21 2.7s} Nf6 {-0.77/22 5.6s}
6. Neg5 {+0.72/19 2.6s} Qd5 {-0.53/26 5.4s} 7. Be2 {+0.83/25 2.7s}
P@g4 {-0.75/23 5.7s} 8. O-O {+1.06/21 2.7s} gxf3 {-0.92/21 5.6s}
9. Bxf3 {+1.03/20 2.7s} Qxf3 {-0.57/19 5.8s} 10. Nxf3 {+0.71/17 2.7s}
B@h5 {-0.72/16 5.4s} 11. P@e2 {+0.99/16 2.7s} Be7 {-0.64/16 5.6s}
12. c3 {+1.33/15 2.7s} h6 {-0.51/18 5.5s} 13. Bf4 {+0.82/17 2.7s}
Nd5 {+0.60/27 5.8s} 14. Bg3 {-0.50/18 2.8s} N@f4 {+0.53/28 5.9s}
15. P@e4 {-0.42/24 2.8s} Bxf3 {+1.28/28 6.3s} 16. exf3 {-0.99/27 2.9s}
N@e2+ {+1.30/26 6.1s} 17. Kh1 {-1.26/25 3.0s} Nxg2 {+1.45/26 6.3s}
18. exd5 {-1.17/23 2.9s} Ngf4 {+1.16/25 6.1s} 19. Bxf4 {-0.93/22 3.0s}
Nxf4 {+0.68/27 6.4s} 20. Rg1 {-0.21/24 2.9s} exd5 {+1.05/25 6.0s}
21. Rxg7 {-0.87/22 2.9s} B@f6 {+1.35/29 6.3s} 22. Q@g8+ {-1.34/22 2.9s}
Rxg8 {+0.86/31 6.4s} 23. Rxg8+ {-0.85/28 3.1s} Q@f8 {+1.12/25 6.3s}
24. Rxf8+ {-1.38/21 2.9s} Bxf8 {+1.00/27 6.1s} 25. B@f1 {-0.47/26 3.0s}
P@e2 {+1.17/21 6.0s} 26. Qe1 {-0.75/17 2.9s} P@h3 {+1.89/22 5.9s}
27. Bxe2 {-2.01/21 2.8s} Be6 {+0.14/24 6.1s} 28. Bf1 {-1.68/20 2.9s}
Nxd4 {+1.32/22 6.2s} 29. Bxh3 {-0.98/23 3.1s} Nxh3 {+0.59/25 6.1s}
30. R@g8 {-0.42/22 3.0s} R@g7 {+1.53/25 6.3s} 31. Rxg7 {-1.03/24 3.0s}
B6xg7 {+0.41/28 6.5s} 32. cxd4 {-0.85/22 3.0s} P@g2+ {+0.62/26 6.5s}
33. Kxg2 {-0.92/1 0.004s} Nf4+ {+0.34/24 6.6s} 34. Kg1 {-0.39/23 3.1s}
B@g2 {+0.20/22 6.3s} 35. N@g3 {-0.03/21 3.1s} Bxf3 {-0.09/21 6.5s}
36. Qxe6+ {+0.04/19 3.2s} Nxe6 {-0.16/21 6.5s} 37. P@d7+ {+0.18/18 3.2s}
Kxd7 {-0.57/24 6.6s} 38. B@h3 {+1.01/19 3.1s} R@g6 {+0.99/20 6.5s}
39. P@g2 {-0.09/18 3.1s} P@g4 {-0.66/20 6.5s} 40. P@f5 {+1.44/19 3.1s}
gxh3 {-1.14/22 6.7s} 41. fxe6+ {+1.30/20 3.2s} Rxe6 {-0.05/28 6.7s}
42. Q@f5 {+2.44/16 3.1s} B@g6 {-0.09/19 6.6s} 43. Qxf3 {+0.36/17 3.2s}
P@e4 {+0.24/23 6.7s} 44. Qb3 {+0.12/16 3.1s} Bxd4 {+0.19/22 6.5s}
45. B@g4 {-0.27/18 3.1s} Bxf2+ {+1.76/23 6.6s} 46. Kxf2 {-0.96/17 3.0s}
Q@f4+ {+2.41/21 6.3s} 47. P@f3 {-3.09/20 3.1s} P@e3+ {+3.88/23 6.4s}
48. Kf1 {-3.28/20 3.0s} hxg2+ {+4.00/21 6.3s} 49. Kxg2 {-3.85/21 3.1s}
exf3+ {+3.55/26 6.4s} 50. Kh3 {-2.80/18 3.0s} Qxg4+ {+4.38/17 6.2s}
51. Kxg4 {-3.76/1 0.003s} h5+ {+6.45/18 5.3s} 52. Nxh5 {-5.39/16 2.8s}
Bxh5+ {+5.81/21 6.0s} 53. Kxh5 {-6.48/15 2.8s} P@g6+ {+5.96/17 6.1s}
54. Kg5 {-5.05/18 2.9s} B@h6+ {+5.10/17 6.2s} 55. Kh4 {-3.81/17 2.9s}
Be7+ {+6.06/19 6.2s} 56. Kg3 {-5.64/13 2.9s} Bd6+ {+6.87/18 6.3s}
57. Kxf3 {-7.02/17 3.0s} N@d4+ {+7.05/21 6.1s} 58. Kg2 {-7.61/20 2.7s}
P@f3+ {+9.06/19 4.7s} 59. Kh3 {-8.30/16 2.1s} P@g4+ {+11.34/18 3.0s}
60. Kxg4 {-8.28/16 2.2s} Re4+ {+13.83/15 2.9s} 61. Kh3 {-15.50/13 1.4s}
P@g4+ {+20.06/13 1.4s} 62. Kh4 {-7.66/1 0.025s} Nf5# {+M1/9 1.2s, Black mates}
0-1

[Event "No-Q-1600sim"]
[Site "?"]
[Date "2019.04.29"]
[Round "3"]
[White "CrazyAra-Dev-0.4.1-No-Q-1600sim"]
[Black "CrazyAra-Dev-0.4.1-No-Q-800sim"]
[Result "1-0"]
[PlyCount "59"]
[TimeControl "40/1200"]
[Variant "crazyhouse"]

1. e4 {book} e6 {book} 2. Nc3 {+0.90/23 4.9s} d5 {-0.91/22 2.4s}
3. exd5 {+1.00/22 5.2s} exd5 {-0.98/21 2.6s} 4. Bb5+ {+1.11/22 5.2s}
c6 {-1.01/21 2.6s} 5. Qe2+ {+0.79/25 5.6s} Be7 {-0.67/24 2.7s}
6. Ba4 {+1.03/24 5.5s} Nf6 {-1.04/22 2.7s} 7. d4 {+0.64/24 5.7s}
O-O {-0.59/22 2.8s} 8. P@h6 {+0.61/22 5.6s} gxh6 {-0.73/20 2.7s}
9. Bxh6 {+0.50/23 5.6s} Ng4 {-0.39/19 2.7s} 10. Bxf8 {+0.01/19 5.7s}
Qxf8 {+0.06/17 2.8s} 11. R@g3 {0.00/20 5.7s} P@g7 {+0.20/19 2.7s}
12. Rxg4 {-0.13/18 5.8s} Bxg4 {+0.18/17 2.7s} 13. Qxg4 {-0.31/21 5.9s}
R@g6 {+0.28/15 2.8s} 14. Qe2 {-0.30/18 5.6s} B@b4 {+0.57/15 2.7s}
15. B@d2 {0.00/18 5.8s} Nd7 {+0.23/15 2.7s} 16. N@f4 {+0.13/19 5.8s}
Re8 {+0.12/17 2.8s} 17. P@e6 {+0.79/25 6.2s} fxe6 {-0.77/21 2.9s}
18. Nxg6 {+0.82/21 6.0s} hxg6 {-0.80/21 2.9s} 19. Qxe6+ {+0.81/24 6.0s}
P@f7 {-0.91/19 2.8s} 20. Qxd7 {+1.03/19 5.8s} N@c4 {-0.29/22 2.8s}
21. P@e6 {+1.33/27 6.0s} fxe6 {-1.14/18 2.9s} 22. N@g5 {+1.60/21 5.9s}
Bxg5 {-1.04/20 2.8s} 23. Bxg5 {+1.20/24 6.1s} N@e4 {-0.15/17 2.8s}
24. B@f7+ {+0.91/23 6.0s} Qxf7 {-0.93/21 2.9s} 25. Qxf7+ {+0.33/22 6.1s}
Kxf7 {-0.55/19 2.8s} 26. Nf3 {+0.94/20 5.9s} B@h5 {+0.21/17 2.9s}
27. Q@d7+ {+5.40/21 5.0s} P@e7 {-5.97/18 2.1s} 28. Qxe8+ {+11.92/25 3.5s}
Kxe8 {-10.46/1 0.001s} 29. R@c8+ {+15.61/23 3.1s} Kd7 {-29.92/19 1.9s}
30. R@d8# {+M1/7 1.1s, White mates} 1-0

[Event "No-Q-1600sim"]
[Site "?"]
[Date "2019.04.29"]
[Round "3"]
[White "CrazyAra-Dev-0.4.1-No-Q-800sim"]
[Black "CrazyAra-Dev-0.4.1-No-Q-1600sim"]
[Result "1-0"]
[PlyCount "113"]
[TimeControl "40/1200"]
[Variant "crazyhouse"]

1. e4 {book} e5 {book} 2. Nf3 {book} Nc6 {-0.59/22 5.3s} 3. Bc4 {+0.57/19 2.5s}
Be7 {-0.50/22 5.4s} 4. d4 {+0.84/20 2.7s} exd4 {-0.74/24 5.7s}
5. Nxd4 {+0.77/21 2.6s} Nxd4 {-0.54/25 5.9s} 6. Qxd4 {+0.51/23 2.8s}
Bf6 {-0.26/23 5.7s} 7. e5 {+0.48/17 2.7s} N@c6 {-0.38/23 5.9s}
8. Qe3 {+0.53/20 2.8s} Nxe5 {-0.27/20 5.6s} 9. P@d4 {+0.28/18 2.7s}
d6 {-0.65/21 5.7s} 10. dxe5 {+0.30/19 2.8s} dxe5 {-0.37/19 5.6s}
11. N@d5 {+0.19/15 2.6s} P@e6 {+0.18/21 5.8s} 12. Nxf6+ {-0.38/17 2.8s}
Nxf6 {+0.12/18 5.7s} 13. Qxe5 {-0.82/16 2.7s} P@h3 {+0.92/23 5.9s}
14. Rg1 {-0.71/19 2.7s} hxg2 {+0.71/21 5.7s} 15. P@e2 {-0.35/16 2.7s}
N@g4 {+1.45/22 5.8s} 16. Qg3 {-1.36/22 2.8s} P@e3 {+2.98/22 5.9s}
17. Bxe3 {-2.40/21 2.8s} Nxe3 {+2.22/26 5.9s} 18. Qxe3 {-2.65/19 2.9s}
B@d4 {+2.60/20 5.8s} 19. Qb3 {-2.53/15 2.8s} Bxf2+ {+1.59/21 5.7s}
20. Kxf2 {-2.83/1 0.002s} Qd4+ {+1.23/22 5.8s} 21. Kxg2 {-1.30/19 2.7s}
P@h3+ {+0.94/22 5.7s} 22. Qxh3 {-0.44/21 2.9s} Qxc4 {+0.70/21 5.9s}
23. B@d3 {-0.56/20 2.9s} B@e4+ {+0.87/20 6.1s} 24. P@f3 {-0.65/16 3.0s}
Bxd3 {+0.64/18 6.1s} 25. cxd3 {-0.45/16 3.0s} e5 {+0.47/21 6.0s}
26. Qxc8+ {-0.09/18 2.9s} Rxc8 {-0.08/25 6.0s} 27. dxc4 {-0.01/21 2.8s}
P@h3+ {-0.26/24 6.0s} 28. Kf1 {+0.38/21 2.9s} B@e3 {-0.83/23 5.9s}
29. B@a4+ {+4.60/21 2.6s} c6 {-6.87/26 5.1s} 30. N@d6+ {+4.79/18 2.6s}
Kd7 {-6.79/24 4.8s} 31. B@f5+ {+7.34/23 2.5s} Kxd6 {-9.42/20 4.4s}
32. B@b4+ {+13.89/17 2.0s} Q@c5 {-7.41/20 3.8s} 33. N@e4+ {+9.32/20 2.5s}
Kc7 {-9.87/22 4.5s} 34. Bxc5 {+7.51/21 2.8s} Bxc5 {-6.02/24 6.2s}
35. Nxc5 {+6.20/22 3.0s} N@e3+ {-5.67/25 6.4s} 36. Ke1 {+5.70/22 3.1s}
Nxf5 {-5.64/21 6.2s} 37. B@a5+ {+5.22/19 3.0s} B@b6 {-4.89/23 6.3s}
38. Bxb6+ {+5.25/20 3.0s} axb6 {-4.63/21 6.2s} 39. P@d6+ {+6.73/19 3.0s}
Kxd6 {-5.16/21 6.0s} 40. Nxb7+ {+4.93/18 3.0s} Kc7 {-5.03/17 6.1s}
41. P@d6+ {+6.01/15 2.9s} Kd7 {-5.70/17 5.4s} 42. Rxg7 {+6.97/14 2.6s}
P@f2+ {-5.34/18 5.4s} 43. Kxf2 {+5.60/18 2.7s} B@e3+ {-6.40/23 5.9s}
44. Ke1 {+5.62/22 2.8s} Nxd6 {-5.36/22 5.8s} 45. Nxd6 {+4.74/20 3.1s}
P@f2+ {-7.60/26 6.2s} 46. Kd1 {+7.67/23 3.0s} f1=Q+ {-7.64/25 6.1s}
47. B@e1 {+8.50/19 3.0s} Qxe1+ {-8.97/23 6.0s} 48. Kxe1 {+8.98/22 3.1s}
B@b4+ {-8.31/21 6.4s} 49. P@c3 {+7.69/15 3.1s} Bxc3+ {-7.75/20 6.5s}
50. Nxc3 {+8.23/20 3.2s} P@f2+ {-8.30/22 6.5s} 51. Kd1 {+8.43/18 3.1s}
f1=Q+ {-10.04/20 5.8s} 52. B@e1 {+10.56/19 3.0s} Qxe1+ {-10.84/18 5.8s}
53. Kxe1 {+11.33/17 3.0s} B@d2+ {-12.71/19 6.1s} 54. Kd1 {+14.13/17 2.8s}
Kxd6 {-13.40/16 5.6s} 55. N@e4+ {+13.44/16 2.8s} Kc7 {-15.17/19 4.0s}
56. Q@a7+ {+25.68/18 1.9s} B@b7 {-25.94/20 2.0s}
57. Q@d6# {+M1/17 1.3s, White mates} 1-0

[Event "No-Q-1600sim"]
[Site "?"]
[Date "2019.04.29"]
[Round "4"]
[White "CrazyAra-Dev-0.4.1-No-Q-1600sim"]
[Black "CrazyAra-Dev-0.4.1-No-Q-800sim"]
[Result "1-0"]
[PlyCount "127"]
[TimeControl "40/1200"]
[Variant "crazyhouse"]

1. e4 {book} e5 {book} 2. Nf3 {book} Nc6 {-0.58/21 2.5s} 3. Bc4 {+0.54/22 5.1s}
Be7 {-0.47/22 2.6s} 4. d4 {+0.77/23 5.7s} exd4 {-0.73/22 2.6s}
5. Nxd4 {+0.77/23 5.6s} Nxd4 {-0.61/22 2.8s} 6. Qxd4 {+0.51/24 6.0s}
Bf6 {-0.32/18 2.6s} 7. e5 {+0.34/22 5.6s} N@c6 {-0.35/21 2.8s}
8. Qe3 {+0.47/23 5.9s} Nxe5 {-0.32/19 2.7s} 9. P@d4 {+0.39/19 5.6s}
d6 {-0.28/18 2.8s} 10. dxe5 {+0.23/18 5.7s} dxe5 {-0.14/15 2.7s}
11. N@f3 {+0.42/18 5.5s} Bg4 {+0.29/16 2.6s} 12. Nc3 {+0.32/20 5.6s}
P@d4 {+0.04/18 2.8s} 13. Qe4 {+0.45/21 5.7s} Bxf3 {-0.25/19 2.8s}
14. Qxf3 {+0.57/27 6.1s} dxc3 {-0.51/19 2.9s} 15. bxc3 {+0.73/25 5.8s}
P@b2 {+0.02/17 2.8s} 16. Bxf7+ {+0.85/24 6.1s} Kxf7 {-0.52/22 2.8s}
17. N@g5+ {+0.94/22 5.9s} Ke7 {-0.70/20 2.8s} 18. B@a3+ {+0.62/22 5.9s}
B@d6 {-0.98/19 2.8s} 19. Baxb2 {+1.30/22 5.7s} Nh6 {-0.35/18 2.7s}
20. Qxb7 {+1.53/19 5.9s} N@c5 {-1.49/18 2.7s} 21. Qd5 {+1.87/21 5.9s}
N@b6 {-1.41/19 2.8s} 22. Qf3 {+1.31/20 5.8s} Nc4 {-0.33/19 2.7s}
23. P@b7 {0.00/22 5.9s} P@d2+ {+1.00/23 2.9s} 24. Bxd2 {-2.29/24 6.3s}
Nxd2 {+2.12/23 3.0s} 25. bxa8=Q {-2.44/22 6.1s} Nxf3+ {+1.51/20 3.0s}
26. Qxf3 {-0.61/22 6.3s} B@d2+ {+1.11/20 3.0s} 27. Kxd2 {-0.66/20 6.1s}
Bxg5+ {+0.75/19 2.9s} 28. P@e3 {-0.69/19 5.8s} N@c4+ {+0.53/17 2.9s}
29. Kc1 {-0.56/17 5.8s} Q@d2+ {+0.44/16 2.9s} 30. Kb1 {-0.21/1 0.003s}
c6 {+1.86/17 2.9s} 31. B@b3 {-1.64/23 5.8s} Nxb3 {+2.18/20 2.9s}
32. R@b7+ {-1.93/21 5.9s} B@c7 {+0.18/17 2.9s} 33. axb3 {+0.40/22 6.3s}
Rf8 {+0.33/19 3.0s} 34. bxc4 {+1.23/23 6.6s} Rxf3 {-0.71/19 3.0s}
35. N@e4 {+1.48/20 6.4s} Rxf2 {-1.25/19 3.1s} 36. Nxd2 {+1.71/27 6.6s}
Rxd2 {-1.30/18 3.0s} 37. N@e4 {+1.63/25 6.3s} Rxc2 {-1.45/22 3.1s}
38. Nxg5 {+1.99/23 6.6s} Rxb2+ {-1.50/16 3.1s} 39. Rxb2 {+1.99/19 6.4s}
B@d3+ {-1.85/20 3.0s} 40. B@c2 {+1.85/24 6.5s} Bxc2+ {-2.75/20 3.1s}
41. Rxc2 {+1.59/20 6.5s} P@f7 {-0.92/21 3.1s} 42. P@f6+ {+2.81/21 6.2s}
gxf6 {-1.43/20 3.2s} 43. B@g7 {+1.54/21 6.2s} B@d3 {-1.01/20 3.1s}
44. Bxf6+ {+1.33/23 6.7s} Kxf6 {-1.12/20 3.2s} 45. Nxh7+ {+1.83/22 6.6s}
Kg6 {+0.27/18 3.0s} 46. P@h5+ {+0.75/28 6.6s} Kxh7 {-0.32/27 3.3s}
47. P@g6+ {+0.33/30 7.2s} fxg6 {+0.01/25 3.3s} 48. hxg6+ {+0.58/27 6.9s}
Bxg6 {-0.59/26 3.3s} 49. R@g7+ {+0.59/27 7.0s} Kxg7 {-0.80/24 3.2s}
50. N@e6+ {+1.00/23 6.8s} Kf6 {-1.14/22 3.1s} 51. Q@g7+ {+0.73/22 6.7s}
Kxe6 {-1.40/20 3.1s} 52. Qxg6+ {+1.14/19 6.6s} Kd7 {-0.23/18 3.1s}
53. B@h3+ {+0.20/18 6.6s} P@g4 {+0.02/18 3.2s} 54. Bxg4+ {+0.28/17 6.6s}
Nxg4 {-0.07/15 3.2s} 55. Qxg4+ {+0.32/21 6.7s} B@e6 {-0.20/15 3.2s}
56. P@f5 {+0.59/21 6.7s} Kc8 {-0.39/17 3.3s} 57. fxe6 {+1.59/18 6.8s}
R@b3+ {-0.50/14 3.2s} 58. P@b2 {+1.53/17 6.6s} B@d3 {-1.96/16 3.2s}
59. e7+ {+5.20/20 6.4s} P@f5 {-4.42/17 3.0s} 60. exd8=Q+ {+6.95/20 6.3s}
Bxd8 {-6.87/17 2.9s} 61. P@d7+ {+10.58/19 4.2s} Kxd7 {-8.33/17 2.7s}
62. P@e6+ {+12.37/17 4.5s} Kxe6 {-12.19/16 2.0s} 63. Qg6+ {+17.73/13 2.6s}
P@f6 {-17.84/14 1.7s} 64. Q@f7# {+M1/11 1.7s, White mates} 1-0

[Event "No-Q-1600sim"]
[Site "?"]
[Date "2019.04.29"]
[Round "4"]
[White "CrazyAra-Dev-0.4.1-No-Q-800sim"]
[Black "CrazyAra-Dev-0.4.1-No-Q-1600sim"]
[Result "1-0"]
[PlyCount "101"]
[TimeControl "40/1200"]
[Variant "crazyhouse"]

1. e4 {book} e5 {book} 2. Nf3 {book} Nc6 {book} 3. Bb5 {book}
Nf6 {+0.40/19 5.1s} 4. Nc3 {-0.03/23 2.5s} Be7 {+0.09/22 5.5s}
5. d4 {+0.41/19 2.8s} exd4 {-0.18/27 5.8s} 6. Nxd4 {+0.21/21 2.8s}
Nxd4 {-0.14/26 5.9s} 7. Qxd4 {+0.16/23 2.8s} P@h3 {+0.03/24 5.6s}
8. Rg1 {-0.23/17 2.6s} hxg2 {+0.11/25 5.7s} 9. Be2 {+0.30/19 2.7s}
N@e6 {+0.18/22 5.6s} 10. Qd3 {-0.10/19 2.7s} P@d4 {+0.86/29 6.0s}
11. Nd5 {-0.64/23 2.8s} Nxd5 {+1.00/25 5.8s} 12. exd5 {-0.72/20 2.7s}
N@f4 {+1.45/25 5.9s} 13. Qf3 {-1.14/22 2.8s} Bb4+ {+1.92/23 5.9s}
14. Kd1 {-1.41/22 2.8s} Nxe2 {+0.70/23 5.9s} 15. Qxe2 {-1.40/22 2.8s}
B@f1 {+1.30/22 5.8s} 16. Rxf1 {-2.25/18 2.8s} gxf1=Q+ {+1.39/26 6.2s}
17. Qxf1 {-1.65/21 3.0s} R@e1+ {+1.45/24 6.1s} 18. Qxe1 {-1.51/1 0.024s}
Bxe1 {+1.35/22 5.9s} 19. Kxe1 {-1.49/17 2.8s} Qh4 {+1.53/21 5.9s}
20. N@f3 {-0.98/20 2.8s} Qe4+ {+1.28/19 5.9s} 21. B@e2 {-0.72/17 2.8s}
Qxe2+ {+2.40/24 5.9s} 22. Kxe2 {-1.56/1 0.003s} Q@e4+ {+2.64/20 5.8s}
23. P@e3 {-2.35/16 2.7s} Qxc2+ {+2.34/22 5.7s} 24. Ke1 {+0.07/19 2.8s}
d3 {+0.41/21 5.8s} 25. B@d1 {+0.36/17 2.9s} Qxd1+ {-0.16/25 6.3s}
26. Kxd1 {-0.01/1 0.003s} B@e2+ {-0.04/22 6.0s} 27. Kd2 {+0.11/18 2.9s}
Bxf3 {-0.24/25 6.0s} 28. dxe6 {+0.01/18 2.9s} N@e4+ {+0.36/20 5.9s}
29. Kxd3 {-0.31/19 2.9s} P@c4+ {+0.35/27 6.0s} 30. Kxc4 {-0.63/17 2.9s}
d5+ {+0.15/25 6.1s} 31. Kb3 {+0.29/24 2.9s} Bd1+ {+0.84/26 6.3s}
32. P@c2 {-0.98/22 2.9s} Bxe6 {+1.66/27 6.2s} 33. Q@b5+ {-1.38/23 2.9s}
B@c6 {+1.57/20 6.2s} 34. Qa5 {-0.98/18 2.8s} d4+ {+1.07/21 6.1s}
35. P@c4 {-1.35/18 2.9s} P@b5 {+0.69/25 6.1s} 36. Qxc7 {+0.15/25 3.0s}
Bxc4+ {-2.33/27 6.1s} 37. Ka3 {+1.45/26 3.0s} O-O {-1.29/25 6.0s}
38. P@h6 {+3.28/24 2.9s} b4+ {-2.76/24 6.2s} 39. Kxb4 {+2.79/1 0.002s}
a5+ {-3.07/24 6.3s} 40. Kxc4 {+2.46/19 3.0s} b5+ {-2.92/20 6.1s}
41. Kd3 {+3.13/17 2.9s} P@c4+ {-5.26/22 6.2s} 42. Kxd4 {+2.86/1 0.003s}
Rfd8+ {-5.01/20 6.0s} 43. P@d6 {+6.82/17 2.9s} Rxd6+ {-9.37/20 5.3s}
44. Qxd6 {+7.60/17 2.8s} P@c5+ {-8.35/18 5.6s} 45. Qxc5 {+12.65/17 2.5s}
Rd8+ {-12.03/16 4.9s} 46. P@d6 {+11.13/15 2.7s} Rxd6+ {-12.19/17 4.6s}
47. Qxd6 {+12.90/15 2.3s} P@c5+ {-13.69/17 3.5s} 48. Qxc5 {+18.31/15 2.1s}
Nxc5 {-17.94/14 3.5s} 49. N@e7+ {+21.62/13 1.8s} Kf8 {-22.74/14 2.3s}
50. Q@d8+ {+31.27/12 1.5s} Q@e8 {-34.24/14 1.4s}
51. R@g8# {+M1/12 0.61s, White mates} 1-0

[Event "No-Q-1600sim"]
[Site "?"]
[Date "2019.04.29"]
[Round "5"]
[White "CrazyAra-Dev-0.4.1-No-Q-1600sim"]
[Black "CrazyAra-Dev-0.4.1-No-Q-800sim"]
[Result "1-0"]
[PlyCount "67"]
[TimeControl "40/1200"]
[Variant "crazyhouse"]

1. e4 {book} e5 {book} 2. Nf3 {book} Nc6 {book} 3. Bb5 {book}
Bc5 {-0.33/17 2.5s} 4. O-O {+0.75/24 5.2s} Nf6 {-0.69/20 2.6s}
5. d3 {+0.56/27 5.5s} O-O {-0.66/16 2.5s} 6. Nc3 {+0.78/21 5.2s}
d6 {-1.28/20 2.6s} 7. Bg5 {+0.81/25 5.7s} Bg4 {-1.04/23 2.6s}
8. Bxf6 {+1.30/30 5.7s} Qxf6 {-1.23/25 2.8s} 9. Nd5 {+0.63/31 5.9s}
Qh6 {-1.60/23 2.7s} 10. Bxc6 {+0.75/25 5.9s} bxc6 {-0.57/24 3.0s}
11. N@f5 {+0.93/29 6.1s} Bxf5 {-1.50/22 2.8s} 12. Ne7+ {+0.84/26 6.0s}
Kh8 {-1.53/1 0.003s} 13. Nxf5 {+0.55/25 5.9s} Bxf2+ {+0.24/21 2.9s}
14. Kh1 {+0.11/27 6.0s} N@g3+ {+0.34/23 2.9s} 15. Nxg3 {-0.12/1 0.002s}
Bxg3 {-0.09/22 2.9s} 16. B@g5 {+0.60/24 6.1s} Qh5 {-1.37/19 2.8s}
17. N@f6 {+3.70/22 5.9s} Qg6 {-2.84/21 2.8s} 18. hxg3 {+3.03/23 6.0s}
gxf6 {-3.67/19 2.8s} 19. Bxf6+ {+3.59/23 5.8s} P@g7 {-2.90/19 2.7s}
20. Bxg7+ {+4.36/24 5.8s} Qxg7 {-3.34/18 2.8s} 21. N@f5 {+3.23/18 5.7s}
B@h6 {-2.62/21 2.8s} 22. P@g5 {+5.69/19 5.8s} Bxg5 {-4.36/18 2.9s}
23. Nxg5 {+8.10/17 5.6s} Qxg5 {-7.95/15 2.8s} 24. B@h6 {+12.92/18 5.0s}
N@h3 {-5.77/16 2.5s} 25. P@g7+ {+10.62/24 5.5s} Kg8 {-9.29/20 2.5s}
26. gxh3 {+13.64/25 5.6s} P@g2+ {-12.45/15 2.6s} 27. Kxg2 {+13.67/22 5.5s}
N@h4+ {-12.26/20 2.6s} 28. Nxh4 {+13.51/21 5.7s} N@e3+ {-11.97/19 2.9s}
29. Kh2 {+13.26/21 5.7s} Qxh6 {-12.94/18 2.6s} 30. N@e7+ {+15.65/21 5.2s}
Kxg7 {-14.42/1 0.025s} 31. N@f5+ {+15.25/19 5.0s} Kh8 {-15.64/17 2.3s}
32. Nxh6 {+21.56/17 3.3s} Nxd1 {-18.94/16 2.0s} 33. P@g7+ {+20.31/16 1.9s}
Kxg7 {-21.23/1 0.022s} 34. Q@f6# {+M1/12 1.3s, White mates} 1-0

[Event "No-Q-1600sim"]
[Site "?"]
[Date "2019.04.29"]
[Round "5"]
[White "CrazyAra-Dev-0.4.1-No-Q-800sim"]
[Black "CrazyAra-Dev-0.4.1-No-Q-1600sim"]
[Result "1-0"]
[PlyCount "71"]
[TimeControl "40/1200"]
[Variant "crazyhouse"]

1. e4 {book} e5 {book} 2. Nf3 {book} Nc6 {book} 3. Bc4 {book}
Be7 {-0.48/21 5.1s} 4. d4 {+0.92/20 2.6s} exd4 {-0.70/25 5.7s}
5. Nxd4 {+0.78/21 2.7s} Nxd4 {-0.59/23 5.5s} 6. Qxd4 {+0.63/19 2.7s}
Bf6 {-0.38/23 5.8s} 7. e5 {+0.38/22 2.7s} N@c6 {-0.38/21 5.6s}
8. Qe3 {+0.75/19 2.6s} Nxe5 {-0.32/22 5.8s} 9. P@f4 {+0.57/20 2.7s}
d6 {-0.28/21 5.6s} 10. fxe5 {+0.17/17 2.8s} dxe5 {-1.01/25 5.7s}
11. N@d5 {+0.28/18 2.7s} P@e6 {+0.10/24 5.9s} 12. Nxf6+ {-0.37/17 2.8s}
Nxf6 {+0.13/21 5.7s} 13. B@g5 {+0.31/17 2.8s} P@e7 {+0.26/20 5.6s}
14. O-O {+0.19/17 2.7s} O-O {-0.34/18 5.5s} 15. Qxe5 {+0.07/20 2.7s}
P@h3 {-0.34/24 5.9s} 16. Qg3 {+0.44/19 2.8s} hxg2 {-0.40/26 5.9s}
17. Qxg2 {+1.10/22 3.0s} P@g4 {-0.95/22 5.8s} 18. Bxf6 {+1.00/20 2.8s}
exf6 {-1.05/23 6.1s} 19. Qxg4 {+1.25/20 2.8s} B@g6 {-1.13/19 5.8s}
20. P@h6 {+1.58/20 2.9s} e5 {-1.53/25 6.1s} 21. P@e6 {+1.74/24 2.6s}
Bxe6 {-1.83/26 6.1s} 22. Bxe6 {+1.72/24 3.0s} P@h5 {-1.62/26 6.3s}
23. Qg2 {+2.25/24 3.0s} gxh6 {-2.14/21 6.1s} 24. N@f5 {+3.60/20 2.8s}
fxe6 {-3.68/28 5.9s} 25. Nxh6+ {+3.96/26 2.8s} Kg7 {-3.74/29 5.7s}
26. N@f5+ {+3.34/26 2.8s} exf5 {-5.74/31 5.6s} 27. Nxf5+ {+4.35/27 2.9s}
Kg8 {-4.02/27 5.7s} 28. B@c4+ {+6.31/14 2.7s} B@f7 {-6.20/19 5.6s}
29. P@e7 {+7.18/17 2.7s} P@h3 {-6.12/18 5.3s} 30. exd8=Q {+10.80/19 2.4s}
N@g7 {-12.11/19 3.9s} 31. Nh6+ {+11.41/17 2.3s} Kh8 {-4.88/1 0.013s}
32. Nxf7+ {+22.22/17 1.9s} Bxf7 {-22.40/16 3.0s} 33. Qxg7+ {+23.55/15 1.8s}
Kxg7 {-25.11/1 0.002s} 34. Q@h6+ {+30.31/13 1.4s} Kg8 {-32.42/10 1.5s}
35. N@e7+ {+35.03/9 0.91s} Kh8 {-14.23/1 0.014s}
36. P@g7# {+M1/4 0.46s, White mates} 1-0

[Event "No-Q-1600sim"]
[Site "?"]
[Date "2019.04.29"]
[Round "6"]
[White "CrazyAra-Dev-0.4.1-No-Q-1600sim"]
[Black "CrazyAra-Dev-0.4.1-No-Q-800sim"]
[Result "1-0"]
[PlyCount "59"]
[TimeControl "40/1200"]
[Variant "crazyhouse"]

1. e4 {book} e5 {book} 2. Nf3 {book} Nc6 {book} 3. Bc4 {book}
Be7 {-0.33/21 2.4s} 4. d4 {+0.72/23 5.3s} exd4 {-0.79/22 2.7s}
5. Nxd4 {+0.63/26 5.9s} Nxd4 {-0.62/20 2.6s} 6. Qxd4 {+0.50/24 5.8s}
Bf6 {-0.23/22 2.8s} 7. e5 {+0.37/23 5.9s} N@c6 {-0.53/19 2.7s}
8. Qe3 {+0.54/20 5.6s} Nxe5 {-0.37/20 2.7s} 9. P@f4 {+0.43/20 5.8s}
d6 {-0.17/17 2.7s} 10. fxe5 {+0.26/17 5.6s} dxe5 {-0.22/19 2.7s}
11. Qb3 {+1.88/23 5.6s} P@e6 {-1.80/17 2.7s} 12. Nc3 {+2.27/22 5.5s}
h5 {-1.12/18 2.6s} 13. Be3 {+1.05/26 5.6s} P@d4 {-1.12/19 2.7s}
14. O-O-O {+1.04/20 5.7s} a6 {-0.73/19 2.6s} 15. N@c5 {+1.60/18 5.6s}
P@d7 {-0.99/18 2.8s} 16. N3e4 {+1.18/22 6.0s} d5 {-0.08/15 2.7s}
17. Nxb7 {+1.03/23 5.8s} dxc4 {-0.57/19 2.8s} 18. Nxd8 {+0.44/27 6.2s}
cxb3 {-0.80/18 2.7s} 19. Nxf7 {+1.04/24 5.7s} Q@a1+ {-0.54/23 2.9s}
20. Q@b1 {+1.66/29 5.9s} Qxb1+ {-0.45/22 2.9s} 21. Kxb1 {+1.50/28 5.7s}
bxc2+ {-1.30/26 2.7s} 22. Ka1 {+2.28/28 5.5s} cxd1=Q+ {-1.27/23 2.7s}
23. Rxd1 {+2.70/26 5.4s} Kxf7 {-2.92/25 2.5s} 24. P@g6+ {+8.46/19 3.2s}
Kxg6 {-5.13/15 2.0s} 25. Q@e8+ {+8.82/15 3.3s} B@f7 {-11.21/14 1.7s}
26. N@f8+ {+14.16/16 2.2s} Kf5 {-1.19/1 0.023s} 27. Ng3+ {+13.80/14 2.3s}
Kg4 {-5.93/1 0.024s} 28. P@h3+ {+17.05/13 1.6s} Kh4 {-1.35/1 0.025s}
29. Nf5+ {+29.96/10 1.4s} exf5 {-6.09/1 0.024s}
30. P@g3# {+M1/3 0.97s, White mates} 1-0

[Event "No-Q-1600sim"]
[Site "?"]
[Date "2019.04.29"]
[Round "6"]
[White "CrazyAra-Dev-0.4.1-No-Q-800sim"]
[Black "CrazyAra-Dev-0.4.1-No-Q-1600sim"]
[Result "0-1"]
[PlyCount "82"]
[TimeControl "40/1200"]
[Variant "crazyhouse"]

1. e4 {book} e5 {book} 2. Nf3 {book} Nc6 {book} 3. Bc4 {book} Bc5 {book}
4. O-O {+0.95/23 2.5s} Nf6 {-0.88/24 5.2s} 5. d3 {+0.87/23 2.6s}
O-O {-0.89/25 5.3s} 6. Bg5 {+0.50/18 2.5s} Be7 {+0.20/24 5.3s}
7. c3 {+0.01/23 2.5s} d6 {-0.01/23 5.4s} 8. Nbd2 {0.00/19 2.5s}
Bg4 {-0.06/21 5.1s} 9. h3 {+0.16/19 2.5s} Bh5 {-0.21/20 5.2s}
10. a4 {+0.34/17 2.5s} a6 {-0.31/19 5.1s} 11. b4 {+0.29/19 2.5s}
Nb8 {-0.03/22 5.3s} 12. Qb3 {+0.20/19 2.6s} Nbd7 {-0.17/20 5.3s}
13. Rae1 {+0.27/17 2.6s} c6 {-0.56/24 5.4s} 14. d4 {+0.44/21 2.6s}
d5 {+0.74/23 5.8s} 15. exd5 {-0.92/19 2.9s} cxd5 {+0.67/25 6.3s}
16. dxe5 {-0.43/22 3.0s} dxc4 {+0.26/24 6.3s} 17. Qxc4 {-0.15/20 2.9s}
B@d5 {+0.11/23 6.5s} 18. exf6 {+0.28/20 3.1s} Nxf6 {-0.12/20 6.4s}
19. P@c7 {+0.54/19 2.9s} Qd6 {+0.26/27 6.4s} 20. P@e5 {+0.25/19 3.0s}
Bxc4 {-0.08/25 6.2s} 21. exd6 {+0.22/20 2.9s} P@e2 {-0.44/26 6.2s}
22. dxe7 {-0.29/22 2.9s} Bxf3 {+0.68/29 6.3s} 23. Bxf6 {-0.33/25 3.0s}
exf1=Q+ {+1.40/28 6.1s} 24. Rxf1 {-0.11/25 2.9s} R@h1+ {+1.41/27 6.1s}
25. Kxh1 {-0.97/1 0.023s} Bxg2+ {+0.76/30 6.2s} 26. Kxg2 {-1.04/23 2.8s}
N@f4+ {+0.44/24 5.9s} 27. Kg3 {-1.28/22 3.0s} Q@g2+ {+2.40/26 6.0s}
28. Kxf4 {-2.06/20 2.7s} P@g5+ {+2.12/24 5.9s} 29. Bxg5 {-1.57/23 3.0s}
P@e5+ {+2.18/23 6.2s} 30. Kxe5 {-1.73/16 2.9s} Qxg5+ {+2.20/20 6.0s}
31. R@f5 {-1.32/19 2.9s} B@f6+ {+3.38/22 6.2s} 32. Ke4 {-3.70/15 2.9s}
Qxd2 {+3.07/21 6.0s} 33. exf8=R+ {-2.14/19 2.8s} Rxf8 {+4.23/24 5.2s}
34. R@d8 {-1.70/14 2.8s} P@d5+ {+3.59/21 5.5s} 35. Kf3 {-3.12/20 2.6s}
N@h4+ {+6.03/19 4.8s} 36. Kg4 {-2.68/18 2.6s} Be2+ {+6.32/22 4.5s}
37. f3 {-7.09/14 1.9s} Bxf3+ {+8.84/20 3.0s} 38. R1xf3 {-4.56/16 2.3s}
Qg2+ {+7.86/18 3.9s} 39. P@g3 {-7.94/17 1.9s} h5+ {+15.25/17 2.4s}
40. Kxh5 {-11.87/14 1.7s} g6+ {+16.94/13 2.5s} 41. Kh6 {-20.23/12 1.2s}
P@g7# {+M1/7 1.1s, Black mates} 0-1

[Event "No-Q-1600sim"]
[Site "?"]
[Date "2019.04.29"]
[Round "7"]
[White "CrazyAra-Dev-0.4.1-No-Q-1600sim"]
[Black "CrazyAra-Dev-0.4.1-No-Q-800sim"]
[Result "1-0"]
[PlyCount "79"]
[TimeControl "40/1200"]
[Variant "crazyhouse"]

1. e4 {book} e5 {book} 2. Nf3 {book} Nc6 {book} 3. Bc4 {book} Bc5 {book}
4. O-O {+0.90/26 5.2s} Nf6 {-0.86/24 2.6s} 5. Nc3 {+1.16/30 5.6s}
O-O {-1.02/24 2.6s} 6. d3 {+1.12/25 5.4s} d6 {-1.14/20 2.6s}
7. Bg5 {+1.29/29 5.6s} h6 {-1.19/23 2.6s} 8. Bxf6 {+1.39/29 5.6s}
Qxf6 {-1.32/18 2.7s} 9. Nd5 {+1.14/22 5.7s} Qd8 {-1.42/18 2.7s}
10. Qd2 {+1.89/17 5.3s} Kh7 {-1.40/13 2.6s} 11. N@g5+ {+0.44/19 5.4s}
Kh8 {-0.49/17 2.6s} 12. c3 {+0.20/19 5.4s} hxg5 {+0.79/21 2.6s}
13. Nxg5 {+0.02/28 5.9s} B@f4 {+0.15/20 2.7s} 14. P@e7 {+0.28/30 5.9s}
Nxe7 {-0.14/26 2.8s} 15. Nxe7 {+0.50/29 6.3s} Bxg5 {+0.04/27 3.0s}
16. N@g6+ {+0.03/29 6.0s} fxg6 {-0.27/23 2.9s} 17. Nxg6+ {+0.35/34 6.3s}
Kh7 {-0.16/1 0.002s} 18. Nxf8+ {+0.24/32 5.9s} Qxf8 {-0.06/23 2.8s}
19. Qxg5 {+0.32/33 6.2s} N@h3+ {+0.51/18 2.7s} 20. gxh3 {+1.13/28 5.8s}
N@f3+ {-0.98/27 2.8s} 21. Kh1 {+0.56/29 6.1s} Nxg5 {-0.28/21 2.7s}
22. R@h5+ {+1.25/25 5.7s} P@h6 {-2.51/23 2.8s} 23. B@g8+ {+3.06/25 5.6s}
Kg6 {-2.38/21 2.6s} 24. Rxg5+ {+2.31/23 5.5s} hxg5 {-2.26/22 2.7s}
25. P@f5+ {+3.37/26 5.5s} Kh6 {-2.59/20 2.4s} 26. N@g4+ {+4.64/21 4.6s}
Kh5 {-2.55/1 0.004s} 27. Bcf7+ {+2.07/33 6.0s} Kh4 {-5.10/17 2.1s}
28. N@f3+ {+5.16/25 4.6s} Kxh3 {-3.52/1 0.022s} 29. Nxg5+ {+1.63/24 5.5s}
Kh4 {-5.47/13 2.1s} 30. Rg1 {+1.26/27 5.4s} Q@e2 {+2.44/20 2.7s}
31. h3 {-0.16/19 5.6s} P@e3 {+3.12/20 2.7s} 32. Nxe5 {+0.95/23 5.4s}
dxe5 {-0.34/22 2.7s} 33. Rg4+ {+4.26/20 3.6s} Qxg4 {-1.30/1 0.003s}
34. hxg4 {+2.93/19 4.6s} exf2 {-2.77/17 2.2s} 35. P@g3+ {+12.09/16 1.9s}
Kxg3 {-10.15/14 0.99s} 36. Q@g2+ {+15.78/14 2.2s} Kf4 {-11.63/10 1.1s}
37. Nh3+ {+25.75/10 1.7s} Ke3 {-19.93/1 0.002s} 38. Qxf2+ {+25.46/7 1.6s}
Kxd3 {-23.29/1 0.002s} 39. Rd1+ {+31.52/7 1.4s} Kxe4 {-37.95/4 0.64s}
40. Bd5# {+M1/5 1.0s, White mates} 1-0

[Event "No-Q-1600sim"]
[Site "?"]
[Date "2019.04.29"]
[Round "7"]
[White "CrazyAra-Dev-0.4.1-No-Q-800sim"]
[Black "CrazyAra-Dev-0.4.1-No-Q-1600sim"]
[Result "0-1"]
[PlyCount "100"]
[TimeControl "40/1200"]
[Variant "crazyhouse"]

1. d4 {book} d5 {-0.41/19 4.8s} 2. Bf4 {+0.68/18 2.4s} Bf5 {-0.56/21 5.2s}
3. e3 {+0.68/19 2.6s} e6 {-0.65/22 5.3s} 4. Bd3 {+0.76/18 2.5s}
Bg6 {-0.65/22 5.4s} 5. Ne2 {+0.74/22 2.6s} Bd6 {-0.67/26 5.2s}
6. O-O {+0.64/23 2.4s} Ne7 {-0.54/25 5.4s} 7. Nbc3 {+0.60/24 2.6s}
O-O {-0.58/23 5.3s} 8. Bxd6 {+1.06/20 2.5s} cxd6 {-0.89/22 5.4s}
9. Nf4 {+0.93/19 2.6s} Nbc6 {-0.98/22 5.3s} 10. B@h4 {+1.35/18 2.6s}
Qd7 {-1.40/25 5.5s} 11. Bxe7 {+0.43/18 2.6s} Nxe7 {-0.97/21 5.6s}
12. Bxg6 {+1.09/14 2.7s} fxg6 {-0.39/22 5.5s} 13. B@h3 {+0.54/21 2.8s}
B@f5 {-0.61/25 5.8s} 14. Bxf5 {+0.53/19 2.8s} Rxf5 {-0.42/26 6.0s}
15. B@g4 {+0.55/22 2.8s} B@f7 {-0.26/23 5.8s} 16. Bxf5 {+0.57/19 2.8s}
Nxf5 {-0.15/24 6.2s} 17. N@g5 {+0.14/22 2.9s} B@h6 {+0.21/21 6.0s}
18. Nxf7 {-0.20/19 2.8s} Qxf7 {+0.25/23 6.2s} 19. B@g4 {-0.13/19 2.9s}
B@d7 {+0.22/22 5.9s} 20. Bxf5 {-0.18/18 2.9s} gxf5 {-1.02/29 6.6s}
21. Ncxd5 {+0.92/24 3.1s} exd5 {-1.39/27 6.4s} 22. P@g6 {+1.50/22 3.0s}
hxg6 {-1.98/27 6.4s} 23. Nxg6 {+2.10/24 3.1s} Qxg6 {-2.11/23 6.2s}
24. N@e7+ {+2.17/19 2.9s} Kh7 {-2.20/26 6.2s} 25. Nxg6 {+2.11/20 3.0s}
B@f7 {-1.73/19 6.0s} 26. Nf4 {+2.30/18 2.9s} N@e7 {-1.86/22 6.1s}
27. R@h3 {+2.00/23 2.9s} B@g5 {-1.04/30 6.2s} 28. P@g6+ {+0.81/23 3.0s}
Nxg6 {-0.26/27 6.5s} 29. Nxg6 {+0.31/23 3.0s} Bxg6 {-0.08/23 6.4s}
30. N@f4 {+0.01/22 3.0s} Bxf4 {+2.08/24 6.5s} 31. exf4 {-0.86/21 3.0s}
P@g4 {+1.94/22 6.3s} 32. B@h5 {-1.49/21 3.1s} Bxh5 {+1.81/22 6.4s}
33. Rxh5 {-1.62/19 3.0s} B@g6 {+2.02/19 6.2s} 34. Rxh6+ {-2.03/18 3.0s}
gxh6 {+2.08/23 6.3s} 35. B@f6 {-2.22/16 2.9s} N@h5 {+3.56/20 6.3s}
36. Re1 {-2.00/19 3.0s} Nxf6 {+4.81/21 6.6s} 37. Re7+ {-3.78/19 3.1s}
P@f7 {+6.23/20 6.4s} 38. B@g5 {-5.21/21 3.1s} B@g7 {+7.61/24 6.2s}
39. Bxh6 {-6.54/19 3.1s} Bxh6 {+7.97/26 6.1s} 40. P@g5 {-7.13/21 2.9s}
N@h3+ {+10.96/28 5.8s} 41. gxh3 {-10.09/23 3.0s} N@f3+ {+10.68/26 5.8s}
42. Qxf3 {-10.70/20 2.8s} gxf3 {+12.53/24 5.1s} 43. N@h4 {-10.10/21 2.5s}
R@g2+ {+13.71/22 5.3s} 44. Nxg2 {-12.39/21 2.5s} fxg2 {+14.05/22 5.0s}
45. Kxg2 {-12.59/20 2.4s} N@h4+ {+13.94/20 4.9s} 46. Kf1 {-13.06/19 2.4s}
B@g2+ {+15.33/21 4.1s} 47. Ke2 {-14.27/17 1.9s} Bf3+ {+14.67/17 4.2s}
48. Kd2 {-14.90/15 2.2s} N@e4+ {+40.24/17 1.9s} 49. Rxe4 {-38.53/6 0.51s}
Nxe4+ {+41.15/5 1.4s} 50. Ke3 {-42.24/4 0.63s} Q@d2# {+M1/7 1.1s, Black mates}
0-1

[Event "No-Q-1600sim"]
[Site "?"]
[Date "2019.04.29"]
[Round "8"]
[White "CrazyAra-Dev-0.4.1-No-Q-1600sim"]
[Black "CrazyAra-Dev-0.4.1-No-Q-800sim"]
[Result "1-0"]
[PlyCount "59"]
[TimeControl "40/1200"]
[Variant "crazyhouse"]

1. d4 {book} d5 {-0.42/16 2.4s} 2. Bf4 {+0.70/21 4.9s} Bf5 {-0.56/19 2.5s}
3. e3 {+0.68/23 5.4s} e6 {-0.65/19 2.5s} 4. Bd3 {+0.72/22 5.3s}
Bg6 {-0.56/19 2.6s} 5. Ne2 {+0.75/26 5.5s} Bd6 {-0.59/24 2.5s}
6. O-O {+0.61/26 5.2s} Ne7 {-0.57/25 2.6s} 7. Nbc3 {+0.56/23 5.4s}
O-O {-0.52/21 2.5s} 8. Bxd6 {+0.94/21 5.2s} cxd6 {-0.80/20 2.7s}
9. Nf4 {+1.00/21 5.5s} Nbc6 {-1.04/19 2.6s} 10. B@h4 {+1.25/21 5.4s}
Qd7 {-1.13/18 2.6s} 11. Ncxd5 {+2.40/27 6.0s} Nxd5 {-2.16/24 2.9s}
12. Nxd5 {+2.17/26 6.0s} exd5 {-2.24/22 2.8s} 13. P@f6 {+2.15/28 6.1s}
gxf6 {-1.86/25 2.9s} 14. Bxf6 {+1.89/26 6.0s} P@g7 {-1.83/21 2.9s}
15. Bxg7 {+1.97/27 6.1s} Kxg7 {-1.84/23 2.8s} 16. P@g5 {+1.92/22 5.8s}
f6 {-1.57/19 2.7s} 17. Bxg6 {+2.26/26 6.2s} hxg6 {-2.08/22 2.9s}
18. B@h6+ {+2.27/25 6.0s} Kg8 {-1.52/20 2.8s} 19. P@g7 {+2.28/26 5.9s}
Rf7 {-3.00/24 2.7s} 20. gxf6 {+2.49/24 5.8s} Rxf6 {-2.87/23 2.7s}
21. N@g5 {+2.68/23 6.1s} B@h7 {-2.57/20 2.8s} 22. P@f7+ {+2.57/24 5.9s}
Rxf7 {-3.03/20 2.8s} 23. Nxf7 {+3.54/24 4.6s} Kxf7 {-2.44/21 2.9s}
24. R@f8+ {+2.38/21 5.7s} Ke6 {-2.25/16 2.8s} 25. c4 {+7.00/20 5.3s}
B@e4 {-6.17/16 2.6s} 26. f3 {+11.49/21 5.0s} B@c2 {-7.94/20 2.6s}
27. fxe4 {+12.60/23 4.3s} Bxe4 {-10.51/18 2.3s} 28. B@f7+ {+12.45/20 4.5s}
Ke7 {-18.93/12 1.8s} 29. Bg5+ {+41.28/11 2.7s} P@f6 {-34.79/2 0.53s}
30. Bxf6# {+M1/8 1.0s, White mates} 1-0

[Event "No-Q-1600sim"]
[Site "?"]
[Date "2019.04.29"]
[Round "8"]
[White "CrazyAra-Dev-0.4.1-No-Q-800sim"]
[Black "CrazyAra-Dev-0.4.1-No-Q-1600sim"]
[Result "0-1"]
[PlyCount "64"]
[TimeControl "40/1200"]
[Variant "crazyhouse"]

1. d4 {book} d5 {book} 2. Bf4 {+0.71/18 2.4s} Bf5 {-0.58/21 5.0s}
3. e3 {+0.67/20 2.6s} e6 {-0.68/24 5.4s} 4. Bd3 {+0.77/18 2.5s}
Bg6 {-0.61/20 5.2s} 5. Ne2 {+0.65/19 2.6s} Bd6 {-0.76/28 5.3s}
6. O-O {+0.63/23 2.5s} Ne7 {-0.63/24 5.2s} 7. Nbc3 {+0.61/23 2.5s}
O-O {-0.65/23 5.4s} 8. Bxd6 {+1.04/18 2.6s} cxd6 {-0.86/24 5.4s}
9. Nf4 {+0.94/19 2.6s} Nbc6 {-1.06/23 5.4s} 10. B@h4 {+1.25/18 2.6s}
Qd7 {-1.36/20 5.4s} 11. Bxe7 {+0.47/20 2.7s} Nxe7 {-1.01/22 5.6s}
12. N@h5 {+0.07/18 2.7s} B@h6 {-0.05/24 5.6s} 13. Ncxd5 {+0.88/20 2.7s}
exd5 {+0.16/29 6.0s} 14. P@f6 {-0.18/22 2.7s} Bxh5 {+0.94/25 6.0s}
15. Nxh5 {-0.92/23 3.0s} B@g4 {+1.12/25 6.1s} 16. B@e2 {-0.85/19 2.8s}
Bxh5 {+0.83/23 6.0s} 17. fxe7 {-0.61/23 2.9s} Qxe7 {+0.96/22 5.9s}
18. Bxh5 {-1.67/20 2.7s} N@h4 {+2.77/21 5.7s} 19. B@g3 {-2.91/17 2.8s}
Nxg2 {+2.16/26 6.0s} 20. N@f5 {-1.79/20 2.8s} Qf6 {+2.05/24 5.7s}
21. Nxh6+ {-1.82/23 2.8s} Qxh6 {+1.17/26 6.1s} 22. Kxg2 {-2.16/20 2.8s}
P@e4 {+2.49/23 5.8s} 23. N@f5 {-2.06/22 2.8s} Qxh5 {+10.14/27 5.2s}
24. Qxh5 {-8.40/26 2.6s} B@f3+ {+9.62/25 4.8s} 25. Qxf3 {-7.94/24 2.5s}
exf3+ {+12.93/23 2.9s} 26. Kxf3 {-10.89/21 1.7s} N@g5+ {+13.18/21 3.5s}
27. Ke2 {-10.33/16 2.0s} Q@f3+ {+18.81/16 2.2s} 28. Kd2 {-18.66/14 1.3s}
N@e4+ {+19.94/13 2.2s} 29. Kc1 {-16.98/11 1.3s} P@d2+ {+24.03/14 1.7s}
30. Kb1 {-20.36/1 0.002s} d1=Q+ {+31.35/7 1.6s} 31. Rxd1 {-30.79/4 0.53s}
Qxd1+ {+45.36/6 1.2s} 32. B@c1 {-37.96/2 0.53s} Nd2# {+M1/4 0.98s, Black mates}
0-1

[Event "No-Q-1600sim"]
[Site "?"]
[Date "2019.04.29"]
[Round "9"]
[White "CrazyAra-Dev-0.4.1-No-Q-1600sim"]
[Black "CrazyAra-Dev-0.4.1-No-Q-800sim"]
[Result "1-0"]
[PlyCount "47"]
[TimeControl "40/1200"]
[Variant "crazyhouse"]

1. d4 {book} d5 {book} 2. Bf4 {+0.72/20 4.9s} Bf5 {-0.51/23 2.4s}
3. e3 {+0.68/23 5.4s} e6 {-0.61/22 2.6s} 4. Bd3 {+0.72/23 5.2s}
Bg6 {-0.48/19 2.5s} 5. Ne2 {+0.75/26 5.4s} Bd6 {-0.67/23 2.6s}
6. O-O {+0.65/26 5.3s} Ne7 {-0.54/23 2.5s} 7. Nbc3 {+0.56/24 5.4s}
O-O {-0.56/19 2.6s} 8. e4 {+1.57/21 5.4s} dxe4 {-1.65/15 2.6s}
9. Nxe4 {+1.77/20 5.7s} Nbc6 {-1.45/18 2.7s} 10. P@h6 {+3.15/24 5.7s}
gxh6 {-3.78/21 2.7s} 11. Nf6+ {+4.98/28 5.9s} Kg7 {-4.02/19 2.6s}
12. Bxh6+ {+4.98/18 5.3s} Kxh6 {-4.90/17 2.6s} 13. P@e5 {+5.88/18 5.3s}
Bb4 {-5.05/13 2.5s} 14. c3 {+6.63/17 5.1s} Ba5 {-6.62/17 2.5s}
15. Qd2+ {+6.60/22 5.4s} Kg7 {-5.38/20 2.6s} 16. Bxg6 {+6.22/21 5.3s}
fxg6 {-5.80/22 2.7s} 17. B@h6+ {+7.28/25 5.8s} Kh8 {-5.13/20 2.7s}
18. Nf4 {+8.72/23 5.6s} P@g7 {-10.05/20 2.6s} 19. Bxg7+ {+11.22/24 5.1s}
Kxg7 {-12.53/1 0.023s} 20. Nxe6+ {+11.45/23 5.0s} Kf7 {-10.59/20 2.5s}
21. Ng5+ {+16.28/23 3.6s} Kg7 {-12.52/1 0.003s} 22. P@h6+ {+25.95/21 3.0s}
Kxh6 {-23.30/17 1.0s} 23. Ne6+ {+41.00/20 1.5s} g5 {-39.61/6 0.91s}
24. Qxg5# {+M1/4 1.1s, White mates} 1-0

[Event "No-Q-1600sim"]
[Site "?"]
[Date "2019.04.29"]
[Round "9"]
[White "CrazyAra-Dev-0.4.1-No-Q-800sim"]
[Black "CrazyAra-Dev-0.4.1-No-Q-1600sim"]
[Result "0-1"]
[PlyCount "114"]
[TimeControl "40/1200"]
[Variant "crazyhouse"]

1. d4 {book} d5 {book} 2. Nf3 {book} Bf5 {book} 3. Bf4 {-0.39/17 2.3s}
e6 {+0.45/26 5.1s} 4. e3 {-0.50/23 2.5s} Bd6 {+0.53/24 5.3s}
5. Bg3 {-0.27/21 2.5s} Ne7 {+0.41/22 5.1s} 6. Bd3 {-0.25/19 2.5s}
O-O {+0.36/22 5.3s} 7. O-O {-0.25/17 2.5s} Nbc6 {+0.27/20 5.1s}
8. Nc3 {-0.20/18 2.5s} Bxd3 {+0.39/19 5.3s} 9. cxd3 {-0.43/21 2.6s}
Nf5 {+0.23/22 5.2s} 10. Ne5 {+0.28/20 2.7s} f6 {+0.06/20 5.5s}
11. Nxc6 {-0.10/18 2.7s} bxc6 {+0.14/22 5.4s} 12. Bxd6 {+0.16/21 2.7s}
cxd6 {-0.03/24 5.6s} 13. B@h3 {+0.26/15 2.6s} B@g6 {+0.08/22 5.4s}
14. N@f4 {-0.03/19 2.6s} B@f7 {+0.24/21 5.7s} 15. B@g4 {+0.01/15 2.7s}
N@g5 {+0.72/19 5.4s} 16. Rc1 {-0.46/18 2.6s} Nxh3+ {+0.58/20 5.6s}
17. Bxh3 {-0.56/17 2.7s} B@h5 {+0.81/18 5.5s} 18. g4 {+0.02/17 2.7s}
Bxg4 {+0.28/23 6.0s} 19. Bxg4 {-0.27/18 2.8s} P@h5 {+0.57/21 5.8s}
20. Bxf5 {-0.28/16 2.8s} Bxf5 {+0.50/19 5.9s} 21. B@g2 {-0.33/15 2.7s}
B@h6 {+1.32/21 5.8s} 22. Nxh5 {-1.60/16 2.7s} Bxd3 {+0.88/20 6.0s}
23. Ng3 {-0.14/19 2.9s} Bxf1 {+0.14/24 6.2s} 24. Qxf1 {-0.04/19 2.9s}
P@f4 {+0.58/22 6.1s} 25. exf4 {-0.54/23 3.0s} Bxf4 {+0.35/23 6.5s}
26. B@e3 {+0.07/20 3.0s} Bxe3 {+0.18/18 6.2s} 27. fxe3 {-0.06/16 3.0s}
B@d2 {+0.46/27 6.5s} 28. B@f2 {-0.30/15 2.9s} P@g4 {+0.76/23 6.2s}
29. P@e2 {+0.10/18 3.0s} Bxc3 {+0.65/23 6.3s} 30. Rxc3 {-0.69/22 3.0s}
N@e4 {+1.56/26 6.3s} 31. Rxc6 {-0.74/22 2.9s} Nxf2 {+0.72/25 6.4s}
32. Qxf2 {-1.26/23 3.1s} B@b5 {+1.01/23 6.3s} 33. Rc1 {-2.52/21 3.1s}
Bxe2 {+2.89/28 7.2s} 34. B@h8 {-1.14/25 3.3s} Kxh8 {+1.27/26 6.6s}
35. P@h6 {-0.78/26 3.3s} Rg8 {+1.68/27 7.1s} 36. hxg7+ {-1.11/21 3.3s}
Rxg7 {+1.23/23 6.7s} 37. P@h6 {-1.10/22 3.2s} B@f8 {+1.09/23 6.7s}
38. N@h5 {-1.19/17 3.1s} P@d2 {+2.05/19 6.7s} 39. Rf1 {-1.71/19 3.1s}
Bxf1 {+4.20/21 6.7s} 40. hxg7+ {-3.18/18 3.1s} Bxg7 {+4.38/19 6.4s}
41. Nxg7 {-3.47/18 3.1s} Bxg2 {+3.40/25 6.4s} 42. Nxe6 {-3.40/16 3.0s}
R@e1+ {+5.26/19 6.4s} 43. B@f1 {-4.96/18 3.0s} Rxf1+ {+6.18/21 6.3s}
44. Qxf1 {-4.10/16 3.0s} B@g7 {+6.42/19 6.7s} 45. P@h6 {-5.20/18 3.1s}
Bxh6 {+4.61/20 6.5s} 46. Nxd8 {-5.00/18 3.2s} Rxd8 {+4.27/18 6.3s}
47. Qxf6+ {-3.07/17 3.0s} R@g7 {+6.39/23 5.9s} 48. N@f2 {-5.00/16 3.0s}
B@g5 {+10.67/18 6.3s} 49. Qxd8+ {-10.91/16 3.0s} Bxd8 {+12.28/17 6.0s}
50. R@f8+ {-10.92/13 2.9s} N@g8 {+12.75/16 5.9s} 51. Rxg8+ {-15.00/14 2.9s}
Rxg8 {+15.30/15 5.8s} 52. R@d1 {-16.72/12 2.9s} R@e1+ {+18.89/15 5.5s}
53. R@f1 {-17.79/14 2.6s} Bxf1 {+19.20/15 5.6s} 54. Nxf1 {-19.23/12 2.5s}
Rxd1 {+19.83/15 4.7s} 55. Nxd1 {-21.70/14 2.4s} R@g2+ {+39.36/11 3.3s}
56. Kxg2 {-36.44/8 0.85s} Q@f3+ {+50.51/8 1.4s} 57. Kg1 {-42.89/1 0.002s}
R@h1# {+M1/5 1.1s, Black mates} 0-1

[Event "No-Q-1600sim"]
[Site "?"]
[Date "2019.04.29"]
[Round "10"]
[White "CrazyAra-Dev-0.4.1-No-Q-1600sim"]
[Black "CrazyAra-Dev-0.4.1-No-Q-800sim"]
[Result "1-0"]
[PlyCount "147"]
[TimeControl "40/1200"]
[Variant "crazyhouse"]

1. d4 {book} d5 {book} 2. Nf3 {book} Bf5 {book} 3. g3 {+0.13/22 4.9s}
e6 {-0.17/19 2.4s} 4. Bg2 {-0.02/20 5.1s} Bd6 {+0.13/19 2.5s}
5. O-O {-0.14/19 5.0s} Ne7 {+0.38/18 2.5s} 6. Nc3 {-0.03/21 5.3s}
O-O {+0.08/17 2.6s} 7. Nh4 {+0.40/20 5.2s} Nbc6 {-0.13/16 2.6s}
8. Nb5 {+0.74/21 5.4s} Bg6 {-0.64/20 2.6s} 9. Nxd6 {+0.74/20 5.3s}
cxd6 {-0.61/19 2.6s} 10. c3 {+1.04/23 5.4s} Nf5 {-0.96/20 2.6s}
11. Nxf5 {+1.39/23 5.6s} Bxf5 {-1.23/22 2.7s} 12. h3 {+1.82/22 5.7s}
N@c2 {-1.47/19 2.7s} 13. B@h6 {+1.66/23 5.8s} gxh6 {-1.45/22 2.8s}
14. Bxh6 {+0.98/27 5.9s} Nxa1 {-0.79/19 2.9s} 15. Qxa1 {+0.67/18 5.8s}
R@g6 {-0.38/17 2.8s} 16. P@g5 {+1.08/20 5.9s} B@e7 {-0.69/20 2.9s}
17. Qc1 {+2.03/23 5.8s} N@e4 {-1.35/22 2.8s} 18. N@h4 {+1.86/24 6.1s}
Rxg5 {-1.18/21 2.8s} 19. Qxg5+ {+6.37/24 6.1s} Nxg5 {-5.12/21 2.9s}
20. R@g7+ {+6.20/28 6.2s} Kh8 {-6.29/1 0.003s} 21. Nxf5 {+6.26/23 6.2s}
exf5 {-7.71/20 2.9s} 22. Rxg5 {+5.41/28 6.4s} Bxg5 {-7.89/18 2.8s}
23. B@g7+ {+5.44/24 6.0s} Kg8 {-8.18/1 0.003s} 24. Bxg5 {+5.32/24 6.2s}
Qxg5 {-6.33/19 2.6s} 25. B@f6 {+7.63/19 5.5s} P@h2+ {-3.52/17 2.7s}
26. Kxh2 {+7.13/26 5.6s} R@h5 {-6.12/21 2.7s} 27. P@f3 {+7.67/23 5.9s}
Qxg7 {-7.96/19 2.7s} 28. Bxg7 {+6.46/30 6.2s} Kxg7 {-6.02/28 2.9s}
29. N@f4 {+6.41/27 6.0s} Q@g6 {-4.37/25 2.8s} 30. Nxh5+ {+5.48/31 6.5s}
Qxh5 {-6.31/24 2.8s} 31. N@f4 {+6.18/26 6.1s} Qh6 {-6.55/22 2.8s}
32. R@h5 {+6.43/27 6.0s} B@g5 {-4.97/24 3.0s} 33. Rxh6 {+5.06/25 6.1s}
Bxh6 {-4.76/23 3.0s} 34. Nh5+ {+5.08/25 5.5s} Kh8 {-4.87/24 3.0s}
35. Q@f6+ {+4.97/25 6.3s} B@g7 {-4.89/20 3.0s} 36. Nxg7 {+4.51/27 6.6s}
R@g6 {-3.76/20 3.1s} 37. Nxf5+ {+4.26/26 6.6s} Rxf6 {-4.07/23 3.1s}
38. Nxh6 {+4.38/24 6.5s} B@g7 {-3.67/23 3.1s} 39. P@g5 {+4.64/22 6.7s}
Rxh6 {-4.32/20 3.2s} 40. gxh6 {+4.95/23 6.8s} Bxh6 {-4.46/20 3.2s}
41. B@f6+ {+3.43/22 6.5s} P@g7 {-3.43/17 3.2s} 42. B@g5 {+3.50/20 6.7s}
Bxg5 {-2.88/19 3.1s} 43. Bxg7+ {+2.96/18 6.5s} Kxg7 {-2.82/17 3.1s}
44. R@g4 {+3.29/21 6.6s} f6 {-2.41/17 3.1s} 45. f4 {+3.54/21 6.5s}
N@h6 {-3.71/20 3.1s} 46. fxg5 {+3.23/25 6.8s} fxg5 {-2.79/20 3.2s}
47. Rxg5+ {+2.78/22 6.5s} P@g6 {-2.72/18 3.2s} 48. B@f4 {+2.40/23 6.7s}
Rxf4 {-1.90/22 3.3s} 49. gxf4 {+1.91/22 6.9s} B@f6 {-1.73/20 3.4s}
50. R@h4 {+2.92/21 6.6s} N@f7 {-2.91/20 3.3s} 51. Rxh6 {+2.51/20 6.8s}
Nxh6 {-2.39/20 3.3s} 52. N@h5+ {+2.21/20 7.0s} Kh8 {-1.57/18 3.3s}
53. Nxf6 {+1.90/19 6.8s} B@g7 {-2.23/15 3.2s} 54. Rxg6 {+3.21/20 6.8s}
Q@f7 {-1.94/19 3.3s} 55. Rxh6 {+3.21/24 7.1s} Bxh6 {-2.95/19 3.5s}
56. B@g3 {+3.93/26 7.0s} N@d2 {-2.72/21 3.4s} 57. P@g5 {+3.36/25 7.0s}
Nxf1+ {-3.32/26 3.4s} 58. Bxf1 {+3.58/23 7.1s} R@e1 {-3.45/20 3.3s}
59. Q@g2 {+3.71/19 7.0s} B@g7 {-3.28/18 3.4s} 60. gxh6 {+3.87/23 7.0s}
Bxf6 {-3.93/17 3.3s} 61. P@g7+ {+5.80/22 6.8s} Kg8 {-4.67/21 3.3s}
62. N@f3 {+7.37/19 6.8s} Bxg7 {-5.52/18 3.3s} 63. hxg7 {+5.95/17 7.1s}
Qxg7 {-6.44/16 3.4s} 64. Nxe1 {+7.18/16 7.0s} P@h4 {-6.06/13 3.4s}
65. B@e6+ {+9.29/19 7.0s} P@f7 {-8.46/16 3.4s} 66. Bxf7+ {+10.23/18 7.0s}
Qxf7 {-11.66/17 3.4s} 67. N@h6+ {+12.72/20 6.8s} Kf8 {-11.80/14 3.3s}
68. Nxf7 {+13.52/20 6.7s} hxg3+ {-12.82/14 3.3s} 69. fxg3 {+12.82/16 6.5s}
Kxf7 {-15.81/14 3.3s} 70. P@e6+ {+18.09/18 5.1s} Kxe6 {-17.61/17 2.3s}
71. B@g4+ {+21.49/18 4.8s} P@f5 {-19.06/16 2.4s} 72. Bxf5+ {+20.99/17 3.7s}
Kxf5 {-20.04/14 2.1s} 73. Q@f7+ {+30.97/15 3.4s} B@f6 {-33.32/10 0.95s}
74. P@g4# {+M1/9 1.3s, White mates} 1-0

[Event "No-Q-1600sim"]
[Site "?"]
[Date "2019.04.29"]
[Round "10"]
[White "CrazyAra-Dev-0.4.1-No-Q-800sim"]
[Black "CrazyAra-Dev-0.4.1-No-Q-1600sim"]
[Result "0-1"]
[PlyCount "86"]
[TimeControl "40/1200"]
[Variant "crazyhouse"]

1. e4 {book} e6 {book} 2. d4 {book} d5 {-0.57/22 5.0s} 3. Nc3 {+0.93/15 2.5s}
dxe4 {-0.65/24 5.5s} 4. Nxe4 {+0.70/18 2.6s} Nc6 {-0.58/22 5.3s}
5. Nf3 {+0.73/17 2.6s} Nf6 {-0.63/23 5.5s} 6. Neg5 {+0.75/20 2.7s}
Qd5 {-0.53/25 5.5s} 7. Be2 {+0.87/22 2.6s} P@g4 {-0.73/23 5.8s}
8. O-O {+1.05/23 2.7s} gxf3 {-0.91/21 5.6s} 9. Bxf3 {+1.12/19 2.7s}
Qxf3 {-0.57/18 5.7s} 10. Nxf3 {+0.65/15 2.7s} B@h5 {-0.67/16 5.5s}
11. P@e2 {+1.10/15 2.7s} Be7 {-0.61/17 5.5s} 12. c3 {+1.23/15 2.7s}
h6 {-0.52/17 5.4s} 13. Bf4 {+0.80/17 2.7s} Nd5 {+0.54/26 5.9s}
14. Bg3 {-0.55/18 2.7s} N@f4 {+0.58/28 5.9s} 15. P@e4 {-0.37/23 2.9s}
Bxf3 {+1.28/28 6.5s} 16. exf3 {-1.00/27 2.9s} N@e2+ {+1.23/26 6.0s}
17. Kh1 {-1.22/25 3.0s} Nxg2 {+1.32/28 6.4s} 18. exd5 {-1.21/23 2.9s}
Ngf4 {+1.15/24 6.0s} 19. Bxf4 {-0.92/22 2.9s} P@g2+ {+0.34/27 6.4s}
20. Kxg2 {-3.10/1 0.024s} Nxf4+ {+0.27/25 6.2s} 21. Kg1 {-0.45/20 2.9s}
exd5 {+0.50/24 6.1s} 22. Re1 {0.00/21 2.9s} Nh3+ {+0.58/22 5.9s}
23. Kf1 {-0.47/17 2.9s} B@a6+ {+1.19/25 6.3s} 24. P@d3 {-1.12/22 3.0s}
Bxd3+ {+1.33/23 6.2s} 25. Qxd3 {-1.13/22 3.1s} P@g2+ {+0.45/28 6.7s}
26. Kxg2 {-0.39/27 3.2s} Nf4+ {+0.36/27 6.5s} 27. Kg1 {-0.50/22 3.1s}
Nxd3 {-0.04/25 6.6s} 28. Rxe7+ {+0.27/28 3.2s} Nxe7 {-0.31/23 6.4s}
29. B@b5+ {+0.28/21 3.0s} Bd7 {-0.08/21 6.3s} 30. Bxd7+ {+0.32/20 3.0s}
Kf8 {0.00/18 6.0s} 31. B@h4 {+0.12/16 2.9s} R@g6+ {+0.11/24 6.3s}
32. B@g4 {+0.47/16 2.9s} P@e2 {+0.46/23 6.1s} 33. Bxe7+ {-0.10/21 3.0s}
Kg8 {-0.48/25 6.4s} 34. P@e6 {+0.32/20 2.8s} Q@d1+ {+2.39/21 5.7s}
35. Kg2 {-1.71/19 2.7s} Rxg4+ {+5.55/27 4.7s} 36. fxg4 {-4.30/21 2.4s}
e1=N+ {+5.91/25 4.6s} 37. Kg1 {-4.70/24 2.3s} Nf3+ {+8.45/22 3.0s}
38. Kg2 {-2.10/1 0.025s} Nf4+ {+8.30/21 3.9s} 39. Kg3 {-1.70/1 0.021s}
Ne2+ {+12.50/19 2.4s} 40. Kg2 {-6.60/18 2.0s} Ne1+ {+16.12/18 2.7s}
41. Kh3 {-14.96/15 1.3s} B@g2+ {+22.40/17 1.7s} 42. Kh4 {-1.98/1 0.024s}
Nf3+ {+30.98/12 1.4s} 43. Kh5 {-5.94/1 0.027s} Nf4# {+M1/2 0.97s, Black mates}
0-1

[Event "No-Q-1600sim"]
[Site "?"]
[Date "2019.04.29"]
[Round "11"]
[White "CrazyAra-Dev-0.4.1-No-Q-1600sim"]
[Black "CrazyAra-Dev-0.4.1-No-Q-800sim"]
[Result "1-0"]
[PlyCount "67"]
[TimeControl "40/1200"]
[Variant "crazyhouse"]

1. e4 {book} e6 {book} 2. d4 {book} d5 {-0.55/19 2.5s} 3. Nc3 {+0.86/19 5.1s}
dxe4 {-0.75/20 2.6s} 4. Nxe4 {+0.71/23 5.5s} Nc6 {-0.44/16 2.5s}
5. Nf3 {+0.75/21 5.5s} Nf6 {-0.61/18 2.7s} 6. Neg5 {+0.90/24 5.5s}
Qd5 {-0.40/20 2.7s} 7. Be2 {+0.93/25 5.5s} P@g4 {-1.01/24 2.8s}
8. O-O {+0.91/23 5.8s} gxf3 {-1.05/20 2.6s} 9. Bxf3 {+0.96/20 5.5s}
Qxf3 {-0.36/19 2.7s} 10. Nxf3 {+0.75/17 5.6s} B@h5 {-0.54/15 2.7s}
11. P@e2 {+0.95/17 5.5s} Be7 {-0.62/15 2.6s} 12. c3 {+0.95/16 5.5s}
Bd7 {-1.06/14 2.7s} 13. Ne5 {+1.26/19 5.6s} Rd8 {-0.82/16 2.7s}
14. Nxd7 {+1.34/22 5.8s} Rxd7 {-1.44/19 2.7s} 15. B@c8 {+1.90/22 5.8s}
Rd8 {-3.00/20 2.9s} 16. Bxb7 {+2.78/24 6.1s} N@a5 {-2.58/20 2.8s}
17. Bxc6+ {+2.44/20 5.9s} Nxc6 {-2.38/19 3.0s} 18. P@g5 {+3.62/22 5.9s}
Ne4 {-4.10/16 2.8s} 19. P@h6 {+3.41/24 6.0s} Rg8 {-3.14/20 2.9s}
20. hxg7 {+3.32/20 5.9s} Rxg7 {-3.29/18 2.8s} 21. P@h6 {+5.67/24 6.1s}
Rxg5 {-4.63/21 2.9s} 22. Bxg5 {+4.72/21 6.2s} Nxg5 {-5.32/17 2.9s}
23. N@g7+ {+7.19/17 5.8s} Kd7 {-7.43/16 2.7s} 24. d5 {+9.26/20 5.1s}
N@h3+ {-7.49/14 2.6s} 25. Kh1 {+9.70/19 5.0s} exd5 {-10.25/15 2.4s}
26. Qxd5+ {+9.18/25 5.2s} Bd6 {-8.45/19 2.5s} 27. Nxh5 {+8.09/24 5.4s}
B@b7 {-6.52/20 2.8s} 28. Nf6+ {+10.19/23 5.4s} Kc8 {-9.25/20 2.8s}
29. P@a6 {+11.75/24 5.2s} B@a8 {-11.53/22 2.5s} 30. axb7+ {+14.20/22 3.9s}
Bxb7 {-11.49/21 2.5s} 31. B@a6 {+15.09/20 4.2s} Bxa6 {-14.53/17 1.9s}
32. Q@a8+ {+33.85/16 2.4s} Nb8 {-33.22/9 1.1s} 33. B@b7+ {+40.61/8 1.2s}
Bxb7 {-38.49/1 0.002s} 34. Qdxb7# {+M1/3 0.97s, White mates} 1-0

[Event "No-Q-1600sim"]
[Site "?"]
[Date "2019.04.29"]
[Round "11"]
[White "CrazyAra-Dev-0.4.1-No-Q-800sim"]
[Black "CrazyAra-Dev-0.4.1-No-Q-1600sim"]
[Result "0-1"]
[PlyCount "84"]
[TimeControl "40/1200"]
[Variant "crazyhouse"]

1. e4 {book} e6 {book} 2. d4 {book} Nc6 {book} 3. Nc3 {book} d5 {-0.57/26 5.3s}
4. Nf3 {+0.88/17 2.5s} Nf6 {-0.52/28 5.7s} 5. e5 {+0.68/22 2.8s}
Ne4 {-0.70/26 5.9s} 6. Bd3 {+0.67/23 2.8s} Bb4 {-0.89/30 6.2s}
7. O-O {+0.95/24 3.0s} Bxc3 {-1.06/24 6.0s} 8. bxc3 {+0.71/21 2.8s}
Nxc3 {-0.63/27 6.0s} 9. Bg5 {+1.12/21 2.8s} Qd7 {-0.93/20 5.7s}
10. Qe1 {+1.01/18 2.7s} Ne4 {-1.14/31 5.9s} 11. Bxe4 {+0.56/21 2.8s}
dxe4 {-1.39/29 5.7s} 12. N@h5 {+0.92/19 2.7s} exf3 {-2.23/33 6.0s}
13. Nxg7+ {+1.92/26 2.8s} Kf8 {+0.37/1 0.012s} 14. Nh5 {+1.90/19 2.7s}
Rg8 {-2.31/29 5.6s} 15. P@g7+ {+2.87/27 2.7s} Rxg7 {-3.31/37 6.0s}
16. B@h6 {+3.09/24 2.6s} B@h8 {-2.75/25 5.5s} 17. Nxg7 {+3.09/24 2.8s}
Kg8 {-3.16/33 5.7s} 18. Nxe6 {+2.55/21 2.5s} N@g6 {-0.30/23 5.7s}
19. P@g7 {-0.13/22 2.9s} Bxg7 {-0.54/24 6.0s} 20. Bxg7 {-0.10/16 2.7s}
fxg2 {-0.45/18 5.7s} 21. B@h3 {+1.32/23 2.9s} gxf1=Q+ {-0.96/24 6.2s}
22. Qxf1 {+0.75/21 2.9s} fxe6 {-0.83/25 6.1s} 23. B7f6 {+1.18/24 3.0s}
P@g7 {-0.77/23 6.0s} 24. P@h6 {+1.13/22 2.8s} gxf6 {-0.12/26 6.0s}
25. exf6 {+0.39/22 2.9s} B@f8 {+1.24/23 6.0s} 26. P@g7 {-1.00/22 2.9s}
N@f3+ {+1.93/21 6.0s} 27. Kh1 {-1.84/20 3.0s} Nxg5 {+1.40/23 6.4s}
28. gxf8=Q+ {-1.63/21 3.1s} Kxf8 {+1.74/20 6.2s} 29. B@g7+ {-3.68/15 2.9s}
Ke8 {+5.57/18 6.0s} 30. R@g8+ {-5.76/16 2.8s} Kf7 {+6.56/20 6.2s}
31. Rf8+ {-6.94/15 2.9s} Nxf8 {+7.34/1 0.003s} 32. Bxf8 {-7.55/18 2.9s}
Qd5+ {+7.69/20 6.2s} 33. Bg2 {-7.03/18 2.9s} P@f3 {+8.86/20 6.2s}
34. Bxf3 {-7.48/19 3.0s} Qxf3+ {+10.51/21 5.5s} 35. P@g2 {-7.21/18 3.0s}
P@e2 {+12.00/17 5.7s} 36. Qg1 {-9.96/16 2.6s} P@h3 {+16.64/19 4.8s}
37. N@h8+ {-15.30/16 2.7s} Kxf8 {+23.26/21 4.4s} 38. gxf3 {-24.12/18 2.1s}
P@g2+ {+27.68/21 2.9s} 39. Qxg2 {-11.91/1 0.024s} hxg2+ {+27.04/18 2.9s}
40. Kxg2 {-25.28/14 1.7s} Q@h3+ {+36.78/20 2.4s} 41. Kg1 {-36.91/11 0.76s}
R@f1+ {+42.81/7 1.4s} 42. Rxf1 {-19.06/1 0.029s}
exf1=Q# {+M1/5 1.0s, Black mates} 0-1

[Event "No-Q-1600sim"]
[Site "?"]
[Date "2019.04.29"]
[Round "12"]
[White "CrazyAra-Dev-0.4.1-No-Q-1600sim"]
[Black "CrazyAra-Dev-0.4.1-No-Q-800sim"]
[Result "1-0"]
[PlyCount "57"]
[TimeControl "40/1200"]
[Variant "crazyhouse"]

1. e4 {book} e6 {book} 2. d4 {book} Nc6 {book} 3. Nc3 {book} d5 {-0.35/21 2.6s}
4. Nf3 {+0.84/24 5.3s} dxe4 {-0.78/23 2.7s} 5. Nxe4 {+0.77/23 5.5s}
Nf6 {-0.67/17 2.6s} 6. Neg5 {+0.82/22 5.4s} Qd5 {-0.37/21 2.6s}
7. Be2 {+0.80/25 5.7s} P@g4 {-0.83/20 2.6s} 8. O-O {+0.89/22 5.6s}
gxf3 {-1.11/21 2.7s} 9. Bxf3 {+0.90/21 5.7s} Qxd4 {-1.42/18 2.7s}
10. Nxf7 {+2.24/26 5.8s} Kxf7 {-1.99/24 2.8s} 11. Bxc6 {+2.00/27 6.0s}
bxc6 {-1.69/22 2.7s} 12. N@g5+ {+1.90/25 5.7s} Ke7 {-1.73/24 2.9s}
13. Be3 {+2.20/27 5.5s} Qe5 {-1.41/18 2.7s} 14. P@f4 {+1.87/23 5.7s}
Qf5 {-1.49/20 2.8s} 15. P@e5 {+0.94/24 5.9s} Nd5 {-2.05/19 2.8s}
16. P@e4 {+1.97/26 5.9s} Qg6 {-2.10/25 2.9s} 17. exd5 {+2.11/22 5.8s}
exd5 {-2.08/23 2.8s} 18. Bc5+ {+2.55/23 5.8s} Ke8 {-2.25/24 3.0s}
19. Bxf8 {+4.50/26 6.1s} Rxf8 {-2.20/22 2.9s} 20. B@h5 {+3.99/25 6.0s}
Qxh5 {-3.38/23 2.8s} 21. Qxh5+ {+5.49/24 5.6s} B@g6 {-2.72/21 2.8s}
22. N@d6+ {+6.45/22 5.5s} cxd6 {-6.14/20 2.6s} 23. exd6 {+7.83/21 5.0s}
B@d8 {-5.62/17 2.5s} 24. P@e7 {+10.48/22 4.9s} Bxe7 {-10.00/18 2.4s}
25. dxe7 {+11.76/17 4.6s} Kxe7 {-10.04/15 2.4s} 26. B@c5+ {+13.67/15 4.7s}
P@d6 {-13.61/13 2.0s} 27. Q@e5+ {+22.59/19 3.3s} B@e6 {-20.81/13 1.8s}
28. Qxd6+ {+26.23/16 2.6s} Ke8 {-41.50/12 1.2s}
29. Qe7# {+M1/9 1.8s, White mates} 1-0

[Event "No-Q-1600sim"]
[Site "?"]
[Date "2019.04.29"]
[Round "12"]
[White "CrazyAra-Dev-0.4.1-No-Q-800sim"]
[Black "CrazyAra-Dev-0.4.1-No-Q-1600sim"]
[Result "0-1"]
[PlyCount "96"]
[TimeControl "40/1200"]
[Variant "crazyhouse"]

1. e4 {book} e5 {book} 2. Bc4 {book} Nc6 {book} 3. Nf3 {+0.57/20 2.4s}
Be7 {-0.46/22 5.2s} 4. d4 {+0.84/20 2.6s} exd4 {-0.70/25 5.8s}
5. Nxd4 {+0.74/21 2.6s} Nxd4 {-0.57/23 5.5s} 6. Qxd4 {+0.51/23 2.8s}
Bf6 {-0.32/23 5.9s} 7. e5 {+0.50/18 2.7s} N@c6 {-0.35/21 5.6s}
8. Qe3 {+0.54/21 2.8s} Nxe5 {-0.32/24 5.8s} 9. P@d4 {+0.25/18 2.8s}
d6 {-0.29/21 5.6s} 10. dxe5 {+0.30/20 2.8s} dxe5 {-1.02/24 5.7s}
11. N@d5 {+0.19/15 2.7s} P@e6 {+0.30/20 5.8s} 12. Nxf6+ {-0.35/19 2.8s}
Nxf6 {+0.07/22 5.7s} 13. Qxe5 {-0.72/16 2.7s} P@h3 {+1.10/23 5.8s}
14. B@f1 {-0.33/19 2.8s} hxg2 {+0.95/26 6.0s} 15. Bxg2 {-0.27/20 2.8s}
N@h4 {+1.45/21 5.6s} 16. Qg3 {-0.75/21 2.7s} Nxg2+ {+0.75/25 6.0s}
17. Qxg2 {-0.99/19 2.7s} P@g4 {+1.01/23 5.7s} 18. P@e2 {-0.65/21 2.8s}
B@e4 {+1.23/26 6.0s} 19. f3 {-0.60/19 2.8s} Bxc2 {+1.04/24 6.0s}
20. Nc3 {-0.79/23 2.9s} P@h3 {+0.57/23 5.9s} 21. Qg3 {-0.20/21 2.9s}
P@g2 {+0.18/19 6.0s} 22. Rg1 {-0.25/20 2.9s} Qd4 {+0.27/20 5.9s}
23. Bb5+ {-0.21/18 2.9s} Bd7 {-0.13/21 6.0s} 24. P@e3 {+0.57/18 2.9s}
Qb4 {-0.26/29 6.2s} 25. Qxc7 {+0.60/20 2.8s} O-O {-0.36/27 6.0s}
26. Bxd7 {+0.43/24 2.9s} gxf3 {-0.14/23 6.2s} 27. exf3 {+0.34/24 2.9s}
Nd5 {-0.65/24 5.9s} 28. B@d6 {+1.90/25 2.9s} Nxc7 {-2.00/25 6.1s}
29. Bxb4 {+1.96/22 2.8s} Q@f1+ {-1.12/29 5.6s} 30. Kd2 {+1.59/27 2.7s}
Qd3+ {-1.05/28 6.2s} 31. Ke1 {+0.66/1 0.026s} Qf1+ {-0.62/25 5.6s}
32. Kd2 {+0.74/25 2.5s} Qd3+ {-1.38/30 6.4s} 33. Ke1 {+0.17/1 0.002s}
Qf1+ {-0.57/27 5.3s} 34. Rxf1 {+0.67/24 2.6s} gxf1=Q+ {-1.04/31 6.4s}
35. Kxf1 {+0.74/22 3.0s} P@g2+ {-1.13/25 6.3s} 36. Kf2 {+1.40/24 3.1s}
R@f1+ {-0.93/30 6.3s} 37. Ke2 {+1.90/21 2.9s} g1=Q {-1.05/27 6.2s}
38. N@g4 {+1.46/24 3.0s} Rxf3 {+1.25/22 6.0s} 39. Kxf3 {0.00/16 2.8s}
Qg2+ {+2.85/27 6.5s} 40. Kf4 {-0.22/1 0.003s} f6 {+4.40/23 5.9s}
41. N@h6+ {-3.89/18 2.8s} gxh6 {+4.19/28 6.3s} 42. Nxh6+ {-3.89/18 2.9s}
Kh8 {+5.81/20 5.9s} 43. P@g7+ {-6.05/19 2.7s} Qxg7 {+6.33/21 6.2s}
44. R@g4 {-4.86/18 2.9s} Qxh6+ {+9.47/21 5.7s} 45. Kg3 {-8.61/20 2.6s}
N@h1+ {+11.49/19 5.0s} 46. Kf3 {-9.15/1 0.026s} N@e5+ {+12.98/18 4.1s}
47. Ke2 {-8.26/1 0.025s} P@d3+ {+17.08/17 3.0s} 48. Kd2 {-15.78/13 2.1s}
Nf3# {+M1/11 2.0s, Black mates} 0-1

[Event "No-Q-1600sim"]
[Site "?"]
[Date "2019.04.29"]
[Round "13"]
[White "CrazyAra-Dev-0.4.1-No-Q-1600sim"]
[Black "CrazyAra-Dev-0.4.1-No-Q-800sim"]
[Result "1-0"]
[PlyCount "99"]
[TimeControl "40/1200"]
[Variant "crazyhouse"]

1. e4 {book} e5 {book} 2. Bc4 {book} Nc6 {book} 3. Nf3 {+0.52/22 5.2s}
Be7 {-0.34/19 2.5s} 4. d4 {+0.78/23 5.6s} exd4 {-0.79/22 2.7s}
5. Nxd4 {+0.78/22 5.5s} Nxd4 {-0.63/20 2.7s} 6. Qxd4 {+0.53/24 5.9s}
Bf6 {-0.22/22 2.7s} 7. e5 {+0.35/22 5.6s} N@c6 {-0.53/19 2.7s}
8. Qe3 {+0.50/24 5.9s} Nxe5 {-0.34/21 2.8s} 9. P@f4 {+0.68/20 5.6s}
d6 {-0.17/17 2.7s} 10. fxe5 {+0.52/22 5.7s} dxe5 {-0.26/19 2.7s}
11. N@f3 {+0.37/18 5.4s} Bg4 {+0.32/16 2.6s} 12. Nc3 {+0.34/20 5.7s}
P@d4 {+0.07/18 2.8s} 13. Qe4 {+0.45/22 5.7s} Bxf3 {-0.23/19 2.7s}
14. Qxf3 {+0.58/27 6.2s} dxc3 {-0.49/19 2.8s} 15. bxc3 {+0.74/25 5.8s}
P@b2 {+0.03/17 2.8s} 16. Bxf7+ {+0.86/24 6.1s} Kxf7 {-0.54/22 2.9s}
17. N@g5+ {+0.92/22 5.8s} Ke7 {-0.64/20 2.8s} 18. B@a3+ {+0.62/22 5.8s}
B@d6 {-1.03/20 2.8s} 19. Baxb2 {+1.31/22 5.7s} Nh6 {-0.36/18 2.8s}
20. Qxb7 {+1.55/19 5.8s} N@c5 {-1.50/18 2.7s} 21. Qd5 {+1.85/21 5.8s}
N@b6 {-1.43/20 2.7s} 22. Qf3 {+1.32/19 5.8s} P@g4 {-2.50/19 2.8s}
23. Qe2 {+2.08/19 5.9s} Ke8 {-1.06/18 2.8s} 24. Ne4 {+1.49/21 6.1s}
Nxe4 {-1.43/18 2.9s} 25. Qxe4 {+1.32/19 6.1s} N@c5 {-1.89/16 2.8s}
26. Qc6+ {+1.44/21 6.0s} Qd7 {-0.93/19 2.9s} 27. Qxd7+ {+1.00/20 6.1s}
Nbxd7 {-0.56/18 2.9s} 28. P@d5 {+1.23/21 6.1s} Q@e4+ {-1.10/20 3.0s}
29. N@e3 {+0.88/22 6.1s} Bg5 {-1.13/18 2.8s} 30. P@d3 {+1.44/25 6.1s}
Nxd3+ {-1.45/20 2.9s} 31. cxd3 {+1.28/28 6.2s} Qxd3 {-1.23/19 2.9s}
32. P@c2 {+3.07/24 6.1s} Bxe3 {-2.18/25 2.9s} 33. Q@e6+ {+3.24/22 6.2s}
Kf8 {-2.31/21 3.1s} 34. cxd3 {+3.05/25 6.5s} N@c2+ {-2.22/20 3.0s}
35. Kd1 {+3.06/22 6.3s} Nxa1 {-2.74/23 3.2s} 36. Bxe3 {+5.92/27 6.5s}
P@c2+ {-4.10/21 3.1s} 37. Kd2 {+6.25/22 6.3s} P@f4 {-5.03/21 3.0s}
38. Qxd7 {+6.04/23 6.1s} fxe3+ {-5.65/22 2.8s} 39. fxe3 {+5.76/23 6.0s}
R@d1+ {-5.49/20 2.9s} 40. Ke2 {+7.65/22 5.5s} B@f7 {-5.05/16 2.6s}
41. Q@d8+ {+12.01/21 4.6s} Rxd8 {-11.62/20 2.3s} 42. Qxd8+ {+14.04/21 3.5s}
Q@e8 {-10.27/18 2.4s} 43. N@d7+ {+13.57/18 3.9s} Kg8 {-11.49/1 0.003s}
44. N@f6+ {+18.85/17 2.8s} gxf6 {-14.97/1 0.004s} 45. Nxf6+ {+18.62/15 3.1s}
Kf8 {-17.59/13 1.6s} 46. P@g7+ {+29.96/13 2.3s} Kxg7 {-8.07/1 0.025s}
47. Nxe8+ {+27.71/9 2.0s} Rxe8 {-26.33/8 1.1s} 48. Q@f6+ {+35.84/8 1.5s}
Kf8 {-34.26/6 0.57s} 49. P@g7+ {+38.78/7 1.3s} Kg8 {-16.56/1 0.024s}
50. R@h8# {+M1/4 0.99s, White mates} 1-0

[Event "No-Q-1600sim"]
[Site "?"]
[Date "2019.04.29"]
[Round "13"]
[White "CrazyAra-Dev-0.4.1-No-Q-800sim"]
[Black "CrazyAra-Dev-0.4.1-No-Q-1600sim"]
[Result "0-1"]
[PlyCount "108"]
[TimeControl "40/1200"]
[Variant "crazyhouse"]

1. e4 {book} Nf6 {book} 2. Nc3 {+0.68/18 2.5s} e5 {-0.56/21 5.0s}
3. Nf3 {+0.57/20 2.7s} Nc6 {-0.68/24 5.6s} 4. Bc4 {+0.62/19 2.5s}
Be7 {-0.65/24 5.4s} 5. d4 {+0.96/20 2.7s} exd4 {-0.94/22 5.7s}
6. Nxd4 {+0.94/18 2.6s} d5 {-0.62/18 5.5s} 7. Nxc6 {+0.85/19 2.8s}
bxc6 {-0.80/23 5.8s} 8. exd5 {+0.74/21 2.8s} cxd5 {-0.69/21 5.6s}
9. Nxd5 {+0.89/19 2.8s} Nxd5 {-1.54/20 5.8s} 10. Bxd5 {+0.97/17 2.9s}
Be6 {-1.11/20 5.7s} 11. P@d7+ {+1.82/20 2.8s} Qxd7 {-2.07/28 6.1s}
12. N@e5 {+2.14/18 2.8s} P@e2 {-1.91/26 5.9s} 13. Qxe2 {+2.12/25 3.0s}
Qxd5 {-2.36/26 6.3s} 14. N@f4 {+2.30/23 2.8s} Qa5+ {-2.08/22 5.9s}
15. Bd2 {+2.22/27 2.9s} B@b4 {-2.51/24 6.2s} 16. P@c3 {+2.34/19 2.9s}
O-O {-2.33/25 6.0s} 17. Nxe6 {+3.08/24 3.0s} N@h4 {-2.26/21 6.1s}
18. Nxf8 {+2.54/18 2.9s} Rxf8 {-2.14/23 6.1s} 19. cxb4 {+1.93/21 2.9s}
Qxe5 {+1.89/28 6.5s} 20. Qxe5 {-1.92/22 3.0s} N@f3+ {+1.74/29 6.6s}
21. gxf3 {-1.84/25 3.0s} Nxf3+ {+1.71/25 6.2s} 22. Kd1 {-2.01/20 2.9s}
Nxe5 {+1.76/25 6.3s} 23. N@h6+ {-1.27/22 2.9s} gxh6 {+1.37/24 6.1s}
24. R@g3+ {-0.75/20 2.9s} P@g7 {+1.56/24 6.1s} 25. B@e2 {-1.46/20 3.0s}
N@f5 {+2.97/20 6.3s} 26. B@e4 {-2.44/18 3.1s} Nxg3 {+2.03/23 6.5s}
27. hxg3 {-2.25/20 3.1s} P@f3 {+2.33/19 6.3s} 28. B4xf3 {-2.01/18 3.1s}
P@d3 {+4.36/24 6.6s} 29. N@f5 {-3.15/22 3.1s} dxc2+ {+4.40/23 6.6s}
30. Ke1 {-3.77/19 3.1s} R@b1+ {+5.01/24 6.5s} 31. Q@c1 {-4.16/20 3.2s}
Nxf3+ {+8.21/23 6.8s} 32. Bxf3 {-6.30/19 3.1s} Q@e6+ {+9.93/21 6.7s}
33. P@e4 {-9.49/20 3.2s} Rxa1 {+9.93/21 6.7s} 34. Qxa1 {-9.94/18 3.1s}
R@b1+ {+8.77/25 6.7s} 35. R@c1 {-8.55/20 3.2s} N@d3+ {+9.31/22 6.7s}
36. Kf1 {-9.23/15 3.2s} Nxc1 {+7.97/18 6.6s} 37. Nxe7+ {-7.51/17 3.1s}
Qxe7 {+6.24/23 6.5s} 38. N@f5 {-5.93/16 3.1s} P@e2+ {+6.18/21 6.2s}
39. Kg2 {-5.07/20 3.0s} B@f1+ {+4.54/22 6.4s} 40. Kg1 {-3.81/18 2.9s}
e1=N {+6.60/20 6.2s} 41. Nxe7+ {-5.51/19 2.8s} Kh8 {+6.62/1 0.002s}
42. Bxe1 {-5.11/19 2.9s} Rxa1 {+5.75/20 5.8s} 43. Kxf1 {-4.69/17 2.8s}
Q@d3+ {+10.67/21 6.2s} 44. P@e2 {-9.64/19 3.0s} Nxe2 {+10.87/19 6.2s}
45. Bxe2 {-10.50/15 3.1s} Rxe1+ {+12.69/17 6.0s} 46. Kg2 {-12.02/16 2.9s}
P@f3+ {+16.73/16 5.4s} 47. Bxf3 {-15.32/14 2.7s} Rxh1 {+15.57/15 5.3s}
48. Kxh1 {-15.19/14 2.7s} c1=Q+ {+17.69/17 5.5s} 49. B@d1 {-16.17/16 2.8s}
Qxf3+ {+22.40/17 5.1s} 50. B@g2 {-23.15/14 2.1s} Qcxd1+ {+27.26/15 3.4s}
51. R@g1 {-23.94/15 2.1s} Qxg1+ {+27.17/16 3.1s} 52. Kxg1 {-24.83/1 0.003s}
N@e2+ {+33.58/15 2.4s} 53. Kh2 {-38.41/8 0.85s} N@g4+ {+41.10/10 1.7s}
54. Kh3 {-39.08/6 0.71s} R@h2# {+M1/9 1.5s, Black mates} 0-1

[Event "No-Q-1600sim"]
[Site "?"]
[Date "2019.04.29"]
[Round "14"]
[White "CrazyAra-Dev-0.4.1-No-Q-1600sim"]
[Black "CrazyAra-Dev-0.4.1-No-Q-800sim"]
[Result "1-0"]
[PlyCount "89"]
[TimeControl "40/1200"]
[Variant "crazyhouse"]

1. e4 {book} Nf6 {book} 2. Nc3 {+0.70/21 5.1s} e5 {-0.55/18 2.5s}
3. Nf3 {+0.72/24 5.5s} Nc6 {-0.57/19 2.6s} 4. Bc4 {+0.75/24 5.5s}
Be7 {-0.56/19 2.6s} 5. d4 {+0.98/21 5.8s} exd4 {-0.92/20 2.8s}
6. Nxd4 {+0.93/20 5.5s} Ne5 {-0.89/17 2.7s} 7. Nf5 {+1.61/19 5.6s}
Rg8 {-1.30/17 2.7s} 8. Bb5 {+1.57/20 5.5s} P@c6 {-1.93/16 2.6s}
9. Bf4 {+2.46/24 5.9s} d6 {-2.13/21 2.8s} 10. Bxe5 {+2.23/23 5.8s}
dxe5 {-1.80/18 2.8s} 11. Qxd8+ {+2.39/24 6.0s} Bxd8 {-2.09/21 2.8s}
12. O-O-O {+2.55/21 5.7s} B@d4 {-2.10/20 2.8s} 13. Bc4 {+3.56/23 5.8s}
Q@e6 {-1.93/19 2.8s} 14. Bxe6 {+2.11/23 5.9s} Bxe6 {-2.11/22 2.9s}
15. Rxd4 {+2.04/26 6.2s} exd4 {-2.67/18 2.8s} 16. Nxd4 {+2.13/21 5.9s}
R@d7 {-1.35/19 2.9s} 17. B@c5 {+2.33/24 6.0s} B@b6 {-1.52/16 2.8s}
18. Nxe6 {+3.25/22 6.3s} fxe6 {-2.24/21 2.9s} 19. N@e5 {+3.84/21 6.0s}
Bxc5 {-3.04/19 2.9s} 20. Nxd7 {+3.92/27 5.9s} Nxd7 {-4.38/18 2.9s}
21. P@f7+ {+4.30/27 5.9s} Kxf7 {-5.04/18 2.8s} 22. P@f5 {+3.74/25 5.8s}
Bg5+ {-3.36/27 2.9s} 23. B@e3 {+3.38/28 6.0s} Bcxe3+ {-3.18/27 2.9s}
24. fxe3 {+2.76/32 6.4s} Bxe3+ {-2.32/29 3.0s} 25. Kb1 {+1.94/30 6.1s}
N@a3+ {-0.73/25 3.0s} 26. bxa3 {+2.15/35 6.8s} N@d2+ {-1.17/31 3.1s}
27. Ka1 {+1.70/32 6.3s} P@b2+ {-1.01/27 2.9s} 28. Kxb2 {+1.61/1 0.003s}
Nc4+ {-1.50/27 3.1s} 29. Kb1 {+2.50/29 6.4s} Nxa3+ {-1.47/24 2.9s}
30. Ka1 {+2.54/27 6.2s} P@b2+ {-1.99/25 2.9s} 31. Kxb2 {+2.24/1 0.003s}
B@c1+ {-1.06/21 2.9s} 32. Rxc1 {+3.40/25 6.1s} Bxc1+ {-2.54/23 3.0s}
33. Kxc1 {+3.26/20 5.7s} B@e3+ {-2.88/18 2.8s} 34. P@d2 {+5.68/24 6.2s}
R@e1+ {-3.58/21 2.8s} 35. B@d1 {+8.11/23 6.2s} P@b2+ {-5.69/20 3.0s}
36. Kxb2 {+6.88/1 0.003s} Nc4+ {-7.35/20 3.0s} 37. Ka1 {+9.97/21 6.3s}
Rxd1+ {-8.70/18 3.0s} 38. Nxd1 {+9.98/17 6.0s} Bd4+ {-10.43/16 2.9s}
39. P@c3 {+12.97/17 5.9s} Bxc3+ {-11.15/14 2.9s} 40. dxc3 {+16.56/18 5.8s}
P@b2+ {-17.37/12 2.7s} 41. Nxb2 {+17.95/19 5.3s} Nxb2 {-23.31/12 2.8s}
42. fxe6+ {+23.06/13 3.7s} Kxe6 {-26.40/12 2.0s} 43. Q@f5+ {+35.42/11 2.5s}
Ke7 {-34.85/8 1.0s} 44. Q@e6+ {+40.44/9 1.6s} Kd8 {-44.02/1 0.002s}
45. Qxd7# {+M1/7 1.2s, White mates} 1-0

[Event "No-Q-1600sim"]
[Site "?"]
[Date "2019.04.29"]
[Round "14"]
[White "CrazyAra-Dev-0.4.1-No-Q-800sim"]
[Black "CrazyAra-Dev-0.4.1-No-Q-1600sim"]
[Result "1-0"]
[PlyCount "77"]
[TimeControl "40/1200"]
[Variant "crazyhouse"]

1. e4 {book} Nf6 {book} 2. Nc3 {book} Nc6 {book} 3. d4 {+1.07/19 2.5s}
d5 {-0.84/24 5.3s} 4. e5 {+1.00/24 2.6s} Ne4 {-0.84/24 5.6s}
5. Be3 {+1.17/22 2.6s} Bf5 {-1.01/24 5.6s} 6. Bd3 {+0.80/22 2.8s}
e6 {-0.61/26 5.9s} 7. Nge2 {+0.91/19 2.6s} Nxc3 {-0.47/22 5.6s}
8. bxc3 {+0.38/22 2.7s} N@h4 {-0.05/25 5.8s} 9. Rg1 {+0.40/18 2.6s}
Bxd3 {-0.48/23 5.6s} 10. cxd3 {+0.41/25 2.7s} B@f3 {-0.74/22 5.6s}
11. B@h3 {+0.89/23 2.7s} Bxg2 {-0.85/21 5.7s} 12. Bxg2 {+0.71/22 2.9s}
Nxg2+ {-0.04/24 6.0s} 13. Rxg2 {+0.14/18 2.8s} P@f3 {+0.04/21 5.8s}
14. Rg3 {-0.01/20 2.8s} fxe2 {-0.11/24 6.0s} 15. Qxe2 {-0.06/19 2.8s}
B@a5 {+0.19/21 5.8s} 16. B@d2 {+0.19/21 2.8s} N@f5 {+0.33/22 5.9s}
17. N@h5 {+0.68/20 2.7s} Qh4 {+0.13/24 5.8s} 18. P@f6 {-0.18/20 2.8s}
Qxh2 {+1.21/30 6.0s} 19. fxg7 {-0.66/22 2.8s} Bxg7 {+1.43/27 5.7s}
20. Rxg7 {-0.98/23 2.7s} Qh1+ {+0.82/20 5.7s} 21. Qf1 {+0.80/19 2.8s}
Qxf1+ {-0.80/23 6.0s} 22. Kxf1 {+0.84/1 0.002s} O-O-O {-0.25/20 5.7s}
23. P@a6 {+0.46/19 2.8s} Nxe3+ {-1.03/23 5.9s} 24. Bxe3 {+0.05/18 2.8s}
B@a8 {-0.63/21 5.7s} 25. axb7+ {+0.91/20 2.9s} Bxb7 {-1.64/25 6.0s}
26. P@a6 {+1.34/16 2.8s} Bxa6 {-2.45/20 5.7s} 27. Q@a8+ {+3.64/18 2.6s}
Nb8 {-3.36/22 5.4s} 28. N@c5 {+4.39/18 2.5s} Q@h1+ {-3.72/20 5.2s}
29. Ke2 {+3.85/19 2.6s} Bxd3+ {-2.66/23 5.8s} 30. Nxd3 {+3.09/22 2.9s}
P@f3+ {-2.89/20 5.8s} 31. Kd2 {+2.08/1 0.024s} Bxc3+ {-3.12/24 5.7s}
32. Kc2 {+3.93/18 2.7s} Bxa1 {-3.01/21 5.7s} 33. B@a6+ {+3.89/21 2.8s}
Kd7 {-5.57/23 5.4s} 34. N@f6+ {+5.95/18 2.7s} Ke7 {-4.25/1 0.016s}
35. B@c5+ {+7.51/19 2.6s} P@d6 {-10.11/17 4.2s} 36. exd6+ {+8.75/17 2.3s}
cxd6 {-14.98/18 2.7s} 37. Qxa7+ {+21.94/13 1.5s} P@d7 {-29.64/12 2.5s}
38. Bxd6+ {+29.61/7 0.86s} Kxd6 {-32.82/1 0.002s}
39. Qc5# {+M1/8 0.53s, White mates} 1-0

[Event "No-Q-1600sim"]
[Site "?"]
[Date "2019.04.29"]
[Round "15"]
[White "CrazyAra-Dev-0.4.1-No-Q-1600sim"]
[Black "CrazyAra-Dev-0.4.1-No-Q-800sim"]
[Result "1-0"]
[PlyCount "49"]
[TimeControl "40/1200"]
[Variant "crazyhouse"]

1. e4 {book} Nf6 {book} 2. Nc3 {book} Nc6 {book} 3. d4 {+1.01/23 5.2s}
d5 {-1.15/20 2.5s} 4. e5 {+0.83/24 5.6s} Ne4 {-0.91/23 2.6s}
5. Be3 {+1.09/24 5.4s} Bf5 {-1.00/21 2.7s} 6. Bd3 {+0.82/26 5.8s}
e6 {-0.87/24 2.8s} 7. Nge2 {+0.82/23 5.6s} Nxc3 {-0.40/19 2.7s}
8. bxc3 {+0.27/23 5.7s} N@h4 {-0.06/21 2.7s} 9. Rg1 {+0.44/24 5.6s}
Bxd3 {-0.26/23 2.7s} 10. cxd3 {+0.91/22 5.7s} B@f3 {-0.47/24 2.8s}
11. B@h3 {+1.14/22 5.6s} Bxg2 {-0.74/20 2.7s} 12. Bxg2 {+0.49/25 6.0s}
P@f3 {-1.27/19 2.8s} 13. Bh1 {+1.67/23 5.9s} Nxe5 {-0.51/18 2.7s}
14. dxe5 {+1.07/21 5.7s} P@g2 {-0.45/20 2.8s} 15. Qa4+ {+2.75/28 6.1s}
c6 {-2.60/25 2.9s} 16. B@g5 {+3.17/27 5.8s} gxh1=Q {-3.40/24 2.7s}
17. Bxd8 {+4.25/25 5.6s} fxe2 {-3.41/25 2.8s} 18. N@c7+ {+5.31/26 5.7s}
Kxd8 {-3.80/24 2.7s} 19. Rxh1 {+9.32/19 5.3s} Be7 {-5.90/17 2.6s}
20. Nxa8 {+9.69/20 5.1s} B@b8 {-7.12/18 2.5s} 21. R@d7+ {+14.44/20 2.9s}
Kxd7 {-10.75/17 1.8s} 22. N@b6+ {+17.66/13 2.1s} axb6 {-17.72/12 0.96s}
23. Nxb6+ {+21.58/11 1.4s} Ke8 {-17.02/9 0.88s} 24. P@d7+ {+39.27/9 1.4s}
Kf8 {-45.21/2 0.43s} 25. Q@e8# {+M1/4 0.99s, White mates} 1-0

[Event "No-Q-1600sim"]
[Site "?"]
[Date "2019.04.29"]
[Round "15"]
[White "CrazyAra-Dev-0.4.1-No-Q-800sim"]
[Black "CrazyAra-Dev-0.4.1-No-Q-1600sim"]
[Result "0-1"]
[PlyCount "86"]
[TimeControl "40/1200"]
[Variant "crazyhouse"]

1. e4 {book} Nf6 {book} 2. Nc3 {book} Nc6 {book} 3. Nf3 {book}
d5 {-0.35/25 5.3s} 4. exd5 {+0.44/19 2.6s} Nxd5 {-0.43/21 5.6s}
5. d4 {+0.65/19 2.7s} e6 {-0.20/20 5.6s} 6. Nxd5 {+0.55/19 2.7s}
exd5 {-0.08/19 5.7s} 7. Bb5 {+0.17/17 2.7s} Bb4+ {+0.22/18 5.5s}
8. c3 {-0.27/16 2.7s} Qe7+ {+0.46/20 5.7s} 9. N@e5 {-0.15/18 2.7s}
P@h3 {+0.62/18 5.6s} 10. Rg1 {-0.24/17 2.7s} hxg2 {+0.21/20 5.6s}
11. Rxg2 {-0.48/19 2.7s} P@g4 {+0.07/18 5.5s} 12. Ng5 {-0.70/17 2.6s}
Bd7 {+1.28/20 5.7s} 13. Bxc6 {-1.22/18 2.8s} bxc6 {+0.89/20 5.7s}
14. Nxf7 {-1.42/17 2.7s} N@f3+ {+1.07/24 5.9s} 15. Kf1 {-1.08/22 2.9s}
Nxe5 {+0.98/23 5.8s} 16. Nxe5 {-1.52/18 2.7s} B@f3 {+0.59/23 5.9s}
17. Nxf3 {-0.38/20 2.8s} Bxc3 {+0.47/19 5.8s} 18. B@h5+ {-0.24/17 2.7s}
N@g6 {+0.04/19 5.8s} 19. bxc3 {+0.58/17 2.9s} gxf3 {-0.05/21 5.9s}
20. Bxf3 {+0.62/16 2.8s} P@e4 {+0.14/20 6.0s} 21. Bh5 {-0.25/18 2.8s}
Bh3 {+0.19/20 5.8s} 22. B@g5 {+1.02/14 2.7s} N@f6 {-0.74/21 5.9s}
23. N@e5 {+1.57/21 2.8s} O-O {+0.38/32 6.1s} 24. Bxg6 {-0.40/31 3.0s}
hxg6 {+0.27/33 6.6s} 25. Nxg6 {-0.40/29 2.9s} Bxg2+ {+0.25/31 6.3s}
26. Kxg2 {-0.39/30 3.1s} B@f3+ {+0.72/36 6.7s} 27. Kf1 {-0.10/25 2.9s}
R@h1+ {0.00/27 6.2s} 28. B@g1 {+0.17/26 3.0s} Qe6 {+0.85/33 6.4s}
29. N@e7+ {-0.36/23 2.9s} Kf7 {+0.11/25 6.2s} 30. N@e5+ {0.00/23 3.0s}
Ke8 {+0.85/30 6.3s} 31. Qa4 {+0.32/19 2.8s} Qh3+ {+0.55/26 6.0s}
32. Ke1 {-0.27/25 2.9s} Rxg1+ {+1.94/29 6.2s} 33. Kd2 {+0.59/1 0.024s}
e3+ {+2.02/25 6.0s} 34. Bxe3 {-0.78/22 2.9s} Ne4+ {+3.49/25 6.1s}
35. Kc2 {-2.41/23 3.0s} Bd1+ {+3.32/23 6.1s} 36. Kb2 {-2.47/19 2.9s}
Bxa4 {+5.31/18 5.4s} 37. P@b3 {-3.01/20 2.9s} B@b4 {+6.85/19 5.5s}
38. cxb4 {-5.98/17 2.6s} Q@c3+ {+7.10/21 4.8s} 39. Ka3 {-5.59/16 2.6s}
a5 {+9.23/17 4.8s} 40. P@d7+ {-9.24/14 2.2s} Qxd7 {+12.97/18 3.7s}
41. bxa5 {-8.59/13 2.2s} Qxe7+ {+33.31/11 2.3s} 42. Nxe7 {-34.68/6 0.84s}
N@c2+ {+50.22/5 1.2s} 43. Kxa4 {-18.01/1 0.022s} Qb4# {+M1/2 0.93s, Black mates}
0-1

[Event "No-Q-1600sim"]
[Site "?"]
[Date "2019.04.29"]
[Round "16"]
[White "CrazyAra-Dev-0.4.1-No-Q-1600sim"]
[Black "CrazyAra-Dev-0.4.1-No-Q-800sim"]
[Result "1-0"]
[PlyCount "53"]
[TimeControl "40/1200"]
[Variant "crazyhouse"]

1. e4 {book} Nf6 {book} 2. Nc3 {book} Nc6 {book} 3. Nf3 {book}
d5 {-0.44/20 2.6s} 4. exd5 {+0.43/21 5.5s} Nxd5 {-0.40/19 2.7s}
5. d4 {+0.48/21 5.6s} e6 {-0.31/17 2.7s} 6. Nxd5 {+0.31/20 5.6s}
exd5 {-0.22/18 2.7s} 7. Bb5 {0.00/19 5.6s} Bb4+ {+0.26/16 2.6s}
8. c3 {-0.30/18 5.6s} Qe7+ {+0.47/18 2.8s} 9. N@e5 {-0.26/19 5.7s}
P@h3 {+0.82/18 2.7s} 10. Rg1 {-0.36/18 5.6s} hxg2 {+0.50/16 2.6s}
11. Rxg2 {+0.09/21 5.6s} P@g4 {+0.89/18 2.6s} 12. Bg5 {+1.23/22 5.5s}
N@f6 {-0.76/21 2.6s} 13. Bxf6 {+2.40/25 6.0s} gxf6 {-2.13/23 2.6s}
14. Bxc6+ {+2.85/27 5.8s} bxc6 {-3.41/24 2.8s} 15. N@g7+ {+3.56/25 5.9s}
Kd8 {-3.55/20 2.6s} 16. N@f5 {+2.93/23 5.7s} Bxf5 {-2.30/22 2.9s}
17. Nxf5 {+2.55/23 5.8s} Qe6 {-2.09/20 2.7s} 18. B@d7 {+2.60/23 5.8s}
Qxd7 {-2.03/21 2.9s} 19. P@b7 {+4.97/25 5.8s} gxf3 {-2.61/19 2.8s}
20. bxa8=Q+ {+6.40/23 5.6s} B@c8 {-4.70/21 2.7s} 21. P@b7 {+9.22/24 5.2s}
fxe5 {-7.12/18 2.6s} 22. R@g8+ {+10.10/22 5.4s} Rxg8 {-11.14/19 2.6s}
23. Rxg8+ {+14.35/19 4.2s} B@f8 {-14.77/18 2.2s} 24. bxc8=Q+ {+17.49/15 3.2s}
Qxc8 {-8.33/1 0.025s} 25. R@e8+ {+34.50/15 2.1s} Kxe8 {-27.92/8 0.76s}
26. Qxc8+ {+31.95/9 1.5s} R@d8 {-33.85/6 0.75s}
27. Q@d7# {+M1/11 1.2s, White mates} 1-0

[Event "No-Q-1600sim"]
[Site "?"]
[Date "2019.04.29"]
[Round "16"]
[White "CrazyAra-Dev-0.4.1-No-Q-800sim"]
[Black "CrazyAra-Dev-0.4.1-No-Q-1600sim"]
[Result "0-1"]
[PlyCount "68"]
[TimeControl "40/1200"]
[Variant "crazyhouse"]

1. Nf3 {book} d5 {-0.37/17 4.7s} 2. d4 {+0.14/17 2.4s} Bf5 {+0.22/23 5.0s}
3. Nc3 {-0.29/19 2.5s} e6 {+0.12/24 5.1s} 4. Bf4 {-0.34/19 2.5s}
Bd6 {+0.52/24 5.4s} 5. e3 {-0.62/22 2.6s} Ne7 {+0.58/22 5.3s}
6. Bd3 {-0.77/19 2.5s} Bxf4 {+1.50/24 5.4s} 7. exf4 {-1.55/16 2.6s}
O-O {+1.61/20 5.2s} 8. O-O {-1.54/17 2.5s} Nbc6 {+1.85/20 5.4s}
9. Ne5 {-1.38/16 2.6s} Nxd4 {+1.76/17 5.4s} 10. B@c5 {-1.20/16 2.7s}
B@b6 {+1.66/22 5.8s} 11. Bxe7 {-1.67/20 2.7s} Qxe7 {+1.25/25 5.8s}
12. Bxf5 {-1.31/18 2.7s} Nxf5 {+0.78/27 6.1s} 13. B@g4 {-0.57/21 2.9s}
B@g6 {+0.75/24 5.9s} 14. Bxf5 {-0.83/20 2.9s} Bxf5 {+0.44/27 6.2s}
15. N@h5 {-0.09/21 2.9s} f6 {+0.46/22 6.0s} 16. Nxg7 {-0.14/19 2.8s}
Qxg7 {+0.57/25 6.0s} 17. N@h5 {-0.09/22 2.9s} N@h3+ {+0.68/22 5.9s}
18. Kh1 {-2.03/1 0.024s} Qh6 {+0.72/21 5.8s} 19. Ng4 {-0.64/18 2.8s}
Qxh5 {+1.49/27 5.9s} 20. Nxf6+ {-1.47/28 2.9s} Rxf6 {+1.90/29 6.0s}
21. Qxh5 {-0.97/20 2.7s} B@g4 {+2.34/25 5.8s} 22. P@h6 {-1.56/25 2.9s}
B@f8 {+2.12/25 5.9s} 23. P@g7 {-1.15/22 2.7s} Bxh5 {+2.92/24 5.8s}
24. Q@h8+ {-2.82/23 2.9s} Kf7 {+2.88/1 0.003s} 25. g8=Q+ {-1.47/19 2.8s}
Ke8 {+6.13/25 6.0s} 26. gxh3 {-4.36/22 2.8s} Bf3+ {+6.28/23 5.9s}
27. N@g2 {-4.89/19 2.8s} N@g6 {+8.31/25 5.7s} 28. Qxg6+ {-7.72/20 2.7s}
Rxg6 {+9.28/20 5.7s} 29. N@h4 {-7.98/18 2.8s} Bxh3 {+12.90/21 5.2s}
30. Rg1 {-10.20/20 2.5s} Rxg2 {+16.85/23 4.7s} 31. Nxf3 {-14.57/18 2.3s}
Rxg1+ {+22.97/21 2.3s} 32. Rxg1 {-20.54/20 1.1s} P@g2+ {+21.61/19 2.5s}
33. Rxg2 {-16.37/1 0.025s} Q@f1+ {+38.43/18 1.6s} 34. R@g1 {-34.37/2 0.58s}
Bxg2# {+M1/2 0.96s, Black mates} 0-1

[Event "No-Q-1600sim"]
[Site "?"]
[Date "2019.04.29"]
[Round "17"]
[White "CrazyAra-Dev-0.4.1-No-Q-1600sim"]
[Black "CrazyAra-Dev-0.4.1-No-Q-800sim"]
[Result "0-1"]
[PlyCount "42"]
[TimeControl "40/1200"]
[Variant "crazyhouse"]

1. Nf3 {book} d5 {-0.36/15 2.3s} 2. d3 {+0.82/18 4.8s} Nc6 {-0.60/18 2.4s}
3. g3 {+0.34/23 5.0s} e5 {-0.52/21 2.4s} 4. Bg2 {+0.10/21 5.0s}
Nf6 {-0.23/17 2.4s} 5. O-O {-0.09/21 5.2s} h6 {+0.54/15 2.4s}
6. Nc3 {-0.57/19 5.0s} Be6 {+0.82/16 2.5s} 7. h3 {-0.79/19 5.3s}
Qd7 {+0.79/16 2.5s} 8. Kh2 {-0.97/18 5.1s} Rd8 {+1.53/16 2.5s}
9. a3 {-1.17/18 5.2s} Bd6 {+1.39/17 2.6s} 10. e4 {+0.15/21 5.4s}
Bxh3 {+2.88/19 2.7s} 11. Bxh3 {-4.31/25 5.9s} Qxh3+ {+4.69/23 2.8s}
12. Kxh3 {-5.18/24 5.6s} P@g4+ {+4.91/20 2.8s} 13. Kh2 {-4.42/27 5.9s}
gxf3 {+5.27/21 2.7s} 14. Nxd5 {-4.62/20 5.3s} N@g4+ {+5.22/18 2.6s}
15. Kg1 {-4.23/24 5.4s} B@e2 {+4.45/15 2.6s} 16. P@g6 {-4.22/21 4.9s}
Nxd5 {+7.35/17 2.2s} 17. gxf7+ {-8.27/17 4.1s} Kf8 {+9.01/15 2.2s}
18. exd5 {-9.79/14 3.9s} N@h3+ {+14.81/15 0.97s} 19. Kh1 {-11.80/1 0.002s}
Nhxf2+ {+19.03/12 0.94s} 20. Rxf2 {-20.04/13 1.3s} Nxf2+ {+20.89/12 0.73s}
21. Kh2 {-20.60/12 1.3s} R@g2# {+M1/9 0.71s, Black mates} 0-1

[Event "No-Q-1600sim"]
[Site "?"]
[Date "2019.04.29"]
[Round "17"]
[White "CrazyAra-Dev-0.4.1-No-Q-800sim"]
[Black "CrazyAra-Dev-0.4.1-No-Q-1600sim"]
[Result "0-1"]
[PlyCount "68"]
[TimeControl "40/1200"]
[Variant "crazyhouse"]

1. Nf3 {book} Nf6 {book} 2. d4 {+0.55/14 2.4s} g6 {+0.02/18 4.8s}
3. Nc3 {+0.21/18 2.4s} Bg7 {-0.40/21 5.1s} 4. e4 {+0.41/16 2.4s}
O-O {-0.54/19 5.0s} 5. e5 {+0.89/16 2.5s} d5 {-0.86/22 5.3s}
6. exf6 {+0.62/16 2.5s} exf6 {-0.81/18 5.3s} 7. Be2 {+0.91/15 2.6s}
Re8 {-0.61/22 5.3s} 8. O-O {+0.62/15 2.6s} Nc6 {-0.34/20 5.4s}
9. N@f4 {+0.79/19 2.6s} Ne7 {-0.11/23 5.5s} 10. Re1 {+0.30/20 2.6s}
c6 {-0.56/23 5.4s} 11. Nfxd5 {+1.71/25 2.7s} Nxd5 {-1.49/25 5.9s}
12. Nxd5 {+1.59/24 2.9s} cxd5 {-0.85/23 5.7s} 13. P@h6 {+1.50/22 2.7s}
Bf8 {-0.37/23 5.8s} 14. Bb5 {+0.52/19 2.8s} Rxe1+ {+0.66/25 5.8s}
15. Qxe1 {-0.54/18 2.8s} N@h3+ {0.00/29 5.9s} 16. gxh3 {-0.06/26 2.9s}
Bxh3 {-0.18/28 5.9s} 17. N@f4 {-0.98/18 2.7s} R@g4+ {+0.37/26 6.0s}
18. R@g3 {+0.11/19 2.8s} Rxg3+ {+1.01/25 5.9s} 19. hxg3 {-0.64/21 2.8s}
P@e4 {+1.10/26 6.0s} 20. Nxg6 {+0.28/19 2.8s} fxg6 {+0.96/25 5.9s}
21. P@g7 {-1.32/23 2.8s} N@f7 {+1.18/26 5.8s} 22. gxf8=Q+ {-3.33/17 2.7s}
Kxf8 {+0.54/26 5.8s} 23. B@g7+ {-1.19/23 2.8s} Kg8 {+2.59/25 5.6s}
24. N@e8 {-1.25/21 2.7s} N@e6 {+4.39/29 5.5s} 25. Nh4 {-2.84/25 2.7s}
P@g2 {+4.00/27 5.7s} 26. R@h2 {-2.08/25 2.9s} Qxe8 {+9.80/22 4.4s}
27. Rxh3 {-6.61/19 2.4s} Qxb5 {+7.74/21 4.8s} 28. B@d3 {-6.21/19 2.6s}
R@f1+ {+15.39/22 4.7s} 29. Bxf1 {-14.48/19 2.3s} gxf1=Q+ {+13.82/21 5.0s}
30. Qxf1 {-13.12/17 2.5s} Qxf1+ {+15.57/21 4.1s} 31. Kxf1 {-14.80/17 2.2s}
P@e2+ {+15.91/16 4.4s} 32. Kxe2 {-15.32/15 2.2s} Nxd4+ {+15.30/17 3.5s}
33. Ke3 {-13.93/16 1.9s} Nxc2+ {+27.11/17 2.4s} 34. Kd2 {-24.71/13 0.78s}
Q@d3# {+M1/8 1.1s, Black mates} 0-1

[Event "No-Q-1600sim"]
[Site "?"]
[Date "2019.04.29"]
[Round "18"]
[White "CrazyAra-Dev-0.4.1-No-Q-1600sim"]
[Black "CrazyAra-Dev-0.4.1-No-Q-800sim"]
[Result "1-0"]
[PlyCount "55"]
[TimeControl "40/1200"]
[Variant "crazyhouse"]

1. Nf3 {book} Nf6 {book} 2. d4 {+0.39/18 4.7s} d5 {-0.73/15 2.3s}
3. Nc3 {+0.59/20 5.0s} Bf5 {-0.75/19 2.5s} 4. Bg5 {+0.74/29 5.3s}
e6 {-0.60/24 2.6s} 5. e3 {+0.82/33 5.9s} Be7 {-0.62/32 2.8s}
6. Bb5+ {+1.06/31 5.6s} Nbd7 {-0.77/28 2.7s} 7. Ne5 {+1.44/33 6.5s}
O-O {-1.23/29 3.0s} 8. Bxd7 {+1.37/29 6.1s} Nxd7 {-1.20/26 2.9s}
9. Bxe7 {+1.45/34 6.6s} Qxe7 {-1.50/28 3.1s} 10. Nxd7 {+1.52/27 6.1s}
Qxd7 {-1.38/23 2.8s} 11. N@h6+ {+1.82/28 6.3s} Kh8 {-1.80/25 2.9s}
12. N@e5 {+2.08/24 5.9s} Qe7 {-2.14/22 2.8s} 13. Nxf5 {+2.04/26 5.8s}
exf5 {-2.04/21 2.9s} 14. Nxd5 {+2.03/21 5.9s} Qg5 {-1.76/18 2.7s}
15. P@e7 {+2.27/26 5.9s} N@h4 {-1.49/22 2.9s} 16. exf8=Q+ {+1.64/25 6.0s}
Rxf8 {-1.55/21 2.9s} 17. R@e8 {+3.20/25 6.1s} Nxg2+ {-3.19/21 2.9s}
18. Kd2 {+4.27/23 6.2s} P@c3+ {-3.94/22 2.9s} 19. Nxc3 {+7.49/26 6.0s}
N@c4+ {-5.69/21 2.9s} 20. Kc1 {+8.89/28 6.0s} Rxe8 {-7.87/23 2.8s}
21. Nxf7+ {+9.09/27 6.0s} Kg8 {-7.58/1 0.024s} 22. Nxg5 {+9.08/25 5.8s}
B@f7 {-6.75/19 2.8s} 23. P@d7 {+10.06/21 5.9s} P@a3 {-8.67/21 2.7s}
24. dxe8=Q+ {+13.71/21 3.5s} Bxe8 {-10.15/19 2.3s} 25. R@f8+ {+18.63/17 3.5s}
Kxf8 {-15.79/1 0.002s} 26. P@e7+ {+26.78/13 2.3s} Kxe7 {-25.86/12 1.0s}
27. Q@e6+ {+29.98/11 1.9s} Kd8 {-27.91/6 0.59s}
28. B@e7# {+M1/5 0.97s, White mates} 1-0

[Event "No-Q-1600sim"]
[Site "?"]
[Date "2019.04.29"]
[Round "18"]
[White "CrazyAra-Dev-0.4.1-No-Q-800sim"]
[Black "CrazyAra-Dev-0.4.1-No-Q-1600sim"]
[Result "0-1"]
[PlyCount "100"]
[TimeControl "40/1200"]
[Variant "crazyhouse"]

1. d3 {book} e5 {-0.25/21 4.8s} 2. Nf3 {+0.45/20 2.5s} Nc6 {-0.16/26 5.2s}
3. g3 {+0.38/23 2.6s} d5 {-0.39/24 5.1s} 4. Bg2 {+0.37/20 2.4s}
h6 {+0.52/22 5.2s} 5. O-O {-0.41/19 2.5s} Nf6 {+0.57/20 5.0s}
6. Nc3 {-0.39/16 2.4s} Be6 {+0.91/20 5.2s} 7. h3 {-0.63/17 2.5s}
Qd7 {+0.92/18 5.2s} 8. Kh2 {-0.82/15 2.5s} Bc5 {+1.47/20 5.2s}
9. a3 {-1.05/17 2.6s} h5 {+2.55/20 5.4s} 10. Bg5 {-2.59/17 2.6s}
Ng4+ {+2.27/23 5.9s} 11. hxg4 {-2.04/19 2.8s} hxg4+ {+1.91/24 5.7s}
12. Nh4 {-1.92/17 2.8s} f6 {+2.21/26 5.9s} 13. Nxd5 {-1.77/22 2.8s}
fxg5 {+1.74/32 6.1s} 14. N@f6+ {-2.13/25 2.8s} gxf6 {+1.80/31 6.2s}
15. Nxf6+ {-1.75/29 3.0s} Kd8 {+1.82/28 5.8s} 16. Nxd7 {-2.25/21 2.7s}
gxh4 {+1.75/34 6.3s} 17. Kg1 {-1.44/25 2.9s} hxg3 {+1.69/26 5.9s}
18. Nxc5 {-1.64/23 2.8s} gxf2+ {+1.77/30 6.2s} 19. Rxf2 {-1.87/23 2.9s}
P@h2+ {+1.77/28 6.0s} 20. Kf1 {-1.85/20 2.8s} h1=Q+ {+1.95/26 5.9s}
21. Bxh1 {-1.80/25 2.8s} Rxh1+ {+2.04/24 5.8s} 22. Kg2 {-1.31/19 2.8s}
B@d5+ {+1.16/24 5.7s} 23. P@e4 {-1.58/17 2.8s} Rxd1 {+1.15/22 5.5s}
24. Rf8+ {-0.73/20 2.7s} B@e8 {-0.43/27 4.4s} 25. B@f6+ {-0.89/21 2.7s}
N@e7 {-0.68/25 4.6s} 26. Bxe7+ {+1.79/17 1.7s} Kc8 {+5.79/22 5.5s}
27. Rxe8+ {-5.53/20 2.6s} N@d8 {+5.90/21 5.4s} 28. N@d6+ {-4.34/18 2.6s}
cxd6 {+3.86/23 6.1s} 29. Rxd8+ {-4.40/18 2.8s} Nxd8 {+3.76/18 5.9s}
30. Q@c7+ {-3.87/14 2.8s} Kxc7 {+3.66/1 0.003s} 31. N@e8+ {-2.97/15 2.8s}
Kc6 {+2.64/20 5.8s} 32. P@b5+ {-3.04/15 2.7s} Kxc5 {+1.80/20 5.5s}
33. Bxd6+ {-1.32/17 2.6s} Kb6 {-1.90/23 3.9s} 34. B@c7+ {+0.50/19 2.6s}
Kxb5 {+2.03/1 0.015s} 35. P@c4+ {+4.85/20 1.9s} Bxc4 {-1.70/21 4.1s}
36. dxc4+ {+4.15/18 2.1s} Bxc4 {-0.79/24 5.6s} 37. a4+ {+0.21/20 2.7s}
Kc6 {+1.94/21 5.1s} 38. P@d5+ {-0.36/18 2.3s} Rxd5 {+8.32/23 6.1s}
39. B@b5+ {-6.37/21 2.9s} Rxb5 {+7.91/22 6.2s} 40. axb5+ {-6.63/18 3.0s}
Bxb5 {+8.41/25 6.1s} 41. R@c5+ {-7.14/19 3.1s} Kd7 {+5.66/1 0.014s}
42. Nf6+ {-6.62/16 3.0s} Ke6 {+7.72/18 6.1s} 43. Rxe5+ {-6.89/16 3.0s}
Kf7 {+8.98/20 6.1s} 44. P@g6+ {-7.86/14 3.0s} Kxg6 {+9.93/18 6.1s}
45. P@h5+ {-8.74/17 2.9s} Kf7 {+15.96/20 5.1s} 46. Re7+ {-14.13/15 2.7s}
Kxf6 {+15.26/20 5.5s} 47. Rf1+ {-17.12/16 2.7s} P@f3+ {+20.38/16 3.5s}
48. exf3 {-20.95/13 2.1s} Q@h3+ {+24.95/15 3.3s} 49. Kf2 {-24.95/14 1.3s}
Qxf3+ {+26.95/14 2.1s} 50. Kg1 {-37.03/10 1.0s} R@h1# {+M1/9 1.4s, Black mates}
0-1

[Event "No-Q-1600sim"]
[Site "?"]
[Date "2019.04.29"]
[Round "19"]
[White "CrazyAra-Dev-0.4.1-No-Q-1600sim"]
[Black "CrazyAra-Dev-0.4.1-No-Q-800sim"]
[Result "1-0"]
[PlyCount "81"]
[TimeControl "40/1200"]
[Variant "crazyhouse"]

1. d3 {book} d5 {-0.47/19 2.3s} 2. Nf3 {+0.76/24 4.9s} Nc6 {-0.61/20 2.4s}
3. g3 {+0.18/25 5.1s} e5 {-0.49/21 2.4s} 4. Bg2 {+0.12/21 5.0s}
Nf6 {-0.27/18 2.5s} 5. O-O {-0.16/21 5.2s} h6 {+0.55/15 2.4s}
6. Nc3 {-0.58/19 5.1s} Be6 {+0.82/17 2.5s} 7. h3 {-0.88/17 5.2s}
Qd7 {+0.76/16 2.5s} 8. Kh2 {-0.97/18 5.1s} Bc5 {+1.21/16 2.5s}
9. a3 {-1.44/19 5.2s} a5 {+1.52/16 2.5s} 10. Bd2 {-1.76/17 5.2s}
h5 {+2.69/22 2.7s} 11. e4 {-2.24/20 5.6s} dxe4 {+2.15/20 2.8s}
12. Nxe4 {-1.56/23 6.0s} Nxe4 {+1.28/23 2.9s} 13. dxe4 {-2.02/23 6.2s}
N@g4+ {+1.72/21 2.9s} 14. Kh1 {-1.42/27 6.0s} Nxf2+ {+1.46/22 2.8s}
15. Rxf2 {-1.79/26 6.1s} Bxh3 {+2.63/19 2.8s} 16. N@f5 {-1.89/24 5.8s}
Bxf5 {+1.29/23 2.9s} 17. exf5 {-0.40/29 6.3s} Bxf2 {+0.94/26 3.0s}
18. P@e6 {-0.32/27 6.3s} fxe6 {-0.14/27 3.0s} 19. B@g6+ {-1.13/27 6.1s}
P@f7 {+0.01/25 2.9s} 20. fxe6 {-1.11/23 6.2s} Qxe6 {+0.58/22 3.0s}
21. P@f5 {-2.08/22 6.1s} Qe7 {-0.87/21 2.9s} 22. Bg5 {+2.47/28 6.2s}
Bd4 {+0.44/20 2.7s} 23. Qd2 {+0.19/26 6.0s} P@f6 {-0.08/24 2.9s}
24. Bxf7+ {+0.44/28 6.3s} Kd8 {-0.08/24 2.9s} 25. N@g6 {+0.71/26 6.2s}
N@e4 {+0.16/22 2.9s} 26. Nxh8 {+0.82/25 6.1s} Nxg3+ {-0.73/21 2.9s}
27. Kh2 {-0.21/1 0.013s} Nxf5 {-0.62/20 2.8s} 28. R@e8+ {+2.03/22 6.1s}
Qxe8 {-1.66/19 2.9s} 29. Bxe8 {+2.70/23 6.1s} P@g3+ {-2.13/17 2.7s}
30. Kh1 {+2.97/19 5.9s} R@e7 {-2.23/19 2.9s} 31. Bxc6 {+4.84/21 5.7s}
bxc6 {-2.35/16 2.9s} 32. P@b7 {+5.10/18 5.8s} Rb8 {-4.92/17 2.7s}
33. N@f7+ {+6.95/20 5.4s} Kd7 {-6.31/15 2.6s} 34. N3xe5+ {+7.47/19 5.1s}
Ke8 {-5.82/17 2.5s} 35. Bxc6+ {+8.97/19 5.0s} P@d7 {-6.77/17 2.6s}
36. Q@g8+ {+9.31/17 5.3s} B@f8 {-8.33/17 2.5s} 37. Nhg6 {+17.66/16 3.4s}
R@h3+ {-10.53/11 1.9s} 38. P@h2 {+18.57/11 2.5s} g2+ {-10.98/10 1.6s}
39. Qxg2 {+32.83/11 2.0s} Ng3+ {-30.03/8 1.2s} 40. Qxg3 {+13.12/1 0.016s}
Rxg3 {-40.54/6 1.4s} 41. Qxf8# {+M1/1 0.95s, White mates} 1-0

[Event "No-Q-1600sim"]
[Site "?"]
[Date "2019.04.29"]
[Round "19"]
[White "CrazyAra-Dev-0.4.1-No-Q-800sim"]
[Black "CrazyAra-Dev-0.4.1-No-Q-1600sim"]
[Result "0-1"]
[PlyCount "84"]
[TimeControl "40/1200"]
[Variant "crazyhouse"]

1. e4 {book} e5 {book} 2. Nf3 {book} Nc6 {book} 3. Bc4 {book} Bc5 {book}
4. d3 {book} Nf6 {-0.73/25 5.1s} 5. O-O {+1.07/18 2.5s} O-O {-0.78/24 5.3s}
6. Bg5 {+0.44/21 2.5s} Be7 {+0.20/24 5.2s} 7. c3 {0.00/23 2.5s}
d6 {-0.02/23 5.4s} 8. Nbd2 {+0.03/21 2.5s} Bg4 {-0.06/21 5.1s}
9. h3 {+0.16/19 2.5s} Bh5 {-0.21/20 5.2s} 10. a4 {+0.34/19 2.5s}
a6 {-0.32/19 5.1s} 11. b4 {+0.41/18 2.5s} Nb8 {+0.01/22 5.3s}
12. Qb3 {+0.12/19 2.6s} Nbd7 {-0.13/18 5.3s} 13. Rae1 {+0.22/16 2.5s}
c6 {-0.52/24 5.5s} 14. d4 {+0.54/21 2.7s} d5 {+0.74/21 6.0s}
15. exd5 {-0.86/20 2.9s} cxd5 {+0.56/25 6.3s} 16. dxe5 {-0.49/23 3.0s}
dxc4 {+0.26/24 6.3s} 17. Qxc4 {-0.10/20 3.0s} B@d5 {+0.15/23 6.5s}
18. exf6 {+0.16/21 3.1s} Nxf6 {-0.09/20 6.2s} 19. P@c7 {+0.70/18 3.0s}
Qd6 {+0.42/23 6.4s} 20. P@e5 {+0.18/21 3.0s} Bxc4 {-0.37/25 6.3s}
21. exd6 {+0.37/21 3.0s} Bxf3 {-0.64/28 6.2s} 22. Nxf3 {+0.39/26 3.0s}
P@e2 {-0.94/25 6.0s} 23. P@h6 {+3.28/21 2.9s} exf1=Q+ {-1.20/28 6.1s}
24. Rxf1 {+1.24/22 2.8s} Bxd6 {-1.13/20 5.7s} 25. P@e5 {+2.97/19 2.8s}
P@h2+ {-2.66/22 5.7s} 26. Nxh2 {+4.06/17 2.5s} N@e2+ {-1.98/23 5.8s}
27. Kh1 {+1.26/1 0.023s} Nh5 {-1.59/31 6.1s} 28. B@f4 {+1.18/19 2.9s}
Neg3+ {-0.34/21 6.1s} 29. fxg3 {-0.13/20 2.8s} Bxf1 {+0.19/27 6.2s}
30. Q@f2 {-0.23/28 2.9s} R@d1 {+1.86/27 6.1s} 31. Nxf1 {-2.11/26 3.0s}
R@e1 {+3.33/27 6.2s} 32. B@e2 {-2.50/24 3.0s} Rxf1+ {+4.71/24 5.9s}
33. Bxf1 {-4.41/22 2.7s} N@e4 {+5.76/25 5.8s} 34. R@e2 {-3.45/20 2.9s}
Nxf2+ {+5.99/25 5.9s} 35. Rxf2 {-5.79/24 2.6s} Q@e1 {+7.85/26 5.2s}
36. hxg7 {-7.14/19 2.7s} Qxf1+ {+13.65/24 3.8s} 37. Rxf1 {-12.28/22 2.0s}
Rxf1+ {+15.32/25 2.8s} 38. N@g1 {-10.98/20 2.2s} Rxg1+ {+14.00/21 3.3s}
39. Kxg1 {-13.75/19 1.5s} Q@e1+ {+18.57/21 2.4s} 40. R@f1 {-15.24/16 1.9s}
N@e2+ {+22.28/19 2.3s} 41. Kh2 {-24.25/10 0.81s} B@g1+ {+35.08/14 1.2s}
42. Rxg1 {-32.27/7 0.59s} Qxg1# {+M1/2 1.0s, Black mates} 0-1

[Event "No-Q-1600sim"]
[Site "?"]
[Date "2019.04.29"]
[Round "20"]
[White "CrazyAra-Dev-0.4.1-No-Q-1600sim"]
[Black "CrazyAra-Dev-0.4.1-No-Q-800sim"]
[Result "1-0"]
[PlyCount "83"]
[TimeControl "40/1200"]
[Variant "crazyhouse"]

1. e4 {book} e5 {book} 2. Nf3 {book} Nc6 {book} 3. Bc4 {book} Bc5 {book}
4. d3 {book} Nf6 {-0.80/19 2.5s} 5. O-O {+0.78/23 5.1s} O-O {-0.71/22 2.5s}
6. Nc3 {+1.17/27 5.5s} d6 {-1.15/20 2.6s} 7. Bg5 {+1.28/25 5.5s}
h6 {-1.22/24 2.7s} 8. Bxf6 {+1.47/30 5.7s} Qxf6 {-1.34/18 2.6s}
9. Nd5 {+1.43/19 5.5s} Qd8 {-1.40/18 2.7s} 10. Qd2 {+1.12/20 5.5s}
Kh7 {-1.40/14 2.6s} 11. N@g5+ {+0.59/18 5.4s} Kh8 {-0.48/17 2.7s}
12. b4 {-0.04/24 5.6s} hxg5 {+0.70/18 2.7s} 13. bxc5 {-0.31/22 5.7s}
B@f4 {+0.20/22 2.8s} 14. Nxf4 {+0.04/23 6.0s} exf4 {+0.17/20 2.8s}
15. B@c3 {+0.39/21 5.7s} dxc5 {+0.06/19 2.7s} 16. B@h6 {-0.54/22 5.9s}
P@d4 {-0.19/18 2.8s} 17. Bxg5 {+0.23/23 5.8s} f6 {+0.25/22 2.8s}
18. Bxf4 {+0.22/23 6.0s} dxc3 {-0.13/19 2.8s} 19. Qe3 {+0.58/22 5.8s}
N@g4 {-0.70/23 2.8s} 20. Nh4 {+2.56/28 5.8s} B@h7 {-1.16/25 2.7s}
21. P@g6 {+3.98/21 5.7s} Nxe3 {-4.28/19 2.8s} 22. fxe3 {+4.50/24 6.0s}
Ne7 {-1.55/17 2.8s} 23. gxh7 {+1.62/25 6.0s} N@g6 {-1.41/23 2.9s}
24. Nxg6+ {+1.45/25 6.1s} Nxg6 {-1.58/20 2.8s} 25. P@f5 {+2.15/22 5.9s}
Nxf4 {-1.52/20 2.8s} 26. exf4 {+2.01/26 5.9s} Kxh7 {-1.24/23 2.7s}
27. N@g6 {+2.80/26 5.8s} B@d4+ {-3.10/23 2.7s} 28. B@f2 {+3.15/29 6.3s}
P@e3 {-2.05/22 2.9s} 29. Nxf8+ {+2.78/27 6.4s} Qxf8 {-2.49/24 3.1s}
30. R@h3+ {+4.16/28 5.7s} N@h6 {-2.84/21 2.9s} 31. Bxe3 {+3.14/23 6.3s}
Bxe3+ {-3.07/20 3.0s} 32. Rxe3 {+2.67/26 6.1s} B@d4 {-2.90/16 3.0s}
33. B@f2 {+3.73/24 5.9s} Bxe3 {-3.63/21 2.7s} 34. N@g6 {+5.31/22 5.7s}
Bxf5 {-4.73/17 2.7s} 35. exf5 {+9.67/19 5.3s} Bxf2+ {-10.75/15 2.6s}
36. Rxf2 {+12.01/17 4.6s} N@e2+ {-8.59/12 2.5s} 37. Rxe2 {+13.46/19 4.9s}
B@d4+ {-13.17/12 2.5s} 38. P@f2 {+17.75/17 4.2s} Bxf2+ {-16.18/13 2.3s}
39. Rxf2 {+19.93/17 3.7s} P@e3 {-30.72/12 2.0s} 40. Nxf8+ {+36.34/7 1.4s}
Rxf8 {-29.30/6 0.80s} 41. B@g6+ {+37.62/5 1.3s} Kh8 {-35.26/1 0.002s}
42. Q@h7# {+M1/3 1.0s, White mates} 1-0

[Event "No-Q-1600sim"]
[Site "?"]
[Date "2019.04.29"]
[Round "20"]
[White "CrazyAra-Dev-0.4.1-No-Q-800sim"]
[Black "CrazyAra-Dev-0.4.1-No-Q-1600sim"]
[Result "1-0"]
[PlyCount "129"]
[TimeControl "40/1200"]
[Variant "crazyhouse"]

1. e4 {book} e5 {book} 2. Nf3 {book} Nc6 {book} 3. Bc4 {book} Bc5 {book}
4. d3 {book} Nf6 {book} 5. O-O {book} O-O {-0.72/22 5.1s} 6. Bg5 {+0.51/18 2.4s}
Be7 {+0.17/24 5.4s} 7. c3 {+0.02/21 2.6s} d6 {+0.03/23 5.2s}
8. Nbd2 {0.00/21 2.5s} Bg4 {-0.11/22 5.3s} 9. h3 {+0.22/19 2.5s}
Bh5 {-0.19/19 5.2s} 10. a4 {+0.32/17 2.5s} a6 {-0.20/19 5.1s}
11. b4 {+0.30/19 2.5s} Nb8 {+0.01/20 5.4s} 12. Qb3 {+0.21/19 2.5s}
Nbd7 {-0.22/19 5.4s} 13. Rae1 {+0.28/17 2.6s} Nb6 {-0.40/22 5.3s}
14. Bxf7+ {+1.23/22 2.6s} Bxf7 {-1.15/23 5.7s} 15. P@e6 {+1.17/20 2.7s}
Bh5 {-0.83/22 5.5s} 16. a5 {+1.27/20 2.7s} Nc8 {-0.94/24 5.7s}
17. d4 {+1.11/23 2.8s} B@d3 {-0.93/23 5.6s} 18. dxe5 {+0.59/22 2.8s}
dxe5 {-1.27/27 6.0s} 19. P@h6 {+1.93/22 2.8s} gxh6 {-1.45/24 6.0s}
20. Bxh6 {+1.83/19 2.8s} P@g7 {-1.17/27 6.2s} 21. Bxg7 {+1.39/20 2.9s}
Kxg7 {-1.44/21 5.9s} 22. P@g5 {+1.46/18 2.8s} B@f4 {-1.18/23 6.0s}
23. P@h6+ {+1.32/19 2.8s} Kg8 {-1.51/21 5.9s} 24. gxf6 {+1.55/17 2.8s}
Rxf6 {-1.84/23 6.2s} 25. N@f7 {+2.23/18 2.9s} Qf8 {-1.91/20 5.8s}
26. N7xe5 {+2.56/18 2.8s} Bxe5 {-2.42/21 6.1s} 27. Nxe5 {+2.65/18 2.9s}
Qxh6 {-2.08/20 6.2s} 28. B@f7+ {+2.52/17 2.8s} Kh8 {-1.85/23 6.2s}
29. Nxd3 {+2.20/20 2.9s} P@h2+ {-1.20/21 6.0s} 30. Kxh2 {+1.41/16 3.0s}
Bxf7 {-1.37/21 6.1s} 31. exf7 {+0.65/18 2.9s} N@g4+ {-1.63/20 6.1s}
32. Kg1 {+1.84/19 2.9s} Nd6 {-2.01/20 5.9s} 33. B@e5 {+3.00/15 2.9s}
Nxe5 {-3.42/19 6.3s} 34. Nxe5 {+3.43/19 3.1s} P@g3 {-3.14/19 6.1s}
35. B@e3 {+3.52/16 3.0s} gxf2+ {-4.30/20 6.0s} 36. Rxf2 {+4.50/18 2.8s}
B@h2+ {-3.21/27 6.0s} 37. Kh1 {+2.63/26 2.9s} Bxe5 {-3.86/25 5.9s}
38. Bxh6 {+3.23/24 2.9s} N@g3+ {-1.87/21 6.0s} 39. Kg1 {+0.03/22 2.6s}
P@h2+ {-2.29/20 5.9s} 40. Kxh2 {-0.74/1 0.026s} Ngxe4+ {-3.04/23 6.3s}
41. Rf4 {+4.71/18 3.0s} Bxf4+ {-4.45/21 6.3s} 42. Bxf4 {+4.72/18 3.1s}
R@g7 {-3.71/21 6.6s} 43. P@h6 {+4.92/15 3.2s} Rxh6 {-3.46/20 6.6s}
44. Nxe4 {+3.78/17 3.2s} B@g5 {-3.36/25 6.6s} 45. B@e5 {+3.14/18 3.1s}
Bxf4+ {-3.49/24 6.6s} 46. Bxf4 {+2.81/18 3.1s} B@g5 {-3.96/25 6.5s}
47. Nxg5 {+4.36/24 3.3s} Bxg5 {-4.76/25 6.8s} 48. Q@g8+ {+5.09/21 3.2s}
Raxg8 {-6.60/24 6.8s} 49. fxg8=Q+ {+6.17/23 3.2s} Rxg8 {-4.40/1 0.015s}
50. Qxg8+ {+6.47/17 3.2s} Kxg8 {-5.00/1 0.003s} 51. R@e8+ {+7.56/18 3.0s}
N@f8 {-7.11/17 6.3s} 52. Rxf8+ {+8.39/16 3.1s} Kxf8 {-9.14/17 6.0s}
53. N@d7+ {+10.42/15 2.9s} Kg7 {-9.50/20 5.7s} 54. B@f8+ {+10.17/13 2.8s}
Kg8 {-9.00/18 5.5s} 55. B@d5+ {+10.22/17 3.0s} P@e6 {-9.00/17 6.0s}
56. R@g7+ {+9.98/15 3.1s} Kh8 {-10.75/1 0.002s} 57. Rxg5 {+12.50/17 3.2s}
P@g3+ {-12.54/18 6.2s} 58. Bxg3 {+14.01/17 3.0s} Rxh3+ {-14.20/16 6.1s}
59. gxh3 {+15.02/13 3.0s} R@d2+ {-16.94/14 5.7s} 60. P@g2 {+20.47/15 3.0s}
Rxg2+ {-24.12/13 4.1s} 61. Bxg2 {+24.88/13 2.3s} Q@h1+ {-23.10/13 3.3s}
62. Kxh1 {+27.34/12 2.6s} Q@h2+ {-32.68/12 3.3s} 63. Kxh2 {+34.78/11 1.3s}
P@g7 {-36.17/10 2.2s} 64. Bxg7+ {+41.71/8 1.5s} Kg8 {-27.86/1 0.014s}
65. Q@f8# {+M1/5 0.54s, White mates} 1-0

[Event "No-Q-1600sim"]
[Site "?"]
[Date "2019.04.29"]
[Round "21"]
[White "CrazyAra-Dev-0.4.1-No-Q-1600sim"]
[Black "CrazyAra-Dev-0.4.1-No-Q-800sim"]
[Result "1-0"]
[PlyCount "79"]
[TimeControl "40/1200"]
[Variant "crazyhouse"]

1. e4 {book} e5 {book} 2. Nf3 {book} Nc6 {book} 3. Bc4 {book} Bc5 {book}
4. d3 {book} Nf6 {book} 5. O-O {book} O-O {-0.83/18 2.5s} 6. Nc3 {+0.98/21 5.1s}
d6 {-1.15/20 2.6s} 7. Bg5 {+1.31/26 5.6s} h6 {-1.10/22 2.6s}
8. Bxf6 {+1.40/29 5.6s} Qxf6 {-1.36/19 2.7s} 9. Nd5 {+1.14/22 5.7s}
Qd8 {-1.36/16 2.5s} 10. Qd2 {+1.89/17 5.3s} Kh7 {-1.24/15 2.6s}
11. N@g5+ {+0.44/19 5.4s} Kh8 {-0.73/17 2.6s} 12. c3 {+0.10/20 5.4s}
hxg5 {+0.97/28 2.8s} 13. Nxg5 {+0.03/28 5.8s} B@f4 {+0.42/18 2.7s}
14. Nxf7+ {+0.53/24 5.7s} Rxf7 {-0.58/21 2.8s} 15. Nxf4 {+0.66/23 5.8s}
Rxf4 {-0.47/19 2.7s} 16. B@g3 {+0.84/18 5.4s} Rf8 {-0.76/18 2.7s}
17. Kh1 {+1.17/20 5.6s} Bh3 {-0.06/18 2.7s} 18. gxh3 {+1.25/28 6.1s}
N@f3 {-1.36/25 2.9s} 19. Qe2 {+1.41/26 6.0s} N@h4 {-1.44/22 2.8s}
20. Bxh4 {+2.62/28 6.1s} Nxh4 {-3.46/27 3.0s} 21. Qh5+ {+2.65/26 6.0s}
N@h6 {-3.20/26 2.8s} 22. Qxh4 {+5.73/32 6.4s} B@f3+ {-4.66/27 3.0s}
23. P@g2 {+4.93/29 6.3s} Bxg2+ {-4.06/25 3.0s} 24. Kxg2 {+5.48/28 6.3s}
Qxh4 {-4.95/25 3.0s} 25. N@g6+ {+5.36/26 6.1s} Kh7 {-0.87/1 0.025s}
26. Nxh4 {+6.63/33 6.1s} Q@g5+ {-5.34/22 2.8s} 27. Q@g3 {+6.87/22 5.9s}
P@g4 {-5.80/21 2.8s} 28. hxg4 {+6.50/29 6.1s} Bxf2 {-5.50/17 2.8s}
29. P@g6+ {+7.38/21 5.7s} Kh8 {-7.02/17 2.6s} 30. Rxf2 {+9.35/21 5.1s}
Rxf2+ {-7.12/14 2.5s} 31. Qxf2 {+9.54/18 4.9s} Qxg4+ {-9.25/17 2.4s}
32. Kh1 {+15.02/18 4.5s} P@g2+ {-14.49/13 2.2s} 33. Nxg2 {+15.00/19 5.1s}
Qxg6 {-12.53/13 2.4s} 34. B@f5 {+16.38/15 5.8s} Nxf5 {-17.18/13 2.7s}
35. exf5 {+18.38/13 5.3s} P@h3 {-16.88/12 2.7s} 36. fxg6 {+25.72/15 4.2s}
hxg2+ {-24.67/12 2.1s} 37. Qxg2 {+25.59/13 3.7s} R@h6 {-33.66/10 2.0s}
38. N@f7+ {+37.48/11 1.8s} Kg8 {-37.87/1 0.002s} 39. Nxh6+ {+44.54/8 1.8s}
Kf8 {-53.42/4 0.59s} 40. Q@f7# {+M1/5 1.1s, White mates} 1-0

[Event "No-Q-1600sim"]
[Site "?"]
[Date "2019.04.29"]
[Round "21"]
[White "CrazyAra-Dev-0.4.1-No-Q-800sim"]
[Black "CrazyAra-Dev-0.4.1-No-Q-1600sim"]
[Result "0-1"]
[PlyCount "64"]
[TimeControl "40/1200"]
[Variant "crazyhouse"]

1. e4 {book} Nf6 {book} 2. e5 {book} Nc6 {book} 3. exf6 {book} exf6 {book}
4. Nc3 {-0.88/19 2.5s} d5 {+0.75/21 5.3s} 5. Bb5 {-0.44/19 2.7s}
Be7 {+0.78/22 5.5s} 6. d4 {-0.71/17 2.6s} O-O {+0.63/22 5.4s}
7. Nge2 {-0.42/19 2.6s} Re8 {+0.68/21 5.7s} 8. O-O {-0.70/20 2.6s}
P@h3 {+0.76/19 5.6s} 9. gxh3 {-0.72/20 2.8s} Bxh3 {+0.61/29 6.0s}
10. Nf4 {-0.65/16 2.7s} Bxf1 {+0.57/19 5.8s} 11. Bxf1 {-0.18/17 2.8s}
Bb4 {+0.48/23 5.7s} 12. B@e3 {+1.45/16 2.7s} Bd6 {-0.52/19 5.7s}
13. Nfxd5 {+1.00/16 2.7s} P@e6 {-0.39/21 5.9s} 14. P@h6 {+0.47/19 2.8s}
gxh6 {-0.17/22 5.8s} 15. Bxh6 {-0.21/19 2.7s} exd5 {+0.61/19 5.7s}
16. P@e5 {-0.37/13 2.7s} Nxd4 {+2.00/22 5.8s} 17. P@g2 {-1.68/17 2.8s}
Bxe5 {+1.65/20 5.7s} 18. Bce3 {-1.17/16 2.7s} Nf5 {+1.63/19 6.0s}
19. Nxd5 {-1.18/18 2.8s} P@d4 {+2.27/20 6.0s} 20. Qg4+ {-2.02/18 2.8s}
P@g6 {+2.97/25 6.3s} 21. N@e7+ {-2.10/20 3.0s} Nxe7 {+2.93/21 6.1s}
22. Nxe7+ {-2.73/18 2.9s} Rxe7 {+4.23/20 6.0s} 23. Rd1 {-3.61/18 2.9s}
P@h5 {+5.12/19 6.0s} 24. Qe2 {-4.15/17 2.8s} Bxh2+ {+5.78/29 6.1s}
25. Kxh2 {-4.41/20 2.9s} N@g4+ {+6.08/20 5.9s} 26. Kh1 {-4.99/19 2.7s}
N@f5 {+6.66/25 6.2s} 27. B@f4 {-6.61/16 2.8s} dxe3 {+9.90/19 5.0s}
28. Rxd8+ {-10.97/18 2.4s} Rxd8 {+11.22/19 4.1s} 29. P@g7 {-10.00/16 2.2s}
N@g3+ {+20.92/15 1.9s} 30. Bxg3 {-17.29/13 0.75s} Nxg3+ {+37.09/14 1.4s}
31. fxg3 {-24.50/7 0.81s} R@h2+ {+33.57/7 1.3s} 32. Kg1 {-33.79/1 0.002s}
R@h1# {+M1/3 1.0s, Black mates} 0-1

[Event "No-Q-1600sim"]
[Site "?"]
[Date "2019.04.29"]
[Round "22"]
[White "CrazyAra-Dev-0.4.1-No-Q-1600sim"]
[Black "CrazyAra-Dev-0.4.1-No-Q-800sim"]
[Result "1-0"]
[PlyCount "77"]
[TimeControl "40/1200"]
[Variant "crazyhouse"]

1. e4 {book} Nf6 {book} 2. e5 {book} Nc6 {book} 3. exf6 {book} exf6 {book}
4. Nc3 {-0.74/22 5.1s} d5 {+0.80/20 2.5s} 5. Bb5 {-0.38/20 5.4s}
Be7 {+0.91/17 2.6s} 6. N@a5 {-0.42/20 5.4s} O-O {-0.26/22 2.6s}
7. Bxc6 {+0.45/30 6.1s} bxc6 {-0.40/18 2.7s} 8. Nxc6 {+0.59/27 5.9s}
Qd6 {-0.68/25 2.8s} 9. Nxd5 {+0.38/26 5.8s} Re8 {-0.97/25 2.8s}
10. Ndxe7+ {+1.68/24 5.9s} Rxe7+ {-1.62/21 2.9s} 11. Nxe7+ {+1.64/22 5.8s}
Qxe7+ {-1.40/21 2.8s} 12. R@e3 {+1.92/20 5.7s} P@e4 {-1.39/15 2.7s}
13. B@d5 {+2.89/20 5.7s} B@b7 {-2.45/18 2.7s} 14. Rxe4 {+3.24/22 5.7s}
N@e5 {-3.12/18 2.8s} 15. P@c6 {+2.79/24 5.9s} Ba6 {-2.34/20 2.8s}
16. P@d7 {+2.59/20 5.7s} N@d4 {-1.93/24 2.7s} 17. d3 {+2.44/26 5.8s}
Bxd7 {-2.34/25 3.0s} 18. cxd7 {+3.21/23 5.7s} Rf8 {-2.03/20 2.8s}
19. P@h6 {+6.29/20 5.4s} Bxd3 {-4.24/19 2.6s} 20. hxg7 {+6.94/23 5.4s}
Kxg7 {-5.69/20 2.7s} 21. P@b5 {+7.46/21 5.3s} P@b6 {-4.47/16 2.5s}
22. h4 {+8.27/18 5.1s} Kg8 {-2.31/12 2.4s} 23. cxd3 {+4.65/22 5.5s}
P@c2 {-4.29/19 2.7s} 24. Qd2 {+3.86/26 5.9s} Nef3+ {-2.38/20 2.6s}
25. gxf3 {+3.61/26 5.8s} Qxe4+ {-2.61/23 2.7s} 26. Kf1 {+7.26/25 5.9s}
R@d1+ {-7.57/16 2.7s} 27. Kg2 {+10.76/19 5.9s} Rxd2 {-9.82/17 2.7s}
28. Bxe4 {+11.98/18 5.9s} Rxf2+ {-11.56/16 2.8s} 29. Kxf2 {+14.43/22 6.0s}
P@g3+ {-13.73/18 2.9s} 30. Kxg3 {+14.73/18 6.0s} P@f4+ {-15.48/16 2.8s}
31. Bxf4 {+16.89/18 5.8s} Q@g7+ {-17.13/15 2.8s} 32. R@g4 {+20.36/15 5.9s}
Qxg4+ {-18.80/14 2.8s} 33. fxg4 {+21.21/19 5.6s} R@g7 {-20.19/13 2.8s}
34. N@h6+ {+19.49/17 5.6s} Kh8 {-17.85/1 0.025s} 35. P@e7 {+22.14/21 5.3s}
Rfg8 {-20.54/16 2.5s} 36. e8=Q {+23.75/19 4.9s} Rxg4+ {-27.52/15 2.3s}
37. Nxg4 {+30.15/16 3.4s} P@g7 {-38.97/8 2.1s} 38. Qxg8+ {+42.44/9 2.2s}
Kxg8 {-48.17/1 0.002s} 39. R@e8# {+M1/8 1.6s, White mates} 1-0

[Event "No-Q-1600sim"]
[Site "?"]
[Date "2019.04.29"]
[Round "22"]
[White "CrazyAra-Dev-0.4.1-No-Q-800sim"]
[Black "CrazyAra-Dev-0.4.1-No-Q-1600sim"]
[Result "1-0"]
[PlyCount "63"]
[TimeControl "40/1200"]
[Variant "crazyhouse"]

1. e4 {book} Nf6 {book} 2. e5 {book} Nc6 {book} 3. exf6 {book} exf6 {book}
4. d4 {book} d5 {book} 5. Bb5 {-2.00/19 2.5s} Bb4+ {+2.34/22 5.4s}
6. c3 {-2.11/21 2.7s} Bd6 {+1.72/19 5.3s} 7. Qe2+ {-1.43/19 2.6s}
P@e4 {+1.24/18 5.4s} 8. N@h5 {-1.06/17 2.5s} O-O {+0.73/20 5.4s}
9. h4 {-0.30/17 2.5s} a6 {+0.48/18 5.3s} 10. Bxc6 {-0.46/18 2.6s}
bxc6 {+0.08/24 5.8s} 11. Nxg7 {-0.28/17 2.7s} Kxg7 {+0.31/21 5.5s}
12. P@g5 {+0.10/21 2.7s} Kh8 {+0.95/24 5.7s} 13. gxf6 {-1.06/18 2.7s}
Qxf6 {+0.79/26 5.8s} 14. N@h5 {-0.26/22 2.8s} N@d3+ {+0.43/30 6.0s}
15. Qxd3 {-0.17/25 2.7s} exd3 {+0.46/29 5.9s} 16. Nxf6 {-0.46/30 2.9s}
B@g7 {+0.60/28 5.8s} 17. Q@g5 {+0.12/20 2.8s} P@c2 {+0.95/26 5.7s}
18. N@e3 {-0.32/25 2.8s} Q@g6 {-0.12/27 5.6s} 19. P@e5 {+0.61/21 2.7s}
cxb1=Q {-0.25/25 5.4s} 20. Rxb1 {+0.66/18 2.6s} d2+ {-0.83/24 5.5s}
21. Kxd2 {+1.77/24 2.8s} Qxb1 {-1.65/23 5.6s} 22. P@h6 {+2.19/19 2.7s}
Bxh6 {-2.11/20 5.6s} 23. Qxh6 {+0.78/19 2.9s} P@g7 {+1.04/24 5.8s}
24. B@c2 {+0.37/24 2.7s} Qxc2+ {+0.27/25 4.7s} 25. Nxc2 {-0.02/24 2.3s}
gxh6 {+0.19/24 3.2s} 26. P@g7+ {+0.03/22 2.2s} Kxg7 {-6.80/1 0.011s}
27. Nh5+ {-0.10/19 1.9s} Kg6 {+0.18/19 3.6s} 28. Nf4+ {+0.13/18 2.0s}
Kg7 {+0.13/19 2.2s} 29. Nh5+ {-0.10/16 2.0s} Kg6 {+0.08/16 2.6s}
30. Nf4+ {+0.23/14 1.4s} Kf5 {+0.04/13 1.2s} 31. Q@f6+ {+21.72/11 0.80s}
Ke4 {-37.81/12 1.2s} 32. f3# {+M1/3 0.47s, White mates} 1-0

[Event "No-Q-1600sim"]
[Site "?"]
[Date "2019.04.29"]
[Round "23"]
[White "CrazyAra-Dev-0.4.1-No-Q-1600sim"]
[Black "CrazyAra-Dev-0.4.1-No-Q-800sim"]
[Result "1-0"]
[PlyCount "97"]
[TimeControl "40/1200"]
[Variant "crazyhouse"]

1. e4 {book} Nf6 {book} 2. e5 {book} Nc6 {book} 3. exf6 {book} exf6 {book}
4. d4 {book} d5 {book} 5. Ne2 {-0.93/20 5.3s} Bb4+ {+1.11/18 2.6s}
6. Nbc3 {-1.00/35 5.7s} O-O {+0.78/22 2.7s} 7. Nf4 {-0.88/33 5.5s}
Re8+ {+0.51/20 2.6s} 8. Be2 {-1.42/36 5.7s} P@h3 {+1.87/31 2.7s}
9. Rg1 {-1.52/30 5.5s} hxg2 {+1.45/29 2.7s} 10. Rxg2 {-1.96/36 5.8s}
P@f3 {+2.15/33 2.8s} 11. Rxg7+ {-1.98/28 5.7s} Kxg7 {+1.84/25 2.7s}
12. Nh5+ {-1.98/32 6.2s} Kg8 {+2.32/23 2.7s} 13. N@h6+ {-1.98/30 5.7s}
Kf8 {+2.50/21 2.6s} 14. P@g7+ {-2.54/37 6.0s} Ke7 {+2.74/1 0.004s}
15. Bxf3 {-1.27/26 5.4s} R@g1+ {+1.61/22 2.8s} 16. Ke2 {-2.20/25 6.2s}
Rxd1 {+1.44/20 2.7s} 17. Kxd1 {-2.02/22 5.8s} Q@f1+ {+2.77/20 2.8s}
18. R@e1+ {-2.97/28 6.1s} Qxe1+ {+2.73/18 2.7s} 19. Kxe1 {-0.85/1 0.013s}
Nxd4 {+3.49/20 2.8s} 20. Q@e3+ {-3.13/23 5.6s} P@e5 {+3.22/18 2.7s}
21. Kd2 {-2.61/22 5.7s} Bxc3+ {+2.90/18 2.6s} 22. Qxc3 {-1.00/25 5.9s}
Nxf3+ {+1.51/22 2.9s} 23. Qxf3 {-0.55/27 6.2s} B@g5+ {+1.48/20 2.8s}
24. Kd1 {+0.09/24 5.8s} R@g1+ {+0.24/23 2.8s} 25. B@e1 {-0.29/25 5.9s}
N@d4 {+0.40/21 2.8s} 26. Qa3+ {-0.69/20 5.9s} Kd7 {+1.01/18 2.8s}
27. Bxg5 {-0.01/25 6.1s} Rxe1+ {+1.08/19 2.9s} 28. Kxe1 {-0.30/23 6.1s}
Nxc2+ {+0.52/22 2.9s} 29. Kf1 {-0.26/21 6.1s} Nxa3 {+1.09/18 2.9s}
30. B@g4+ {+0.13/19 6.0s} B@e6 {-0.11/18 2.8s} 31. P@f5 {-0.16/17 6.0s}
Q@h1+ {-0.60/16 2.8s} 32. R@g1 {+0.87/18 6.1s} P@g2+ {-1.01/16 2.9s}
33. Ke2 {+0.49/22 6.1s} Qxh2 {-1.04/14 2.8s} 34. bxa3 {+1.98/18 6.0s}
fxg5 {-1.55/16 2.9s} 35. fxe6+ {+1.51/24 6.2s} fxe6 {-1.68/16 2.9s}
36. N@f6+ {+1.71/22 6.0s} Kc6 {-1.53/21 3.0s} 37. B@a4+ {+1.93/21 6.1s}
b5 {-1.47/19 2.9s} 38. Bxb5+ {+1.95/21 6.2s} Kxb5 {-2.09/20 3.0s}
39. Rab1+ {+1.39/22 6.2s} Kc6 {-2.54/17 2.9s} 40. N@a5+ {+1.79/17 6.0s}
Kc5 {-1.16/16 2.9s} 41. Nb3+ {+1.11/20 6.1s} Kb6 {+0.14/17 3.0s}
42. P@c5+ {+0.24/18 6.1s} Kb7 {+0.01/16 3.0s} 43. c6+ {+0.26/21 6.0s}
Kxc6 {-0.45/18 2.8s} 44. Na5+ {+0.34/18 6.1s} Kc5 {-0.15/15 2.9s}
45. Rgc1+ {+4.05/19 5.0s} P@c4 {-2.40/17 2.4s} 46. Rxc4+ {+10.49/18 3.6s}
dxc4 {-8.13/16 2.0s} 47. Ne4+ {+13.83/17 2.2s} Kd4 {-10.96/14 1.3s}
48. P@c3+ {+17.02/11 2.0s} Kxe4 {-13.44/10 1.1s}
49. Bf3# {+M1/10 1.0s, White mates} 1-0

[Event "No-Q-1600sim"]
[Site "?"]
[Date "2019.04.29"]
[Round "23"]
[White "CrazyAra-Dev-0.4.1-No-Q-800sim"]
[Black "CrazyAra-Dev-0.4.1-No-Q-1600sim"]
[Result "0-1"]
[PlyCount "76"]
[TimeControl "40/1200"]
[Variant "crazyhouse"]

1. e4 {book} c5 {book} 2. Nf3 {book} Nc6 {-2.52/22 5.2s} 3. d4 {+2.70/17 2.5s}
cxd4 {-1.72/26 5.6s} 4. Nxd4 {+2.24/23 2.6s} e5 {-1.51/24 5.4s}
5. Nxc6 {+1.62/21 2.6s} bxc6 {-1.34/22 5.6s} 6. P@d6 {+0.89/22 2.7s}
Nf6 {-1.26/22 5.6s} 7. N@c7+ {+1.36/19 2.6s} Qxc7 {-1.18/1 0.003s}
8. dxc7 {+1.04/20 2.7s} Bb4+ {-0.64/26 5.7s} 9. Nc3 {+0.95/18 2.7s}
O-O {-0.95/24 5.4s} 10. Bd3 {+1.00/17 2.6s} N@h4 {-0.28/19 5.4s}
11. Rg1 {+0.59/17 2.6s} P@f4 {+0.45/17 5.3s} 12. a3 {-0.69/16 2.6s}
Bc5 {+0.88/26 5.4s} 13. Qe2 {-1.08/20 2.6s} N@g4 {+0.41/26 5.5s}
14. Bxf4 {+0.41/26 2.8s} Bxf2+ {-0.06/25 5.8s} 15. Kd1 {+0.29/23 2.7s}
Bxg1 {-0.11/26 5.5s} 16. P@e7 {+0.32/22 2.7s} Re8 {-0.60/31 5.4s}
17. Q@d8 {+0.60/20 2.5s} Bb7 {-0.35/29 5.2s} 18. Qxa8 {+0.49/26 2.6s}
Rxa8 {-0.48/30 4.8s} 19. R@d8+ {+0.17/29 2.5s} R@e8 {-0.43/28 4.7s}
20. Rxa8 {+0.42/28 2.2s} Rxa8 {-0.17/28 3.4s} 21. R@d8+ {+0.04/24 2.2s}
R@e8 {-0.22/24 3.3s} 22. Rxe8+ {+0.26/23 1.5s} Rxe8 {-0.15/20 2.6s}
23. R@f8+ {+0.39/16 1.8s} Rxf8 {+0.74/1 0.013s} 24. exf8=Q+ {-1.43/24 2.9s}
Kxf8 {-0.54/1 0.012s} 25. R@d8+ {-1.42/23 2.8s} R@e8 {+1.07/34 5.9s}
26. Rxe8+ {-1.07/26 2.9s} Nxe8 {+1.38/35 6.1s} 27. R@h8+ {-0.96/21 2.8s}
R@g8 {+2.12/22 6.0s} 28. Rxg8+ {-2.40/19 2.8s} Kxg8 {+2.81/24 6.1s}
29. R@d8 {-1.86/18 2.8s} R@f8 {+2.59/20 5.9s} 30. Qxg4 {-2.12/18 2.8s}
exf4 {+3.36/22 5.8s} 31. Qxh4 {-1.61/16 2.8s} R@e1+ {+6.07/23 5.6s}
32. Qxe1 {-5.89/19 2.6s} P@f2 {+5.57/24 5.8s} 33. Qf1 {-7.52/20 2.6s}
Q@e1+ {+13.57/21 2.9s} 34. Qxe1 {-8.59/1 0.003s} fxe1=Q+ {+15.67/21 2.2s}
35. Kxe1 {-8.79/1 0.002s} P@d2+ {+19.96/18 2.3s} 36. Kxd2 {-18.14/15 1.1s}
Be3+ {+22.83/18 1.7s} 37. Ke2 {-18.13/12 0.96s} Q@f2+ {+36.78/14 1.7s}
38. Kd1 {-36.45/1 0.002s} Qd2# {+M1/6 0.96s, Black mates} 0-1

[Event "No-Q-1600sim"]
[Site "?"]
[Date "2019.04.29"]
[Round "24"]
[White "CrazyAra-Dev-0.4.1-No-Q-1600sim"]
[Black "CrazyAra-Dev-0.4.1-No-Q-800sim"]
[Result "1-0"]
[PlyCount "75"]
[TimeControl "40/1200"]
[Variant "crazyhouse"]

1. e4 {book} c5 {book} 2. Nf3 {book} Nc6 {-2.95/19 2.6s} 3. d4 {+2.37/24 5.2s}
cxd4 {-2.57/21 2.6s} 4. Nxd4 {+1.67/25 5.6s} e5 {-1.91/19 2.6s}
5. Nb5 {+1.69/23 5.5s} a6 {-1.10/21 2.6s} 6. Nd6+ {+0.59/20 5.6s}
Bxd6 {-0.99/21 2.6s} 7. Qxd6 {+0.50/20 5.5s} N@d4 {+0.23/17 2.6s}
8. B@b3 {+0.25/21 5.6s} P@c7 {+0.17/15 2.7s} 9. Qd5 {+0.25/20 5.5s}
Nxb3 {-0.18/18 2.7s} 10. axb3 {+0.37/22 5.8s} Nf6 {-0.08/16 2.6s}
11. N@f5 {+0.68/20 5.5s} Nxd5 {-0.55/19 2.7s} 12. Nxg7+ {+0.46/28 5.8s}
Kf8 {-0.66/17 2.6s} 13. Nf5 {+0.85/23 5.5s} B@f6 {-0.41/22 2.7s}
14. Bh6+ {+0.60/25 5.8s} Kg8 {-0.62/21 2.7s} 15. P@g7 {+0.59/21 5.7s}
Ndb4 {-0.09/20 2.8s} 16. gxh8=Q+ {-0.10/26 5.9s} Bxh8 {+0.44/19 2.6s}
17. Na3 {+0.20/25 5.8s} P@g7 {-0.67/24 2.9s} 18. R@g3 {+1.20/29 6.0s}
Q@g6 {-0.39/20 2.8s} 19. Rxg6 {+1.16/27 5.8s} hxg6 {-0.95/24 2.9s}
20. Nxg7 {+0.95/25 6.0s} Bxg7 {-1.76/21 2.8s} 21. Bxg7 {+3.40/23 5.5s}
Kxg7 {-2.82/22 2.7s} 22. h4 {+3.97/22 5.7s} B@f4 {-3.05/20 2.5s}
23. P@h6+ {+5.09/21 5.0s} Kf6 {-4.42/18 2.6s} 24. B@g5+ {+5.46/29 5.8s}
Ke6 {-4.77/19 2.7s} 25. P@d5+ {+5.50/19 5.6s} Kd6 {-5.21/18 2.6s}
26. Bxf4 {+6.33/20 5.5s} exf4 {-5.85/19 2.6s} 27. Nc4+ {+6.46/22 5.3s}
Ke7 {-4.43/21 2.5s} 28. B@g5+ {+3.76/25 5.7s} Ke8 {-3.77/20 2.7s}
29. Bd3 {+3.28/22 5.8s} Nd4 {-3.21/18 2.7s} 30. Bxd8 {+2.37/20 5.8s}
Nxd3+ {-2.61/19 2.7s} 31. Kd2 {+3.29/20 5.7s} B@b4+ {-3.34/21 2.7s}
32. Kxd3 {+4.84/25 5.6s} B@e2+ {-5.05/25 2.7s} 33. Kxd4 {+0.26/1 0.014s}
N@b5+ {-5.33/22 2.6s} 34. Ke5 {+0.79/1 0.012s} Bd6+ {-6.80/18 2.4s}
35. Kf6 {+12.41/19 3.2s} Kxd8 {-10.29/13 1.9s} 36. Q@e8+ {+21.21/18 1.5s}
Kxe8 {-16.93/1 0.003s} 37. N@g7+ {+24.03/8 1.4s} Kf8 {-23.71/6 0.52s}
38. Q@e8# {+M1/6 0.95s, White mates} 1-0

[Event "No-Q-1600sim"]
[Site "?"]
[Date "2019.04.29"]
[Round "24"]
[White "CrazyAra-Dev-0.4.1-No-Q-800sim"]
[Black "CrazyAra-Dev-0.4.1-No-Q-1600sim"]
[Result "1-0"]
[PlyCount "37"]
[TimeControl "40/1200"]
[Variant "crazyhouse"]

1. e4 {book} d6 {book} 2. Nc3 {+1.17/19 2.4s} Nf6 {-1.16/28 5.1s}
3. d4 {+1.26/24 2.6s} g6 {-1.52/27 5.5s} 4. Bc4 {+1.53/22 2.6s}
Bg7 {-2.00/25 5.4s} 5. Bxf7+ {+2.28/24 2.7s} Kxf7 {-2.55/25 5.7s}
6. P@h6 {+2.65/22 2.6s} Bxh6 {-2.44/20 5.4s} 7. Bxh6 {+2.32/19 2.7s}
P@g7 {-2.85/18 5.4s} 8. B@b3+ {+3.09/17 2.6s} e6 {-3.57/18 5.3s}
9. Bxg7 {+3.86/18 2.7s} Kxg7 {-3.64/19 5.5s} 10. e5 {+4.21/16 2.6s}
Ne8 {-3.66/18 5.3s} 11. P@f6+ {+3.68/17 2.6s} Nxf6 {-2.78/19 5.7s}
12. exf6+ {+2.94/16 2.7s} Qxf6 {-2.71/16 5.5s} 13. Ne4 {+3.08/15 2.7s}
Qe7 {-2.71/17 5.6s} 14. d5 {+3.34/16 2.7s} exd5 {-3.00/20 5.6s}
15. Qxd5 {+3.63/19 2.7s} Rf8 {-2.66/20 5.6s} 16. P@f6+ {+1.91/15 2.7s}
Rxf6 {-5.64/18 3.5s} 17. N@h5+ {+16.98/16 1.8s} gxh5 {-20.18/16 2.2s}
18. Qg8+ {+30.45/6 0.62s} Kh6 {-2.30/1 0.012s}
19. Qg5# {+M1/3 0.49s, White mates} 1-0

[Event "No-Q-1600sim"]
[Site "?"]
[Date "2019.04.29"]
[Round "25"]
[White "CrazyAra-Dev-0.4.1-No-Q-1600sim"]
[Black "CrazyAra-Dev-0.4.1-No-Q-800sim"]
[Result "1-0"]
[PlyCount "67"]
[TimeControl "40/1200"]
[Variant "crazyhouse"]

1. e4 {book} d6 {book} 2. d4 {+1.20/26 5.1s} Nf6 {-0.96/22 2.5s}
3. Nc3 {+1.70/28 5.5s} g6 {-1.15/24 2.6s} 4. Bc4 {+1.87/26 5.4s}
Bg7 {-1.63/24 2.6s} 5. Bxf7+ {+2.61/25 5.8s} Kxf7 {-2.39/23 2.8s}
6. P@h6 {+2.73/22 5.4s} Bf8 {-3.03/16 2.6s} 7. Nf3 {+2.71/28 5.6s}
Ng8 {-3.32/21 2.7s} 8. Qd2 {+4.13/26 5.4s} Ke8 {-3.33/23 2.6s}
9. e5 {+3.03/29 5.8s} Nxh6 {-3.08/26 2.8s} 10. Qxh6 {+3.00/29 5.8s}
Bxh6 {-3.49/24 2.7s} 11. Bxh6 {+2.57/28 6.0s} B@f8 {-2.41/24 2.8s}
12. Be3 {+3.98/23 5.5s} Bg7 {-3.51/17 2.7s} 13. B@h6 {+4.21/23 5.6s}
Bxh6 {-3.49/23 2.7s} 14. Bxh6 {+3.02/27 5.8s} B@f8 {-2.52/21 2.7s}
15. Bxf8 {+3.21/27 5.9s} Rxf8 {-2.90/24 2.9s} 16. B@h6 {+3.38/23 5.8s}
B@h8 {-2.49/22 2.8s} 17. Bxf8 {+3.10/26 5.9s} Kxf8 {-3.40/21 2.8s}
18. N@h6 {+3.81/23 5.7s} B@g8 {-3.29/18 2.7s} 19. Nxg8 {+3.30/23 6.0s}
Kxg8 {-3.05/22 2.9s} 20. B@b3+ {+3.58/21 5.8s} P@f7 {-3.00/18 2.9s}
21. Bxf7+ {+4.92/28 6.1s} Kxf7 {-4.84/22 2.8s} 22. Ng5+ {+4.61/25 6.0s}
Kg7 {-3.68/20 2.8s} 23. P@h6+ {+5.28/25 6.1s} Kxh6 {-5.01/23 2.9s}
24. Nf7+ {+5.33/23 6.0s} Kg7 {-4.93/19 2.8s} 25. Nxd8 {+5.63/25 6.0s}
P@d2+ {-5.07/19 2.8s} 26. Kxd2 {+6.19/23 5.8s} N@c4+ {-6.84/21 2.8s}
27. Ke1 {+10.13/21 5.6s} Q@d2+ {-9.99/20 2.7s} 28. Kf1 {+5.59/1 0.015s}
B@e6 {-8.18/18 2.6s} 29. P@f6+ {+10.59/21 4.7s} exf6 {-9.85/20 2.4s}
30. exf6+ {+12.21/21 4.7s} Kxf6 {-10.76/18 2.3s} 31. Q@f8+ {+14.24/19 4.4s}
P@f7 {-14.30/18 2.2s} 32. B@e7+ {+18.27/21 3.2s} Kf5 {-8.20/1 0.025s}
33. P@e4+ {+20.89/19 3.0s} Kg4 {-23.94/15 1.6s}
34. R@h4# {+M1/13 1.5s, White mates} 1-0

[Event "No-Q-1600sim"]
[Site "?"]
[Date "2019.04.29"]
[Round "25"]
[White "CrazyAra-Dev-0.4.1-No-Q-800sim"]
[Black "CrazyAra-Dev-0.4.1-No-Q-1600sim"]
[Result "0-1"]
[PlyCount "70"]
[TimeControl "40/1200"]
[Variant "crazyhouse"]

1. e4 {book} d6 {book} 2. d4 {book} e6 {book} 3. Nc3 {+2.05/19 2.4s}
Nf6 {-1.58/21 5.1s} 4. Nf3 {+1.58/16 2.5s} Nc6 {-1.36/25 5.4s}
5. Bb5 {+1.48/17 2.6s} a6 {-1.26/22 5.4s} 6. Ba4 {+1.58/19 2.7s}
b5 {-1.64/22 5.8s} 7. Nxb5 {+1.47/19 2.7s} axb5 {-1.58/21 5.7s}
8. Bxb5 {+1.55/20 2.8s} N@a7 {-1.58/22 5.8s} 9. Bd3 {+2.30/17 2.6s}
Nb4 {-1.73/26 5.6s} 10. O-O {+1.64/16 2.7s} Nxd3 {-1.69/20 5.6s}
11. cxd3 {+1.83/14 2.7s} B@h5 {-1.72/18 5.4s} 12. P@g5 {+2.71/17 2.7s}
Nc6 {-0.96/18 5.6s} 13. Be3 {+1.58/18 2.7s} Be7 {-0.87/22 5.9s}
14. P@h6 {+1.30/20 2.8s} Rg8 {-1.21/26 6.0s} 15. hxg7 {+1.08/21 2.8s}
Ng4 {-1.47/26 5.8s} 16. P@f6 {+1.23/22 2.9s} Nxf6 {-1.24/23 6.0s}
17. gxf6 {+0.91/18 2.9s} Bxf6 {-1.04/25 6.3s} 18. N@f4 {+1.74/21 2.9s}
Bxf3 {-1.45/23 6.0s} 19. Qxf3 {+1.52/20 2.8s} N@g5 {-0.82/23 6.0s}
20. Qh5 {+1.14/20 2.9s} P@g6 {-0.75/21 5.9s} 21. Qh6 {+0.83/18 2.8s}
P@f3 {-0.64/26 6.2s} 22. B@h4 {+0.98/22 2.9s} fxg2 {-0.88/24 6.1s}
23. Bxg5 {+0.82/21 3.0s} gxf1=Q+ {-1.20/23 6.0s} 24. Kxf1 {+1.44/18 2.8s}
P@f3 {-1.71/18 5.9s} 25. Bxf6 {+1.61/17 2.8s} Rxa2 {-0.56/23 5.9s}
26. Rxa2 {+1.19/20 2.9s} R@d1+ {+0.14/24 6.0s} 27. N@e1 {+0.77/20 2.8s}
P@e2+ {-0.60/25 6.0s} 28. Nxe2 {-0.84/17 2.6s} Qxf6 {-1.76/27 6.4s}
29. R@f8+ {+0.64/23 2.9s} Ke7 {-0.54/24 5.8s} 30. Nf4 {-2.11/15 2.6s}
Qxf4 {+6.14/15 4.3s} 31. Qg5+ {-5.62/13 2.2s} f6 {+12.49/19 3.4s}
32. N@f5+ {-7.02/17 2.0s} Qxf5 {+17.16/19 2.9s} 33. exf5 {-16.62/16 2.1s}
B@e2+ {+23.28/16 2.1s} 34. Kg1 {-8.80/1 0.023s} Rxe1+ {+31.04/17 1.3s}
35. B@f1 {-28.76/12 0.94s} Rxf1# {+M1/12 1.2s, Black mates} 0-1

[Event "No-Q-1600sim"]
[Site "?"]
[Date "2019.04.29"]
[Round "26"]
[White "CrazyAra-Dev-0.4.1-No-Q-1600sim"]
[Black "CrazyAra-Dev-0.4.1-No-Q-800sim"]
[Result "1-0"]
[PlyCount "59"]
[TimeControl "40/1200"]
[Variant "crazyhouse"]

1. e4 {book} d6 {book} 2. d4 {book} e6 {book} 3. Nc3 {+1.91/21 5.1s}
Nf6 {-1.70/18 2.5s} 4. Nf3 {+1.42/20 5.2s} Nc6 {-1.28/18 2.5s}
5. Bd3 {+1.37/23 5.2s} Be7 {-1.49/23 2.6s} 6. e5 {+1.19/22 5.4s}
dxe5 {-0.96/21 2.7s} 7. dxe5 {+0.72/20 5.6s} Ng4 {-1.03/19 2.6s}
8. Bf4 {+0.92/22 5.7s} P@f6 {-0.57/19 2.7s} 9. exf6 {+0.67/23 5.7s}
Bxf6 {-0.63/18 2.8s} 10. O-O {+0.47/23 5.7s} e5 {-0.49/20 2.8s}
11. Bd2 {+0.79/21 5.7s} Nd4 {-0.16/20 2.8s} 12. Nxd4 {+0.51/27 5.9s}
exd4 {-0.16/24 2.8s} 13. Ne4 {+0.71/23 5.8s} P@e3 {-0.42/18 2.8s}
14. fxe3 {+2.32/27 6.2s} dxe3 {-1.43/26 2.9s} 15. Nxf6+ {+2.58/24 6.0s}
Qxf6 {-1.03/22 2.8s} 16. Rxf6 {+4.58/29 6.2s} P@f2+ {-3.64/23 3.0s}
17. Kh1 {+4.32/24 5.9s} gxf6 {-2.84/20 2.8s} 18. Bb5+ {+6.38/27 5.8s}
N@c6 {-5.50/24 2.8s} 19. Bxc6+ {+6.89/25 5.7s} bxc6 {-6.60/21 2.7s}
20. N@g7+ {+7.59/23 5.8s} Kf8 {-7.27/21 2.8s} 21. P@e7+ {+7.94/20 5.2s}
Kxe7 {-6.39/17 2.6s} 22. N@f5+ {+8.69/23 5.0s} Bxf5 {-8.18/18 2.6s}
23. Nxf5+ {+8.68/19 5.5s} Kd7 {-7.55/16 2.6s} 24. Bxe3+ {+11.06/23 5.1s}
B@d5 {-8.74/16 2.6s} 25. Q@e7+ {+9.83/21 5.2s} Kc8 {-9.96/1 0.024s}
26. Nd6+ {+12.92/20 4.5s} Kb8 {-9.72/14 2.2s} 27. Qxg4 {+14.16/18 4.1s}
R@e1+ {-14.26/15 2.0s} 28. B@f1 {+20.39/14 2.9s} N@c5 {-11.26/9 1.9s}
29. Bxc5 {+29.71/11 2.7s} Rxe7 {-42.89/8 1.4s}
30. N@a6# {+M1/5 1.0s, White mates} 1-0

[Event "No-Q-1600sim"]
[Site "?"]
[Date "2019.04.29"]
[Round "26"]
[White "CrazyAra-Dev-0.4.1-No-Q-800sim"]
[Black "CrazyAra-Dev-0.4.1-No-Q-1600sim"]
[Result "0-1"]
[PlyCount "104"]
[TimeControl "40/1200"]
[Variant "crazyhouse"]

1. d4 {book} Nf6 {book} 2. Nf3 {+0.56/14 2.3s} g6 {0.00/16 4.7s}
3. Nc3 {+0.22/19 2.4s} Bg7 {-0.34/19 5.1s} 4. e4 {+0.41/16 2.5s}
O-O {-0.54/17 5.0s} 5. e5 {+0.89/16 2.4s} d5 {-0.80/22 5.4s}
6. exf6 {+0.55/16 2.5s} exf6 {-0.77/19 5.3s} 7. Be2 {+0.95/15 2.5s}
Re8 {-0.54/22 5.4s} 8. O-O {+0.63/15 2.5s} Nc6 {-0.33/20 5.3s}
9. N@f4 {+0.76/19 2.6s} Ne7 {-0.12/23 5.6s} 10. Re1 {+0.28/20 2.6s}
c6 {-0.49/23 5.4s} 11. Bd3 {+0.04/20 2.7s} Bg4 {+0.47/25 5.8s}
12. h3 {-0.60/18 2.7s} Bxf3 {+0.92/24 5.9s} 13. Qxf3 {-0.70/22 2.9s}
Nf5 {+1.04/25 6.1s} 14. Be3 {-1.25/19 2.8s} P@e4 {+2.21/25 6.1s}
15. Nxe4 {-2.00/24 3.0s} dxe4 {+2.09/23 6.3s} 16. Bxe4 {-1.56/21 3.0s}
N@h4 {+2.76/21 6.1s} 17. Bxf5 {-2.20/20 2.9s} Nxf3+ {+2.23/23 6.3s}
18. gxf3 {-2.19/18 2.9s} N@h4 {+2.82/19 6.0s} 19. B@g2 {-2.25/19 2.9s}
Nxf5 {+1.81/21 6.1s} 20. P@e6 {-1.89/18 2.9s} fxe6 {+1.23/19 6.0s}
21. N@g4 {-1.01/15 2.8s} P@g5 {+1.13/22 6.0s} 22. Nd3 {-1.05/15 2.9s}
B@h5 {+2.29/22 5.9s} 23. P@g3 {-2.07/21 2.8s} Bxg4 {+2.22/25 6.2s}
24. hxg4 {-2.12/21 2.9s} Nxe3 {+2.19/22 6.2s} 25. Rxe3 {-2.04/21 3.0s}
Qxd4 {+1.68/22 6.1s} 26. B@c5 {-0.91/18 3.0s} Qxe3 {+1.36/20 6.3s}
27. Bxe3 {-1.31/18 3.0s} N@e2+ {+1.31/23 6.2s} 28. Kh1 {-0.86/16 2.9s}
R@h6+ {+1.11/21 6.0s} 29. N@h3 {-1.00/20 2.9s} B@c7 {+1.11/18 6.2s}
30. N@e4 {-0.59/18 2.9s} P@f5 {+0.45/19 6.2s} 31. Nxg5 {-0.10/21 3.1s}
fxg5 {+0.03/26 6.5s} 32. Bxg5 {+0.07/17 3.0s} Bxg3 {+0.41/24 6.4s}
33. P@h2 {-0.11/23 3.1s} Rxh3 {+1.97/22 6.5s} 34. Bxh3 {-1.19/19 3.0s}
fxg4 {+2.29/20 6.3s} 35. P@f7+ {-1.91/19 2.9s} Kxf7 {+2.26/24 6.4s}
36. Q@d7+ {-1.66/17 3.0s} P@e7 {+1.53/22 6.2s} 37. Bxg4 {-2.40/20 2.9s}
P@g2+ {+3.24/25 6.5s} 38. Kxg2 {+0.61/1 0.025s} P@f5 {+4.49/23 6.3s}
39. hxg3 {-4.45/17 3.0s} fxg4 {+5.26/18 6.4s} 40. Qxe6+ {-4.54/20 3.0s}
Kxe6 {+4.57/19 6.1s} 41. R@e3+ {-3.56/18 2.9s} N@e5 {+7.77/23 5.9s}
42. Rxe5+ {-6.13/18 2.9s} Bxe5 {+5.75/22 6.3s} 43. Nc5+ {-5.71/20 2.9s}
Kd6 {+7.95/21 6.1s} 44. N@e4+ {-8.14/20 3.0s} Kc7 {+9.31/22 5.9s}
45. Ne6+ {-7.72/18 2.8s} Kb8 {+13.52/22 5.3s} 46. fxg4 {-12.10/19 2.5s}
B@f3+ {+15.98/17 4.4s} 47. Kxf3 {-15.00/15 2.2s} N@d4+ {+16.86/17 4.1s}
48. Ke3 {-14.52/16 2.3s} Q@f3+ {+16.46/15 4.8s} 49. Kd2 {-14.21/1 0.026s}
R@d3+ {+19.33/15 3.6s} 50. cxd3 {-17.15/12 1.7s} Q@c2+ {+19.30/13 2.9s}
51. Ke1 {-18.41/1 0.003s} Qh1+ {+25.87/10 2.1s} 52. B@f1 {-22.66/10 0.88s}
Nf3# {+M1/9 1.3s, Black mates} 0-1

[Event "No-Q-1600sim"]
[Site "?"]
[Date "2019.04.29"]
[Round "27"]
[White "CrazyAra-Dev-0.4.1-No-Q-1600sim"]
[Black "CrazyAra-Dev-0.4.1-No-Q-800sim"]
[Result "1-0"]
[PlyCount "59"]
[TimeControl "40/1200"]
[Variant "crazyhouse"]

1. d4 {book} Nf6 {book} 2. Nc3 {+0.80/16 4.8s} d5 {-0.97/17 2.3s}
3. Bf4 {+1.21/20 5.0s} Bf5 {-1.30/16 2.5s} 4. e3 {+1.31/20 5.1s}
e6 {-1.36/19 2.5s} 5. Bd3 {+1.45/21 5.4s} Bg6 {-1.06/18 2.5s}
6. Nge2 {+1.22/19 5.2s} Bd6 {-1.11/19 2.4s} 7. O-O {+1.24/21 5.3s}
O-O {-1.03/18 2.6s} 8. Nb5 {+1.54/19 5.2s} Nc6 {-1.24/18 2.6s}
9. Nxd6 {+1.49/23 5.6s} cxd6 {-1.49/19 2.7s} 10. B@h4 {+1.86/19 5.4s}
N@f5 {-1.61/17 2.6s} 11. Bxf5 {+2.15/27 5.8s} Bxf5 {-2.31/24 2.8s}
12. Bxd6 {+2.82/27 6.0s} Qxd6 {-2.58/24 2.9s} 13. P@e5 {+3.07/31 6.4s}
Nxe5 {-2.78/25 3.0s} 14. dxe5 {+2.81/25 6.2s} Qxe5 {-2.44/22 2.9s}
15. N@f3 {+2.99/28 6.2s} Qc7 {-3.01/21 2.8s} 16. Bxf6 {+3.40/26 6.2s}
gxf6 {-2.93/22 2.9s} 17. N@h5 {+3.01/25 6.3s} P@g7 {-3.32/23 2.9s}
18. Nxg7 {+2.63/22 6.1s} Kxg7 {-5.77/21 2.8s} 19. N@h5+ {+6.60/27 6.1s}
Kg8 {-5.78/25 2.8s} 20. Nxf6+ {+6.49/25 6.0s} Kh8 {-5.89/24 2.9s}
21. P@h6 {+7.51/26 6.0s} Rg8 {-6.26/22 2.8s} 22. P@g7+ {+7.04/24 6.1s}
Rxg7 {-11.02/1 0.024s} 23. hxg7+ {+8.13/20 6.0s} Kxg7 {-7.94/1 0.025s}
24. Qd4 {+9.41/16 5.9s} P@e5 {-9.28/14 2.8s} 25. Qxe5 {+11.50/17 5.2s}
Qxe5 {-11.50/15 2.5s} 26. Nxe5 {+12.13/16 5.0s} Kxf6 {-15.01/14 2.5s}
27. P@g5+ {+22.37/14 2.2s} Ke7 {-20.12/12 1.3s} 28. R@d7+ {+35.51/11 1.8s}
Kf8 {-40.39/6 0.57s} 29. Rxf7+ {+47.19/5 1.2s} Ke8 {-39.83/2 0.54s}
30. Q@e7# {+M1/6 1.0s, White mates} 1-0

[Event "No-Q-1600sim"]
[Site "?"]
[Date "2019.04.29"]
[Round "27"]
[White "CrazyAra-Dev-0.4.1-No-Q-800sim"]
[Black "CrazyAra-Dev-0.4.1-No-Q-1600sim"]
[Result "0-1"]
[PlyCount "82"]
[TimeControl "40/1200"]
[Variant "crazyhouse"]

1. d4 {book} Nf6 {book} 2. Nf3 {book} d6 {book} 3. Nc3 {book} g6 {-0.25/24 5.1s}
4. e4 {+0.22/19 2.4s} Bg7 {-0.89/23 5.3s} 5. h3 {+0.63/21 2.5s}
O-O {-0.60/24 5.1s} 6. Be3 {+0.80/20 2.4s} Nc6 {-0.75/22 5.2s}
7. Qd2 {+0.85/20 2.5s} a6 {-0.96/19 5.1s} 8. a4 {+1.32/17 2.5s}
Bd7 {-0.91/18 5.2s} 9. Bc4 {+1.01/18 2.5s} Nh5 {-0.23/20 5.3s}
10. g4 {+0.13/17 2.6s} Nf6 {-0.02/21 5.6s} 11. g5 {+0.09/15 2.5s}
Nh5 {-0.01/19 5.2s} 12. O-O-O {-0.11/18 2.5s} b5 {+1.05/28 5.5s}
13. Bb3 {-0.46/22 2.6s} Na5 {+1.05/26 5.6s} 14. Ba2 {-0.57/25 2.7s}
bxa4 {+0.71/28 6.2s} 15. Nxa4 {-0.19/20 2.8s} Bxa4 {+0.36/24 5.9s}
16. Qxa5 {-0.24/23 2.9s} Bxc2 {+0.70/26 6.1s} 17. Kxc2 {-0.65/21 2.8s}
c5 {+0.70/21 5.8s} 18. Qxd8 {-0.75/21 2.9s} N@b4+ {+1.11/24 6.1s}
19. Kd2 {-0.61/20 2.9s} Raxd8 {+1.20/25 5.9s} 20. B@b1 {-1.08/21 2.9s}
P@f4 {+2.30/25 5.9s} 21. P@h6 {-2.21/20 2.8s} fxe3+ {+3.08/21 5.5s}
22. fxe3 {-3.30/19 2.6s} Q@f2+ {+4.67/23 5.5s} 23. Kc1 {-3.59/18 2.5s}
P@c2 {+5.25/29 5.0s} 24. Q@d2 {-1.58/21 2.6s} cxb1=Q+ {+2.54/26 5.7s}
25. Kxb1 {-2.31/24 2.9s} B@d3+ {+3.63/30 6.2s} 26. P@c2 {-2.50/25 2.8s}
Qxf3 {+3.78/28 6.0s} 27. hxg7 {-3.52/24 2.9s} Bxc2+ {+4.41/27 6.3s}
28. Ka1 {-4.01/19 2.8s} Bxd1 {+4.33/24 6.0s} 29. gxf8=Q+ {-4.16/25 3.0s}
Rxf8 {+5.13/23 5.6s} 30. B@b3 {-3.40/21 2.8s} Bxb3 {+5.95/21 5.6s}
31. Bxb3 {-6.03/18 2.6s} N@c2+ {+7.91/26 5.7s} 32. Qxc2 {-6.66/25 2.8s}
Qxh1+ {+6.46/25 6.2s} 33. R@d1 {-5.28/25 3.1s} Nxc2+ {+8.15/25 6.1s}
34. Bxc2 {-7.95/23 2.8s} Qxd1+ {+7.82/23 5.9s} 35. Bxd1 {-6.86/21 3.0s}
R@c1+ {+7.89/22 6.0s} 36. B@b1 {-7.67/20 2.8s} Rxb1+ {+8.67/20 5.5s}
37. Kxb1 {-6.50/18 2.8s} B@d3+ {+9.37/21 5.7s} 38. P@c2 {-10.08/18 2.4s}
P@a2+ {+15.42/17 3.8s} 39. Kxa2 {-13.51/15 2.1s} P@b3+ {+25.16/17 2.2s}
40. cxb3 {-32.30/14 0.99s} B@b1+ {+34.42/5 1.4s} 41. Ka3 {-34.50/4 0.64s}
Q@b4# {+M1/5 1.0s, Black mates} 0-1

[Event "No-Q-1600sim"]
[Site "?"]
[Date "2019.04.29"]
[Round "28"]
[White "CrazyAra-Dev-0.4.1-No-Q-1600sim"]
[Black "CrazyAra-Dev-0.4.1-No-Q-800sim"]
[Result "1-0"]
[PlyCount "75"]
[TimeControl "40/1200"]
[Variant "crazyhouse"]

1. d4 {book} Nf6 {book} 2. Nf3 {book} d6 {book} 3. Nc3 {book} g6 {+0.01/19 2.4s}
4. e4 {+0.48/21 5.1s} Bg7 {-0.51/20 2.6s} 5. Bb5+ {+1.36/20 5.2s}
c6 {-1.19/16 2.5s} 6. Be2 {+1.68/20 5.1s} O-O {-1.52/21 2.5s}
7. e5 {+1.98/22 5.3s} Ng4 {-1.72/21 2.6s} 8. exd6 {+1.80/22 5.5s}
exd6 {-1.93/20 2.7s} 9. O-O {+1.89/23 5.7s} h6 {-1.85/18 2.7s}
10. P@g5 {+2.11/21 5.6s} hxg5 {-1.87/21 2.7s} 11. Nxg5 {+2.83/21 5.7s}
Nxh2 {-2.24/19 2.7s} 12. Kxh2 {+2.79/22 5.7s} P@h6 {-2.65/21 2.7s}
13. Nge4 {+3.35/24 5.9s} f5 {-2.60/19 2.6s} 14. Nxd6 {+3.88/25 5.9s}
Qxd6+ {-3.85/22 2.9s} 15. P@e5 {+3.04/25 5.8s} Qd8 {-3.45/19 2.7s}
16. P@f6 {+3.92/26 5.9s} Bxf6 {-3.35/23 2.8s} 17. exf6 {+3.53/30 6.1s}
Qxf6 {-3.26/24 2.9s} 18. B@e5 {+3.69/26 5.9s} Qh4+ {-3.53/25 2.9s}
19. Kg1 {+3.97/26 5.9s} N@g4 {-3.58/21 2.8s} 20. Bxg4 {+2.78/25 5.7s}
fxg4 {-2.38/26 2.9s} 21. Bxh6 {+5.28/24 6.0s} Qxh6 {-5.35/19 2.7s}
22. N@e7+ {+5.96/22 5.9s} Kh7 {-5.93/21 2.8s} 23. P@g7 {+7.84/24 5.9s}
B@h2+ {-6.96/21 2.9s} 24. Bxh2 {+7.78/21 5.9s} Qxg7 {-7.14/19 2.8s}
25. N@g5+ {+8.46/22 5.9s} Kh8 {-8.07/21 2.8s} 26. Nxc8 {+8.71/22 5.8s}
P@f3 {-7.53/18 2.8s} 27. B@e5 {+10.35/23 5.8s} P@f6 {-9.24/19 2.8s}
28. Bxf6 {+9.61/20 5.6s} Rxf6 {-8.74/19 2.7s} 29. B@e5 {+9.95/21 5.9s}
B@d8 {-8.48/20 2.7s} 30. P@e7 {+12.61/24 5.2s} Bxe7 {-11.65/19 2.5s}
31. Nxe7 {+12.92/24 4.9s} Nd7 {-11.07/22 2.3s} 32. Bxf6 {+10.22/22 5.1s}
Nxf6 {-11.45/15 2.3s} 33. R@f7 {+11.85/22 4.7s} Qxf7 {-9.33/19 2.6s}
34. Nxf7+ {+10.66/23 5.7s} Kg7 {-9.81/21 2.7s} 35. Ng5 {+13.13/26 5.3s}
Kh6 {-9.60/19 2.5s} 36. B@g7+ {+31.07/18 3.1s} Kxg7 {-41.97/12 0.76s}
37. Q@f7+ {+37.37/10 1.7s} Kh6 {-33.36/7 0.74s}
38. Qxg6# {+M1/10 1.5s, White mates} 1-0

[Event "No-Q-1600sim"]
[Site "?"]
[Date "2019.04.29"]
[Round "28"]
[White "CrazyAra-Dev-0.4.1-No-Q-800sim"]
[Black "CrazyAra-Dev-0.4.1-No-Q-1600sim"]
[Result "1-0"]
[PlyCount "107"]
[TimeControl "40/1200"]
[Variant "crazyhouse"]

1. e3 {book} g6 {+0.58/18 4.6s} 2. h4 {+0.39/19 2.4s} Bg7 {-0.32/22 5.1s}
3. h5 {+0.28/20 2.6s} Nc6 {-0.23/21 5.2s} 4. hxg6 {0.00/19 2.6s}
hxg6 {-0.27/23 5.6s} 5. Rxh8 {+0.08/19 2.7s} Bxh8 {-0.18/23 5.4s}
6. R@h7 {+0.22/16 2.6s} Bf6 {-0.42/22 5.5s} 7. Nc3 {+0.74/17 2.6s}
d5 {-0.41/18 5.4s} 8. d4 {+0.81/16 2.6s} e5 {-0.26/19 5.5s}
9. dxe5 {-0.45/17 2.6s} Nxe5 {+1.09/20 5.5s} 10. Nxd5 {-0.98/19 2.7s}
P@g3 {+2.08/24 5.8s} 11. fxg3 {-1.76/20 2.7s} Be6 {+2.23/23 5.6s}
12. Nxf6+ {-2.34/15 2.7s} Nxf6 {+2.71/21 5.9s} 13. Rh8+ {-2.57/17 2.7s}
R@g8 {+2.21/24 5.9s} 14. Rxg8+ {-3.64/17 2.7s} Nxg8 {+0.47/23 5.9s}
15. R@d4 {-0.28/19 2.8s} P@f2+ {-0.14/21 5.7s} 16. Kxf2 {+0.36/19 2.8s}
N@g4+ {-0.50/25 5.8s} 17. Ke1 {+0.89/17 2.8s} Qf6 {-0.84/23 5.6s}
18. P@f4 {+1.23/22 2.7s} g5 {-0.18/20 5.7s} 19. P@h7 {+0.80/19 2.8s}
N8h6 {-0.37/27 6.0s} 20. B@a4+ {+0.56/19 2.8s} c6 {-1.00/21 5.8s}
21. P@f2 {+0.98/18 2.8s} Nxf2 {-0.39/28 6.2s} 22. Kxf2 {+0.86/19 2.8s}
gxf4 {+0.05/27 5.9s} 23. exf4 {-0.03/23 2.8s} Nhg4+ {-0.04/28 6.3s}
24. Ke2 {+0.39/27 3.1s} P@f2 {-0.39/25 6.2s} 25. Nh3 {+0.38/23 3.0s}
R@e1+ {-2.76/25 6.3s} 26. Qxe1 {+2.11/24 3.2s} fxe1=Q+ {-1.89/23 6.3s}
27. Kxe1 {+2.36/1 0.024s} Nf3+ {-3.13/24 6.2s} 28. gxf3 {+1.59/19 3.0s}
Qxd4 {-2.66/19 6.2s} 29. h8=Q+ {+3.84/19 3.1s} Qxh8 {-3.89/20 6.1s}
30. N@c7+ {+3.71/15 2.9s} Ke7 {-3.80/17 6.0s} 31. Nxe6 {+4.31/16 2.9s}
Q@d5 {-3.59/17 6.0s} 32. P@d6+ {+4.05/16 2.9s} Qxd6 {-8.23/23 6.0s}
33. N@f5+ {+8.58/22 3.0s} Kxe6 {-6.21/22 6.2s} 34. Nxd6 {+7.54/20 2.9s}
P@f2+ {-6.41/25 6.4s} 35. Nxf2 {+4.96/21 3.0s} R@e2+ {-4.78/23 6.3s}
36. Bxe2 {+4.68/18 2.9s} N@g2+ {-7.68/22 6.3s} 37. Kf1 {+6.23/20 3.0s}
N2e3+ {-6.38/20 6.1s} 38. Bxe3 {+4.87/17 2.9s} Nxe3+ {-9.05/19 6.3s}
39. Ke1 {+6.86/18 3.0s} B@b4+ {-7.70/16 6.2s} 40. P@d2 {+11.51/16 3.1s}
Bxd6 {-11.06/15 5.8s} 41. dxe3 {+10.40/14 3.0s} N@g2+ {-9.94/16 6.2s}
42. Kd2 {+11.42/15 3.0s} Nxe3 {-9.52/23 6.3s} 43. R@e4+ {+11.40/21 3.1s}
Kd7 {-11.44/23 6.2s} 44. Rxe3 {+11.41/17 2.9s} Rd8 {-9.47/22 6.2s}
45. B@g4+ {+9.09/14 3.0s} Kc7 {-9.30/15 6.3s} 46. P@d7 {+12.27/14 3.0s}
Rxd7 {-10.26/14 6.2s} 47. Bxd7 {+12.73/12 3.0s} Qd4+ {-12.92/12 6.1s}
48. R@d3 {+15.70/12 2.9s} Qxe3+ {-15.79/13 6.0s} 49. Rxe3 {+15.75/15 2.8s}
R@d5+ {-15.62/13 5.8s} 50. P@d3 {+18.19/14 2.8s} Kb6 {-21.48/14 5.2s}
51. N@c4+ {+24.43/15 2.1s} Ka6 {-18.19/16 4.0s} 52. P@b5+ {+22.79/13 2.7s}
Rxb5 {-27.51/15 3.4s} 53. Bxb5+ {+27.41/13 1.5s} cxb5 {-26.52/12 2.5s}
54. Q@a5# {+M1/10 1.5s, White mates} 1-0

[Event "No-Q-1600sim"]
[Site "?"]
[Date "2019.04.29"]
[Round "29"]
[White "CrazyAra-Dev-0.4.1-No-Q-1600sim"]
[Black "CrazyAra-Dev-0.4.1-No-Q-800sim"]
[Result "1-0"]
[PlyCount "63"]
[TimeControl "40/1200"]
[Variant "crazyhouse"]

1. e3 {book} e5 {-0.20/16 2.3s} 2. d4 {+0.22/18 5.0s} exd4 {-0.29/15 2.4s}
3. exd4 {-0.01/20 5.2s} d5 {-0.40/14 2.5s} 4. Bb5+ {+1.51/19 5.2s}
Bd7 {-1.55/16 2.5s} 5. Qe2+ {+1.55/22 5.5s} Qe7 {-2.30/18 2.6s}
6. Nc3 {+2.46/19 5.4s} Nf6 {-2.04/17 2.6s} 7. Bg5 {+2.64/21 5.5s}
Bxb5 {-2.59/18 2.6s} 8. Nxb5 {+2.29/20 5.5s} B@a5+ {-2.36/18 2.7s}
9. B@c3 {+2.07/24 5.7s} P@b4 {-1.44/18 2.7s} 10. Bcd2 {+1.87/24 5.6s}
Nc6 {-1.68/24 2.7s} 11. Bxf6 {+1.18/32 6.0s} gxf6 {-1.26/23 2.8s}
12. P@d6 {+1.38/28 5.8s} Qxe2+ {-1.25/27 3.0s} 13. Nxe2 {+0.96/30 6.0s}
Bxd6 {-1.16/19 2.8s} 14. Nxd6+ {+0.88/26 5.8s} cxd6 {-1.00/26 2.8s}
15. B@h3 {+1.34/27 5.8s} P@e6 {-1.23/27 2.9s} 16. N@g7+ {+1.65/27 5.9s}
Ke7 {-1.35/24 2.8s} 17. Nxe6 {+2.74/28 6.3s} fxe6 {-1.44/25 2.9s}
18. Q@g7+ {+2.66/24 6.0s} B@f7 {-2.20/22 2.9s} 19. Bxe6 {+2.41/28 5.9s}
Rhf8 {-1.73/20 2.8s} 20. Bxd5 {+2.37/25 5.9s} N@f5 {-1.73/21 2.8s}
21. Qxh7 {+2.63/23 6.0s} Ncxd4 {-1.78/20 2.8s} 22. Nxd4 {+2.25/25 6.1s}
Nxd4 {-2.40/22 2.8s} 23. N@f5+ {+2.71/33 6.3s} Nxf5 {-2.34/24 2.9s}
24. Qxf5 {+2.81/33 6.0s} N@d4 {-2.41/32 2.8s} 25. Qe4+ {+2.75/25 6.2s}
Q@e5 {-2.53/19 2.7s} 26. Qxe5+ {+6.33/29 4.1s} dxe5 {-4.77/28 2.1s}
27. P@d6+ {+9.80/23 2.4s} Kxd6 {-3.50/26 2.4s} 28. N@e4+ {+8.11/25 3.7s}
Kxd5 {-7.89/19 1.3s} 29. P@c4+ {+18.20/19 2.0s} Ke6 {-13.52/17 1.3s}
30. Q@d6+ {+19.09/18 2.3s} Kf5 {-16.05/1 0.002s} 31. Qxf6+ {+23.10/16 1.6s}
Kxe4 {-21.44/15 1.1s} 32. P@d3# {+M1/14 1.6s, White mates} 1-0

[Event "No-Q-1600sim"]
[Site "?"]
[Date "2019.04.29"]
[Round "29"]
[White "CrazyAra-Dev-0.4.1-No-Q-800sim"]
[Black "CrazyAra-Dev-0.4.1-No-Q-1600sim"]
[Result "0-1"]
[PlyCount "148"]
[TimeControl "40/1200"]
[Variant "crazyhouse"]

1. e3 {book} Nf6 {book} 2. d4 {-0.37/17 2.3s} g6 {+1.12/20 4.9s}
3. Nf3 {-1.46/16 2.4s} Bg7 {+1.04/21 5.2s} 4. Nc3 {-1.06/16 2.4s}
O-O {+0.88/20 5.0s} 5. Bd3 {-0.84/16 2.4s} d6 {+0.87/25 5.2s}
6. O-O {-0.96/19 2.5s} Nc6 {+1.10/21 5.3s} 7. h3 {-1.00/20 2.6s}
Nb4 {+0.93/22 5.7s} 8. e4 {-1.09/19 2.6s} Nxd3 {+0.62/21 5.5s}
9. cxd3 {-0.72/18 2.7s} h6 {+0.37/23 5.8s} 10. e5 {-0.94/19 2.8s}
Nh7 {+1.12/22 5.8s} 11. N@g4 {-0.47/21 2.7s} Bxg4 {+0.43/21 5.7s}
12. hxg4 {-0.55/19 2.8s} dxe5 {+0.41/25 5.7s} 13. dxe5 {-0.31/19 2.9s}
B@c6 {+0.66/22 5.8s} 14. B@e4 {-0.19/17 2.8s} P@h3 {+1.65/24 5.9s}
15. gxh3 {-1.36/23 2.9s} Bxe4 {+2.07/25 6.6s} 16. Nxe4 {-1.92/23 3.1s}
B@c6 {+2.01/23 6.3s} 17. B@g2 {-1.62/21 3.0s} Bxe4 {+1.86/24 6.6s}
18. dxe4 {-1.56/23 3.1s} Qxd1 {+1.75/22 6.3s} 19. Rxd1 {-1.75/20 3.0s}
N@e2+ {+2.05/25 6.4s} 20. Kh2 {-1.73/19 3.0s} N@g5 {+2.57/18 6.1s}
21. P@g3 {-1.86/16 2.8s} Nxf3+ {+1.48/23 6.2s} 22. Bxf3 {-1.30/22 3.1s}
Nxg3 {+1.95/22 6.4s} 23. fxg3 {-1.97/20 3.0s} Q@f2+ {+1.78/27 6.5s}
24. Q@g2 {-1.77/19 3.1s} Qxg2+ {+1.73/21 6.3s} 25. Bxg2 {-2.68/16 3.0s}
Q@f2 {+1.97/26 6.5s} 26. Q@f3 {-1.52/22 3.2s} Qxf3 {+1.58/28 6.5s}
27. Bxf3 {-1.73/20 3.0s} Q@f2+ {+1.22/26 6.5s} 28. Q@g2 {-1.44/25 3.2s}
Qxg2+ {+1.32/24 6.3s} 29. Bxg2 {-1.77/16 3.1s} P@e2 {+1.35/24 6.4s}
30. Be3 {-1.10/21 3.2s} exd1=Q {+0.96/20 6.5s} 31. Rxd1 {-1.09/19 3.1s}
R@e2 {+1.13/25 6.5s} 32. B@f2 {-0.81/18 3.1s} Bxe5 {+0.94/19 6.4s}
33. N@f3 {-0.08/18 3.2s} Rxf2 {+1.03/22 6.7s} 34. Bxf2 {-0.55/24 3.3s}
P@e2 {+1.45/22 6.6s} 35. Re1 {-1.21/20 3.1s} B@f1 {+1.34/21 6.6s}
36. Rxf1 {-0.63/19 3.1s} exf1=N+ {+0.46/20 6.7s} 37. Bxf1 {-0.54/19 3.2s}
N@g5 {+0.80/21 6.5s} 38. Nxe5 {-0.33/16 3.1s} R@d1 {+0.64/20 6.4s}
39. P@g7 {+0.07/17 3.1s} Kxg7 {+0.27/28 6.6s} 40. B@g2 {+0.12/24 3.2s}
Rxf1 {+0.28/29 6.5s} 41. Bxf1 {-0.57/23 3.2s} B@f6 {-0.14/22 6.7s}
42. B@f4 {+0.36/23 3.3s} Bxe5 {-0.59/20 6.6s} 43. Bxe5+ {+0.36/19 3.2s}
P@f6 {-0.59/27 6.7s} 44. P@g2 {+0.88/18 3.1s} fxe5 {-0.68/18 6.4s}
45. N@h4 {+1.48/14 3.2s} Q@f6 {-0.70/24 6.6s} 46. B@e3 {+1.25/23 3.1s}
B@b6 {-0.12/23 6.7s} 47. Bxb6 {+0.10/21 3.2s} axb6 {-0.17/24 6.7s}
48. B@e3 {+0.96/23 3.2s} B@c5 {+0.20/22 6.7s} 49. Bxg5 {+0.15/20 3.2s}
Nxg5 {+1.22/26 6.9s} 50. N@f5+ {-0.45/22 3.2s} gxf5 {+1.29/25 6.7s}
51. Nxf5+ {-1.44/23 3.2s} Kh8 {+1.63/25 6.9s} 52. P@g7+ {-2.42/21 3.2s}
Qxg7 {+2.74/23 6.8s} 53. Bxc5 {-2.05/20 3.3s} P@f4 {+2.23/26 6.8s}
54. P@f2 {-1.92/21 3.2s} fxg3+ {+1.82/25 6.7s} 55. fxg3 {-1.83/23 3.2s}
N@f3+ {+1.58/32 6.6s} 56. gxf3 {-1.78/21 3.1s} Nxf3+ {+1.61/29 6.6s}
57. Kh1 {-0.91/28 3.2s} P@e2 {+0.86/28 6.9s} 58. Bxe2 {-1.11/26 3.1s}
P@g2+ {+0.41/27 6.6s} 59. Kxg2 {-1.52/1 0.004s} N@e1+ {+0.31/26 6.8s}
60. Kf2 {-1.45/21 3.1s} B@g1+ {+1.21/24 6.5s} 61. Kf1 {-4.68/1 0.027s}
Bxc5 {+1.28/24 6.6s} 62. Bxf3 {-0.93/19 3.1s} Nxf3 {+1.18/21 6.5s}
63. Nxg7 {-1.09/20 3.1s} B@d3+ {+1.76/20 6.3s} 64. P@e2 {-1.13/18 3.2s}
Nd2+ {+4.37/18 6.2s} 65. Ke1 {-3.91/17 2.9s} Nxe4 {+5.56/24 5.9s}
66. Kf1 {-2.76/15 3.1s} P@f3 {+11.28/16 5.3s} 67. N@g6+ {-8.55/13 2.6s}
fxg6 {+11.39/22 5.9s} 68. R@g8+ {-9.98/14 2.9s} Rxg8 {+11.28/19 6.1s}
69. N@f7+ {-10.72/19 2.9s} Kh7 {+13.82/16 5.4s} 70. Ng5+ {-10.28/14 2.7s}
Nxg5 {+20.43/15 5.0s} 71. Ke1 {-18.26/14 2.5s} fxe2 {+25.45/14 4.6s}
72. Kd2 {-25.55/10 2.1s} R@d1+ {+27.58/13 3.7s} 73. Kc3 {-33.86/1 0.001s}
e1=Q+ {+32.45/10 2.5s} 74. Kb3 {-32.67/9 1.2s} Qb4# {+M1/8 2.1s, Black mates}
0-1

[Event "No-Q-1600sim"]
[Site "?"]
[Date "2019.04.29"]
[Round "30"]
[White "CrazyAra-Dev-0.4.1-No-Q-1600sim"]
[Black "CrazyAra-Dev-0.4.1-No-Q-800sim"]
[Result "0-1"]
[PlyCount "88"]
[TimeControl "40/1200"]
[Variant "crazyhouse"]

1. e3 {book} Nf6 {book} 2. d4 {-0.50/19 4.8s} g6 {+1.39/17 2.4s}
3. Nc3 {-0.66/20 5.1s} Bg7 {+0.81/17 2.4s} 4. Bd3 {-0.25/18 4.9s}
O-O {+0.24/18 2.4s} 5. h4 {+0.53/27 5.3s} d6 {-0.42/19 2.5s}
6. h5 {+0.97/28 5.5s} gxh5 {-0.67/26 2.6s} 7. Rxh5 {+0.61/25 5.5s}
Nxh5 {-0.86/25 2.7s} 8. Bxh7+ {+0.78/26 5.7s} Kxh7 {-1.48/24 2.8s}
9. Qxh5+ {-0.25/32 5.9s} Kg8 {+0.51/22 2.7s} 10. P@h6 {-0.50/26 5.6s}
B@g6 {+0.88/25 2.7s} 11. P@h7+ {-0.41/33 6.2s} Kxh7 {+0.47/29 3.0s}
12. N@g5+ {-0.36/35 6.2s} Kg8 {+0.69/28 2.9s} 13. hxg7 {-0.20/40 2.5s}
Bxh5 {+0.34/32 3.1s} 14. gxf8=Q+ {-0.35/31 6.1s} Qxf8 {+0.52/23 2.9s}
15. B@h7+ {-0.52/37 6.4s} Kh8 {+0.33/28 3.0s} 16. R@g8+ {-0.34/27 6.0s}
Qxg8 {+2.34/1 0.024s} 17. Bxg8 {-0.55/31 6.1s} R@g7 {+0.56/19 2.7s}
18. Q@h6+ {-0.51/31 5.7s} Kxg8 {+0.72/30 2.8s} 19. Qxh5 {-1.15/30 5.9s}
B@g6 {+0.77/20 2.7s} 20. Qh4 {-0.96/27 5.7s} R@g4 {+2.41/26 2.9s}
21. Qxg4 {-2.52/28 6.2s} Bxg4 {+1.63/23 2.9s} 22. B@h6 {-2.30/24 6.0s}
Nc6 {+3.33/22 2.9s} 23. Bxg7 {-4.12/22 5.8s} Kxg7 {+3.15/18 2.8s}
24. N5f3 {-3.22/18 5.8s} B@h6 {+4.76/17 2.8s} 25. R@h1 {-4.81/19 5.9s}
P@h5 {+6.17/17 2.9s} 26. e4 {-5.03/24 6.0s} Bxc1 {+5.09/25 3.0s}
27. Rxc1 {-5.98/26 6.3s} B@f4 {+6.25/20 2.9s} 28. B@e3 {-7.14/24 6.1s}
Bxe3 {+7.41/23 3.0s} 29. fxe3 {-8.03/22 6.0s} B@g3+ {+8.19/20 2.9s}
30. B@f2 {-8.59/20 5.8s} Bxf2+ {+7.94/19 3.0s} 31. Kxf2 {-8.78/22 6.0s}
Bxf3 {+8.99/17 2.8s} 32. gxf3 {-8.81/20 5.8s} P@g3+ {+8.10/19 2.9s}
33. Kxg3 {-7.81/19 5.8s} Q@g5+ {+8.61/16 2.9s} 34. R@g4 {-7.10/17 5.7s}
Qxe3 {+8.03/16 2.9s} 35. P@h6+ {-8.40/21 5.8s} Kh7 {+8.88/15 2.9s}
36. B@f2 {-9.31/21 5.4s} P@f4+ {+10.02/19 2.7s} 37. Rxf4 {-11.67/22 4.9s}
Q@g5+ {+15.93/19 2.8s} 38. P@g4 {-15.04/21 4.8s} Qgxf4+ {+19.17/21 2.5s}
39. Kg2 {-17.58/18 4.0s} Qxc1 {+17.73/13 2.1s} 40. B@g3 {-20.85/17 3.6s}
B@f1+ {+28.21/15 1.7s} 41. Kh2 {-27.24/1 0.003s} R@g2+ {+30.03/9 1.5s}
42. Kh3 {-32.02/1 0.001s} N@g5+ {+30.54/14 1.2s} 43. Kh4 {-32.94/1 0.002s}
Nxf3+ {+34.75/13 1.1s} 44. Nxf3 {-44.40/18 1.3s}
Qxg4# {+M1/17 0.49s, Black mates} 0-1

[Event "No-Q-1600sim"]
[Site "?"]
[Date "2019.04.29"]
[Round "30"]
[White "CrazyAra-Dev-0.4.1-No-Q-800sim"]
[Black "CrazyAra-Dev-0.4.1-No-Q-1600sim"]
[Result "0-1"]
[PlyCount "84"]
[TimeControl "40/1200"]
[Variant "crazyhouse"]

1. e4 {book} Nf6 {book} 2. Nc3 {book} Nc6 {book} 3. Nf3 {book} e6 {book}
4. Bb5 {book} a6 {-0.14/19 5.1s} 5. Bxc6 {+0.04/15 2.5s} dxc6 {+0.04/19 5.4s}
6. O-O {+0.16/17 2.6s} B@h5 {-0.04/17 5.2s} 7. d4 {+0.34/15 2.6s}
c5 {-0.37/21 5.4s} 8. e5 {+0.72/19 2.7s} cxd4 {-0.56/23 5.7s}
9. exf6 {+0.56/22 2.7s} gxf6 {-0.78/22 5.7s} 10. Ne4 {+0.87/19 2.8s}
P@g7 {-0.59/19 5.7s} 11. N@f4 {+0.92/15 2.7s} Bxf3 {-1.32/19 5.7s}
12. Qxf3 {+1.22/18 2.7s} N@e5 {-1.25/18 5.5s} 13. Qb3 {+1.77/15 2.6s}
h5 {-1.16/16 5.4s} 14. Re1 {+1.74/15 2.7s} h4 {-1.22/17 5.5s}
15. B@h5 {+1.28/20 2.7s} Rxh5 {-0.74/23 5.9s} 16. Nxh5 {+0.61/20 2.7s}
B@d5 {-0.59/21 5.6s} 17. R@h8 {+1.25/19 2.7s} Bxb3 {-0.90/24 5.9s}
18. Nxg7+ {+1.65/23 2.7s} Kd7 {-0.12/24 5.7s} 19. axb3 {+0.87/21 2.6s}
P@h3 {+0.94/28 5.9s} 20. N@c5+ {-1.21/24 2.8s} Kc6 {+1.03/26 5.9s}
21. B@h1 {-0.60/25 2.8s} hxg2 {+1.54/25 6.1s} 22. Bxg2 {-1.04/22 3.0s}
P@f3 {+1.38/23 5.9s} 23. Bh3 {-0.59/21 2.9s} Q@g6+ {+2.32/21 6.0s}
24. P@g5 {-1.67/15 2.7s} Qxg7 {+2.35/19 5.9s} 25. Rxf8 {-1.85/18 2.8s}
Qdxf8 {+1.37/21 5.9s} 26. Bf4 {-0.53/22 2.8s} N@e2+ {+0.68/25 6.1s}
27. Rxe2 {-0.49/22 2.9s} fxe2 {+0.83/25 6.1s} 28. Bxe5 {-0.33/22 2.9s}
R@d1+ {+1.19/25 6.0s} 29. Rxd1 {-0.22/17 2.8s} exd1=Q+ {+1.57/28 6.1s}
30. R@f1 {-1.17/22 2.9s} Qxf1+ {+1.87/23 5.9s} 31. Bxf1 {-1.28/20 2.8s}
Qxc5 {+2.32/24 6.1s} 32. N@d8+ {-1.66/19 2.8s} Kb6 {+1.93/20 6.0s}
33. B@g2 {-1.80/19 2.8s} R@e1 {+4.23/25 5.3s} 34. P@e2 {-3.22/20 2.7s}
R@d1 {+5.27/21 5.7s} 35. N@a4+ {-6.26/19 2.8s} Ka7 {+7.46/20 5.0s}
36. Naxc5 {-6.29/17 2.5s} Rxf1+ {+13.17/19 2.6s} 37. Bxf1 {-7.64/1 0.003s}
N@h3+ {+14.06/16 2.6s} 38. Kg2 {-13.09/15 1.3s} R@g1+ {+18.06/16 1.8s}
39. Kxh3 {-12.58/13 1.1s} B@g4+ {+16.66/13 2.0s} 40. Kxh4 {-14.26/1 0.002s}
fxg5+ {+20.28/12 1.4s} 41. Nxg5 {-15.99/1 0.002s} Qh6+ {+35.75/8 1.4s}
42. P@h5 {-39.61/2 0.45s} Qxh5# {+M1/5 0.99s, Black mates} 0-1

[Event "No-Q-1600sim"]
[Site "?"]
[Date "2019.04.29"]
[Round "31"]
[White "CrazyAra-Dev-0.4.1-No-Q-1600sim"]
[Black "CrazyAra-Dev-0.4.1-No-Q-800sim"]
[Result "1-0"]
[PlyCount "75"]
[TimeControl "40/1200"]
[Variant "crazyhouse"]

1. e4 {book} Nf6 {book} 2. Nc3 {book} Nc6 {book} 3. Nf3 {book} e6 {book}
4. Bb5 {book} a6 {+0.08/15 2.4s} 5. Be2 {+0.83/19 5.1s} d5 {-0.93/18 2.5s}
6. e5 {+1.25/19 5.4s} Ne4 {-1.74/16 2.5s} 7. O-O {+1.55/20 5.4s}
Bb4 {-1.25/17 2.5s} 8. a3 {+1.43/21 5.3s} Bxc3 {-1.55/18 2.5s}
9. dxc3 {+1.59/22 5.3s} Qe7 {-1.17/20 2.6s} 10. B@h4 {+1.54/24 5.5s}
f6 {-1.34/20 2.6s} 11. Bd3 {+1.97/23 5.4s} Rg8 {-1.25/21 2.7s}
12. Re1 {+2.52/27 5.8s} N@f5 {-2.66/26 2.7s} 13. Rxe4 {+3.09/27 6.0s}
dxe4 {-3.06/25 2.8s} 14. Bxe4 {+3.19/34 6.0s} R@g4 {-2.41/21 2.7s}
15. Bxf5 {+2.93/21 5.8s} exf5 {-3.10/20 2.8s} 16. N@d5 {+2.93/23 6.0s}
Rxg2+ {-1.40/19 2.7s} 17. Kxg2 {+1.95/26 6.0s} P@g4 {-1.72/22 2.8s}
18. P@e2 {+3.02/30 6.3s} gxf3+ {-2.49/25 2.8s} 19. exf3 {+2.49/24 6.1s}
Qxe5 {-2.13/22 2.9s} 20. Bf4 {+1.95/30 6.3s} P@h3+ {-2.50/21 2.9s}
21. Kxh3 {+3.90/25 6.2s} B@g4+ {-3.73/20 2.9s} 22. Kg2 {+4.43/25 6.1s}
Bxf3+ {-4.14/18 2.9s} 23. Qxf3 {+4.87/28 5.9s} P@h3+ {-4.13/22 2.8s}
24. Kh1 {+7.74/28 5.9s} Qxf4 {-5.70/25 2.8s} 25. Nxf4 {+7.38/24 6.1s}
B@e4 {-7.16/23 3.0s} 26. P@f7+ {+6.58/24 6.2s} Kxf7 {-6.63/21 2.8s}
27. B@d5+ {+6.71/22 6.0s} N@e6 {-4.94/21 2.9s} 28. Bxe4 {+6.84/25 6.2s}
fxe4 {-4.89/18 2.9s} 29. B@h5+ {+7.36/21 5.9s} P@g6 {-7.19/22 2.7s}
30. Nxg6 {+9.63/24 5.0s} B@g2+ {-8.00/17 2.6s} 31. Kg1 {+9.99/22 5.0s}
hxg6 {-9.51/20 2.4s} 32. Bxg6+ {+10.87/22 4.7s} Ke7 {-7.86/19 2.4s}
33. N@f5+ {+10.85/19 5.1s} Kd8 {-10.23/19 2.3s} 34. P@f7 {+13.29/21 4.5s}
Bd7 {-9.39/17 2.3s} 35. fxg8=Q+ {+11.54/21 5.2s} N@f8 {-10.01/18 2.4s}
36. Q@f7 {+16.66/21 4.4s} Bxf3 {-17.29/19 2.2s} 37. R@e8+ {+38.96/22 2.5s}
Bxe8 {-37.66/1 0.002s} 38. Qxe8# {+M1/7 1.0s, White mates} 1-0

[Event "No-Q-1600sim"]
[Site "?"]
[Date "2019.04.29"]
[Round "31"]
[White "CrazyAra-Dev-0.4.1-No-Q-800sim"]
[Black "CrazyAra-Dev-0.4.1-No-Q-1600sim"]
[Result "0-1"]
[PlyCount "46"]
[TimeControl "40/1200"]
[Variant "crazyhouse"]

1. Nc3 {book} e6 {book} 2. e4 {+1.04/14 2.4s} Nc6 {-0.61/23 5.1s}
3. Nf3 {+0.62/25 2.6s} Nf6 {-0.46/30 5.5s} 4. d4 {+0.64/24 2.6s}
Bb4 {-0.57/28 6.0s} 5. Bd3 {+0.45/27 2.9s} d5 {-0.80/32 6.4s}
6. e5 {+0.51/25 2.9s} Ne4 {-0.92/25 6.1s} 7. O-O {+1.05/24 3.0s}
Bxc3 {-0.71/30 6.1s} 8. bxc3 {+0.71/21 2.8s} Nxc3 {-1.05/22 5.8s}
9. Bg5 {+1.12/21 2.9s} Nxd1 {-0.36/26 5.9s} 10. Bxd8 {+1.10/20 2.8s}
P@e4 {-0.25/24 5.7s} 11. Bb5 {+0.16/20 2.8s} Q@d7 {-0.93/25 5.5s}
12. Bxc6 {-0.22/19 2.7s} bxc6 {-0.42/22 5.5s} 13. Q@e7+ {-0.04/20 2.6s}
Qxe7 {0.00/1 0.003s} 14. Bxe7 {-0.02/19 2.6s} Bd7 {+0.56/22 5.4s}
15. N@h5 {+0.14/18 2.6s} Q@g4 {+1.43/27 5.5s} 16. Q@h4 {-1.76/20 2.6s}
Qxg2+ {+5.43/26 4.2s} 17. Kxg2 {-3.63/1 0.003s} exf3+ {+5.47/25 4.4s}
18. Kxf3 {-6.40/25 2.0s} B@e4+ {+8.84/23 3.1s} 19. Kg3 {-4.36/20 2.1s}
N@e2+ {+9.97/19 3.2s} 20. Kh3 {-9.38/15 1.7s} N@g1+ {+13.97/17 2.2s}
21. Rxg1 {-9.49/13 1.4s} Nxg1+ {+12.29/15 2.2s} 22. Kg3 {-14.16/13 0.99s}
R@g2+ {+21.08/12 1.3s} 23. Kf4 {-2.79/1 0.025s} Ne2# {+M1/10 1.1s, Black mates}
0-1

[Event "No-Q-1600sim"]
[Site "?"]
[Date "2019.04.29"]
[Round "32"]
[White "CrazyAra-Dev-0.4.1-No-Q-1600sim"]
[Black "CrazyAra-Dev-0.4.1-No-Q-800sim"]
[Result "1-0"]
[PlyCount "67"]
[TimeControl "40/1200"]
[Variant "crazyhouse"]

1. Nc3 {book} e6 {book} 2. e4 {+0.89/19 4.7s} d5 {-0.92/20 2.5s}
3. exd5 {+0.93/22 5.2s} exd5 {-0.97/20 2.5s} 4. Nf3 {+1.08/22 5.3s}
Nf6 {-1.00/13 2.6s} 5. Bb5+ {+1.16/24 5.5s} c6 {-1.16/18 2.6s}
6. Qe2+ {+1.26/24 5.4s} Be7 {-1.10/23 2.6s} 7. P@e5 {+1.00/28 5.7s}
O-O {-0.64/26 2.9s} 8. exf6 {+0.85/26 5.9s} Bxf6 {-0.55/20 2.8s}
9. N@h5 {+0.70/27 5.9s} Re8 {-1.17/23 2.8s} 10. Nxf6+ {+1.40/25 6.0s}
gxf6 {-0.96/21 2.8s} 11. Nxd5 {+1.84/24 6.1s} Rxe2+ {-1.63/23 2.9s}
12. Bxe2 {+1.64/22 5.9s} cxd5 {-1.67/20 2.8s} 13. d4 {+1.41/20 5.6s}
N@b4 {+0.18/19 2.8s} 14. P@g7 {+0.75/25 5.7s} Nxc2+ {-0.90/22 2.7s}
15. Kf1 {+0.94/25 5.8s} N@g6 {-0.27/21 2.7s} 16. Bh6 {+0.54/30 6.1s}
Nxa1 {-0.78/22 2.9s} 17. R@f8+ {+1.22/25 5.9s} Nxf8 {-0.88/20 2.8s}
18. gxf8=Q+ {+1.53/29 6.0s} Qxf8 {-0.78/1 0.003s} 19. Bxf8 {+1.20/21 5.7s}
R@c1+ {-1.20/20 2.8s} 20. N@e1 {+1.81/27 5.8s} R@g6 {-0.95/18 2.7s}
21. B@g7 {+2.51/27 5.8s} Rxg7 {-2.14/24 2.9s} 22. Bxg7 {+3.10/25 5.4s}
Kxg7 {-1.35/22 2.8s} 23. R@e8 {+2.33/23 5.7s} B@f8 {-3.23/21 2.6s}
24. Rxf8 {+6.49/25 5.3s} Kxf8 {-4.31/22 2.6s} 25. Q@d8+ {+6.96/23 5.2s}
Kg7 {-6.30/22 2.5s} 26. B@f8+ {+8.42/17 4.6s} Kg6 {-6.86/16 2.3s}
27. Qxc8 {+9.49/15 4.6s} Rxe1+ {-9.41/14 2.4s} 28. Nxe1 {+11.65/21 5.0s}
N@d2+ {-10.97/13 2.5s} 29. Kg1 {+6.80/1 0.015s} R@e6 {-8.91/17 2.4s}
30. B@h5+ {+15.64/15 3.9s} Kf5 {-15.43/12 1.9s} 31. Beg4+ {+19.58/14 3.1s}
Kg5 {-22.26/10 1.4s} 32. h4+ {+25.24/12 1.9s} Kf4 {-24.69/1 0.002s}
33. g3+ {+28.31/11 1.6s} Ke4 {-27.36/1 0.001s}
34. R@f4# {+M1/9 1.4s, White mates} 1-0

[Event "No-Q-1600sim"]
[Site "?"]
[Date "2019.04.29"]
[Round "32"]
[White "CrazyAra-Dev-0.4.1-No-Q-800sim"]
[Black "CrazyAra-Dev-0.4.1-No-Q-1600sim"]
[Result "1-0"]
[PlyCount "61"]
[TimeControl "40/1200"]
[Variant "crazyhouse"]

1. e4 {book} b6 {book} 2. d4 {+1.67/16 2.4s} Bb7 {-1.80/21 4.9s}
3. Nc3 {+1.97/17 2.5s} e6 {-1.89/24 5.2s} 4. Bd3 {+2.26/17 2.4s}
Qh4 {-1.92/18 5.0s} 5. Nf3 {+2.13/14 2.5s} Qh5 {-2.27/16 5.2s}
6. Bf4 {+2.64/15 2.5s} d6 {-3.27/16 5.1s} 7. d5 {+4.55/15 2.5s}
Be7 {-4.39/20 5.2s} 8. Bb5+ {+5.26/17 2.5s} Kf8 {-5.07/19 5.2s}
9. dxe6 {+4.48/16 2.5s} fxe6 {-5.93/19 5.2s} 10. Nd4 {+6.61/15 2.4s}
Qg6 {-5.77/19 5.1s} 11. Qf3 {+7.84/18 2.6s} P@f7 {-6.64/19 5.4s}
12. P@f5 {+6.50/18 2.6s} Qf6 {-7.22/25 5.3s} 13. fxe6 {+6.20/22 2.6s}
Qxd4 {-8.86/24 4.9s} 14. Be3 {+10.07/24 2.4s} Qf6 {-9.35/20 4.5s}
15. Qxf6 {+8.82/17 2.3s} Nxf6 {-8.59/20 5.0s} 16. P@g5 {+10.72/17 2.4s}
Nfd7 {-7.45/21 4.8s} 17. exf7 {+9.27/17 2.6s} Kxf7 {-10.39/22 5.1s}
18. P@e6+ {+11.41/21 2.5s} Ke8 {-9.95/22 4.8s} 19. Q@f7+ {+11.02/19 2.8s}
Kd8 {-11.54/1 0.003s} 20. exd7 {+12.24/19 2.7s} Nxd7 {-12.90/21 5.3s}
21. N@e6+ {+12.53/17 2.7s} Kc8 {-13.53/1 0.014s} 22. Qxe7 {+13.90/19 2.6s}
P@c6 {-14.51/18 5.2s} 23. B@a6 {+14.17/15 2.5s} Bxa6 {-16.02/21 5.2s}
24. Bxa6+ {+16.31/20 2.5s} P@b7 {-16.51/19 5.0s} 25. Bxb7+ {+15.96/18 2.4s}
Kxb7 {-17.45/17 5.0s} 26. Qxd7 {+17.15/15 2.5s} Rac8 {-17.20/14 5.0s}
27. P@a6+ {+19.27/15 2.4s} Kxa6 {-20.58/24 3.7s} 28. N@b4+ {+23.77/24 2.0s}
Kb7 {-30.55/24 3.0s} 29. B@a6+ {+30.40/8 1.1s} Kb8 {-40.45/13 1.5s}
30. Nxc6+ {+47.68/8 0.85s} Ka8 {-20.53/1 0.015s}
31. P@b7# {+M1/7 0.80s, White mates} 1-0

[Event "No-Q-1600sim"]
[Site "?"]
[Date "2019.04.29"]
[Round "33"]
[White "CrazyAra-Dev-0.4.1-No-Q-1600sim"]
[Black "CrazyAra-Dev-0.4.1-No-Q-800sim"]
[Result "1-0"]
[PlyCount "31"]
[TimeControl "40/1200"]
[Variant "crazyhouse"]

1. e4 {book} b6 {book} 2. d4 {+1.73/19 5.0s} Bb7 {-1.72/18 2.4s}
3. Nc3 {+2.00/23 5.2s} e6 {-1.90/18 2.4s} 4. Bd3 {+2.15/20 5.0s}
Nf6 {-2.23/16 2.4s} 5. Nge2 {+2.16/26 5.2s} Ng4 {-0.55/16 2.4s}
6. O-O {+0.91/19 5.0s} Bd6 {-0.64/18 2.6s} 7. Bf4 {+2.04/24 5.6s}
Bxf4 {-2.25/19 2.5s} 8. Nxf4 {+3.24/19 5.5s} h5 {-2.81/18 2.7s}
9. Nxh5 {+4.18/26 5.8s} Rxh5 {-2.73/18 2.7s} 10. Qxg4 {+3.78/25 5.7s}
B@g6 {-3.00/17 2.7s} 11. B@e5 {+5.51/19 5.4s} N@f6 {-4.41/18 2.6s}
12. Bxf6 {+7.32/21 5.0s} Qxf6 {-4.96/17 2.6s} 13. N@g8 {+10.58/25 4.8s}
Qxd4 {-9.41/18 2.2s} 14. Qxh5 {+12.10/21 4.4s} Bxh5 {-15.04/16 2.1s}
15. P@e7 {+37.88/11 1.6s} Nc6 {-36.79/4 1.1s}
16. R@f8# {+M1/3 0.98s, White mates} 1-0

[Event "No-Q-1600sim"]
[Site "?"]
[Date "2019.04.29"]
[Round "33"]
[White "CrazyAra-Dev-0.4.1-No-Q-800sim"]
[Black "CrazyAra-Dev-0.4.1-No-Q-1600sim"]
[Result "0-1"]
[PlyCount "90"]
[TimeControl "40/1200"]
[Variant "crazyhouse"]

1. e4 {book} b6 {book} 2. d4 {book} Bb7 {book} 3. Nc3 {+1.88/17 2.4s}
e6 {-1.89/22 4.9s} 4. Bd3 {+2.23/17 2.5s} Nf6 {-1.97/22 5.1s}
5. Nge2 {+2.69/18 2.4s} h5 {-1.00/20 5.0s} 6. O-O {+1.28/15 2.5s}
h4 {-1.23/18 5.1s} 7. h3 {+1.38/17 2.5s} Nh5 {-1.20/20 5.2s}
8. Nf4 {+1.93/19 2.5s} Nxf4 {-1.95/23 5.7s} 9. Bxf4 {+2.00/21 2.7s}
N@g6 {-1.80/21 5.3s} 10. Bh2 {+1.74/19 2.6s} Nc6 {-1.79/25 5.6s}
11. Nb5 {+2.20/19 2.7s} Rc8 {-1.43/24 5.6s} 12. e5 {+2.31/17 2.6s}
a6 {-1.18/29 5.9s} 13. Nxc7+ {+2.25/28 2.8s} Rxc7 {-1.20/27 6.0s}
14. N@d6+ {+2.56/25 2.8s} Bxd6 {-2.15/27 6.2s} 15. exd6 {+1.37/22 3.0s}
N@f4 {-1.14/22 5.9s} 16. dxc7 {+0.59/19 2.8s} Qxc7 {-0.16/24 6.2s}
17. Bxg6 {+0.19/22 2.9s} N@e2+ {+0.06/23 5.9s} 18. Kh1 {+0.01/17 2.8s}
P@f3 {+0.05/20 6.0s} 19. Bxf7+ {-0.70/17 2.8s} Kd8 {+1.47/20 5.7s}
20. Rg1 {-0.73/18 2.7s} fxg2+ {+1.74/24 6.2s} 21. Rxg2 {-0.97/1 0.002s}
Ncxd4 {+2.30/20 5.9s} 22. P@e7+ {-2.19/19 2.8s} Kxe7 {+0.67/26 6.1s}
23. N@g6+ {-2.52/20 2.8s} Nxg6 {+0.33/24 6.0s} 24. B@d6+ {+0.33/23 2.9s}
Qxd6 {+0.56/24 6.0s} 25. Bxd6+ {+0.47/22 2.9s} Kxf7 {+0.98/22 6.0s}
26. f3 {-0.47/20 3.0s} B@f6 {-0.39/22 6.1s} 27. P@h5 {-1.22/19 2.8s}
Rxh5 {-0.22/22 5.7s} 28. R@b8 {+0.68/17 2.7s} B@c8 {-1.98/24 5.9s}
29. Rxc8 {+2.70/24 2.9s} Bxc8 {-3.46/23 5.6s} 30. Rxg6 {+1.42/22 2.9s}
N@f2+ {-1.16/22 5.9s} 31. Kg2 {+1.46/18 2.8s} R@e8 {-1.82/20 5.8s}
32. Rxf6+ {+2.43/23 2.9s} gxf6 {-4.60/26 5.7s} 33. Qxd4 {+3.46/20 2.8s}
R@g7+ {-2.92/24 5.8s} 34. P@g4 {+3.32/19 2.9s} Nxd4 {-0.76/28 6.1s}
35. B@g6+ {+2.75/17 2.8s} Kxg6 {+0.50/26 5.8s} 36. gxh5+ {+0.51/19 2.6s}
Kh6+ {+0.66/24 5.7s} 37. R@g6+ {-0.25/21 2.8s} Rxg6+ {+1.35/22 5.6s}
38. hxg6 {-1.07/21 2.7s} Q@g5+ {+2.35/26 6.6s} 39. R@g3 {-2.85/16 2.6s}
R@h2+ {+11.78/21 4.7s} 40. Kxh2 {-10.14/18 2.3s} hxg3+ {+13.51/22 4.0s}
41. Bxg3 {-9.93/16 2.4s} Nxf3+ {+15.10/18 4.3s} 42. Kg2 {-13.48/1 0.002s}
Nh4+ {+18.99/19 3.5s} 43. Kxf2 {-19.44/14 2.0s} R@g2+ {+22.84/15 2.8s}
44. Ke1 {-21.25/13 1.5s} Qd2+ {+50.69/15 1.9s} 45. Kf1 {-41.57/1 0.001s}
Qe2# {+M1/1 0.95s, Black mates} 0-1

[Event "No-Q-1600sim"]
[Site "?"]
[Date "2019.04.29"]
[Round "34"]
[White "CrazyAra-Dev-0.4.1-No-Q-1600sim"]
[Black "CrazyAra-Dev-0.4.1-No-Q-800sim"]
[Result "1-0"]
[PlyCount "47"]
[TimeControl "40/1200"]
[Variant "crazyhouse"]

1. e4 {book} b6 {book} 2. d4 {book} Bb7 {book} 3. Nc3 {+2.01/19 4.9s}
e6 {-1.84/17 2.4s} 4. Bd3 {+2.07/23 5.2s} Nf6 {-2.18/17 2.5s}
5. Nge2 {+2.28/21 5.0s} Be7 {-2.46/18 2.5s} 6. O-O {+2.01/24 5.2s}
d6 {-1.81/21 2.5s} 7. f4 {+2.01/22 5.2s} Nbd7 {-1.83/21 2.6s}
8. f5 {+2.21/26 5.5s} e5 {-1.96/21 2.6s} 9. dxe5 {+2.98/22 5.4s}
Nxe5 {-2.58/21 2.6s} 10. Nf4 {+3.81/27 5.6s} O-O {-3.90/25 2.7s}
11. P@e6 {+3.34/25 5.6s} fxe6 {-3.91/24 2.7s} 12. Nxe6 {+3.15/27 5.8s}
Nfg4 {-1.96/23 2.7s} 13. Nxd8 {+1.90/27 5.7s} Bxd8 {-0.97/27 2.8s}
14. Bc4+ {+4.91/23 5.5s} P@f7 {-5.34/19 2.5s} 15. P@g6 {+7.23/20 5.3s}
Nxc4 {-6.62/18 2.7s} 16. gxf7+ {+8.34/19 5.5s} Rxf7 {-8.45/17 2.6s}
17. Q@e8+ {+15.12/17 4.4s} N@f8 {-10.48/14 2.2s} 18. Qxg4 {+12.37/15 3.9s}
B@d4+ {-11.39/12 2.1s} 19. Kh1 {+13.95/16 3.5s} P@g6 {-9.95/15 2.0s}
20. Qxf7+ {+22.90/16 2.3s} Kxf7 {-19.94/10 1.3s} 21. fxg6+ {+24.26/14 2.2s}
Ke7 {-32.38/9 0.80s} 22. R@f7+ {+38.68/10 1.8s} Ke8 {-23.91/1 0.024s}
23. P@d7+ {+36.61/9 1.4s} Nxd7 {-21.96/1 0.025s}
24. Qxd7# {+M1/9 1.2s, White mates} 1-0

[Event "No-Q-1600sim"]
[Site "?"]
[Date "2019.04.29"]
[Round "34"]
[White "CrazyAra-Dev-0.4.1-No-Q-800sim"]
[Black "CrazyAra-Dev-0.4.1-No-Q-1600sim"]
[Result "1-0"]
[PlyCount "115"]
[TimeControl "40/1200"]
[Variant "crazyhouse"]

1. e4 {book} b6 {book} 2. d4 {book} Bb7 {book} 3. Bd3 {book} Nf6 {-1.70/23 4.9s}
4. Nc3 {+2.12/17 2.4s} e6 {-1.92/24 5.1s} 5. Nge2 {+2.12/21 2.6s}
Bd6 {-1.19/21 5.0s} 6. O-O {+0.80/21 2.4s} Ng4 {-1.09/24 5.2s}
7. Bf4 {+1.85/17 2.6s} Nxh2 {-1.51/23 5.3s} 8. Kxh2 {+2.19/22 2.7s}
Qh4+ {-2.18/24 5.6s} 9. N@h3 {+1.73/23 2.7s} P@g4 {-2.25/22 5.5s}
10. Bxd6 {+2.46/20 2.7s} gxh3 {-2.43/21 5.7s} 11. B@g3 {+3.12/17 2.6s}
Qh6 {-2.10/23 5.5s} 12. gxh3 {+1.80/19 2.7s} cxd6 {-2.02/25 5.8s}
13. P@g2 {+2.61/19 2.6s} N@g5 {-1.76/20 5.3s} 14. f4 {+3.05/18 2.6s}
Nxh3 {-3.13/23 5.7s} 15. gxh3 {+3.09/22 2.7s} P@g4 {-3.17/21 5.5s}
16. Ng1 {+4.07/19 2.8s} gxh3 {-4.80/19 5.7s} 17. Nxh3 {+4.17/19 2.8s}
P@f5 {-3.80/18 5.8s} 18. N@c7+ {+4.80/17 2.8s} Ke7 {-3.59/22 5.9s}
19. Nxa8 {+4.20/19 2.8s} Qxh3+ {-2.81/22 5.9s} 20. Kxh3 {+3.00/19 2.8s}
B@g4+ {-3.25/21 6.0s} 21. Kh2 {+3.16/20 2.9s} Bxd1 {-2.96/19 5.9s}
22. Q@h4+ {+3.53/15 2.8s} f6 {-2.63/19 5.9s} 23. Raxd1 {+3.11/17 2.9s}
N@g6 {-1.94/17 5.8s} 24. Qh3 {+2.03/16 2.8s} h5 {-2.40/25 6.0s}
25. P@h4 {+1.75/18 2.9s} Q@g4 {-0.60/23 5.8s} 26. B@g2 {+1.37/18 2.8s}
Bxa8 {-0.65/24 6.0s} 27. d5 {+0.73/23 2.8s} Qxh3+ {-1.76/22 6.0s}
28. Kxh3 {+2.11/21 2.9s} Q@g4+ {-2.04/20 5.9s} 29. Kh2 {+1.80/1 0.002s}
Nxh4 {-2.33/20 5.8s} 30. exf5 {+2.60/17 2.8s} Nxg2 {-2.06/21 6.0s}
31. fxe6 {+3.00/18 2.8s} dxe6 {-2.13/22 5.9s} 32. P@h3 {+2.77/21 2.9s}
Ne3 {-2.10/22 6.0s} 33. hxg4 {+2.63/17 3.0s} hxg4+ {-2.33/23 6.0s}
34. P@h4 {+2.40/18 2.8s} Nxf1+ {-0.84/27 6.2s} 35. Rxf1 {-0.18/26 2.9s}
Rxh4+ {-0.40/25 6.1s} 36. Bxh4 {-0.71/23 2.8s} R@h3+ {-1.97/31 6.6s}
37. Kg2 {+0.76/22 3.1s} P@f3+ {-0.79/21 5.9s} 38. Kf2 {+0.61/20 3.0s}
Rh2+ {-2.74/31 6.5s} 39. Kg1 {+3.51/26 3.2s} Rh1+ {-3.65/27 6.4s}
40. Kxh1 {+2.96/23 3.0s} P@g2+ {-4.34/29 6.5s} 41. Kh2 {+4.34/26 3.1s}
gxf1=N+ {-4.31/26 6.2s} 42. Bxf1 {+3.99/20 3.1s} R@h1+ {-4.39/26 6.5s}
43. Kxh1 {+4.61/25 3.2s} P@g2+ {-4.70/24 6.5s} 44. Bxg2 {+4.62/23 3.0s}
fxg2+ {-5.65/25 6.5s} 45. Kxg2 {+5.32/23 3.1s} B@f3+ {-5.02/22 6.2s}
46. Kf2 {+5.22/19 3.0s} B@d4+ {-6.07/21 6.2s} 47. P@e3 {+6.36/20 3.2s}
Bxe3+ {-6.32/19 6.4s} 48. Kxe3 {+5.89/18 3.0s} P@d4+ {-6.37/19 6.3s}
49. Kxd4 {+6.47/15 3.0s} N@f5+ {-6.34/15 6.2s} 50. Kd3 {+7.22/14 3.1s}
P@e4+ {-9.16/13 5.9s} 51. Kd2 {+13.50/17 3.0s} e3+ {-13.74/18 6.1s}
52. Kc1 {+15.58/17 3.0s} Baxd5 {-16.85/20 5.4s} 53. R@c7+ {+18.38/19 2.5s}
Nd7 {-18.55/18 3.9s} 54. Rxd7+ {+18.06/15 2.5s} Kxd7 {-20.58/21 3.4s}
55. N@f8+ {+25.17/18 1.8s} Kc6 {-22.23/21 2.4s} 56. Q@d7+ {+23.19/20 1.7s}
Kc5 {-25.00/1 0.001s} 57. Q@b5+ {+23.45/15 1.1s} Kd4 {-23.56/1 0.003s}
58. R@d3# {+M1/16 1.1s, White mates} 1-0

[Event "No-Q-1600sim"]
[Site "?"]
[Date "2019.04.29"]
[Round "35"]
[White "CrazyAra-Dev-0.4.1-No-Q-1600sim"]
[Black "CrazyAra-Dev-0.4.1-No-Q-800sim"]
[Result "1-0"]
[PlyCount "65"]
[TimeControl "40/1200"]
[Variant "crazyhouse"]

1. e4 {book} b6 {book} 2. d4 {book} Bb7 {book} 3. Bd3 {book} Nf6 {-1.47/16 2.3s}
4. Nc3 {+1.98/23 5.0s} e6 {-2.12/18 2.5s} 5. Nge2 {+1.98/23 5.4s}
d6 {-1.92/20 2.4s} 6. O-O {+1.79/24 5.3s} Nbd7 {-1.72/22 2.6s}
7. f4 {+2.05/24 5.4s} Be7 {-1.82/20 2.6s} 8. f5 {+2.17/22 5.3s}
e5 {-2.00/23 2.6s} 9. dxe5 {+3.17/29 5.5s} Nxe5 {-2.63/21 2.6s}
10. Nf4 {+3.79/27 5.4s} O-O {-3.82/26 2.7s} 11. P@e6 {+3.11/30 5.7s}
fxe6 {-3.82/24 2.6s} 12. Nxe6 {+3.25/27 5.8s} Qd7 {-2.92/25 2.8s}
13. Bf4 {+2.65/21 5.8s} P@f7 {-4.09/14 2.7s} 14. Nxg7 {+3.24/31 6.1s}
Kxg7 {-4.28/22 2.8s} 15. P@g5 {+3.42/30 6.3s} Rg8 {-3.36/20 2.7s}
16. gxf6+ {+2.76/27 6.0s} Bxf6 {-2.73/26 3.0s} 17. P@g5 {+3.47/26 6.3s}
Bxg5 {-2.46/21 2.8s} 18. Bxg5 {+2.89/24 6.1s} Kh8 {-2.44/22 2.9s}
19. B@f6+ {+2.66/26 6.1s} P@g7 {-2.64/20 2.9s} 20. Qh5 {+3.35/21 5.9s}
gxf6 {-2.77/19 2.9s} 21. Bxf6+ {+2.90/24 6.0s} P@g7 {-2.70/17 2.8s}
22. Bxe5 {+2.87/20 5.8s} dxe5 {-2.71/19 2.8s} 23. P@e6 {+3.90/19 5.7s}
N@f4 {-1.83/19 2.6s} 24. Qxh7+ {+4.70/25 5.7s} Kxh7 {-3.19/1 0.004s}
25. N@g5+ {+6.50/29 5.3s} Kh6 {-4.70/20 2.6s} 26. exd7 {+5.86/23 5.4s}
B@e3+ {-5.63/20 2.6s} 27. Kh1 {+7.62/26 5.4s} Kxg5 {-6.98/17 2.6s}
28. Rxf4 {+11.12/19 4.7s} Bxf4 {-12.93/13 2.3s} 29. N@f3+ {+16.96/21 3.0s}
Kh6 {-13.33/18 1.7s} 30. N@g4+ {+18.62/22 3.0s} Kh7 {-17.91/19 1.3s}
31. P@g6+ {+23.57/18 1.9s} fxg6 {-20.56/17 1.5s} 32. fxg6+ {+22.17/18 2.0s}
Kxg6 {-22.06/17 0.85s} 33. Q@f5# {+M1/17 1.4s, White mates} 1-0

[Event "No-Q-1600sim"]
[Site "?"]
[Date "2019.04.29"]
[Round "35"]
[White "CrazyAra-Dev-0.4.1-No-Q-800sim"]
[Black "CrazyAra-Dev-0.4.1-No-Q-1600sim"]
[Result "1-0"]
[PlyCount "105"]
[TimeControl "40/1200"]
[Variant "crazyhouse"]

1. e4 {book} b6 {book} 2. d4 {book} Bb7 {book} 3. Bd3 {book} e6 {book}
4. Be3 {+1.79/22 2.4s} Nf6 {-1.60/24 5.1s} 5. Nd2 {+1.59/22 2.6s}
Na6 {-0.91/24 5.5s} 6. Nh3 {+0.68/20 2.7s} Nb4 {-1.41/27 5.6s}
7. O-O {+1.13/22 2.7s} Nxd3 {-1.19/25 5.5s} 8. cxd3 {+0.87/19 2.6s}
B@g4 {-1.59/37 5.6s} 9. Ng5 {+2.14/28 2.8s} Bxd1 {-1.52/37 5.8s}
10. Raxd1 {+2.26/28 2.7s} Be7 {-0.84/36 6.0s} 11. Nxf7 {+0.84/34 3.0s}
Kxf7 {-0.61/34 6.0s} 12. N@e5+ {+1.63/32 2.8s} Kf8 {-0.71/35 5.9s}
13. P@h6 {+0.53/35 3.0s} gxh6 {-0.29/35 6.3s} 14. Bxh6+ {+0.67/32 3.0s}
P@g7 {+0.07/37 6.5s} 15. Bxg7+ {+0.15/33 3.0s} Kxg7 {-0.18/31 6.1s}
16. P@g5 {+0.60/28 2.9s} h6 {+0.31/33 6.3s} 17. gxf6+ {-0.26/28 3.0s}
Bxf6 {+0.22/27 6.0s} 18. N@h5+ {-0.20/25 2.8s} Kf8 {+0.28/29 6.0s}
19. Nxf6 {-0.01/25 2.8s} Qxf6 {-1.09/29 6.1s} 20. Nxd7+ {-0.42/23 2.8s}
Ke7 {-1.17/30 6.2s} 21. Nxf6 {+1.20/28 3.1s} N@h3+ {-1.39/28 6.2s}
22. gxh3 {+0.31/23 2.8s} N@e2+ {-0.76/30 5.7s} 23. Kh1 {+1.34/25 2.9s}
P@g2+ {-1.14/24 5.8s} 24. Kxg2 {-2.09/1 0.025s} Bxe4+ {-0.04/26 5.2s}
25. Nfxe4 {+0.26/21 2.6s} Rag8+ {+0.05/25 5.2s} 26. P@g4 {+0.27/23 2.4s}
Nf4+ {-0.10/27 3.4s} 27. Kf3 {+0.11/27 2.0s} Q@g2+ {+0.13/24 3.7s}
28. Ke3 {+0.05/19 1.9s} Nd5+ {-0.02/18 2.1s} 29. Ke2 {+0.06/1 0.002s}
Nf4+ {+0.13/15 2.1s} 30. Ke3 {+0.02/14 0.91s} Nd5+ {-0.01/14 1.5s}
31. Ke2 {0.00/1 0.013s} P@f3+ {+0.15/12 1.5s} 32. Nxf3 {+10.32/16 2.7s}
Qxf3+ {-9.91/20 5.5s} 33. Kxf3 {+10.25/20 2.9s} N@h4+ {-10.05/21 5.8s}
34. Ke2 {+10.34/18 2.9s} B@f3+ {-11.83/22 5.6s} 35. Kd2 {+11.83/20 2.8s}
Bxe4 {-11.54/20 5.4s} 36. dxe4 {+10.02/17 2.8s} Nf3+ {-9.50/21 6.1s}
37. Kc1 {+9.21/19 3.0s} N@e2+ {-9.31/20 6.1s} 38. Kb1 {+8.81/19 3.0s}
Nexd4 {-8.39/20 6.3s} 39. exd5 {+8.15/19 3.1s} P@c2+ {-8.33/19 6.4s}
40. Ka1 {+8.43/17 3.0s} cxd1=Q+ {-10.27/21 6.3s} 41. Rxd1 {+8.96/18 3.0s}
R@b1+ {-8.03/16 6.2s} 42. Kxb1 {+10.95/16 3.0s} exd5 {-13.80/18 6.0s}
43. N@f5+ {+15.08/18 2.8s} Nxf5 {-12.71/19 5.5s} 44. gxf5 {+14.22/13 3.0s}
N@d2+ {-14.15/18 5.9s} 45. Ka1 {+14.92/13 2.8s} P@d7 {-13.18/14 4.7s}
46. f6+ {+14.53/13 2.7s} Kxf6 {-19.28/14 4.0s} 47. N@h5+ {+27.28/13 2.1s}
Kg5 {-31.40/17 2.6s} 48. Q@f6+ {+30.95/11 1.4s} Kxh5 {-31.99/1 0.002s}
49. P@g4+ {+33.54/13 1.2s} Rxg4 {-30.21/1 0.001s} 50. hxg4+ {+31.54/11 1.3s}
Kxg4 {-31.93/1 0.002s} 51. Q@g3+ {+41.88/9 0.71s} Kh5 {-33.81/1 0.003s}
52. R@h4+ {+40.10/7 0.65s} Nxh4 {-35.26/1 0.002s}
53. Qgxh4# {+M1/7 0.53s, White mates} 1-0

[Event "No-Q-1600sim"]
[Site "?"]
[Date "2019.04.29"]
[Round "36"]
[White "CrazyAra-Dev-0.4.1-No-Q-1600sim"]
[Black "CrazyAra-Dev-0.4.1-No-Q-800sim"]
[Result "1-0"]
[PlyCount "31"]
[TimeControl "40/1200"]
[Variant "crazyhouse"]

1. e4 {book} b6 {book} 2. d4 {book} Bb7 {book} 3. Bd3 {book} e6 {book}
4. Nc3 {+2.27/22 4.9s} Nf6 {-2.15/15 2.4s} 5. Nge2 {+2.24/21 5.1s}
Bd6 {-1.12/18 2.5s} 6. O-O {+1.15/21 5.2s} Ng4 {-0.69/18 2.6s}
7. Bf4 {+2.01/24 5.4s} Bxf4 {-2.31/19 2.6s} 8. Nxf4 {+3.22/19 5.5s}
h5 {-2.78/18 2.6s} 9. Nxh5 {+4.18/26 5.9s} Rxh5 {-2.81/18 2.7s}
10. Qxg4 {+3.80/25 5.8s} B@g6 {-2.96/17 2.7s} 11. B@e5 {+5.58/19 5.5s}
N@f6 {-4.37/18 2.6s} 12. Bxf6 {+7.42/21 5.0s} Qxf6 {-4.92/17 2.6s}
13. N@g8 {+10.57/25 4.8s} Qxd4 {-9.35/18 2.2s} 14. Qxh5 {+12.27/20 4.3s}
Bxh5 {-15.12/16 2.1s} 15. P@e7 {+37.96/11 1.5s} Nc6 {-35.77/4 1.2s}
16. R@f8# {+M1/4 1.0s, White mates} 1-0

[Event "No-Q-1600sim"]
[Site "?"]
[Date "2019.04.29"]
[Round "36"]
[White "CrazyAra-Dev-0.4.1-No-Q-800sim"]
[Black "CrazyAra-Dev-0.4.1-No-Q-1600sim"]
[Result "1-0"]
[PlyCount "69"]
[TimeControl "40/1200"]
[Variant "crazyhouse"]

1. e4 {book} b6 {book} 2. d4 {book} Bb7 {book} 3. Bd3 {book} e6 {book}
4. Be3 {book} Nf6 {-1.61/25 5.1s} 5. Nd2 {+1.51/20 2.5s} h5 {-1.12/24 5.3s}
6. Nh3 {+1.33/20 2.5s} Ng4 {-1.43/21 5.3s} 7. O-O {+1.31/20 2.6s}
Nc6 {-1.20/19 5.2s} 8. c3 {+0.76/16 2.6s} Bd6 {-0.94/23 5.5s}
9. Nf3 {+1.43/21 2.6s} Qe7 {-1.02/23 5.5s} 10. Bg5 {+1.58/20 2.6s}
f6 {-1.82/19 5.4s} 11. Bf4 {+2.15/17 2.6s} g5 {-1.76/22 5.4s}
12. Bxd6 {+1.96/19 2.7s} cxd6 {-2.01/23 5.9s} 13. B@g6+ {+2.21/22 2.8s}
Kd8 {-1.84/22 5.7s} 14. d5 {+2.78/19 2.8s} Nce5 {-1.65/23 6.0s}
15. Nxe5 {+1.83/20 2.8s} Nxe5 {-1.56/21 5.8s} 16. Bxh5 {+2.11/18 2.8s}
B@e8 {-1.48/21 5.8s} 17. Bxe8 {+1.11/20 2.8s} Rxh3 {-0.48/21 5.9s}
18. gxh3 {+0.83/19 2.8s} Qxe8 {-1.22/22 5.9s} 19. P@g2 {+0.24/19 2.8s}
N@f4 {-0.34/21 5.8s} 20. dxe6 {+0.39/18 2.7s} Nxh3+ {-0.73/24 6.0s}
21. Kh1 {+1.04/23 3.0s} P@f3 {-1.17/24 6.0s} 22. P@c7+ {+1.46/23 2.9s}
Kc8 {-2.00/28 6.2s} 23. Qxf3 {+1.86/20 2.9s} Nxf3 {-2.32/24 5.9s}
24. B@g3 {+2.76/17 2.8s} N@g4 {-2.80/24 5.9s} 25. gxh3 {+3.27/21 2.9s}
Ngxh2 {-2.90/22 5.8s} 26. P@g2 {+4.28/19 2.8s} Nxf1 {-4.24/24 5.9s}
27. Rxf1 {+4.28/23 2.8s} Qxe6 {-3.57/23 5.6s} 28. N@b5 {+3.44/21 2.8s}
R@h8 {-6.30/21 5.3s} 29. Nxd6+ {+8.78/18 2.6s} Qxd6 {-10.70/18 4.3s}
30. N@e7+ {+12.93/21 2.3s} Kxc7 {-11.97/22 3.7s} 31. Bxd6+ {+13.79/21 2.2s}
Kd8 {-10.18/22 4.8s} 32. Nc6+ {+32.50/17 2.0s} Bxc6 {-28.36/12 1.5s}
33. P@e7+ {+40.96/11 0.83s} Ke8 {-34.40/8 1.5s} 34. Q@f8+ {+38.60/5 0.72s}
Rxf8 {-47.32/1 0.002s} 35. exf8=Q# {+M1/4 0.45s, White mates} 1-0

[Event "No-Q-1600sim"]
[Site "?"]
[Date "2019.04.29"]
[Round "37"]
[White "CrazyAra-Dev-0.4.1-No-Q-1600sim"]
[Black "CrazyAra-Dev-0.4.1-No-Q-800sim"]
[Result "1-0"]
[PlyCount "79"]
[TimeControl "40/1200"]
[Variant "crazyhouse"]

1. e4 {book} b6 {book} 2. d4 {book} Bb7 {book} 3. Bd3 {book} e6 {book}
4. Be3 {book} Nf6 {-1.52/22 2.5s} 5. Nd2 {+1.65/24 5.2s} c5 {-1.15/22 2.6s}
6. dxc5 {+2.14/21 5.3s} bxc5 {-2.21/19 2.6s} 7. Ngf3 {+2.34/22 5.2s}
d6 {-1.81/20 2.5s} 8. O-O {+1.96/22 5.3s} Nbd7 {-1.48/17 2.5s}
9. P@f5 {+2.81/19 5.2s} exf5 {-3.28/20 2.6s} 10. exf5 {+2.62/24 5.6s}
P@g4 {-2.54/17 2.6s} 11. P@e6 {+2.23/20 5.5s} gxf3 {-2.79/19 2.6s}
12. Nxf3 {+1.50/23 5.9s} P@g4 {-0.58/19 2.7s} 13. exf7+ {+0.59/19 5.5s}
Kxf7 {-0.45/18 2.7s} 14. Ng5+ {+1.36/21 5.7s} Ke7 {-0.92/15 2.7s}
15. f3 {+2.00/15 5.5s} gxf3 {-1.71/14 2.7s} 16. Rxf3 {+1.40/17 5.6s}
Ne5 {-1.04/14 2.7s} 17. P@f4 {+1.72/23 5.8s} Nxf3+ {-1.73/22 2.9s}
18. Qxf3 {+1.96/26 6.2s} Bxf3 {-2.21/20 2.8s} 19. Nxf3 {+2.07/24 6.0s}
P@e4 {-1.77/23 3.0s} 20. N@c6+ {+3.31/29 6.1s} Kd7 {-2.22/21 2.8s}
21. Nxd8 {+3.23/21 5.9s} Kxd8 {-2.83/19 2.8s} 22. B@c6 {+3.63/26 5.9s}
R@c7 {-2.50/19 2.8s} 23. Bxa8 {+5.50/27 6.1s} exd3 {-4.46/25 2.9s}
24. R@b8+ {+6.98/27 6.4s} B@c8 {-4.95/24 2.9s} 25. P@b7 {+6.63/24 6.1s}
N@e2+ {-6.35/23 2.9s} 26. Kh1 {+7.52/25 6.2s} N@g3+ {-5.81/21 2.9s}
27. hxg3 {-0.66/1 0.014s} Nxg3+ {-7.36/21 2.9s} 28. Kh2 {+7.71/21 5.9s}
Ng4+ {-7.61/18 2.8s} 29. Kxg3 {+11.15/21 5.5s} P@h4+ {-9.23/20 2.8s}
30. Nxh4 {+10.92/19 5.6s} Q@h2+ {-9.55/18 2.8s} 31. Kxg4 {+13.83/19 5.0s}
h5+ {-12.79/16 2.5s} 32. Kf3 {+13.87/17 5.1s} P@g4+ {-12.14/14 2.6s}
33. Ke4 {+15.79/16 5.0s} d5+ {-14.81/14 2.5s} 34. Kxd3 {+17.80/15 5.0s}
c4+ {-15.69/12 2.4s} 35. Kd2 {+20.61/15 4.4s} c3+ {-21.56/12 2.3s}
36. bxc3 {+23.60/13 4.2s} Qxh4 {-25.34/12 2.1s} 37. bxc8=Q+ {+26.82/14 2.7s}
Rxc8 {-25.09/12 1.4s} 38. Rxc8+ {+31.07/13 2.8s} Kxc8 {-28.30/8 1.1s}
39. Q@b7+ {+43.04/14 1.9s} Kd8 {-41.21/1 0.002s}
40. R@c8# {+M1/7 1.1s, White mates} 1-0

[Event "No-Q-1600sim"]
[Site "?"]
[Date "2019.04.29"]
[Round "37"]
[White "CrazyAra-Dev-0.4.1-No-Q-800sim"]
[Black "CrazyAra-Dev-0.4.1-No-Q-1600sim"]
[Result "0-1"]
[PlyCount "70"]
[TimeControl "40/1200"]
[Variant "crazyhouse"]

1. b3 {book} e5 {+0.26/25 5.0s} 2. Bb2 {-0.40/24 2.5s} Nc6 {+0.23/25 5.2s}
3. e3 {-0.31/22 2.5s} d5 {+0.35/22 5.0s} 4. Bb5 {-0.31/20 2.5s}
Bd6 {+0.01/25 5.6s} 5. Nf3 {-0.09/24 2.7s} Qe7 {+0.24/23 5.4s}
6. Nc3 {+0.19/22 2.6s} Nf6 {-0.45/28 5.9s} 7. d4 {+0.34/22 2.9s}
e4 {-0.37/26 5.9s} 8. Ne5 {+0.22/20 2.8s} Bd7 {-0.47/24 5.8s}
9. Nxd7 {+0.42/23 2.8s} Nxd7 {-0.25/22 5.6s} 10. Nxd5 {0.00/21 2.7s}
Qg5 {0.00/24 5.8s} 11. B@h3 {+0.19/19 2.7s} Qxd5 {-0.47/20 5.5s}
12. Bxd7+ {+0.29/18 2.7s} Kxd7 {-0.20/26 5.8s} 13. N@e5+ {+1.24/19 2.8s}
Ke8 {+0.09/24 5.6s} 14. P@c4 {+0.29/22 2.6s} Qxe5 {+0.79/28 6.0s}
15. dxe5 {-1.09/23 2.9s} Bb4+ {+1.17/24 5.9s} 16. c3 {-1.45/20 2.7s}
N@d3+ {+0.85/26 6.0s} 17. Kf1 {-1.04/23 2.9s} Nxe5 {+0.80/24 5.9s}
18. cxb4 {-1.29/20 2.8s} B@d3+ {+0.30/28 6.0s} 19. Kg1 {+0.02/27 3.0s}
P@e2 {+0.40/28 6.1s} 20. Qd2 {-0.05/24 2.9s} N@h3+ {+2.89/33 6.3s}
21. gxh3 {-0.33/1 0.003s} N@f3+ {+3.31/31 6.0s} 22. Kg2 {-0.50/1 0.003s}
Nxd2 {+4.00/28 5.8s} 23. Bxe5 {-3.05/24 2.8s} Q@f3+ {+3.34/27 5.9s}
24. Kg1 {-1.11/1 0.026s} Qxh3 {+4.95/33 5.9s} 25. Bxc6+ {-3.71/25 2.9s}
bxc6 {+4.09/23 5.7s} 26. N@f6+ {-2.62/19 2.7s} gxf6 {+5.06/26 5.7s}
27. N@g7+ {-3.80/20 2.8s} Kf8 {+4.03/21 5.6s} 28. B@c5+ {-2.38/19 2.7s}
P@e7 {+9.50/25 5.3s} 29. Bxe7+ {-8.96/22 2.5s} Kg8 {+12.47/23 4.5s}
30. N@h6+ {-11.60/22 2.2s} Qxh6 {+14.92/19 3.9s} 31. Q@g4 {-12.22/20 2.4s}
N@f3+ {+16.35/16 4.0s} 32. Kg2 {-15.84/15 1.9s} B@h3+ {+20.72/17 3.2s}
33. Kg3 {-23.76/13 2.0s} Bxg4 {+29.20/11 2.8s} 34. B7xf6 {-40.88/10 1.8s}
Qh3+ {+47.77/9 1.7s} 35. Kf4 {-18.86/1 0.025s} N@g6# {+M1/7 1.2s, Black mates}
0-1

[Event "No-Q-1600sim"]
[Site "?"]
[Date "2019.04.29"]
[Round "38"]
[White "CrazyAra-Dev-0.4.1-No-Q-1600sim"]
[Black "CrazyAra-Dev-0.4.1-No-Q-800sim"]
[Result "1-0"]
[PlyCount "81"]
[TimeControl "40/1200"]
[Variant "crazyhouse"]

1. b3 {book} e5 {+0.41/24 2.4s} 2. Bb2 {-0.21/24 5.1s} Nc6 {+0.30/23 2.5s}
3. e3 {-0.12/28 5.4s} d5 {+0.45/21 2.5s} 4. Bb5 {-0.25/26 5.3s}
Bd6 {+0.14/22 2.6s} 5. Nf3 {+0.06/26 5.9s} Qe7 {+0.51/19 2.6s}
6. Nc3 {+0.24/24 5.7s} Nf6 {-0.22/23 2.8s} 7. d4 {+0.40/27 6.1s}
e4 {-0.14/21 2.8s} 8. Ne5 {+0.36/25 5.9s} Bd7 {-0.38/23 2.8s}
9. Nxd7 {+0.76/22 5.8s} Nxd7 {-0.12/21 2.7s} 10. B@g3 {+0.49/21 5.6s}
O-O {-0.17/20 2.7s} 11. Nxd5 {+1.12/23 5.6s} Qg5 {-0.30/19 2.7s}
12. Bc4 {+0.95/24 5.6s} Nb6 {-0.22/20 2.7s} 13. P@f6 {+1.55/22 5.7s}
Nxd5 {-1.55/19 2.8s} 14. fxg7 {+0.29/35 6.0s} N@f3+ {+1.11/20 2.7s}
15. gxf3 {-1.07/23 5.7s} N@g2+ {+1.43/22 2.8s} 16. Kd2 {-1.61/27 5.9s}
Ndxe3 {+2.40/20 2.6s} 17. gxf8=Q+ {-1.49/29 5.5s} Rxf8 {+1.83/27 2.7s}
18. P@f4 {-2.09/30 6.0s} Bxf4 {+2.56/19 2.7s} 19. Bxf4 {-2.41/24 5.8s}
Qxf4 {+2.76/23 2.9s} 20. N@f6+ {-2.77/28 6.0s} Qxf6 {+1.84/18 2.8s}
21. fxe3 {-2.24/24 5.9s} Nxe3 {+2.82/25 2.8s} 22. N@h5 {-2.98/25 6.0s}
Nxc4+ {+2.65/23 2.9s} 23. Kc1 {-2.94/23 6.0s} Qh6+ {+3.86/21 2.9s}
24. B@f4 {-4.70/24 6.0s} B@e3+ {+4.63/20 2.8s} 25. Bxe3 {-4.50/34 6.1s}
Qxe3+ {+4.93/28 3.1s} 26. B@d2 {-3.90/36 6.3s} Nxd2 {+5.09/21 2.9s}
27. R@g2+ {-1.09/26 5.9s} B@g7 {+2.28/23 2.9s} 28. Rxg7+ {-0.96/32 6.4s}
Kh8 {+1.99/1 0.003s} 29. B@g5 {-0.54/30 6.3s} Nxb3+ {+0.41/28 3.1s}
30. Kb1 {-0.22/1 0.015s} N@d2+ {+0.69/22 2.9s} 31. Qxd2 {-2.76/1 0.013s}
Nxd2+ {+1.15/25 3.0s} 32. Kc1 {-8.46/1 0.015s} Nb3+ {+0.58/18 2.8s}
33. Kb1 {-1.03/22 5.8s} Q@e1+ {+1.71/21 2.9s} 34. Rxe1 {+0.44/23 5.7s}
Qxe1+ {+1.65/19 2.8s} 35. Bbc1 {+1.31/18 5.4s} R@b2+ {-0.39/17 2.4s}
36. Kxb2 {+0.94/1 0.002s} P@c3+ {+0.10/14 2.3s} 37. Kb1 {+18.51/17 3.1s}
Nd2+ {-15.32/15 1.9s} 38. Bxd2 {+2.69/1 0.014s} Qxc1+ {-13.96/13 1.9s}
39. Bxc1 {+19.86/20 2.9s} P@b2 {-29.15/19 1.7s} 40. Rxh7+ {+38.34/7 1.3s}
Kxh7 {-34.20/4 0.68s} 41. Q@g7# {+M1/5 1.1s, White mates} 1-0

[Event "No-Q-1600sim"]
[Site "?"]
[Date "2019.04.29"]
[Round "38"]
[White "CrazyAra-Dev-0.4.1-No-Q-800sim"]
[Black "CrazyAra-Dev-0.4.1-No-Q-1600sim"]
[Result "1-0"]
[PlyCount "75"]
[TimeControl "40/1200"]
[Variant "crazyhouse"]

1. b3 {book} e5 {book} 2. Bb2 {book} Nc6 {book} 3. e3 {-0.33/22 2.4s}
d5 {+0.22/22 5.0s} 4. Bb5 {-0.15/24 2.7s} Bd6 {-0.03/25 5.5s}
5. Nf3 {-0.15/21 2.6s} Qe7 {+0.19/25 5.5s} 6. Nc3 {+0.22/24 2.8s}
Nf6 {-0.47/28 6.0s} 7. d4 {+0.32/22 2.8s} e4 {-0.30/25 5.9s}
8. Ne5 {+0.45/25 2.9s} Bd7 {-0.41/24 5.8s} 9. Nxd7 {+0.42/22 2.8s}
Nxd7 {-0.27/22 5.6s} 10. B@g3 {+0.55/21 2.7s} Qg5 {+0.15/22 5.7s}
11. h4 {+0.27/16 2.7s} Qg6 {+0.01/22 5.9s} 12. h5 {+0.12/17 2.8s}
Qg5 {-0.09/21 5.8s} 13. Bxd6 {-0.14/16 2.8s} Qxg2 {-0.33/25 6.0s}
14. Rh2 {+0.68/20 2.9s} N@f3+ {-0.49/24 6.0s} 15. Qxf3 {+0.59/18 2.8s}
Qxf3 {-0.36/24 6.0s} 16. B@e2 {+0.72/21 2.9s} Q@g1+ {-1.05/20 5.9s}
17. Kd2 {+1.16/19 2.8s} Qxh2 {-1.31/25 6.0s} 18. Bxh2 {+1.90/20 2.9s}
Qxf2 {-1.87/20 5.9s} 19. N@g4 {+2.84/18 2.8s} Qg2 {-1.82/23 5.9s}
20. Rg1 {+1.41/22 2.9s} Qxg1 {-1.90/24 6.0s} 21. Bxg1 {+1.21/22 2.9s}
P@f3 {-2.41/25 5.9s} 22. Bxc6 {+2.73/19 2.8s} bxc6 {-2.91/22 5.9s}
23. N@f5 {+2.96/17 2.8s} B@b4 {-2.83/23 5.8s} 24. Nxg7+ {+2.44/22 2.8s}
Kd8 {-2.75/21 5.7s} 25. P@b7 {+2.90/20 2.7s} Rb8 {-5.15/25 5.7s}
26. Q@a8 {+5.65/24 2.6s} Rxa8 {-5.85/23 5.1s} 27. bxa8=Q+ {+6.11/22 2.6s}
R@b8 {-4.15/25 5.7s} 28. Qxc6 {+5.29/19 2.8s} Bxc3+ {-3.99/18 5.4s}
29. Bxc3 {+3.48/17 2.7s} N@f1+ {-2.83/28 5.9s} 30. Ke1 {+3.19/20 2.9s}
Q@g3+ {-3.08/22 5.7s} 31. Bf2 {+3.27/25 2.9s} R@b1+ {-4.21/24 5.8s}
32. B@d1 {+2.73/23 2.8s} Qxg4 {-6.07/22 5.2s} 33. P@e7+ {+8.84/17 2.2s}
Kxe7 {-10.45/17 3.5s} 34. Q@h4+ {+12.68/14 2.4s} Qxh4 {-14.18/14 4.2s}
35. Bxh4+ {+19.09/14 1.8s} P@f6 {-20.27/14 3.0s} 36. Nf5+ {+28.63/11 1.5s}
Kd8 {-31.15/11 1.8s} 37. Q@e7+ {+43.56/8 0.72s} Kc8 {-44.75/1 0.002s}
38. Qexd7# {+M1/5 0.57s, White mates} 1-0

[Event "No-Q-1600sim"]
[Site "?"]
[Date "2019.04.29"]
[Round "39"]
[White "CrazyAra-Dev-0.4.1-No-Q-1600sim"]
[Black "CrazyAra-Dev-0.4.1-No-Q-800sim"]
[Result "1-0"]
[PlyCount "59"]
[TimeControl "40/1200"]
[Variant "crazyhouse"]

1. b3 {book} e5 {book} 2. Bb2 {book} Nc6 {book} 3. e3 {-0.31/22 5.0s}
d5 {+0.33/21 2.5s} 4. Bb5 {-0.10/26 5.6s} Bd6 {+0.12/25 2.7s}
5. Nf3 {-0.02/26 5.6s} Qe7 {+0.43/20 2.6s} 6. Nc3 {+0.47/29 6.0s}
Nf6 {-0.22/23 2.8s} 7. d4 {+0.50/27 5.9s} e4 {-0.19/21 2.8s}
8. Ne5 {+0.48/25 6.0s} Bd7 {-0.38/23 2.8s} 9. Nxd7 {+0.48/23 5.7s}
Nxd7 {-0.13/21 2.7s} 10. B@h3 {+1.37/21 5.6s} O-O {-0.81/19 2.7s}
11. Bxd7 {+1.63/20 5.5s} N@h4 {-1.46/19 2.7s} 12. Qg4 {+1.68/23 5.9s}
f5 {-0.99/21 2.8s} 13. Bxf5 {+1.53/25 6.0s} Rxf5 {-1.37/22 2.9s}
14. N@h6+ {+2.10/21 6.2s} Kh8 {-1.60/20 2.9s} 15. Nxf5 {+1.94/21 6.0s}
Nxf5 {-1.82/20 2.9s} 16. Nxd5 {+2.66/20 5.8s} Qf7 {-1.24/17 2.8s}
17. P@f6 {+3.50/18 5.9s} N@h6 {-3.30/17 2.8s} 18. fxg7+ {+3.42/21 6.0s}
Nxg7 {-3.10/19 2.8s} 19. Qg5 {+4.55/17 5.7s} Nb4 {-3.51/16 2.7s}
20. P@f6 {+3.29/21 5.9s} Rg8 {-2.46/18 2.8s} 21. Qxh6 {+3.78/24 5.8s}
Nxc2+ {-3.49/23 2.9s} 22. Kd2 {+5.61/28 5.5s} Nxa1 {-3.24/21 2.7s}
23. N@g5 {+6.60/26 5.4s} R@c2+ {-5.81/25 2.6s} 24. Kd1 {+9.40/26 4.2s}
B@h5+ {-4.85/22 2.6s} 25. P@e2 {+9.46/24 4.6s} Qg6 {-8.36/21 2.1s}
26. fxg7+ {+13.29/24 3.2s} Rxg7 {-11.30/15 2.0s} 27. R@d8+ {+21.42/18 2.6s}
Rg8 {-20.25/12 1.1s} 28. N@f7+ {+26.39/11 1.7s} Qxf7 {-11.53/1 0.023s}
29. Nxf7+ {+31.19/7 1.4s} Bxf7 {-12.85/1 0.025s}
30. Q@g7# {+M1/6 1.1s, White mates} 1-0

[Event "No-Q-1600sim"]
[Site "?"]
[Date "2019.04.29"]
[Round "39"]
[White "CrazyAra-Dev-0.4.1-No-Q-800sim"]
[Black "CrazyAra-Dev-0.4.1-No-Q-1600sim"]
[Result "0-1"]
[PlyCount "60"]
[TimeControl "40/1200"]
[Variant "crazyhouse"]

1. b3 {book} e5 {book} 2. Bb2 {book} Nc6 {book} 3. e3 {book} d5 {+0.40/23 5.0s}
4. Bb5 {-0.35/21 2.5s} Bd6 {-0.02/25 5.5s} 5. Nf3 {-0.08/24 2.8s}
Qe7 {+0.18/25 5.6s} 6. Nc3 {+0.21/22 2.6s} Nf6 {-0.45/28 5.9s}
7. d4 {+0.35/22 2.9s} e4 {-0.37/26 5.8s} 8. Ne5 {+0.23/20 2.8s}
Bd7 {-0.48/24 5.9s} 9. Nxd7 {+0.41/23 2.8s} Nxd7 {-0.27/22 5.7s}
10. Nxd5 {+0.01/21 2.7s} Qg5 {+0.01/24 5.9s} 11. B@h3 {+0.32/19 2.8s}
Qxd5 {-0.40/20 5.6s} 12. Bxd7+ {+0.34/18 2.7s} Kxd7 {-0.16/25 5.8s}
13. N@e5+ {+1.32/19 2.8s} Kc8 {-0.28/22 5.5s} 14. Bxc6 {+0.08/20 2.7s}
bxc6 {-0.50/24 5.9s} 15. P@d7+ {-0.28/14 2.6s} Kb7 {-0.20/21 5.7s}
16. N@c5+ {+1.06/17 2.7s} Bxc5 {+0.28/30 6.2s} 17. dxc5 {+0.66/18 2.8s}
B@a5+ {+1.06/28 5.9s} 18. B@c3 {-0.71/26 2.9s} Qxe5 {+0.78/26 6.1s}
19. Bxa5 {-1.42/24 2.8s} Qxb2 {+0.73/24 5.8s} 20. B@c3 {-0.13/23 2.8s}
Qa3 {+0.95/20 6.0s} 21. Bxc7 {-0.39/17 2.8s} Qxc5 {+1.20/17 5.9s}
22. Bxg7 {-0.98/16 2.8s} N@h4 {+5.77/21 6.0s} 23. Rg1 {-4.53/16 2.8s}
N@f3+ {+8.36/19 5.7s} 24. gxf3 {-7.16/15 2.7s} Nxf3+ {+10.20/19 4.9s}
25. Qxf3 {-9.96/16 2.5s} exf3 {+11.51/16 5.0s} 26. P@a6+ {-9.62/13 2.5s}
Kxa6 {+14.16/19 4.5s} 27. N@b8+ {-12.69/13 2.2s} Raxb8 {+18.30/18 4.5s}
28. P@b5+ {-17.65/12 2.2s} Qxb5 {+24.77/17 3.5s} 29. N@c3 {-28.72/8 1.7s}
Q@e2+ {+36.55/9 1.6s} 30. Nxe2 {-15.78/1 0.024s} Qxe2# {+M1/8 1.1s, Black mates}
0-1

[Event "No-Q-1600sim"]
[Site "?"]
[Date "2019.04.29"]
[Round "40"]
[White "CrazyAra-Dev-0.4.1-No-Q-1600sim"]
[Black "CrazyAra-Dev-0.4.1-No-Q-800sim"]
[Result "0-1"]
[PlyCount "90"]
[TimeControl "40/1200"]
[Variant "crazyhouse"]

1. b3 {book} e5 {book} 2. Bb2 {book} Nc6 {book} 3. e3 {book} d5 {+0.31/21 2.5s}
4. Bb5 {-0.28/26 5.2s} Bd6 {+0.15/24 2.6s} 5. Nf3 {+0.05/26 5.9s}
Qe7 {+0.48/20 2.6s} 6. Nc3 {+0.25/24 5.7s} Nf6 {-0.21/23 2.8s}
7. d4 {+0.40/27 6.1s} e4 {-0.19/21 2.8s} 8. Ne5 {+0.38/25 5.9s}
Bd7 {-0.41/23 2.9s} 9. Nxd7 {+0.75/22 5.8s} Nxd7 {-0.17/21 2.7s}
10. Nxd5 {-0.14/21 5.5s} Qg5 {+0.23/21 2.7s} 11. B@h3 {+0.29/23 5.8s}
Qxd5 {-0.26/19 2.7s} 12. Bxd7+ {+0.65/22 5.7s} Kxd7 {-0.67/20 2.8s}
13. N@e5+ {+0.36/24 5.7s} Ke8 {-0.14/23 2.6s} 14. Bxc6+ {-0.26/24 5.7s}
bxc6 {+0.15/21 2.8s} 15. P@d7+ {-0.03/23 5.8s} Kf8 {+0.44/20 2.7s}
16. N@f4 {-0.08/23 5.6s} Qb5 {+0.47/22 2.8s} 17. a4 {-0.44/22 5.8s}
Qa6 {+0.81/22 2.7s} 18. Nxf7 {-0.37/22 5.6s} Kxf7 {+0.55/17 2.7s}
19. Qh5+ {-0.53/20 5.7s} g6 {+1.07/19 2.7s} 20. P@e6+ {-1.41/23 5.7s}
Ke7 {+1.76/22 2.8s} 21. Nxg6+ {-2.16/24 5.7s} hxg6 {+1.35/20 2.8s}
22. Qxg6 {-1.93/23 5.6s} B@h5 {+2.78/22 2.7s} 23. d8=B+ {-2.41/20 5.6s}
Kxd8 {+0.20/18 2.8s} 24. Qf6+ {-0.71/26 6.0s} Kc8 {-0.19/22 2.9s}
25. Qxh8+ {-0.30/23 6.0s} Kb7 {-0.43/18 2.9s} 26. Qxh5 {+0.20/22 6.2s}
B@b4+ {-0.04/21 2.9s} 27. B@c3 {+0.07/21 6.2s} N@f3+ {+0.42/19 2.9s}
28. gxf3 {-0.53/26 6.5s} N@g2+ {+0.38/24 3.1s} 29. Kd2 {-0.36/24 6.3s}
exf3 {+0.63/19 3.0s} 30. Qxf3 {-1.10/26 6.4s} Nh4 {+1.34/23 3.1s}
31. Qe4 {-1.24/26 6.4s} N@f3+ {+0.49/21 3.0s} 32. Kc1 {-2.16/30 6.5s}
Bxc3 {+2.22/23 3.2s} 33. Bxc3 {-2.45/24 6.4s} N@e2+ {+1.79/21 3.1s}
34. Kb2 {-3.12/23 5.9s} Nxc3 {+2.95/21 3.0s} 35. Qxc6+ {-2.77/20 6.2s}
Qxc6 {+2.71/19 3.0s} 36. N@a5+ {-4.22/23 6.1s} Ka6 {+5.76/21 2.7s}
37. Nxc6 {-6.51/22 5.6s} P@a3+ {+8.97/17 2.4s} 38. Rxa3 {-9.85/20 3.6s}
Bxa3+ {+9.80/19 2.2s} 39. Kxa3 {-9.84/20 4.0s} R@a2+ {+10.40/18 2.2s}
40. Kb4 {-11.07/1 0.001s} B@a3+ {+12.86/21 1.7s} 41. Kxc3 {-13.25/23 2.5s}
Q@b2+ {+16.99/13 1.6s} 42. Kc4 {-12.71/21 2.7s} Qxc2+ {+13.84/20 1.7s}
43. B@c3 {-14.38/20 2.5s} B@d3+ {+15.80/19 1.5s} 44. Kd5 {-5.47/1 0.014s}
Qxb3+ {+19.46/17 1.1s} 45. P@c4 {-21.14/16 1.9s}
Qxc4# {+M1/15 0.83s, Black mates} 0-1

[Event "No-Q-1600sim"]
[Site "?"]
[Date "2019.04.29"]
[Round "40"]
[White "CrazyAra-Dev-0.4.1-No-Q-800sim"]
[Black "CrazyAra-Dev-0.4.1-No-Q-1600sim"]
[Result "0-1"]
[PlyCount "80"]
[TimeControl "40/1200"]
[Variant "crazyhouse"]

1. b3 {book} e5 {book} 2. Bb2 {book} Nc6 {book} 3. e3 {book} d5 {book}
4. Bb5 {book} Bd6 {+0.13/25 5.2s} 5. Nf3 {-0.15/20 2.6s} Qe7 {+0.06/25 5.9s}
6. Nc3 {+0.23/24 2.8s} Nf6 {-0.21/26 5.8s} 7. d4 {+0.29/22 2.8s}
e4 {-0.31/26 6.0s} 8. Ne5 {+0.40/25 2.9s} Bd7 {-0.39/24 5.7s}
9. Nxd7 {+0.39/22 2.7s} Nxd7 {-0.58/20 5.7s} 10. B@g3 {+0.52/21 2.8s}
O-O {-0.40/22 5.6s} 11. Nxd5 {+0.48/20 2.7s} Qg5 {-1.02/22 5.6s}
12. Bc4 {+1.10/21 2.8s} Nb6 {-0.32/23 5.5s} 13. h4 {+0.89/22 2.8s}
Qxd5 {-0.69/21 5.8s} 14. Bxd5 {+0.44/20 2.8s} Nxd5 {-0.62/19 5.7s}
15. Qg4 {+0.93/18 2.7s} B@a5+ {-0.07/20 5.6s} 16. P@d2 {+0.25/19 2.6s}
Bxg3 {+0.59/22 5.6s} 17. Qxg3 {-0.46/19 2.7s} Bxd2+ {+1.04/22 5.9s}
18. Kxd2 {-0.83/18 2.7s} B@a5+ {+1.34/24 5.7s} 19. Ke2 {-0.98/20 2.7s}
P@g6 {+1.35/28 5.9s} 20. h5 {-1.41/24 2.8s} N@f5 {+2.11/26 5.8s}
21. Qg5 {-1.36/22 2.7s} N@e6 {+2.91/30 6.0s} 22. Qg4 {-2.25/25 2.9s}
Nf6 {+2.94/28 5.8s} 23. hxg6 {-2.13/27 2.7s} fxg6 {+4.69/28 5.8s}
24. Qh3 {-3.99/23 2.8s} Ncxd4+ {+4.57/24 5.7s} 25. Bxd4 {-3.88/19 2.7s}
Nfxd4+ {+2.94/24 6.1s} 26. Kf1 {-2.31/22 2.9s} P@e2+ {+2.00/23 5.9s}
27. Kg1 {-5.39/1 0.025s} P@b2 {+2.79/23 6.1s} 28. Rb1 {-2.39/23 3.0s}
e1=Q+ {+1.68/27 6.2s} 29. Rxe1 {-1.27/22 3.0s} Bxe1 {+1.70/29 6.3s}
30. N@e7+ {-1.04/24 3.1s} Kf7 {+1.27/25 6.3s} 31. exd4 {-0.33/18 2.9s}
Bxf2+ {+1.86/25 6.4s} 32. Kxf2 {-1.24/24 2.9s} B@g4 {+0.98/23 6.0s}
33. Nxg6 {-0.89/15 2.9s} R@f5+ {+3.39/22 6.2s} 34. B@f3 {-2.20/18 3.0s}
hxg6 {+2.24/25 6.2s} 35. B@c4 {-1.98/18 3.0s} P@e3+ {+3.87/19 6.1s}
36. Kg3 {-3.49/16 2.9s} Rxf3+ {+15.59/17 3.6s} 37. gxf3 {-13.46/16 2.0s}
B@f4+ {+18.46/15 3.5s} 38. Kg2 {-15.67/14 2.0s} exf3+ {+24.11/15 3.1s}
39. Qxf3 {-34.28/12 1.6s} Bxf3+ {+31.88/11 1.7s} 40. Kxf3 {-33.78/6 0.77s}
Q@f2# {+M1/10 1.4s, Black mates} 0-1

[Event "No-Q-1600sim"]
[Site "?"]
[Date "2019.04.29"]
[Round "41"]
[White "CrazyAra-Dev-0.4.1-No-Q-1600sim"]
[Black "CrazyAra-Dev-0.4.1-No-Q-800sim"]
[Result "1-0"]
[PlyCount "59"]
[TimeControl "40/1200"]
[Variant "crazyhouse"]

1. b3 {book} e5 {book} 2. Bb2 {book} Nc6 {book} 3. e3 {book} d5 {book}
4. Bb5 {book} Bd6 {+0.24/20 2.5s} 5. Nf3 {0.00/24 5.5s} Qe7 {+0.28/23 2.7s}
6. Nc3 {+0.48/29 6.0s} Nf6 {-0.06/23 2.7s} 7. d4 {+0.50/27 5.9s}
e4 {-0.36/25 2.9s} 8. Ne5 {+0.46/25 5.9s} Bd7 {-0.26/19 2.7s}
9. Nxd7 {+0.47/23 5.6s} Nxd7 {-0.15/22 2.7s} 10. B@h3 {+1.35/21 5.7s}
O-O {-0.90/20 2.6s} 11. Bxd7 {+1.51/20 5.6s} N@h4 {-1.42/19 2.7s}
12. Qg4 {+1.67/23 5.9s} f5 {-0.90/21 2.8s} 13. Bxf5 {+1.51/25 6.0s}
Rxf5 {-1.39/22 2.9s} 14. N@h6+ {+2.07/24 6.1s} Kh8 {-1.58/20 2.9s}
15. Nxf5 {+1.97/21 6.1s} Nxf5 {-1.82/20 2.9s} 16. Nxd5 {+2.66/20 5.8s}
Qf7 {-1.22/17 2.8s} 17. P@f6 {+3.51/18 5.9s} N@h6 {-3.29/17 2.8s}
18. fxg7+ {+3.44/22 6.0s} Nxg7 {-3.11/17 2.7s} 19. Qg5 {+4.48/18 5.7s}
Nb4 {-3.43/17 2.7s} 20. P@f6 {+3.31/21 5.9s} Rg8 {-2.29/18 2.8s}
21. Qxh6 {+3.71/24 5.7s} Nxc2+ {-3.39/23 2.8s} 22. Kd2 {+5.58/28 5.5s}
Nxa1 {-3.30/21 2.8s} 23. N@g5 {+6.72/26 5.3s} R@c2+ {-5.84/25 2.6s}
24. Kd1 {+9.42/27 4.2s} B@h5+ {-4.97/23 2.7s} 25. P@e2 {+9.64/24 4.7s}
Qg6 {-8.13/23 2.1s} 26. fxg7+ {+13.16/24 3.3s} Rxg7 {-11.35/15 2.0s}
27. R@d8+ {+21.14/17 2.6s} Rg8 {-20.55/11 1.1s} 28. N@f7+ {+26.41/11 1.6s}
Qxf7 {-11.53/1 0.024s} 29. Nxf7+ {+30.86/7 1.4s} Bxf7 {-12.85/1 0.026s}
30. Q@g7# {+M1/5 1.2s, White mates} 1-0

[Event "No-Q-1600sim"]
[Site "?"]
[Date "2019.04.29"]
[Round "41"]
[White "CrazyAra-Dev-0.4.1-No-Q-800sim"]
[Black "CrazyAra-Dev-0.4.1-No-Q-1600sim"]
[Result "0-1"]
[PlyCount "58"]
[TimeControl "40/1200"]
[Variant "crazyhouse"]

1. e4 {book} Nc6 {book} 2. Nc3 {+0.69/18 2.4s} Nf6 {-0.82/24 5.2s}
3. d4 {+1.13/20 2.6s} d5 {-0.80/25 5.5s} 4. e5 {+1.03/22 2.6s}
Ne4 {-0.78/23 5.4s} 5. Be3 {+1.04/22 2.6s} Bf5 {-0.89/27 5.7s}
6. Bd3 {+0.90/21 2.8s} e6 {-0.85/25 5.6s} 7. Nge2 {+0.86/23 2.8s}
Nxc3 {-0.34/27 5.6s} 8. bxc3 {+0.37/19 2.7s} N@h4 {-0.06/22 5.6s}
9. Rg1 {+0.34/21 2.7s} Bxd3 {-0.81/23 5.5s} 10. cxd3 {+0.26/23 2.7s}
B@f3 {-0.62/23 5.6s} 11. B@h3 {+1.22/23 2.8s} h5 {-0.17/27 5.7s}
12. N@g5 {+0.25/26 2.7s} Bxg2 {+1.84/31 6.2s} 13. Bxg2 {-1.11/29 2.9s}
Qxg5 {+2.16/29 6.1s} 14. Bxg5 {-2.69/28 3.1s} N@f3+ {+2.14/30 6.8s}
15. Bxf3 {-2.60/26 3.0s} Nxf3+ {+2.33/25 6.3s} 16. Kf1 {-2.67/1 0.003s}
B@h3+ {+2.06/28 6.4s} 17. B@g2 {-2.64/22 2.9s} Nxh2+ {+2.55/23 6.1s}
18. Ke1 {+0.05/1 0.023s} Bxg2 {+2.10/26 6.2s} 19. Qb1 {-1.30/20 2.9s}
Nf3+ {+4.10/22 5.6s} 20. Kd1 {-1.29/1 0.003s} B@a4+ {+6.89/23 5.7s}
21. N@c2 {-4.87/19 2.5s} P@h2 {+7.59/22 4.8s} 22. Re1 {-5.61/20 2.3s}
h1=Q {+9.60/21 4.7s} 23. Rxh1 {-8.64/19 2.4s} Bxh1 {+11.92/24 4.5s}
24. Kc1 {-8.66/17 2.3s} R@f1+ {+12.18/20 4.5s} 25. Kb2 {-11.89/16 2.2s}
P@a3+ {+15.69/21 3.2s} 26. Nxa3 {-11.48/1 0.023s} Rxb1+ {+16.50/16 3.0s}
27. Rxb1 {-15.09/13 1.7s} Bxa3+ {+19.03/17 1.8s} 28. Kxa3 {-17.40/15 0.92s}
N@c2+ {+24.39/12 1.8s} 29. Kb2 {-26.13/9 0.77s} Q@a3# {+M1/7 1.0s, Black mates}
0-1

[Event "No-Q-1600sim"]
[Site "?"]
[Date "2019.04.29"]
[Round "42"]
[White "CrazyAra-Dev-0.4.1-No-Q-1600sim"]
[Black "CrazyAra-Dev-0.4.1-No-Q-800sim"]
[Result "1-0"]
[PlyCount "99"]
[TimeControl "40/1200"]
[Variant "crazyhouse"]

1. e4 {book} Nc6 {book} 2. Nc3 {+0.72/25 5.1s} Nf6 {-0.72/22 2.5s}
3. d4 {+0.92/26 5.5s} d5 {-0.96/24 2.6s} 4. e5 {+0.88/24 5.5s}
Ne4 {-0.94/23 2.6s} 5. Be3 {+1.05/26 5.7s} Bf5 {-0.96/23 2.7s}
6. Bd3 {+0.90/25 5.6s} e6 {-0.86/20 2.7s} 7. Nge2 {+0.64/26 5.8s}
Nxc3 {-0.46/23 2.8s} 8. bxc3 {+0.31/22 5.5s} Bxd3 {-0.43/21 2.7s}
9. cxd3 {+0.22/25 6.0s} N@h4 {-0.02/26 2.8s} 10. O-O {+0.04/20 5.6s}
Nxg2 {+0.10/20 2.7s} 11. Kxg2 {+0.09/25 6.0s} P@e4 {-0.14/24 2.8s}
12. f3 {+0.23/24 5.9s} exf3+ {-0.55/21 2.8s} 13. Rxf3 {+0.76/24 6.0s}
P@e4 {-0.35/22 2.8s} 14. Rg3 {+1.00/22 5.8s} exd3 {-0.73/20 2.7s}
15. Nf4 {+1.28/22 5.9s} B@e2 {-0.83/20 2.8s} 16. Nxe2 {+0.83/22 5.8s}
dxe2 {-0.79/20 2.9s} 17. Qxe2 {+1.20/22 6.0s} N@e4 {-0.73/21 2.8s}
18. N@h5 {+1.22/20 5.9s} Nxg3 {-1.45/19 2.9s} 19. hxg3 {+1.64/21 6.0s}
P@e4 {-0.98/20 2.8s} 20. Rf1 {+1.90/20 5.9s} Nxe5 {-1.83/19 2.9s}
21. dxe5 {+1.31/25 6.5s} P@f3+ {-1.23/22 3.0s} 22. Rxf3 {+1.35/23 6.2s}
exf3+ {-1.52/18 3.0s} 23. Qxf3 {+1.36/23 6.3s} R@f5 {-1.27/21 3.0s}
24. B@a4+ {+1.71/19 6.0s} c6 {-1.78/21 2.9s} 25. B@f4 {+2.18/19 6.0s}
Rxf4 {-1.69/18 2.9s} 26. Qxf4 {+3.06/24 6.2s} B@e4+ {-2.85/17 2.9s}
27. P@f3 {+3.53/25 6.3s} R@f5 {-2.77/22 3.0s} 28. N@f6+ {+4.22/21 6.2s}
gxf6 {-3.62/17 2.9s} 29. N@g7+ {+3.55/26 6.2s} Kd7 {-2.69/19 3.0s}
30. Nxf5 {+1.91/21 6.1s} Bxf3+ {-4.07/17 2.9s} 31. Kxf3 {+4.19/23 6.3s}
P@e4+ {-3.46/19 3.0s} 32. Ke2 {+3.54/21 6.2s} N@d3 {-2.87/20 3.0s}
33. Nxf6+ {+2.81/25 6.5s} Qxf6 {-2.60/24 3.2s} 34. exf6 {+2.47/23 6.4s}
Nxf4+ {-2.38/18 3.0s} 35. gxf4 {+2.08/22 6.2s} Q@f3+ {-2.30/20 3.0s}
36. Kd2 {+2.31/21 6.2s} N@c4+ {-2.07/18 2.9s} 37. Ke1 {+2.87/20 6.0s}
Ba3 {+0.32/17 2.8s} 38. N@h4 {+2.70/21 6.1s} Qxe3+ {-3.94/17 2.9s}
39. Nxe3 {+2.15/24 6.5s} B@d2+ {-2.62/20 3.1s} 40. Kf1 {+2.28/21 6.2s}
Bxe3 {-1.40/21 3.0s} 41. N@e5+ {+2.99/25 6.5s} Nxe5 {-2.34/24 3.2s}
42. fxe5 {+2.74/25 6.4s} N@g3+ {-1.49/20 3.1s} 43. Kg2 {+3.68/26 6.0s}
N@f5 {-2.55/20 3.0s} 44. Nxf5 {+5.55/21 5.9s} Nxf5 {-3.20/20 3.0s}
45. R@c7+ {+9.69/22 4.7s} Kxc7 {-8.14/18 2.5s} 46. P@d6+ {+9.91/20 5.0s}
Nxd6 {-8.53/16 2.5s} 47. R@e7+ {+12.61/18 4.1s} P@d7 {-12.67/17 2.0s}
48. Rxd7+ {+14.59/18 3.7s} Kxd7 {-22.77/15 1.7s} 49. Q@e7+ {+36.06/7 1.2s}
Kc8 {-31.83/1 0.002s} 50. Q@c7# {+M1/5 1.0s, White mates} 1-0

[Event "No-Q-1600sim"]
[Site "?"]
[Date "2019.04.29"]
[Round "42"]
[White "CrazyAra-Dev-0.4.1-No-Q-800sim"]
[Black "CrazyAra-Dev-0.4.1-No-Q-1600sim"]
[Result "0-1"]
[PlyCount "60"]
[TimeControl "40/1200"]
[Variant "crazyhouse"]

1. e4 {book} Nc6 {book} 2. Nc3 {book} e5 {book} 3. Nf3 {book} g6 {book}
4. Bc4 {+1.52/18 2.5s} Bg7 {-1.46/16 4.9s} 5. d3 {+1.65/13 2.5s}
h6 {-1.22/24 5.2s} 6. h4 {+1.76/12 2.4s} Nf6 {-1.51/21 5.3s}
7. Nd5 {+1.67/18 2.6s} d6 {-0.85/27 5.5s} 8. Nxf6+ {+1.22/20 2.6s}
Qxf6 {-0.48/26 5.6s} 9. N@d5 {+0.40/21 2.7s} Qd8 {-1.16/25 5.7s}
10. h5 {+0.20/19 2.6s} gxh5 {-0.05/29 5.8s} 11. Rxh5 {-0.06/22 2.8s}
Bg4 {-0.07/30 6.2s} 12. Rh1 {-0.82/20 2.7s} P@e6 {+0.65/24 5.6s}
13. Be3 {+0.67/17 2.7s} exd5 {-0.21/22 5.7s} 14. Bxd5 {+0.33/19 2.8s}
Qf6 {+0.38/24 5.8s} 15. P@a6 {-0.01/19 2.7s} Bxf3 {+0.20/24 6.0s}
16. Qxf3 {+0.11/19 2.9s} Qxf3 {-0.41/26 6.2s} 17. gxf3 {-0.07/21 2.8s}
N@g2+ {-0.16/21 5.8s} 18. Kd2 {+0.17/20 2.9s} Nxe3 {-0.12/23 5.8s}
19. Bxf7+ {+0.38/18 2.7s} Kxf7 {+0.01/19 5.7s} 20. P@e6+ {+0.11/18 2.8s}
Kxe6 {+1.10/21 5.8s} 21. B@d5+ {+0.26/19 2.7s} Ke7 {+1.58/20 5.7s}
22. Q@f7+ {-2.11/18 2.8s} Kd8 {+2.08/1 0.003s} 23. Bxc6 {-1.61/18 2.7s}
N@f1+ {+11.29/18 3.5s} 24. Rhxf1 {-9.81/17 1.9s} Nxf1+ {+11.42/21 3.5s}
25. Rxf1 {-8.79/14 2.1s} R@e2+ {+16.91/19 2.4s} 26. Kxe2 {-18.04/17 1.4s}
N@d4+ {+19.08/17 2.5s} 27. Kd2 {-16.54/16 1.5s} Q@e2+ {+24.46/15 1.8s}
28. Kc3 {-22.89/14 0.90s} Qxc2+ {+23.26/13 1.9s} 29. Kb4 {-13.31/1 0.024s}
B@c5+ {+30.20/11 1.4s} 30. Ka5 {-10.71/1 0.024s} B@b6# {+M1/7 1.1s, Black mates}
0-1

[Event "No-Q-1600sim"]
[Site "?"]
[Date "2019.04.29"]
[Round "43"]
[White "CrazyAra-Dev-0.4.1-No-Q-1600sim"]
[Black "CrazyAra-Dev-0.4.1-No-Q-800sim"]
[Result "1-0"]
[PlyCount "91"]
[TimeControl "40/1200"]
[Variant "crazyhouse"]

1. e4 {book} Nc6 {book} 2. Nc3 {book} e5 {book} 3. Nf3 {book} g6 {book}
4. d4 {+2.93/20 5.2s} exd4 {-2.63/18 2.6s} 5. Nxd4 {+2.53/24 5.5s}
Bg7 {-2.55/22 2.7s} 6. Nxc6 {+2.16/22 5.4s} bxc6 {-2.05/16 2.6s}
7. Bc4 {+1.94/24 5.5s} N@e5 {-1.76/20 2.6s} 8. Be2 {+2.15/21 5.4s}
d6 {-1.81/18 2.6s} 9. P@d4 {+2.01/23 5.7s} P@b4 {-1.17/23 2.7s}
10. Na4 {+2.71/21 5.5s} Nd7 {-2.68/18 2.6s} 11. O-O {+3.04/19 5.5s}
Ngf6 {-2.05/19 2.6s} 12. d5 {+3.54/21 5.5s} c5 {-3.03/20 2.7s}
13. N@c6 {+4.99/25 5.9s} O-O {-4.06/19 2.8s} 14. Nxd8 {+5.05/24 5.7s}
Rxd8 {-4.87/22 2.8s} 15. c3 {+6.39/24 5.8s} Nxe4 {-5.74/19 2.7s}
16. cxb4 {+6.34/21 5.6s} cxb4 {-6.78/19 2.8s} 17. P@h6 {+7.34/24 5.7s}
Bf6 {-7.12/21 2.6s} 18. Bf3 {+7.21/22 5.5s} N@g5 {-5.83/20 2.8s}
19. Bxe4 {+7.15/27 5.7s} Nxe4 {-6.52/24 2.7s} 20. N@g4 {+7.66/25 5.4s}
B@h8 {-7.07/24 2.6s} 21. Re1 {+7.91/24 5.4s} Nxf2 {-6.12/14 2.6s}
22. Nxf2 {+7.40/20 5.7s} Ne5 {-7.57/17 2.7s} 23. N@e4 {+8.77/19 5.6s}
Bh4 {-6.19/14 2.6s} 24. Bg5 {+9.34/19 5.7s} Bxg5 {-8.64/17 2.7s}
25. Nxg5 {+9.34/19 5.4s} B@f6 {-7.91/16 2.7s} 26. Nxf7 {+9.01/19 5.7s}
Nxf7 {-8.15/20 2.7s} 27. P@e6 {+7.40/21 5.9s} Nxh6 {-8.23/18 2.5s}
28. B@e3 {+9.23/19 5.0s} P@g5 {-6.97/20 2.5s} 29. Ng4 {+8.57/30 5.4s}
N@f5 {-5.97/19 2.5s} 30. Nxh6+ {+7.33/28 5.6s} Nxh6 {-7.08/27 2.7s}
31. N@f7 {+8.75/27 5.7s} Nxf7 {-8.00/25 2.7s} 32. exf7+ {+8.78/25 5.6s}
Kxf7 {-9.24/24 2.7s} 33. Bxg5 {+10.85/23 5.5s} P@f2+ {-8.74/22 2.6s}
34. Kh1 {+10.54/21 5.7s} fxe1=Q+ {-10.52/20 2.7s} 35. Qxe1 {+11.60/21 5.3s}
Bxg5 {-9.60/18 2.7s} 36. P@e6+ {+11.41/19 5.6s} Kg7 {-9.44/16 2.7s}
37. Q@f7+ {+11.80/20 5.1s} Kh6 {-9.58/1 0.003s} 38. N@g4+ {+11.13/16 5.3s}
Kh5 {-9.47/1 0.001s} 39. Qxh7+ {+11.04/23 4.9s} P@h6 {-12.21/14 2.4s}
40. Qe2 {+13.41/21 4.7s} N@g3+ {-8.65/16 2.1s} 41. hxg3 {+14.73/19 4.3s}
R@h4+ {-9.20/18 2.4s} 42. P@h3 {+17.31/17 4.9s} Rxh3+ {-15.78/11 2.4s}
43. gxh3 {+18.40/14 4.9s} P@g2+ {-17.28/12 2.4s} 44. Qxg2 {+19.21/16 5.0s}
N@f2+ {-18.89/11 2.3s} 45. Nxf2 {+29.67/17 4.1s} B@e4 {-37.85/10 1.6s}
46. P@g4# {+M1/3 1.1s, White mates} 1-0

[Event "No-Q-1600sim"]
[Site "?"]
[Date "2019.04.29"]
[Round "43"]
[White "CrazyAra-Dev-0.4.1-No-Q-800sim"]
[Black "CrazyAra-Dev-0.4.1-No-Q-1600sim"]
[Result "1-0"]
[PlyCount "123"]
[TimeControl "40/1200"]
[Variant "crazyhouse"]

1. e4 {book} Nc6 {book} 2. Nc3 {book} e5 {book} 3. Nf3 {book} g6 {book}
4. d4 {book} Bg7 {book} 5. dxe5 {book} Nxe5 {book} 6. Nxe5 {book} Bxe5 {book}
7. Bc4 {+3.85/17 2.6s} d6 {-3.00/19 5.3s} 8. N@g5 {+3.84/17 2.6s}
Nh6 {-3.50/29 5.7s} 9. P@e6 {+4.71/26 2.7s} f6 {-2.13/32 6.0s}
10. Nf7 {+2.11/30 2.9s} Nxf7 {-2.27/27 5.9s} 11. exf7+ {+2.72/28 2.8s}
Kf8 {-2.22/28 5.8s} 12. Bh6+ {+1.65/27 2.8s} P@g7 {-2.37/28 6.0s}
13. Bxg7+ {+1.84/25 2.9s} Kxg7 {-0.92/27 6.0s} 14. N@e8+ {+0.81/26 2.9s}
Rxe8 {+0.15/28 6.3s} 15. fxe8=N+ {+1.71/23 2.8s} Qxe8 {+0.09/25 6.0s}
16. P@f7 {-0.16/23 2.9s} Bxc3+ {+0.65/26 5.9s} 17. bxc3 {-0.27/21 2.8s}
Qxe4+ {+1.03/24 5.9s} 18. R@e3 {-0.64/21 2.8s} Qxc4 {+1.65/30 6.0s}
19. B@d5 {-0.80/15 2.8s} Qc5 {+1.76/24 5.8s} 20. O-O {-1.68/17 2.8s}
P@e5 {+3.38/20 5.8s} 21. Qf3 {-1.19/14 2.8s} B@f5 {+4.37/24 5.9s}
22. Rab1 {-3.93/17 2.8s} B@e6 {+5.01/20 6.0s} 23. Bxe6 {-3.92/24 2.8s}
Bcxe6 {+3.81/23 6.1s} 24. Qxb7 {-2.86/22 2.9s} B@c6 {+3.31/26 6.2s}
25. Qxa8 {-3.30/19 2.9s} Bxa8 {+3.45/20 6.0s} 26. B@h8+ {-2.58/18 2.8s}
Kxf7 {+3.96/23 5.9s} 27. R@g7+ {-2.61/23 3.0s} Ke8 {+3.65/22 5.9s}
28. Rb8+ {-2.90/20 2.8s} N@d8 {+3.53/26 6.1s} 29. Rxa8 {-3.87/19 2.8s}
N@f4 {+4.60/21 5.7s} 30. P@d7+ {-3.95/18 2.7s} Bxd7 {+1.88/25 6.5s}
31. B@f7+ {-2.11/21 3.0s} Ke7 {+1.57/22 6.2s} 32. Bxg6+ {-1.53/20 3.0s}
P@f7 {+0.97/24 6.3s} 33. Bxf5 {-0.98/19 3.0s} Bxf5 {+0.88/20 6.2s}
34. Rxd8 {-0.44/16 3.0s} N@h3+ {+0.50/24 6.1s} 35. gxh3 {-0.79/19 3.0s}
N@e2+ {+0.79/22 6.1s} 36. Rxe2 {-0.36/21 3.0s} Nxe2+ {+0.36/23 6.3s}
37. Kh1 {-0.35/21 2.9s} B@e4+ {+0.43/21 6.2s} 38. P@g2 {-0.23/21 3.0s}
P@f3 {+0.73/21 6.2s} 39. gxf3 {-0.26/20 3.1s} Bxf3+ {-0.21/22 6.3s}
40. P@g2 {-0.15/18 2.9s} Bxh3 {-0.40/24 6.4s} 41. N@h4 {+0.76/20 3.1s}
Bhxg2+ {-1.14/22 6.3s} 42. Nxg2 {+0.94/20 3.1s} Q@e6 {-0.56/23 6.5s}
43. Re8+ {+0.19/19 3.0s} Kxe8 {-1.46/28 6.7s} 44. Rg8+ {+0.97/23 3.2s}
R@f8 {-1.15/25 6.4s} 45. N@g7+ {+0.61/20 3.2s} Ke7 {-1.67/26 6.8s}
46. N@f5+ {+1.34/23 3.3s} Kd7 {-1.46/24 6.6s} 47. Nxe6 {+1.94/21 3.1s}
fxe6 {-2.12/23 6.4s} 48. B@b5+ {+2.44/21 3.2s} Qxb5 {-2.41/25 6.5s}
49. Q@g7+ {+3.29/19 3.1s} B@f7 {-2.81/22 6.2s} 50. Qxf7+ {+3.63/21 3.0s}
Rxf7 {-4.64/25 6.0s} 51. B@e8+ {+5.03/20 2.8s} Kc8 {-7.17/26 4.9s}
52. Bxb5+ {+7.14/25 2.5s} R@f8 {-6.32/24 5.1s} 53. B@d7+ {+8.12/21 2.8s}
Rxd7 {-8.42/22 4.9s} 54. Rxf8+ {+8.01/21 2.8s} B@d8 {-9.30/21 5.4s}
55. Bxd7+ {+12.53/19 2.5s} Kxd7 {-14.00/20 4.1s} 56. Q@e8+ {+11.90/18 2.2s}
Kc8 {-11.02/1 0.015s} 57. Qxd8+ {+12.29/16 2.5s} Kb7 {-7.07/1 0.015s}
58. Qb8+ {+14.56/15 2.3s} Kc6 {-15.46/16 4.0s} 59. B@b5+ {+16.96/13 2.1s}
Kc5 {-22.45/15 2.4s} 60. R@c4+ {+27.18/11 1.3s} Kd5 {-15.70/1 0.015s}
61. Bc6+ {+23.30/9 0.99s} Kxc4 {-13.37/1 0.016s}
62. Qb4# {+M1/8 0.83s, White mates} 1-0

[Event "No-Q-1600sim"]
[Site "?"]
[Date "2019.04.29"]
[Round "44"]
[White "CrazyAra-Dev-0.4.1-No-Q-1600sim"]
[Black "CrazyAra-Dev-0.4.1-No-Q-800sim"]
[Result "1-0"]
[PlyCount "49"]
[TimeControl "40/1200"]
[Variant "crazyhouse"]

1. e4 {book} Nc6 {book} 2. Nc3 {book} e5 {book} 3. Nf3 {book} g6 {book}
4. d4 {book} Bg7 {book} 5. dxe5 {book} Nxe5 {book} 6. Nxe5 {book} Bxe5 {book}
7. N@g4 {+5.17/21 5.3s} Bg7 {-5.07/20 2.6s} 8. P@h6 {+5.13/24 5.7s}
Nxh6 {-4.71/23 2.7s} 9. Nxh6 {+5.95/22 5.5s} d6 {-5.74/19 2.6s}
10. Bc4 {+5.67/23 5.7s} P@e6 {-5.61/22 2.8s} 11. Nxf7 {+6.35/25 5.8s}
Kxf7 {-5.91/22 2.7s} 12. N@g5+ {+7.40/24 5.8s} Ke7 {-6.24/21 2.8s}
13. Bxe6 {+7.22/20 5.7s} Bxe6 {-6.61/19 2.8s} 14. Nxe6 {+8.05/22 5.7s}
Kxe6 {-7.31/18 2.7s} 15. Qg4+ {+9.42/19 5.4s} Ke7 {-9.03/15 2.6s}
16. Nd5+ {+9.72/21 5.4s} Kf8 {-9.13/18 2.6s} 17. P@h6 {+11.45/19 5.4s}
Be5 {-13.20/16 2.6s} 18. P@g7+ {+12.69/23 4.9s} Bxg7 {-14.99/21 2.4s}
19. hxg7+ {+15.63/19 4.5s} Kxg7 {-15.19/17 2.2s} 20. B@f6+ {+17.14/21 4.1s}
Qxf6 {-17.21/16 2.3s} 21. Nxf6 {+17.89/16 4.3s} B@a5+ {-15.76/12 2.3s}
22. B@c3 {+18.94/15 4.3s} Bxc3+ {-20.49/12 2.2s} 23. bxc3 {+21.68/13 3.6s}
Kxf6 {-25.75/10 2.1s} 24. Q@e6+ {+38.10/11 2.1s} Kg7 {-33.81/1 0.001s}
25. B@h6# {+M1/10 1.3s, White mates} 1-0

[Event "No-Q-1600sim"]
[Site "?"]
[Date "2019.04.29"]
[Round "44"]
[White "CrazyAra-Dev-0.4.1-No-Q-800sim"]
[Black "CrazyAra-Dev-0.4.1-No-Q-1600sim"]
[Result "0-1"]
[PlyCount "70"]
[TimeControl "40/1200"]
[Variant "crazyhouse"]

1. e4 {book} d6 {book} 2. Nc3 {book} Nf6 {book} 3. d4 {book} g6 {book}
4. Nf3 {book} Bg7 {book} 5. h3 {+0.67/17 2.5s} O-O {-0.62/24 5.1s}
6. Be3 {+0.75/22 2.4s} Nc6 {-0.82/23 5.2s} 7. Qd2 {+0.66/18 2.5s}
a6 {-0.90/19 5.0s} 8. a4 {+1.22/18 2.5s} Nh5 {-0.59/18 5.2s}
9. Bc4 {+0.47/19 2.5s} Bd7 {-0.20/19 5.2s} 10. g4 {+0.11/17 2.6s}
Nf6 {-0.01/21 5.4s} 11. g5 {+0.12/15 2.5s} Nh5 {+0.07/20 5.4s}
12. O-O-O {-0.05/18 2.5s} b5 {+1.05/26 5.3s} 13. Bb3 {-0.47/25 2.6s}
Na5 {+1.04/27 5.8s} 14. Ba2 {-0.58/24 2.7s} bxa4 {+0.73/25 5.9s}
15. Nxa4 {-0.15/19 2.8s} Bxa4 {+0.46/27 6.1s} 16. Qxa5 {-0.24/23 3.0s}
Bxc2 {+0.56/23 5.9s} 17. Kxc2 {-0.64/21 2.8s} c5 {+0.69/24 6.1s}
18. P@c7 {-0.46/21 2.9s} Qd7 {+0.45/22 5.9s} 19. dxc5 {-0.62/19 2.8s}
Qb5 {+3.04/24 5.7s} 20. B@c3 {-2.28/19 2.8s} Qxa5 {+2.47/27 5.9s}
21. Bxa5 {-2.85/18 2.8s} Q@e2+ {+2.90/28 5.9s} 22. Rd2 {-2.22/20 2.8s}
P@d3+ {+2.88/23 5.9s} 23. Kb1 {-1.96/20 2.9s} N@a3+ {+5.35/28 5.8s}
24. bxa3 {-6.79/19 2.5s} P@c2+ {+5.02/28 5.6s} 25. Kc1 {-6.25/17 2.5s}
Qxf3 {+3.39/29 6.0s} 26. N@h6+ {-2.83/28 3.0s} Bxh6 {+2.86/27 6.1s}
27. Re1 {-2.82/21 2.8s} Qxe3 {+3.65/22 6.1s} 28. Rxe3 {-3.20/16 2.9s}
Bxg5 {+4.43/17 6.0s} 29. Rdxd3 {-3.92/16 2.9s} N@e2+ {+6.62/20 5.6s}
30. Kxc2 {-6.10/16 2.6s} N@d4+ {+6.94/20 5.5s} 31. Kd2 {-6.36/19 2.7s}
B@c1+ {+10.37/20 4.6s} 32. Ke1 {-7.78/16 2.5s} Bcxe3 {+10.50/16 4.3s}
33. fxe3 {-10.27/15 2.0s} P@f2+ {+14.98/14 2.8s} 34. Kxf2 {-12.76/13 1.9s}
Bh4+ {+20.95/12 2.0s} 35. Kf1 {-19.97/14 1.2s} R@g1# {+M1/11 1.2s, Black mates}
0-1

[Event "No-Q-1600sim"]
[Site "?"]
[Date "2019.04.29"]
[Round "45"]
[White "CrazyAra-Dev-0.4.1-No-Q-1600sim"]
[Black "CrazyAra-Dev-0.4.1-No-Q-800sim"]
[Result "1-0"]
[PlyCount "73"]
[TimeControl "40/1200"]
[Variant "crazyhouse"]

1. e4 {book} d6 {book} 2. Nc3 {book} Nf6 {book} 3. d4 {book} g6 {book}
4. Nf3 {book} Bg7 {book} 5. Bb5+ {+1.29/20 5.0s} c6 {-1.18/16 2.5s}
6. Be2 {+1.64/20 5.2s} O-O {-1.56/21 2.5s} 7. O-O {+1.36/20 5.2s}
h6 {-0.94/19 2.5s} 8. h3 {+1.22/20 5.3s} Nbd7 {-1.23/17 2.5s}
9. Be3 {+1.56/20 5.3s} Qa5 {-1.42/16 2.5s} 10. Qd2 {+1.71/21 5.4s}
Kh7 {-1.74/18 2.6s} 11. a3 {+1.77/19 5.3s} Qh5 {-0.83/18 2.6s}
12. Bxh6 {+2.03/29 5.7s} Bxh6 {-2.06/28 2.8s} 13. P@g5 {+2.34/28 6.2s}
B@g7 {-1.82/27 2.9s} 14. gxh6 {+1.91/26 5.9s} Bxh6 {-1.77/25 2.8s}
15. B@e3 {+2.51/24 6.1s} P@g7 {-1.83/20 2.9s} 16. Ng5+ {+2.88/23 5.9s}
Bxg5 {-2.66/20 2.8s} 17. Bxg5 {+2.78/26 6.2s} Qxg5 {-1.85/20 2.9s}
18. Qxg5 {+2.82/21 5.9s} B@h6 {-2.13/18 2.9s} 19. Qxh6+ {+3.57/21 6.0s}
gxh6 {-3.88/18 2.8s} 20. B@e3 {+4.03/17 5.8s} N@g5 {-3.67/16 2.8s}
21. Q@h4 {+7.56/21 5.8s} Nxh3+ {-5.82/17 2.7s} 22. Qxh3 {+5.82/20 5.9s}
P@h5 {-6.24/18 2.8s} 23. B@f4 {+6.60/19 5.8s} Ng8 {-5.30/18 2.8s}
24. Bxh5 {+5.87/19 6.0s} gxh5 {-5.83/18 2.9s} 25. Qxh5 {+5.62/18 5.9s}
Ndf6 {-4.73/15 2.8s} 26. N@g5+ {+5.15/19 6.0s} Kg7 {-4.73/18 2.8s}
27. Qh4 {+6.51/23 5.7s} hxg5 {-5.75/16 2.7s} 28. Qxg5+ {+6.15/22 5.8s}
B@g6 {-6.49/18 2.7s} 29. P@h6+ {+5.96/20 5.7s} Kh7 {-5.57/18 2.7s}
30. P@g7 {+7.11/19 5.8s} Re8 {-6.64/17 2.8s} 31. P@f5 {+7.65/17 5.8s}
Bh5 {-5.94/16 2.7s} 32. e5 {+7.44/22 5.9s} Bxf5 {-5.97/18 2.9s}
33. exf6 {+9.49/21 5.5s} N@h3+ {-7.48/15 2.5s} 34. gxh3 {+11.56/18 4.2s}
exf6 {-11.73/17 2.2s} 35. N@f8+ {+20.28/17 2.8s} Rxf8 {-10.37/1 0.024s}
36. gxf8=N+ {+26.36/15 1.4s} Rxf8 {-22.39/11 0.72s}
37. Qg7# {+M1/12 1.1s, White mates} 1-0

[Event "No-Q-1600sim"]
[Site "?"]
[Date "2019.04.29"]
[Round "45"]
[White "CrazyAra-Dev-0.4.1-No-Q-800sim"]
[Black "CrazyAra-Dev-0.4.1-No-Q-1600sim"]
[Result "1-0"]
[PlyCount "69"]
[TimeControl "40/1200"]
[Variant "crazyhouse"]

1. e4 {book} e5 {book} 2. Nf3 {book} Nc6 {book} 3. Bc4 {book} Bc5 {book}
4. O-O {book} Nf6 {book} 5. d3 {book} O-O {book} 6. Bg5 {book} h6 {book}
7. Bh4 {+0.82/20 2.5s} Be7 {+0.09/20 5.2s} 8. c3 {+0.22/19 2.5s}
d6 {-0.20/24 5.6s} 9. Nbd2 {+0.28/17 2.5s} Na5 {-0.24/21 5.1s}
10. Bb5 {+0.29/22 2.6s} c6 {-0.27/22 5.4s} 11. Ba4 {+0.31/20 2.7s}
b5 {-0.11/20 5.3s} 12. Bc2 {+0.06/20 2.6s} Nb7 {+0.02/22 5.5s}
13. h3 {0.00/17 2.6s} Nc5 {0.00/25 5.8s} 14. d4 {+0.03/22 2.7s}
Ne6 {+0.18/29 6.5s} 15. dxe5 {-0.25/22 2.8s} dxe5 {+0.18/27 6.2s}
16. Nxe5 {-0.22/26 3.0s} Nf4 {+0.05/26 6.3s} 17. P@g3 {+0.13/21 2.9s}
Nxh3+ {+0.07/23 6.1s} 18. gxh3 {-0.18/22 2.9s} Bxh3 {0.00/24 6.3s}
19. P@g2 {-0.19/20 2.9s} Bxg2 {+0.03/23 6.1s} 20. Kxg2 {-0.03/21 3.0s}
P@g4 {-0.27/23 6.0s} 21. Bxf6 {+0.09/19 2.9s} P@f3+ {-0.92/23 6.1s}
22. Ndxf3 {+0.91/21 3.0s} P@h3+ {-1.44/28 6.3s} 23. Kh2 {+1.44/20 2.8s}
Bxf6 {-1.43/26 6.2s} 24. P@h7+ {+3.75/25 2.9s} Kxh7 {-5.45/25 5.4s}
25. B@f5+ {+2.85/23 2.8s} P@g6 {-5.17/23 5.5s} 26. Nxg6 {+7.52/22 2.4s}
Qxd1 {-8.62/25 4.5s} 27. Nxf8+ {+5.93/20 2.6s} Kg8 {-8.81/23 4.6s}
28. Bh7+ {+14.04/22 2.3s} Kxf8 {-14.48/23 3.2s} 29. R@g8+ {+11.97/17 2.3s}
Ke7 {-0.46/1 0.015s} 30. N@f5+ {+14.53/19 2.0s} Kd7 {-14.53/18 3.8s}
31. Rfxd1+ {+16.72/16 2.1s} Kc7 {-15.91/17 2.5s} 32. Rd7+ {+20.81/16 1.7s}
Kb6 {-22.20/13 2.1s} 33. Q@b7+ {+21.29/9 1.3s} Kc5 {-23.22/17 1.6s}
34. P@b4+ {+44.44/14 1.0s} Kc4 {-21.05/1 0.014s}
35. N@e3# {+M1/3 0.55s, White mates} 1-0

[Event "No-Q-1600sim"]
[Site "?"]
[Date "2019.04.29"]
[Round "46"]
[White "CrazyAra-Dev-0.4.1-No-Q-1600sim"]
[Black "CrazyAra-Dev-0.4.1-No-Q-800sim"]
[Result "1-0"]
[PlyCount "67"]
[TimeControl "40/1200"]
[Variant "crazyhouse"]

1. e4 {book} e5 {book} 2. Nf3 {book} Nc6 {book} 3. Bc4 {book} Bc5 {book}
4. O-O {book} Nf6 {book} 5. d3 {book} O-O {book} 6. Bg5 {book} h6 {book}
7. Bh4 {+0.60/22 5.2s} Be7 {-0.29/20 2.5s} 8. c3 {+0.14/24 5.4s}
d6 {-0.27/18 2.6s} 9. Nbd2 {+0.26/22 5.2s} Na5 {-0.10/16 2.5s}
10. Bxf7+ {+1.03/26 5.5s} Rxf7 {-0.95/19 2.6s} 11. P@f5 {+1.05/24 5.3s}
B@h5 {-0.52/17 2.5s} 12. b4 {+0.48/19 5.2s} Nc6 {-0.49/17 2.6s}
13. b5 {+0.55/18 5.3s} Na5 {-0.18/17 2.5s} 14. h3 {+0.76/19 5.5s}
Rf8 {-0.23/18 2.6s} 15. g4 {+0.81/23 5.5s} Nxg4 {-0.70/22 2.8s}
16. hxg4 {+0.87/27 6.1s} Bxg4 {-0.80/21 2.8s} 17. Bxe7 {+0.95/25 6.0s}
Qxe7 {-0.94/24 2.9s} 18. N@g6 {+1.81/27 6.0s} Qf6 {-0.66/21 2.7s}
19. B@h4 {+4.82/23 5.7s} P@g5 {-4.60/19 2.7s} 20. Nxg5 {+5.84/28 5.7s}
hxg5 {-5.60/20 2.7s} 21. Qxg4 {+5.06/23 5.8s} gxh4 {-6.39/17 2.7s}
22. P@h7+ {+8.49/24 5.4s} Kxh7 {-7.32/23 2.6s} 23. Nxf8+ {+8.38/23 5.3s}
Qxf8 {-8.93/21 2.5s} 24. B@g6+ {+10.70/29 4.7s} Kg8 {-9.57/28 2.5s}
25. Qxh4 {+10.76/30 5.2s} N@e2+ {-8.40/26 2.6s} 26. Kh1 {+12.68/27 4.8s}
P@g2+ {-11.22/27 2.4s} 27. Kxg2 {+12.51/26 4.7s} N@f4+ {-11.69/25 2.4s}
28. Kh2 {+17.28/23 3.9s} Nxg6 {-13.83/22 2.1s} 29. fxg6 {+15.84/24 4.3s}
B@f4+ {-15.04/17 2.3s} 30. P@g3 {+18.46/19 3.7s} B@h6 {-17.78/20 1.9s}
31. P@f7+ {+18.59/20 3.4s} Qxf7 {-16.93/18 2.0s} 32. gxf7+ {+19.06/22 3.2s}
Kxf7 {-17.80/17 1.7s} 33. Q@e7+ {+18.81/18 3.2s} Kg6 {-20.56/11 1.7s}
34. N@f8# {+M1/13 2.4s, White mates} 1-0

[Event "No-Q-1600sim"]
[Site "?"]
[Date "2019.04.29"]
[Round "46"]
[White "CrazyAra-Dev-0.4.1-No-Q-800sim"]
[Black "CrazyAra-Dev-0.4.1-No-Q-1600sim"]
[Result "0-1"]
[PlyCount "64"]
[TimeControl "40/1200"]
[Variant "crazyhouse"]

1. e4 {book} e5 {book} 2. Nf3 {book} Nc6 {book} 3. Bc4 {book} Bc5 {book}
4. O-O {book} Nf6 {book} 5. d3 {book} O-O {book} 6. Bg5 {book} h6 {book}
7. Bh4 {book} d6 {book} 8. c3 {book} Bg4 {-1.37/23 5.2s} 9. Nbd2 {+1.50/17 2.4s}
Na5 {-0.47/25 5.8s} 10. Bb5 {+0.85/23 2.7s} c6 {-0.51/23 5.7s}
11. Ba4 {+0.84/21 2.7s} b5 {-0.02/23 5.9s} 12. Bc2 {+0.46/20 2.8s}
b4 {+0.18/19 5.4s} 13. h3 {+0.15/18 2.7s} Bxh3 {+0.90/25 5.9s}
14. gxh3 {-0.68/23 2.9s} bxc3 {+0.80/26 6.3s} 15. bxc3 {-0.99/22 3.0s}
P@g5 {+1.08/23 6.0s} 16. Bg3 {-1.31/19 2.8s} P@f4 {+1.93/23 6.1s}
17. Bh2 {-1.82/20 2.8s} g4 {+2.35/21 5.9s} 18. hxg4 {-2.20/18 2.8s}
Nxg4 {+2.42/26 6.0s} 19. B@h4 {-1.96/18 2.8s} P@g5 {+2.48/22 5.8s}
20. Nxg5 {-2.27/14 2.7s} Nxf2 {+3.41/22 5.9s} 21. P@h7+ {-2.51/21 2.8s}
Kh8 {+2.16/1 0.013s} 22. Nxf7+ {-2.54/20 2.8s} Rxf7 {+3.57/21 5.9s}
23. Bxf2 {-2.88/19 2.8s} Qg5+ {+5.29/27 6.0s} 24. P@g2 {-3.94/22 2.8s}
Bxf2+ {+5.80/25 5.8s} 25. Rxf2 {-5.80/24 2.8s} N@h3+ {+7.30/26 5.7s}
26. Kf1 {-6.75/24 2.7s} Nxf2 {+7.16/24 5.5s} 27. B@h4 {-6.63/23 2.7s}
Nxd1 {+12.51/25 4.2s} 28. Bxd1 {-7.91/22 2.4s} Q@h1+ {+17.48/22 4.4s}
29. N@g1 {-15.44/20 2.0s} Qhxg2+ {+22.06/23 4.0s} 30. Ke1 {-19.28/1 0.025s}
Qxh4+ {+23.46/17 3.5s} 31. P@g3 {-23.79/15 1.8s} P@f2+ {+32.02/19 2.7s}
32. Ke2 {-31.09/1 0.001s} f1=Q# {+M1/17 1.7s, Black mates} 0-1

[Event "No-Q-1600sim"]
[Site "?"]
[Date "2019.04.29"]
[Round "47"]
[White "CrazyAra-Dev-0.4.1-No-Q-1600sim"]
[Black "CrazyAra-Dev-0.4.1-No-Q-800sim"]
[Result "1-0"]
[PlyCount "101"]
[TimeControl "40/1200"]
[Variant "crazyhouse"]

1. e4 {book} e5 {book} 2. Nf3 {book} Nc6 {book} 3. Bc4 {book} Bc5 {book}
4. O-O {book} Nf6 {book} 5. d3 {book} O-O {book} 6. Bg5 {book} h6 {book}
7. Bh4 {book} d6 {book} 8. c3 {book} Bg4 {-1.70/18 2.5s} 9. Nbd2 {+1.16/21 5.2s}
Na5 {-0.80/19 2.6s} 10. Bb5 {+0.50/24 5.7s} c6 {-0.80/21 2.6s}
11. Ba4 {+0.52/22 5.6s} b5 {-0.53/21 2.7s} 12. Bc2 {+0.08/22 5.7s}
Nb7 {-0.97/18 2.6s} 13. h3 {+1.29/23 5.3s} Bh5 {-1.19/22 2.7s}
14. Kh1 {+1.45/22 5.5s} Bb6 {-1.35/17 2.6s} 15. d4 {+1.31/21 5.6s}
Re8 {-0.57/20 2.7s} 16. a4 {+1.47/22 5.8s} exd4 {-1.29/22 2.8s}
17. cxd4 {+1.11/24 6.0s} P@g5 {-1.19/20 2.8s} 18. Bg3 {+1.54/23 6.1s}
Bxd4 {-0.96/21 2.9s} 19. Nxd4 {+1.70/23 6.1s} Bxd1 {-1.39/20 2.9s}
20. Raxd1 {+1.69/21 6.2s} P@f4 {-1.89/20 2.9s} 21. Bh2 {+2.14/19 6.0s}
g4 {+1.04/16 2.9s} 22. B@h5 {+0.23/20 6.1s} gxh3 {-0.30/17 2.9s}
23. Bxf7+ {+0.17/23 6.1s} Kxf7 {-0.13/20 2.9s} 24. P@g6+ {+0.44/19 6.0s}
Kf8 {-0.17/18 2.9s} 25. gxh3 {+0.04/20 6.1s} P@g2+ {+0.60/17 2.9s}
26. Kxg2 {-0.14/20 6.0s} c5 {+0.90/15 2.8s} 27. N4f3 {+0.86/19 6.1s}
B@h5 {-0.10/17 2.9s} 28. P@h7 {+1.67/16 6.0s} Ke7 {-1.16/15 2.8s}
29. B@f5 {+1.56/20 6.2s} bxa4 {-1.53/16 2.9s} 30. Bxf4 {+0.88/18 6.0s}
P@e6 {-0.31/18 3.0s} 31. Bxe6 {+0.45/20 6.1s} Kxe6 {-0.66/18 2.8s}
32. P@f7 {+0.66/18 5.9s} B@e2 {+0.69/19 3.0s} 33. fxe8=Q+ {-0.84/23 6.1s}
Qxe8 {+0.96/20 3.0s} 34. P@g4 {-0.04/24 6.1s} Nxg4 {+0.42/21 3.0s}
35. R@g3 {-0.11/27 6.1s} Bxf3+ {-0.50/26 3.1s} 36. Nxf3 {+0.37/24 5.9s}
N@h4+ {+0.75/22 2.9s} 37. Kh1 {+0.99/21 6.2s} Kd7 {-0.39/16 2.7s}
38. B@f7 {+1.48/18 6.1s} Qe7 {-0.61/16 2.9s} 39. P@g2 {+2.57/24 6.3s}
Nxf3 {-2.77/18 3.0s} 40. Rxf3 {+2.79/22 6.2s} Ne5 {-2.08/19 2.9s}
41. P@e6+ {+3.82/25 6.2s} Kc8 {-2.10/21 3.0s} 42. N@d5 {+5.40/23 6.0s}
Qh4 {-4.00/23 2.9s} 43. h8=Q+ {+6.92/22 5.6s} N@d8 {-5.04/21 2.8s}
44. Bxe5 {+8.76/21 5.1s} Bxf3 {-8.25/19 2.4s} 45. N@e7+ {+10.86/21 4.1s}
Kb8 {-7.17/17 2.6s} 46. Bxd6+ {+10.23/17 4.4s} Nxd6 {-9.69/16 1.9s}
47. Qxd8+ {+12.68/17 3.7s} Kb7 {-9.88/13 2.3s} 48. Qc7+ {+13.20/15 4.1s}
Ka6 {-11.28/1 0.002s} 49. Qc6+ {+18.73/13 2.6s} P@b6 {-19.26/8 1.2s}
50. N@c7+ {+28.26/9 1.5s} Ka5 {-10.33/1 0.024s}
51. Qxa4# {+M1/5 1.00s, White mates} 1-0

[Event "No-Q-1600sim"]
[Site "?"]
[Date "2019.04.29"]
[Round "47"]
[White "CrazyAra-Dev-0.4.1-No-Q-800sim"]
[Black "CrazyAra-Dev-0.4.1-No-Q-1600sim"]
[Result "0-1"]
[PlyCount "122"]
[TimeControl "40/1200"]
[Variant "crazyhouse"]

1. e4 {book} e5 {book} 2. Nf3 {book} Nc6 {book} 3. Bc4 {book} Bc5 {book}
4. O-O {book} Nf6 {book} 5. d3 {book} O-O {book} 6. Bg5 {book} h6 {book}
7. Bh4 {book} d6 {book} 8. c3 {book} Bg4 {book} 9. Nbd2 {book} Kh8 {book}
10. a4 {+1.81/18 2.5s} Bh5 {-0.89/19 5.2s} 11. b4 {+0.28/16 2.5s}
Bxb4 {+0.33/23 5.6s} 12. cxb4 {-0.51/18 2.7s} Nxb4 {+0.31/19 5.4s}
13. Qb3 {-0.64/16 2.6s} P@g4 {+2.01/24 5.7s} 14. Ne1 {-1.44/19 2.7s}
Nc6 {+2.26/20 5.4s} 15. Qxb7 {-2.39/15 2.6s} Nd4 {+1.92/22 5.8s}
16. B@e3 {-2.22/18 2.7s} Ne2+ {+2.84/22 5.7s} 17. Kh1 {-2.84/1 0.025s}
P@f4 {+1.47/24 5.9s} 18. P@f3 {-2.29/19 2.7s} gxf3 {+2.52/22 5.8s}
19. Nexf3 {-2.20/19 2.8s} P@g5 {+2.45/23 6.0s} 20. Nxg5 {-2.65/20 2.8s}
hxg5 {+2.45/26 6.2s} 21. Bxg5 {-2.42/24 3.0s} fxe3 {+1.57/26 6.1s}
22. P@h6 {-1.98/22 2.9s} gxh6 {+1.36/24 6.0s} 23. Qxa8 {+2.06/19 2.8s}
B@g7 {-0.19/26 6.0s} 24. Qxd8 {0.00/27 3.1s} Rxd8 {+0.63/27 6.2s}
25. P@e7 {-0.15/25 3.0s} Rg8 {-0.15/27 6.1s} 26. Bxf6 {+0.35/26 3.0s}
Q@g6 {-0.57/30 6.1s} 27. Bxg7+ {+0.61/27 3.0s} Qxg7 {-0.92/27 6.2s}
28. B@f6 {+0.92/27 3.2s} Qxf6 {-0.99/27 6.2s} 29. R@f8 {+1.40/26 3.0s}
B@h7 {-0.94/27 6.4s} 30. Rxg8+ {+0.15/25 3.1s} Bxg8 {+0.16/21 6.1s}
31. e8=Q {+0.07/21 3.0s} R@g7 {-0.30/27 6.3s} 32. N@d7 {-1.51/22 3.0s}
Qg6 {-0.36/26 6.4s} 33. Qxg8+ {+0.47/21 3.0s} Rxg8 {-0.80/29 6.7s}
34. Q@f6+ {+2.11/25 3.3s} B@g7 {-0.86/25 6.5s} 35. Qxg6 {+1.62/21 3.2s}
Bxg6 {-1.18/29 6.8s} 36. P@f6 {+1.13/24 3.2s} Bxf6 {-0.56/26 6.5s}
37. Nxf6 {+0.95/19 3.1s} Q@h4 {-1.00/26 6.6s} 38. Q@g4 {+1.94/24 3.2s}
Qxg4 {-1.71/24 6.6s} 39. Nxg4 {+1.73/23 3.2s} exf2 {-1.65/25 6.3s}
40. B@f6+ {+1.51/24 3.1s} P@g7 {-1.30/23 6.5s} 41. Q@h4 {+1.85/19 3.2s}
Q@h5 {-0.55/32 6.9s} 42. Bxg7+ {+1.37/27 3.1s} Rxg7 {-0.59/29 6.6s}
43. B@f6 {+1.02/28 3.3s} N@g3+ {+1.21/29 6.7s} 44. hxg3 {+0.79/24 3.2s}
Nxg3+ {+0.31/26 6.6s} 45. Kh2 {+0.29/1 0.003s} Nxf1+ {+2.88/27 6.0s}
46. Rxf1 {-0.68/20 3.1s} P@g3+ {+3.48/24 6.3s} 47. Kh3 {-2.82/22 3.0s}
Qxh4+ {+4.60/25 5.9s} 48. Bxh4 {-2.26/19 3.0s} P@h5 {+4.72/22 6.1s}
49. Q@f8+ {-3.95/21 3.0s} R@g8 {+5.59/22 6.1s} 50. Qxg8+ {-4.95/20 3.0s}
Rxg8 {+6.45/23 6.0s} 51. P@g7+ {-5.07/22 3.0s} Rxg7 {+7.19/23 5.7s}
52. R@f8+ {-5.44/20 3.0s} B@g8 {+7.81/21 5.8s} 53. Rxg8+ {-7.54/20 2.7s}
Rxg8 {+9.29/23 5.6s} 54. B@f6+ {-7.78/17 2.8s} P@g7 {+10.35/21 5.4s}
55. Bxg7+ {-8.87/20 2.6s} Rxg7 {+10.80/19 5.1s} 56. R@f8+ {-8.18/18 2.9s}
B@g8 {+13.20/17 5.0s} 57. Rxg8+ {-11.39/16 2.5s} Rxg8 {+14.99/20 4.4s}
58. B@f6+ {-12.89/14 2.6s} P@g7 {+17.19/17 4.4s} 59. Bxg7+ {-17.20/14 2.3s}
Rxg7 {+16.99/18 4.0s} 60. P@f6 {-22.52/15 2.4s} hxg4+ {+28.17/11 1.9s}
61. Kxg3 {-30.79/8 0.87s} Q@f4# {+M1/9 1.1s, Black mates} 0-1

[Event "No-Q-1600sim"]
[Site "?"]
[Date "2019.04.29"]
[Round "48"]
[White "CrazyAra-Dev-0.4.1-No-Q-1600sim"]
[Black "CrazyAra-Dev-0.4.1-No-Q-800sim"]
[Result "1-0"]
[PlyCount "79"]
[TimeControl "40/1200"]
[Variant "crazyhouse"]

1. e4 {book} e5 {book} 2. Nf3 {book} Nc6 {book} 3. Bc4 {book} Bc5 {book}
4. O-O {book} Nf6 {book} 5. d3 {book} O-O {book} 6. Bg5 {book} h6 {book}
7. Bh4 {book} d6 {book} 8. c3 {book} Bg4 {book} 9. Nbd2 {book} Kh8 {book}
10. a4 {+1.53/20 5.2s} a6 {-1.25/18 2.5s} 11. h3 {+1.39/20 5.3s}
Bh5 {-1.43/18 2.6s} 12. Kh1 {+1.81/18 5.2s} Qe7 {-1.96/16 2.5s}
13. b4 {+1.50/23 5.5s} Ba7 {-1.73/19 2.8s} 14. b5 {+1.19/23 5.6s}
axb5 {-1.09/19 2.8s} 15. axb5 {+0.46/28 6.4s} Bxf2 {-0.09/25 3.1s}
16. Bxf2 {+0.16/24 6.3s} Rxa1 {-0.07/21 3.0s} 17. Qxa1 {+0.18/25 6.3s}
P@g4 {+0.16/22 3.0s} 18. hxg4 {+0.03/23 6.2s} Nxg4 {-0.09/19 3.0s}
19. B@h4 {+0.42/25 6.3s} P@g5 {-0.61/21 2.9s} 20. Bhg3 {+0.59/23 6.1s}
P@f4 {-0.63/19 2.8s} 21. bxc6 {+0.94/23 6.3s} fxg3 {-0.99/21 3.0s}
22. Bxg3 {+0.89/22 6.1s} B@f4 {-0.73/17 2.8s} 23. P@h2 {+1.32/28 6.2s}
Bxg3 {-0.70/20 3.0s} 24. hxg3 {+1.01/22 6.1s} bxc6 {-0.53/18 2.8s}
25. N@f5 {+1.89/36 6.0s} P@e2 {-0.96/19 2.8s} 26. B@g1 {+2.43/23 6.0s}
Qf6 {-1.60/21 2.8s} 27. P@h3 {+2.98/28 6.2s} exf1=Q {-4.00/19 2.9s}
28. Qxf1 {+3.73/20 6.1s} R@d1 {-2.71/19 2.8s} 29. P@g6 {+2.64/23 5.8s}
Rxf1 {-5.23/19 2.7s} 30. R@h7+ {+10.04/25 4.6s} Kg8 {-7.62/1 0.001s}
31. Nxf1 {+12.02/22 4.2s} B@h8 {-9.78/19 2.3s} 32. P@e7 {+11.98/26 4.8s}
Bxg6 {-13.45/18 2.5s} 33. exf8=Q+ {+13.33/21 4.9s} Kxh7 {-10.78/19 2.6s}
34. R@g8 {+15.78/21 4.9s} Bxf5 {-13.96/18 2.4s} 35. Rxh8+ {+16.81/17 4.3s}
Kg6 {-14.77/1 0.003s} 36. Bxf7+ {+27.10/19 3.3s} Qxf7 {-23.21/1 0.003s}
37. exf5+ {+25.93/15 3.0s} Qxf5 {-26.91/10 1.6s} 38. Qxf5+ {+34.28/11 2.2s}
Kxf5 {-30.96/8 1.2s} 39. hxg4+ {+33.86/9 2.0s} Kxg4 {-35.88/8 1.2s}
40. Q@h3# {+M1/7 1.3s, White mates} 1-0

[Event "No-Q-1600sim"]
[Site "?"]
[Date "2019.04.29"]
[Round "48"]
[White "CrazyAra-Dev-0.4.1-No-Q-800sim"]
[Black "CrazyAra-Dev-0.4.1-No-Q-1600sim"]
[Result "0-1"]
[PlyCount "64"]
[TimeControl "40/1200"]
[Variant "crazyhouse"]

1. e4 {book} e5 {book} 2. Nf3 {book} Nc6 {book} 3. Bc4 {book} Bc5 {book}
4. O-O {book} Nf6 {book} 5. d3 {book} O-O {book} 6. Bg5 {book} h6 {book}
7. Bh4 {book} d6 {book} 8. c3 {book} Bg4 {book} 9. Nbd2 {book} Kh8 {book}
10. b4 {book} Bb6 {book} 11. a4 {+0.74/19 2.5s} a5 {-0.44/24 5.5s}
12. b5 {+0.54/23 2.8s} Ne7 {-0.09/27 5.7s} 13. Bxf6 {+0.34/21 2.7s}
gxf6 {-0.14/25 5.5s} 14. h3 {+0.20/22 2.7s} Bxh3 {+0.54/22 5.8s}
15. gxh3 {-0.59/21 2.7s} Rg8+ {+0.70/20 5.7s} 16. B@g2 {-0.46/19 2.7s}
d5 {+1.21/24 5.7s} 17. exd5 {-1.62/16 2.7s} P@g3 {+2.04/19 5.8s}
18. d4 {-1.56/16 2.7s} gxf2+ {+1.54/21 5.9s} 19. Rxf2 {-2.01/17 2.8s}
B@e3 {+2.21/20 5.8s} 20. Ne4 {-2.07/16 2.7s} P@g3 {+2.29/21 5.7s}
21. Nxf6 {-2.77/18 2.7s} gxf2+ {+3.74/25 5.7s} 22. Kh1 {-3.99/18 2.7s}
Nf5 {+6.45/28 5.7s} 23. Nxg8 {-4.73/22 2.7s} Qxg8 {+6.89/28 5.5s}
24. R@g4 {-4.61/23 2.8s} Qxg4 {+10.43/24 4.2s} 25. hxg4 {-8.41/25 2.3s}
R@g1+ {+10.18/24 4.4s} 26. Nxg1 {-8.34/20 2.3s} fxg1=Q+ {+12.45/21 3.5s}
27. Qxg1 {-9.08/1 0.002s} N@g3+ {+12.55/20 3.8s} 28. Kh2 {-10.12/1 0.001s}
Bxg1+ {+12.98/18 3.6s} 29. Rxg1 {-12.96/17 1.9s} Nf1+ {+21.77/15 2.0s}
30. Rxf1 {-20.68/10 1.3s} Q@g3+ {+25.76/13 1.7s} 31. Kh1 {-36.88/12 0.65s}
R@h2+ {+44.69/5 1.2s} 32. Kg1 {-17.98/1 0.026s} Qxg2# {+M1/3 0.97s, Black mates}
0-1

[Event "No-Q-1600sim"]
[Site "?"]
[Date "2019.04.29"]
[Round "49"]
[White "CrazyAra-Dev-0.4.1-No-Q-1600sim"]
[Black "CrazyAra-Dev-0.4.1-No-Q-800sim"]
[Result "1-0"]
[PlyCount "133"]
[TimeControl "40/1200"]
[Variant "crazyhouse"]

1. e4 {book} e5 {book} 2. Nf3 {book} Nc6 {book} 3. Bc4 {book} Bc5 {book}
4. O-O {book} Nf6 {book} 5. d3 {book} O-O {book} 6. Bg5 {book} h6 {book}
7. Bh4 {book} d6 {book} 8. c3 {book} Bg4 {book} 9. Nbd2 {book} Kh8 {book}
10. b4 {book} Bb6 {book} 11. a4 {+0.56/21 5.2s} a5 {-0.61/18 2.6s}
12. b5 {+0.28/28 5.8s} Ne7 {-0.20/23 2.7s} 13. Bxf6 {+0.11/25 5.6s}
gxf6 {-0.24/20 2.7s} 14. h3 {+0.14/24 5.6s} Bh5 {-0.21/23 2.7s}
15. N@g3 {+0.13/22 5.5s} Bg6 {-0.29/21 2.6s} 16. Nh4 {+0.05/21 5.6s}
B@f4 {+0.32/18 2.7s} 17. Ne2 {0.00/20 5.5s} Bh5 {+0.69/15 2.6s}
18. Ndf3 {-0.48/21 5.7s} Rg8 {+0.78/17 2.8s} 19. d4 {-0.59/21 5.8s}
Qf8 {+0.95/17 2.7s} 20. Nxf4 {-0.49/20 5.7s} exf4 {+0.52/19 2.8s}
21. B@b3 {-0.32/21 5.7s} N@g5 {-0.05/18 2.8s} 22. Nxg5 {+0.11/28 5.9s}
Rxg5 {+0.13/20 2.8s} 23. N@f3 {+0.23/22 5.9s} Rg7 {-0.03/18 2.7s}
24. Kh1 {+0.41/23 5.8s} Qg8 {+0.09/21 2.8s} 25. Bxf7 {+0.58/24 6.2s}
Bxf7 {-0.75/21 2.9s} 26. Bxf7 {+0.54/22 6.0s} Qxf7 {-0.51/21 2.9s}
27. B@b3 {+0.63/23 6.1s} Qf8 {-0.76/18 2.9s} 28. Nf5 {+1.27/21 6.2s}
Nxf5 {-1.73/21 3.0s} 29. exf5 {+0.54/29 6.3s} B@e4 {-1.96/18 2.9s}
30. N@g6+ {+1.71/23 6.3s} Rxg6 {-1.71/21 3.1s} 31. fxg6 {+1.50/26 6.6s}
Bxg6 {-1.70/19 2.9s} 32. Nh4 {+1.68/23 6.3s} B@h7 {-1.58/23 3.1s}
33. Nxg6+ {+1.73/22 6.3s} Bxg6 {-1.66/20 3.0s} 34. P@h5 {+1.69/20 6.3s}
N@e4 {-1.17/19 3.0s} 35. B@h2 {+0.34/26 6.3s} Bh7 {-0.58/24 3.0s}
36. Bxf4 {+0.27/24 6.3s} P@g5 {-0.17/23 3.1s} 37. Bg3 {+0.86/22 6.4s}
N@f5 {-0.98/20 3.1s} 38. P@h2 {+0.91/21 6.3s} N@h4 {-0.96/18 3.0s}
39. Bxh4 {+0.78/23 6.4s} Nxh4 {-0.81/21 3.1s} 40. N@f7+ {+0.79/21 6.5s}
Qxf7 {-0.88/16 3.0s} 41. Bxf7 {+1.75/21 6.3s} Nxg2 {-0.64/17 3.0s}
42. Q@g6 {+2.79/23 6.2s} B@f5 {-2.02/19 2.9s} 43. Qxf5 {+2.86/23 6.5s}
Bxf5 {-2.66/22 3.2s} 44. B@g6 {+2.79/22 6.6s} Q@g7 {-2.07/20 3.1s}
45. Bxf5 {+2.55/22 6.5s} Nxc3 {-2.12/19 3.1s} 46. R@h7+ {+1.81/18 6.5s}
Qxh7 {-3.13/1 0.025s} 47. Bxh7 {+1.80/21 6.6s} R@g7 {-1.66/17 3.2s}
48. Be4 {+3.06/22 6.6s} Nxe4 {-3.13/18 3.1s} 49. B@f3 {+2.55/20 6.7s}
Nh4 {-2.73/17 3.2s} 50. Bxe4 {+2.23/19 6.7s} P@h7 {-1.58/18 3.2s}
51. N@g2 {+1.78/21 6.7s} N@c3 {-1.32/17 3.2s} 52. Nxh4 {+1.94/22 6.8s}
gxh4 {-1.34/21 3.4s} 53. Q@g2 {+1.84/22 6.7s} N@g5 {-1.42/16 3.2s}
54. N@f5 {+1.75/28 6.9s} Ncxe4 {-1.28/27 3.3s} 55. Nxg7 {+1.09/26 6.6s}
N@f4 {-0.90/25 3.2s} 56. R@e8+ {+1.58/25 6.6s} Kxg7 {-1.50/19 3.2s}
57. Rxa8 {+1.53/23 6.4s} Nxg2 {-1.15/22 3.1s} 58. Rg8+ {+1.87/23 6.7s}
Kxf7 {-1.19/1 0.003s} 59. R@g7+ {+1.44/19 5.4s} Ke6 {-1.42/1 0.003s}
60. d5+ {+3.10/19 6.5s} Ke5 {-3.23/18 3.0s} 61. Re8+ {+4.64/21 5.7s}
P@e6 {-3.55/16 2.7s} 62. Rxg5+ {+5.47/19 5.5s} Nxg5 {-4.68/18 2.7s}
63. N@f3+ {+5.97/17 5.8s} Ke4 {-4.51/15 2.9s} 64. Nxg5+ {+11.54/14 3.5s}
hxg5 {-10.60/12 2.0s} 65. N@c3+ {+18.48/13 2.7s} Ke5 {-15.01/11 1.5s}
66. Rxe6+ {+29.26/12 1.7s} Kf5 {-27.54/10 0.76s}
67. Qg4# {+M1/9 1.4s, White mates} 1-0

[Event "No-Q-1600sim"]
[Site "?"]
[Date "2019.04.29"]
[Round "49"]
[White "CrazyAra-Dev-0.4.1-No-Q-800sim"]
[Black "CrazyAra-Dev-0.4.1-No-Q-1600sim"]
[Result "0-1"]
[PlyCount "122"]
[TimeControl "40/1200"]
[Variant "crazyhouse"]

1. c3 {book} b6 {book} 2. d4 {book} Bb7 {book} 3. f3 {-0.44/25 2.4s}
Nf6 {+0.85/24 5.0s} 4. e4 {-0.72/21 2.6s} Nxe4 {+1.33/23 5.7s}
5. fxe4 {-1.53/19 2.6s} Bxe4 {+1.21/21 5.5s} 6. N@g5 {-0.68/22 2.7s}
P@c2 {+1.13/23 5.6s} 7. Qh5 {-0.51/22 2.7s} Bg6 {+1.00/29 5.5s}
8. Qf3 {-0.91/28 2.8s} cxb1=Q {+0.85/24 5.7s} 9. Rxb1 {-0.41/18 2.6s}
e6 {+0.80/25 5.3s} 10. P@h5 {-0.96/24 2.7s} N@c2+ {+0.91/25 5.5s}
11. Ke2 {+0.08/22 2.6s} Bf5 {+1.50/21 5.5s} 12. Qxa8 {-1.30/19 2.7s}
Be7 {+1.64/23 5.6s} 13. N5f3 {-0.89/19 2.6s} Nc6 {+0.99/38 5.6s}
14. R@c8 {-0.94/34 2.7s} O-O {+0.35/36 5.5s} 15. Rxd8 {-1.12/27 2.7s}
Rxd8 {+0.58/34 5.3s} 16. Qxd8+ {-0.20/33 2.4s} Nxd8 {+0.46/35 5.2s}
17. Q@e8+ {+0.18/31 2.7s} Q@f8 {+0.57/30 5.6s} 18. Qxd7 {-0.52/23 2.7s}
P@e3 {+0.48/26 5.9s} 19. Bxe3 {-0.31/25 2.8s} Nxe3 {+0.23/24 5.8s}
20. R@e8 {+0.14/22 2.7s} Nxf1 {-0.01/22 5.9s} 21. Kxf1 {+1.10/21 2.7s}
B@b5+ {+0.29/28 6.1s} 22. Qxb5 {-0.26/25 3.0s} B@d3+ {+1.03/30 6.5s}
23. B@e2 {-0.41/23 2.9s} Bxb5 {+0.91/27 6.2s} 24. Rxf8+ {-0.81/27 3.0s}
Bxf8 {+0.93/30 6.1s} 25. Bxb5 {-0.16/21 2.9s} Bxb1 {+0.82/24 5.9s}
26. P@e7 {-0.63/22 3.0s} R@c1+ {+2.46/28 6.3s} 27. B@e1 {-1.25/24 2.9s}
Bxe7 {+2.76/25 6.1s} 28. Q@e8+ {-2.49/25 2.9s} Q@f8 {+2.22/25 6.4s}
29. Qxf8+ {-2.57/22 2.9s} Bxf8 {+3.09/22 5.8s} 30. Q@g5 {-1.91/21 2.8s}
Rxe1+ {+1.98/21 6.2s} 31. Nxe1 {-2.07/17 3.0s} R@f5+ {+1.84/18 6.0s}
32. Qxf5 {-1.52/18 2.9s} Bxf5 {+2.12/22 5.9s} 33. R@g3 {-0.64/15 2.8s}
P@g4 {+1.56/19 5.7s} 34. R@e8 {-1.46/19 2.8s} Q@f4+ {+3.21/26 5.4s}
35. Rf3 {-2.16/16 2.6s} R@f2+ {+7.58/21 3.6s} 36. Rxf2 {-7.02/16 1.7s}
Qxf2+ {+9.14/20 2.7s} 37. Kxf2 {-2.47/1 0.026s} Q@f4+ {+6.46/26 4.7s}
38. Nef3 {+0.08/17 2.9s} B@e3+ {+0.96/23 5.9s} 39. Ke1 {-0.50/19 2.9s}
Qd6 {+2.24/25 6.1s} 40. Q@e2 {-1.71/25 3.0s} R@c1+ {+4.03/26 6.3s}
41. N@d1 {-3.21/21 3.0s} gxf3 {+3.83/23 6.2s} 42. Nxf3 {-3.89/20 2.9s}
N@f4 {+3.66/25 6.4s} 43. Qxe3 {-3.73/20 2.9s} Nxg2+ {+3.17/26 6.4s}
44. Kf2 {-3.03/22 3.1s} Rxd1 {+2.78/25 6.6s} 45. Kxg2 {-3.27/22 3.0s}
P@h3+ {+2.51/27 6.4s} 46. Kf2 {-3.56/1 0.004s} N@g4+ {+2.86/26 6.4s}
47. Ke2 {-3.28/1 0.003s} Nxe3 {+2.41/24 6.2s} 48. Rxd1 {-1.40/19 2.9s}
Nxd1 {+1.78/28 6.1s} 49. N@h6+ {-1.75/16 2.9s} gxh6 {-6.14/20 3.3s}
50. R@g3+ {-1.64/20 2.8s} R@g6 {+6.05/19 5.9s} 51. R@g7+ {-4.01/19 2.9s}
Kh8 {+9.10/21 5.7s} 52. Rxf8+ {-14.01/14 2.6s} Qxf8 {+12.04/20 5.2s}
53. B@e3 {-8.62/13 2.7s} N@f4+ {+16.04/17 5.5s} 54. Ke1 {-9.39/18 2.6s}
Nxe3 {+13.08/19 5.7s} 55. R3xg6 {-10.85/18 2.7s} Q@d1+ {+14.93/22 4.9s}
56. Kf2 {-13.36/1 0.026s} R@f1+ {+18.40/21 3.8s} 57. Kg3 {-20.92/19 2.2s}
Qxf3+ {+21.84/20 4.1s} 58. Kh4 {-24.33/1 0.003s} B@g5+ {+22.56/19 3.2s}
59. Rxg5 {-24.16/1 0.003s} hxg5+ {+23.03/18 3.0s} 60. Rxg5 {-22.65/14 1.6s}
R@g4+ {+38.91/17 2.3s} 61. Rxg4 {-21.27/1 0.026s}
Qxg4# {+M1/6 1.1s, Black mates} 0-1

[Event "No-Q-1600sim"]
[Site "?"]
[Date "2019.04.29"]
[Round "50"]
[White "CrazyAra-Dev-0.4.1-No-Q-1600sim"]
[Black "CrazyAra-Dev-0.4.1-No-Q-800sim"]
[Result "1-0"]
[PlyCount "127"]
[TimeControl "40/1200"]
[Variant "crazyhouse"]

1. c3 {book} b6 {book} 2. d4 {book} Bb7 {book} 3. f3 {-0.54/25 4.8s}
Nf6 {+0.67/23 2.4s} 4. e4 {-0.86/24 5.3s} Nxe4 {+1.60/22 2.6s}
5. fxe4 {-1.20/22 5.5s} Bxe4 {+1.52/18 2.6s} 6. N@g5 {-0.96/23 5.7s}
P@c2 {+1.21/19 2.7s} 7. Qh5 {-0.83/22 5.5s} Bg6 {+0.48/21 2.6s}
8. Qf3 {-0.68/28 5.7s} cxb1=Q {+1.08/27 2.7s} 9. Rxb1 {-0.55/26 5.4s}
e6 {+1.23/16 2.6s} 10. P@b7 {-1.01/26 5.6s} N@c2+ {+1.40/21 2.6s}
11. Kf2 {-1.91/22 5.8s} P@e3+ {+2.33/21 2.8s} 12. Bxe3 {-2.16/25 5.8s}
Nxe3 {+2.35/19 2.8s} 13. bxa8=Q {-2.31/20 5.6s} B@d5 {+2.31/19 2.8s}
14. Qaxd5 {-1.67/24 5.6s} Nxd5 {+1.40/16 2.6s} 15. N1h3 {-1.42/20 5.4s}
Be7 {+2.24/20 2.7s} 16. P@h6 {-0.36/27 5.7s} gxh6 {+1.01/21 2.7s}
17. Nxf7 {-0.79/27 6.0s} Bxf7 {+0.88/22 2.8s} 18. P@g7 {-0.97/21 5.7s}
Rg8 {+0.78/19 2.8s} 19. R@h8 {-1.42/21 5.6s} N@f6 {+1.62/18 2.7s}
20. Rxg8+ {-2.12/19 5.4s} Bxg8 {+1.98/15 2.7s} 21. Bc4 {-1.64/18 5.6s}
P@e3+ {+1.27/14 2.7s} 22. Ke1 {-1.66/22 5.7s} P@g4 {+2.38/20 2.7s}
23. B@h5+ {-2.02/20 5.7s} R@f7 {+2.73/19 2.8s} 24. Bxg4 {-2.70/22 6.0s}
Rxg7 {+2.95/13 2.8s} 25. Bxd5 {-2.68/23 5.8s} P@f2+ {+3.11/19 2.8s}
26. Ke2 {-2.25/23 5.9s} exd5 {+3.10/17 2.8s} 27. Bh5+ {-2.05/23 6.0s}
B@g6 {+2.50/21 2.9s} 28. Bxg6+ {-2.25/23 6.3s} hxg6 {+2.18/20 2.9s}
29. Qxe3 {-2.10/21 6.1s} Ng4 {+2.48/20 3.0s} 30. Qf3 {-1.65/22 6.3s}
B@f5 {+2.75/17 3.0s} 31. P@d3 {-1.91/18 6.1s} Nc6 {+2.10/17 3.0s}
32. R@h8 {-0.93/26 6.3s} Nxd4+ {+1.68/32 3.0s} 33. cxd4 {-1.06/29 6.5s}
P@e4 {+1.78/30 3.0s} 34. P@f7+ {-0.92/28 6.6s} Rxf7 {+1.19/23 3.1s}
35. Rxg8+ {-1.10/23 6.4s} Bf8 {+1.34/21 3.0s} 36. dxe4 {-1.28/33 6.5s}
dxe4 {+1.05/23 3.0s} 37. Qb3 {-0.89/24 6.3s} P@d3+ {+0.08/17 3.0s}
38. Kd2 {0.00/18 6.2s} e3+ {-0.12/16 2.8s} 39. Kc3 {-0.55/20 6.2s}
a5 {+2.15/18 2.9s} 40. a3 {-1.41/22 6.2s} Qe7 {+2.23/20 3.0s}
41. N@d5 {-2.28/20 6.1s} P@b4+ {+2.31/20 2.9s} 42. Kc4 {-0.27/20 6.2s}
Qd6 {+1.25/18 2.9s} 43. Kb5 {+0.33/22 6.2s} c6+ {+0.28/17 3.0s}
44. Ka6 {+0.41/26 6.5s} cxd5 {+0.06/15 2.9s} 45. N@b7 {+0.62/23 6.0s}
N@c7+ {-0.68/20 2.9s} 46. Ka7 {+0.63/1 0.001s} Nb5+ {-0.43/20 2.8s}
47. Ka8 {+1.18/23 6.0s} Qc6 {-0.63/21 2.9s} 48. P@g7 {+1.07/25 6.1s}
Nc7+ {-1.49/19 2.9s} 49. Kb8 {+1.08/31 6.5s} Nb5 {-0.57/24 3.1s}
50. gxf8=Q+ {+0.78/24 6.2s} Rxf8 {-0.87/1 0.024s} 51. Rxf8+ {+0.81/29 6.4s}
Kxf8 {-0.55/21 2.9s} 52. R@d8+ {+1.35/30 6.2s} R@e8 {-1.06/24 3.1s}
53. Rxe8+ {+1.16/29 6.4s} Kxe8 {-0.93/22 3.0s} 54. R@d8+ {+1.57/26 6.3s}
Ke7 {-1.56/25 3.1s} 55. B@d6+ {+3.77/27 6.7s} Nxd6 {-2.51/24 3.2s}
56. B@f8+ {+4.04/24 6.7s} Kf7 {-4.22/22 3.1s} 57. Bxd6 {+6.31/22 6.2s}
Qxb7+ {-4.62/18 3.1s} 58. Kxb7 {+4.53/1 0.011s} B@c6+ {-6.26/15 2.8s}
59. Ka6 {+8.81/18 5.6s} P@b7+ {-7.82/13 2.9s} 60. Kxb6 {+15.40/19 4.6s}
R@a6+ {-12.97/15 2.5s} 61. Kc7 {+15.93/17 4.1s} N@e6+ {-15.11/16 2.4s}
62. Kb8 {+21.21/19 3.0s} Nxd8 {-21.89/14 1.8s} 63. Q@f8+ {+42.18/17 2.3s}
Ke6 {-18.84/1 0.023s} 64. Qe7# {+M1/7 1.3s, White mates} 1-0

[Event "No-Q-1600sim"]
[Site "?"]
[Date "2019.04.29"]
[Round "50"]
[White "CrazyAra-Dev-0.4.1-No-Q-800sim"]
[Black "CrazyAra-Dev-0.4.1-No-Q-1600sim"]
[Result "0-1"]
[PlyCount "82"]
[TimeControl "40/1200"]
[Variant "crazyhouse"]

1. e4 {+0.57/16 2.4s} e5 {-0.67/22 4.9s} 2. Nf3 {+0.63/18 2.6s}
Nc6 {-0.64/27 5.4s} 3. Bc4 {+0.55/19 2.5s} Be7 {-0.49/25 5.1s}
4. d4 {+0.87/20 2.7s} exd4 {-0.68/25 5.7s} 5. Nxd4 {+0.77/21 2.7s}
Nxd4 {-0.54/23 5.5s} 6. Qxd4 {+0.53/23 2.8s} Bf6 {-0.37/23 6.0s}
7. e5 {+0.45/17 2.7s} N@c6 {-0.42/21 5.7s} 8. Qe3 {+0.52/21 2.8s}
Nxe5 {-0.65/23 6.0s} 9. P@d4 {+0.29/18 2.7s} d6 {-0.32/21 5.7s}
10. dxe5 {+0.30/18 2.8s} dxe5 {-1.05/25 5.7s} 11. N@f3 {+1.03/14 2.7s}
Bg4 {+0.11/19 5.5s} 12. Nc3 {+0.32/16 2.7s} P@d4 {-0.06/24 5.8s}
13. Qe4 {+0.42/20 2.8s} Bxf3 {-0.42/21 5.8s} 14. Qxf3 {+0.40/19 2.8s}
dxc3 {-0.60/26 6.1s} 15. bxc3 {+0.73/23 2.8s} P@b2 {-0.35/24 5.8s}
16. Bxf7+ {+0.43/21 2.8s} Kxf7 {-0.82/25 6.1s} 17. N@g5+ {+0.91/21 2.9s}
Ke7 {-0.85/21 5.8s} 18. B@a3+ {+0.84/19 2.9s} c5 {+0.01/19 5.8s}
19. Baxb2 {+0.25/17 2.7s} B@c6 {-0.13/20 5.8s} 20. P@e4 {+0.17/18 2.8s}
h6 {+0.64/20 6.0s} 21. P@f7 {-0.10/17 2.9s} hxg5 {+0.29/22 5.9s}
22. fxg8=Q {-0.10/16 2.8s} Rxg8 {-0.01/23 6.1s} 23. N@g6+ {+0.27/19 2.9s}
Kd7 {-0.15/21 6.0s} 24. P@d5 {+0.40/20 2.8s} Ba4 {+0.74/22 6.1s}
25. Qf5+ {-1.73/20 2.8s} Kc7 {+2.86/21 5.9s} 26. Nxe5 {-2.25/19 2.9s}
N@h4 {+3.69/22 6.0s} 27. Qe6 {-3.98/20 2.9s} Nxg2+ {+4.41/22 5.9s}
28. Kf1 {-3.86/21 2.9s} Bxe5 {+5.28/22 5.9s} 29. Qxe5+ {-5.28/21 3.0s}
P@d6 {+5.14/20 6.0s} 30. Bxg5 {-3.95/18 2.9s} dxe5 {+4.97/22 6.2s}
31. Bxd8+ {-4.39/19 2.9s} Raxd8 {+4.97/19 5.9s} 32. Q@e7+ {-4.03/14 2.8s}
Rd7 {+5.43/22 6.0s} 33. Qxc5+ {-4.40/21 3.0s} N@c6 {+5.31/21 6.0s}
34. P@d6+ {-4.23/18 3.0s} Kb8 {+6.86/23 5.7s} 35. P@c7+ {-6.14/17 2.8s}
Ka8 {+7.24/26 5.4s} 36. B@a6 {-5.48/16 2.8s} N@d2+ {+9.46/24 5.0s}
37. Ke2 {-7.96/23 2.4s} Q@f3+ {+9.82/22 5.2s} 38. Kxd2 {-3.19/1 0.025s}
B@g5+ {+11.37/20 4.6s} 39. P@e3 {-12.90/19 2.5s} Qxf2+ {+15.17/19 4.1s}
40. Kd3 {-11.21/16 2.1s} Qxc2+ {+19.72/21 3.0s} 41. Kc4 {-15.80/1 0.025s}
N@d2# {+M1/19 2.8s, Black mates} 0-1
