# Supplementary material for: Learning to Play the Chess Variant Crazyhouse Above World Champion Level With Deep Neural Networks and Human Data
Source: Front Artif Intell. 2020 Apr 28;3:24. doi: 10.3389/frai.2020.00024 (PMC7861260; doi:10.3389/frai.2020.00024)
Supplement: Supplementary file 2 [file Data_Sheet_2.ZIP › default/2400sim_vs_800sim_100_matches.pgn]

Score of CrazyAra-Dev-0.4.1-No-Q-2400sim vs CrazyAra-Dev-0.4.1-No-Q-800sim: 93 - 6 - 1 [0.935]
Elo difference: 463.16 +/- 168.96

100 of 100 games finished.


[Event "No-Q-2400sim"]
[Site "?"]
[Date "2019.04.30"]
[Round "1"]
[White "CrazyAra-Dev-0.4.1-No-Q-2400sim"]
[Black "CrazyAra-Dev-0.4.1-No-Q-800sim"]
[Result "1-0"]
[PlyCount "79"]
[TimeControl "40/1200"]
[Variant "crazyhouse"]

1. e4 {+0.63/24 7.9s} Nc6 {-0.36/15 2.6s} 2. Nc3 {+0.78/24 8.1s}
Nf6 {-0.77/22 2.5s} 3. d4 {+0.88/24 8.2s} d5 {-1.13/19 2.4s}
4. e5 {+0.90/26 8.6s} Ne4 {-0.89/23 2.5s} 5. Be3 {+1.08/25 8.4s}
Bf5 {-1.04/21 2.6s} 6. Bd3 {+0.71/27 9.0s} e6 {-0.84/24 2.7s}
7. Nge2 {+0.65/24 8.7s} Nxc3 {-0.42/18 2.5s} 8. bxc3 {+0.35/26 8.8s}
N@h4 {-0.05/20 2.6s} 9. Rg1 {+0.78/25 8.6s} Bxd3 {-0.28/23 2.6s}
10. cxd3 {+0.74/25 8.9s} B@f3 {-0.47/23 2.8s} 11. B@h3 {+0.75/27 8.8s}
Bxg2 {-0.69/19 2.7s} 12. Bxg2 {+0.47/23 9.2s} P@f3 {-1.25/19 2.8s}
13. Bh1 {+1.45/23 9.0s} fxe2 {-2.09/21 2.7s} 14. Qxe2 {+1.17/25 9.2s}
Nxd4 {-1.17/20 2.8s} 15. Bxd4 {+1.02/22 9.0s} N@f4 {-0.76/18 2.6s}
16. B@a4+ {+1.05/23 9.2s} c6 {-0.62/21 2.8s} 17. Qg4 {+0.58/22 8.9s}
P@g2 {-0.23/20 2.7s} 18. Bxg2 {+0.17/27 9.3s} Nfxg2+ {-0.04/19 2.8s}
19. Kd2 {+0.24/23 8.9s} h5 {+0.02/16 2.6s} 20. Qd1 {+0.39/24 8.9s}
B@g5+ {+0.06/20 2.7s} 21. Kc2 {+1.09/26 9.1s} b5 {-1.09/21 2.7s}
22. Bb3 {+1.61/24 8.9s} c5 {-1.76/21 2.7s} 23. P@b7 {+1.81/26 8.9s}
Rb8 {-1.33/19 2.6s} 24. N@c6 {+1.15/28 9.1s} cxd4 {-2.06/23 2.8s}
25. Nxd8 {+1.73/22 8.7s} Kxd8 {-1.36/17 2.5s} 26. P@d6 {+4.15/27 9.4s}
N@a3+ {-3.24/21 2.9s} 27. Kb2 {-0.63/1 0.012s} dxc3+ {-3.00/19 2.8s}
28. Kxa3 {+4.02/24 9.3s} B@c5+ {-3.28/21 2.9s} 29. N@b4 {+5.20/25 9.3s}
Bxb4+ {-3.11/15 2.8s} 30. Kxb4 {+1.56/1 0.014s} P@c5+ {-3.16/19 2.8s}
31. Kxc5 {+6.85/22 9.0s} Rxb7 {-4.00/17 2.7s} 32. Q@a8+ {+14.07/24 6.6s}
N@b8 {-10.08/16 1.9s} 33. Qxb7 {+13.78/22 7.8s} Bxd6+ {-10.66/17 2.3s}
34. exd6 {+14.09/20 8.2s} P@b6+ {-12.50/19 2.5s} 35. Kb4 {+17.29/18 8.3s}
a5+ {-15.72/12 2.4s} 36. Kxb5 {+18.98/19 6.6s} P@c6+ {-18.54/15 2.0s}
37. Kxb6 {+19.66/18 6.2s} Nd7+ {-17.76/14 1.8s} 38. Kxa5 {+26.05/18 5.3s}
Ke8 {-24.44/15 1.4s} 39. N@c7+ {+28.08/19 4.5s} Kf8 {-26.73/12 0.88s}
40. R@e8# {+M1/15 2.8s, White mates} 1-0

[Event "No-Q-2400sim"]
[Site "?"]
[Date "2019.04.30"]
[Round "1"]
[White "CrazyAra-Dev-0.4.1-No-Q-800sim"]
[Black "CrazyAra-Dev-0.4.1-No-Q-2400sim"]
[Result "0-1"]
[PlyCount "72"]
[TimeControl "40/1200"]
[Variant "crazyhouse"]

1. e4 {book} Nf6 {-0.51/23 7.6s} 2. Nc3 {+0.66/18 2.4s} e5 {-0.59/24 8.2s}
3. Nf3 {+0.64/21 2.5s} Nc6 {-0.64/26 8.3s} 4. Bc4 {+0.65/18 2.5s}
Be7 {-0.76/25 8.7s} 5. d4 {+0.92/20 2.7s} exd4 {-0.92/22 8.7s}
6. Nxd4 {+0.96/18 2.6s} d5 {-0.51/25 9.1s} 7. Nxc6 {+0.89/19 2.7s}
bxc6 {-0.77/25 9.0s} 8. exd5 {+0.80/21 2.6s} N@h4 {-0.52/31 9.1s}
9. Rg1 {+0.65/22 2.7s} cxd5 {-0.37/23 8.8s} 10. Nxd5 {+0.55/21 2.7s}
Nxd5 {-0.48/28 9.1s} 11. Bxd5 {+0.49/23 2.7s} Be6 {-0.25/26 8.9s}
12. N@h5 {+0.92/21 2.7s} Bxd5 {-0.42/31 9.4s} 13. Nxg7+ {+0.71/24 2.8s}
Kf8 {-0.58/28 9.0s} 14. Bh6 {+0.69/21 2.7s} P@d2+ {+0.98/31 9.8s}
15. Qxd2 {-0.62/26 2.8s} N@f3+ {+1.05/29 9.8s} 16. gxf3 {-0.59/24 2.8s}
Nxf3+ {+1.15/29 9.9s} 17. Kd1 {-0.71/25 3.0s} Nxd2 {+1.37/28 9.5s}
18. Ne6+ {-0.93/20 2.9s} Ke8 {+1.37/1 0.003s} 19. N@g7+ {-0.96/21 2.9s}
Kd7 {+1.28/1 0.002s} 20. N@e5+ {-0.37/18 2.7s} Kc8 {+0.89/28 9.5s}
21. Nxd8 {-0.89/20 2.9s} Rxd8 {+0.90/22 9.1s} 22. P@d7+ {-1.17/19 2.8s}
Rxd7 {+1.75/27 9.5s} 23. Q@e8+ {-1.75/20 2.8s} Q@d8 {+1.94/25 9.4s}
24. Qxd8+ {-1.99/17 2.8s} Bxd8 {+2.04/30 9.5s} 25. Nxd7 {-1.38/23 3.0s}
P@e2+ {+2.27/33 9.5s} 26. Kc1 {-1.37/20 2.9s} Q@f1+ {+3.14/32 9.4s}
27. R@e1 {-1.85/25 3.0s} Qxg1 {+2.17/29 9.5s} 28. Rxg1 {-1.91/23 2.9s}
R@f1+ {+2.37/29 9.1s} 29. Kxd2 {-1.72/24 2.8s} N@f3+ {+2.35/23 8.9s}
30. Kxe2 {-2.29/20 2.7s} Nxg1+ {+5.72/20 7.4s} 31. Kxf1 {-4.79/22 2.2s}
P@g2+ {+11.33/23 5.3s} 32. Ke1 {-7.36/16 1.7s} Nf3+ {+13.98/18 3.7s}
33. Ke2 {-10.93/16 1.0s} B@f1+ {+15.71/16 3.8s} 34. Ke3 {-11.00/11 1.2s}
R@e4+ {+20.04/17 2.4s} 35. Kxf3 {-14.35/1 0.002s} g1=N+ {+32.80/11 2.3s}
36. Kg3 {-31.88/1 0.002s} P@h4# {+M1/5 1.7s, Black mates} 0-1

[Event "No-Q-2400sim"]
[Site "?"]
[Date "2019.04.30"]
[Round "2"]
[White "CrazyAra-Dev-0.4.1-No-Q-2400sim"]
[Black "CrazyAra-Dev-0.4.1-No-Q-800sim"]
[Result "1-0"]
[PlyCount "69"]
[TimeControl "40/1200"]
[Variant "crazyhouse"]

1. e4 {book} e5 {-0.64/15 2.2s} 2. Nf3 {+0.57/23 8.0s} Nc6 {-0.58/20 2.4s}
3. Bc4 {+0.63/27 8.5s} Be7 {-0.36/21 2.4s} 4. d4 {+0.75/25 8.6s}
exd4 {-0.80/22 2.6s} 5. Nxd4 {+0.57/26 9.1s} Nxd4 {-0.60/20 2.6s}
6. Qxd4 {+0.46/26 8.9s} Bf6 {-0.23/22 2.7s} 7. e5 {+0.45/25 9.1s}
N@c6 {-0.48/19 2.6s} 8. Qe3 {+0.56/22 8.7s} Nxe5 {-0.37/19 2.7s}
9. P@d4 {+1.05/25 8.9s} d6 {-0.15/17 2.7s} 10. dxe5 {+0.81/20 8.6s}
dxe5 {-0.28/19 2.6s} 11. Qb3 {+1.75/24 8.8s} P@e6 {-1.87/19 2.7s}
12. Nc3 {+2.15/22 8.6s} P@d5 {-2.25/16 2.6s} 13. Bb5+ {+2.07/22 8.7s}
P@c6 {-2.10/19 2.6s} 14. Be2 {+1.79/21 8.5s} h5 {-0.80/16 2.5s}
15. N@a5 {+3.16/27 8.9s} Rb8 {-3.06/18 2.7s} 16. Nxc6 {+4.50/27 9.2s}
bxc6 {-4.33/25 2.8s} 17. Qxb8 {+4.09/26 9.4s} N@d4 {-3.99/24 2.9s}
18. Bd1 {+4.33/23 9.1s} Ne7 {-3.97/25 2.9s} 19. P@g5 {+6.48/25 9.5s}
Nef5 {-6.26/19 2.8s} 20. gxf6 {+6.29/23 9.1s} gxf6 {-5.82/20 2.8s}
21. B@c5 {+7.01/25 9.0s} P@d6 {-7.05/19 2.7s} 22. Bxa7 {+8.09/21 9.0s}
O-O {-6.80/19 2.7s} 23. P@e3 {+9.73/22 9.1s} Nb5 {-9.62/18 2.8s}
24. Nxb5 {+9.66/21 9.0s} cxb5 {-9.29/17 2.8s} 25. Bxh5 {+10.03/25 9.1s}
N@c6 {-9.59/17 2.8s} 26. Qxb5 {+9.52/23 9.4s} Nxa7 {-9.32/22 2.9s}
27. Qe2 {+10.00/27 9.3s} B@g6 {-9.26/21 2.9s} 28. Bxg6 {+9.91/21 9.4s}
fxg6 {-9.27/17 2.9s} 29. P@h5 {+11.72/22 9.4s} gxh5 {-12.92/18 2.8s}
30. Qxh5 {+14.46/23 8.0s} P@h7 {-11.34/18 2.4s} 31. P@g6 {+18.22/23 7.0s}
hxg6 {-17.06/20 2.1s} 32. Qxg6+ {+20.47/22 6.0s} P@g7 {-20.49/18 1.9s}
33. P@h7+ {+24.03/23 4.5s} Kh8 {-21.99/1 0.002s} 34. R@g8+ {+27.93/21 4.2s}
Rxg8 {-25.26/1 0.001s} 35. N@f7# {+M1/15 2.2s, White mates} 1-0

[Event "No-Q-2400sim"]
[Site "?"]
[Date "2019.04.30"]
[Round "2"]
[White "CrazyAra-Dev-0.4.1-No-Q-800sim"]
[Black "CrazyAra-Dev-0.4.1-No-Q-2400sim"]
[Result "0-1"]
[PlyCount "56"]
[TimeControl "40/1200"]
[Variant "crazyhouse"]

1. e4 {book} e6 {book} 2. Nc3 {+0.93/18 2.3s} Nc6 {-0.69/27 8.0s}
3. d4 {+0.71/21 2.5s} d5 {-0.50/30 8.4s} 4. Nf3 {+0.87/19 2.5s}
Nf6 {-0.42/28 8.5s} 5. e5 {+0.50/26 2.7s} Ne4 {-0.86/32 9.4s}
6. Bd3 {+0.69/23 2.7s} Bb4 {-1.01/26 9.0s} 7. O-O {+1.00/24 2.9s}
Bxc3 {-0.67/32 9.4s} 8. bxc3 {+0.71/21 2.7s} Nxc3 {-0.81/26 9.1s}
9. Bg5 {+1.12/21 2.8s} Nxd1 {-0.67/28 9.0s} 10. Bxd8 {+1.17/20 2.7s}
P@e4 {-0.54/26 8.8s} 11. Bb5 {+0.28/21 2.7s} Q@d7 {-1.36/25 8.5s}
12. Bxc6 {-0.26/18 2.6s} bxc6 {-0.72/26 8.5s} 13. N@f6+ {+1.23/18 2.6s}
gxf6 {-0.70/30 8.9s} 14. Q@g7 {+1.66/23 2.5s} N@g6 {-0.70/28 8.7s}
15. Qxh8+ {+1.31/23 2.7s} B@f8 {-0.20/35 9.1s} 16. Qxf8+ {+1.37/21 2.6s}
Nxf8 {+0.05/33 8.8s} 17. R@e7+ {+0.74/23 2.7s} Qxe7 {-0.83/25 8.8s}
18. Bxe7 {+0.93/17 2.5s} Q@d7 {+0.09/29 8.5s} 19. Raxd1 {+0.48/19 2.6s}
R@g8 {+0.83/28 9.1s} 20. Bxf6 {-0.49/26 2.7s} exf3 {+1.46/26 8.9s}
21. P@g7 {-0.61/24 2.8s} N@e2+ {+2.18/30 9.5s} 22. Kh1 {+0.55/1 0.014s}
fxg2+ {+1.63/27 9.0s} 23. Kxg2 {-2.73/1 0.014s} Nf4+ {+2.70/25 9.0s}
24. Kg3 {-0.59/19 2.7s} N8g6 {+3.35/19 8.4s} 25. h3 {-1.82/17 2.6s}
Rxg7 {+2.11/20 8.4s} 26. Bxg7 {-4.16/15 2.3s} P@h4+ {+12.55/18 3.9s}
27. Kf3 {-8.87/15 1.4s} P@e4+ {+17.12/17 2.8s} 28. Ke3 {-23.68/14 0.71s}
N@c4# {+M1/4 1.6s, Black mates} 0-1

[Event "No-Q-2400sim"]
[Site "?"]
[Date "2019.04.30"]
[Round "3"]
[White "CrazyAra-Dev-0.4.1-No-Q-2400sim"]
[Black "CrazyAra-Dev-0.4.1-No-Q-800sim"]
[Result "1-0"]
[PlyCount "57"]
[TimeControl "40/1200"]
[Variant "crazyhouse"]

1. e4 {book} e6 {book} 2. Nc3 {+0.89/27 7.8s} d5 {-0.90/22 2.4s}
3. exd5 {+0.92/23 8.1s} exd5 {-0.97/21 2.5s} 4. Nf3 {+1.07/22 8.1s}
Nf6 {-1.00/15 2.4s} 5. Bb5+ {+1.20/26 8.5s} c6 {-1.14/18 2.5s}
6. Qe2+ {+1.15/25 8.5s} Be7 {-1.16/23 2.6s} 7. P@e5 {+0.97/28 8.8s}
Nh5 {-0.09/21 2.6s} 8. d4 {-0.31/24 8.6s} cxb5 {+0.36/18 2.7s}
9. Qxb5+ {-0.22/24 9.0s} Nc6 {+0.47/16 2.6s} 10. P@d6 {-0.17/22 8.7s}
B@c4 {+0.63/21 2.7s} 11. Qxc4 {-0.23/23 9.1s} dxc4 {+0.04/19 2.8s}
12. dxe7 {-0.26/22 8.9s} Qxe7 {+0.06/18 2.7s} 13. B@d6 {-0.17/21 8.9s}
Qd7 {-0.31/16 2.7s} 14. d5 {+0.38/24 9.1s} P@g4 {-0.58/19 2.8s}
15. dxc6 {+0.93/27 9.2s} bxc6 {-0.47/19 2.8s} 16. N@c5 {+1.14/26 9.1s}
gxf3 {-1.16/22 2.7s} 17. Nxd7 {+0.85/25 9.3s} P@e7 {-0.63/16 2.6s}
18. B@h3 {+0.88/22 8.9s} N@d4 {-1.07/15 2.6s} 19. Q@e4 {+2.30/22 9.1s}
Bxd7 {-2.08/20 2.7s} 20. Bxd7+ {+3.36/22 9.0s} Kxd7 {-2.95/18 2.7s}
21. Qxd4 {+4.20/22 8.7s} B@d5 {-3.05/17 2.6s} 22. B@g4+ {+5.73/26 8.5s}
P@e6 {-5.53/17 2.6s} 23. N@c5+ {+8.29/22 8.7s} Ke8 {-8.13/15 2.5s}
24. Bxf3 {+10.08/22 8.4s} Bxf3 {-11.95/16 2.5s} 25. P@d7+ {+18.27/23 5.8s}
Kf8 {-16.66/17 1.6s} 26. Bxe7+ {+19.24/21 5.4s} Kg8 {-16.30/17 1.7s}
27. d8=Q+ {+18.39/21 6.8s} Rxd8 {-32.91/18 2.3s} 28. Qxd8+ {+41.84/5 2.1s}
B@f8 {-41.59/4 0.61s} 29. Qxf8# {+M1/10 1.8s, White mates} 1-0

[Event "No-Q-2400sim"]
[Site "?"]
[Date "2019.04.30"]
[Round "3"]
[White "CrazyAra-Dev-0.4.1-No-Q-800sim"]
[Black "CrazyAra-Dev-0.4.1-No-Q-2400sim"]
[Result "0-1"]
[PlyCount "112"]
[TimeControl "40/1200"]
[Variant "crazyhouse"]

1. e4 {book} e5 {book} 2. Nf3 {book} Nc6 {-0.68/23 8.0s} 3. Bc4 {+0.59/20 2.4s}
Be7 {-0.50/26 8.5s} 4. d4 {+0.90/20 2.6s} exd4 {-0.63/27 8.8s}
5. Nxd4 {+0.75/21 2.6s} Nxd4 {-0.50/27 9.3s} 6. Qxd4 {+0.49/23 2.7s}
Bf6 {-0.27/25 8.8s} 7. e5 {+0.46/18 2.6s} N@c6 {-0.45/25 9.2s}
8. Qe3 {+0.53/20 2.7s} Nxe5 {-0.37/21 8.7s} 9. P@d4 {+0.27/18 2.6s}
d6 {-1.05/25 8.8s} 10. dxe5 {+0.31/18 2.7s} dxe5 {-0.80/19 8.6s}
11. N@f3 {+1.07/14 2.6s} Bg4 {-0.05/21 8.7s} 12. Nc3 {+0.34/16 2.6s}
P@d4 {-0.21/24 8.8s} 13. Qe4 {+0.31/19 2.7s} Bxf3 {-0.63/28 9.6s}
14. Qxf3 {+0.42/19 2.7s} dxc3 {-0.50/26 9.1s} 15. bxc3 {+0.72/23 2.8s}
P@b2 {-0.44/26 9.3s} 16. Bxf7+ {+0.46/23 2.8s} Kxf7 {-0.79/25 9.2s}
17. N@g5+ {+0.93/21 2.8s} Ke7 {-0.34/27 9.2s} 18. B@a3+ {+0.77/19 2.7s}
c5 {0.00/19 8.8s} 19. Baxb2 {+0.19/17 2.7s} B@c6 {+0.10/24 9.2s}
20. P@e4 {+0.12/18 2.7s} h6 {+0.74/19 9.0s} 21. P@f7 {-0.04/18 2.8s}
hxg5 {0.00/25 9.4s} 22. fxg8=Q {-0.14/15 2.7s} Rxg8 {-0.04/23 9.1s}
23. N@g6+ {+0.09/21 2.8s} Kd7 {+0.33/24 9.4s} 24. P@d5 {+0.37/20 2.8s}
Ba4 {+0.77/22 9.0s} 25. O-O {-0.19/21 2.8s} P@d6 {+1.84/20 9.0s}
26. Re1 {-1.03/20 2.7s} P@f4 {+2.20/21 9.0s} 27. Qg4+ {-2.88/16 2.8s}
Kc7 {+2.86/21 9.3s} 28. Qe2 {-1.69/15 2.7s} Bd7 {+1.95/20 8.9s}
29. c4 {-1.57/18 2.8s} N@g4 {+2.62/24 9.1s} 30. Bxf4 {-1.99/19 2.8s}
gxf4 {+2.64/27 9.7s} 31. P@c6 {-1.55/21 3.0s} B@h4 {+3.44/20 9.4s}
32. Rf1 {-2.30/16 2.8s} Bxf2+ {+4.07/26 9.7s} 33. Rxf2 {-4.59/21 2.9s}
Nxf2 {+4.05/23 9.3s} 34. B@a5+ {-3.33/18 2.8s} N@b6 {+5.08/25 9.3s}
35. Qxf2 {-4.19/18 2.8s} P@e3 {+4.57/35 9.6s} 36. N@b5+ {-4.16/32 2.9s}
Kb8 {+4.27/32 9.4s} 37. Qf3 {-3.14/31 2.8s} N@g5 {+4.91/32 9.7s}
38. Qe2 {-4.57/20 2.8s} bxc6 {+6.87/25 9.2s} 39. Nxd6 {-6.63/20 2.7s}
P@f2+ {+6.42/21 8.6s} 40. Kh1 {-5.96/19 2.6s} cxd5 {+6.51/22 8.9s}
41. Qf1 {-4.74/18 2.7s} P@c7 {+6.06/23 9.5s} 42. Bxe5 {-3.51/18 2.9s}
Bxe5 {+7.74/24 9.5s} 43. Bxb6 {-5.49/18 3.0s} Bxd6 {+10.72/20 9.1s}
44. N@a6+ {-8.64/16 2.8s} Kb7 {+11.94/20 8.5s} 45. Nxc5+ {-10.52/15 2.8s}
Bxc5 {+13.09/20 8.1s} 46. P@a6+ {-11.47/18 2.7s} Kxb6 {+14.56/17 8.2s}
47. Rb1+ {-12.42/15 2.8s} B@b4 {+15.98/19 8.4s} 48. Rxb4+ {-13.58/16 2.6s}
Bxb4 {+15.66/17 8.7s} 49. c5+ {-13.74/16 2.8s} Bxc5 {+17.14/20 9.3s}
50. P@a5+ {-15.22/14 2.9s} Kxa5 {+19.42/19 8.3s} 51. B@c3+ {-17.08/16 3.0s}
P@b4 {+21.05/17 8.3s} 52. Bxb4+ {-20.46/16 2.5s} Bxb4 {+24.87/15 6.6s}
53. c3 {-22.10/14 2.4s} R@g1+ {+31.25/15 5.5s} 54. Qxg1 {-32.42/1 0.003s}
fxg1=Q+ {+31.74/13 3.5s} 55. Kxg1 {-33.85/1 0.002s} P@f2+ {+36.21/9 3.3s}
56. Kf1 {-36.34/8 0.75s} Q@e1# {+M1/9 2.1s, Black mates} 0-1

[Event "No-Q-2400sim"]
[Site "?"]
[Date "2019.04.30"]
[Round "4"]
[White "CrazyAra-Dev-0.4.1-No-Q-2400sim"]
[Black "CrazyAra-Dev-0.4.1-No-Q-800sim"]
[Result "1-0"]
[PlyCount "81"]
[TimeControl "40/1200"]
[Variant "crazyhouse"]

1. e4 {book} e5 {book} 2. Nf3 {book} Nc6 {-0.58/20 2.4s} 3. Bc4 {+0.60/24 7.8s}
Be7 {-0.42/20 2.5s} 4. d4 {+0.68/27 8.8s} exd4 {-0.73/22 2.6s}
5. Nxd4 {+0.64/26 8.7s} Nxd4 {-0.61/22 2.7s} 6. Qxd4 {+0.63/26 9.3s}
Bf6 {-0.26/19 2.6s} 7. e5 {+0.37/24 8.8s} N@c6 {-0.37/21 2.8s}
8. Qe3 {+0.68/24 9.0s} Nxe5 {-0.30/19 2.6s} 9. P@f4 {+0.41/21 8.7s}
d6 {-0.30/18 2.7s} 10. fxe5 {+1.16/26 8.9s} dxe5 {-0.18/15 2.6s}
11. Qb3 {+1.83/22 8.5s} P@e6 {-1.76/16 2.6s} 12. Nc3 {+1.88/25 8.6s}
P@d5 {-2.30/19 2.6s} 13. Bb5+ {+2.24/22 8.6s} c6 {-2.69/19 2.6s}
14. Bxc6+ {+3.40/22 9.3s} bxc6 {-4.79/20 2.9s} 15. P@b7 {+3.45/21 9.2s}
Bxb7 {-5.78/18 2.7s} 16. Qxb7 {+4.11/23 9.3s} Ne7 {-5.13/18 2.8s}
17. N@c7+ {+4.51/22 9.3s} Qxc7 {-4.50/20 2.8s} 18. Qxc7 {+3.02/26 9.7s}
O-O {-4.07/20 2.9s} 19. B@g5 {+3.72/22 9.2s} B@h4 {-3.00/17 2.8s}
20. Bxf6 {+2.84/23 9.4s} Bxf6 {-2.70/20 2.8s} 21. B@g5 {+3.18/20 9.0s}
B@h4 {-2.06/17 2.4s} 22. Bxh4 {+3.15/22 9.4s} Bxh4 {-2.96/18 2.8s}
23. B@g3 {+2.98/20 9.2s} B@g5 {-2.01/17 2.8s} 24. Bxh4 {+3.25/22 9.6s}
Bxh4 {-2.71/18 2.9s} 25. N@h6+ {+3.56/20 9.1s} gxh6 {-3.62/17 2.8s}
26. Bxh6 {+3.64/22 9.2s} P@g7 {-3.20/17 2.8s} 27. Bxg7 {+4.18/20 9.1s}
Bxf2+ {-3.15/18 2.7s} 28. Kd1 {+4.37/21 9.2s} B@h5+ {-4.70/16 2.9s}
29. P@f3 {+5.10/25 9.2s} N@e3+ {-4.80/24 2.7s} 30. Kc1 {+5.01/25 9.2s}
P@d2+ {-4.60/24 2.9s} 31. Kb1 {+5.13/22 9.0s} Ng6 {-4.27/19 2.7s}
32. Bxe5 {+4.32/25 9.3s} P@g7 {-4.26/17 2.8s} 33. Bxg7 {+3.65/24 9.3s}
Nc4 {-4.11/15 2.8s} 34. Bf6 {+5.46/20 9.0s} N@a3+ {-4.62/19 2.6s}
35. bxa3 {+5.54/1 0.013s} Nxa3+ {-5.52/18 2.5s} 36. Kb2 {+2.64/1 0.014s}
Nc4+ {-7.12/16 2.4s} 37. Kb3 {+9.95/17 7.4s} Rab8+ {-7.27/16 2.4s}
38. P@b7 {+13.39/19 6.2s} Rxb7+ {-11.68/15 1.9s} 39. Qxb7 {+13.59/17 6.1s}
Na5+ {-11.95/15 2.0s} 40. Ka4 {+27.23/15 3.8s} Nxb7 {-41.28/10 0.98s}
41. Q@g7# {+M1/3 1.7s, White mates} 1-0

[Event "No-Q-2400sim"]
[Site "?"]
[Date "2019.04.30"]
[Round "4"]
[White "CrazyAra-Dev-0.4.1-No-Q-800sim"]
[Black "CrazyAra-Dev-0.4.1-No-Q-2400sim"]
[Result "0-1"]
[PlyCount "52"]
[TimeControl "40/1200"]
[Variant "crazyhouse"]

1. e4 {book} e5 {book} 2. Nf3 {book} Nc6 {book} 3. Bb5 {book}
Nf6 {+0.29/21 7.7s} 4. Nc3 {-0.04/21 2.4s} Be7 {+0.06/24 8.4s}
5. d4 {+0.42/19 2.6s} exd4 {-0.15/28 8.9s} 6. Nxd4 {+0.22/21 2.6s}
Nxd4 {-0.10/29 9.2s} 7. Qxd4 {+0.15/24 2.7s} P@h3 {+0.05/24 8.6s}
8. Rg1 {-0.17/20 2.6s} hxg2 {+0.20/27 8.9s} 9. Be2 {+0.20/19 2.6s}
N@e6 {+0.22/24 8.6s} 10. Qd3 {-0.16/19 2.6s} P@d4 {+1.02/29 9.2s}
11. Nd5 {-0.65/23 2.7s} Nxd5 {+1.06/27 8.9s} 12. exd5 {-0.74/21 2.7s}
N@f4 {+1.40/26 9.1s} 13. Qf3 {-1.19/22 2.7s} Bb4+ {+1.53/25 9.0s}
14. P@d2 {-1.82/22 2.7s} Nxe2 {+1.96/26 8.9s} 15. Qxe2 {-2.54/18 2.6s}
B@f1 {+2.49/23 8.7s} 16. Qe4 {-2.35/17 2.6s} Qe7 {+2.97/25 8.7s}
17. dxe6 {-1.82/24 2.7s} Qxe6 {+3.11/23 8.6s} 18. N@f6+ {-1.95/21 2.7s}
Kd8 {-0.85/27 7.6s} 19. N@e5 {-3.90/21 2.6s} Qxe5 {+18.23/27 7.1s}
20. Qxe5 {-14.64/26 2.0s} N@f3+ {+21.58/28 4.7s} 21. Kd1 {-16.23/1 0.002s}
P@e2+ {+19.96/23 4.8s} 22. Qxe2 {-17.31/1 0.002s} Bxe2+ {+23.32/26 3.5s}
23. Kxe2 {-20.00/1 0.002s} Nxg1+ {+22.42/24 3.7s} 24. Kd3 {-21.26/18 1.0s}
Q@e2+ {+25.65/21 2.9s} 25. Kxd4 {-15.33/1 0.015s} R@c4+ {+44.77/19 2.5s}
26. Kd5 {-18.94/1 0.014s} c6# {+M1/13 2.0s, Black mates} 0-1

[Event "No-Q-2400sim"]
[Site "?"]
[Date "2019.04.30"]
[Round "5"]
[White "CrazyAra-Dev-0.4.1-No-Q-2400sim"]
[Black "CrazyAra-Dev-0.4.1-No-Q-800sim"]
[Result "1-0"]
[PlyCount "79"]
[TimeControl "40/1200"]
[Variant "crazyhouse"]

1. e4 {book} e5 {book} 2. Nf3 {book} Nc6 {book} 3. Bb5 {book}
Bc5 {-0.30/17 2.3s} 4. O-O {+0.54/27 8.0s} Nf6 {-0.70/20 2.5s}
5. Nc3 {+0.66/35 8.5s} O-O {-0.83/22 2.5s} 6. d3 {+0.59/26 8.4s}
Nd4 {-0.33/22 2.5s} 7. Nxd4 {+1.05/23 8.5s} Bxd4 {-0.41/17 2.5s}
8. Bg5 {+1.23/23 8.1s} c6 {-0.86/18 2.5s} 9. N@f5 {+1.94/29 8.4s}
N@g6 {-1.26/19 2.6s} 10. Nxg7 {+3.39/32 8.3s} Kxg7 {-2.62/27 2.7s}
11. Bxf6+ {+3.11/33 8.8s} Kxf6 {-3.24/23 2.5s} 12. N@d5+ {+3.49/31 8.5s}
Kg7 {-3.79/30 2.8s} 13. P@f6+ {+2.73/32 9.5s} Kg8 {-3.62/25 2.6s}
14. Bxc6 {+3.03/30 9.0s} dxc6 {-2.82/26 2.9s} 15. P@e7 {+2.46/33 9.5s}
Qe8 {-3.15/24 2.7s} 16. exf8=Q+ {+2.25/26 9.0s} Qxf8 {-1.96/23 2.8s}
17. Qh5 {+2.57/33 9.3s} B@h6 {-2.34/25 2.8s} 18. Ne7+ {+2.26/31 9.6s}
Nxe7 {-1.89/26 2.9s} 19. fxe7 {+3.30/36 9.5s} Qxe7 {-2.21/25 2.8s}
20. Qxh6 {+1.82/24 9.1s} B@g7 {-1.37/22 2.8s} 21. Qxg7+ {+2.35/32 9.6s}
Kxg7 {-2.03/1 0.015s} 22. N@h5+ {+2.29/28 9.1s} Kg6 {-0.65/19 2.7s}
23. B@f3 {+2.13/32 9.9s} P@g4 {-2.02/24 2.8s} 24. B@f5+ {+2.10/29 9.6s}
Bxf5 {-2.19/24 2.8s} 25. exf5+ {+1.39/31 10s} Kxh5 {-1.89/24 2.9s}
26. Bxg4+ {+1.81/26 9.4s} Kxg4 {-2.16/21 2.7s} 27. R@g3+ {+1.79/29 9.7s}
Kxf5 {-1.97/21 2.7s} 28. B@h3+ {+1.69/25 9.1s} P@g4 {-1.37/19 2.7s}
29. Bxg4+ {+0.54/25 9.4s} Kg6 {-0.89/20 2.9s} 30. Ne4 {+0.99/23 9.4s}
f5 {-0.60/18 2.8s} 31. Bxf5+ {+0.72/25 9.5s} Kxf5 {-0.83/20 2.8s}
32. P@f6 {+1.02/20 9.3s} Qf7 {-1.22/21 2.8s} 33. Rg7 {+2.85/21 8.9s}
N@h3+ {-1.21/15 2.3s} 34. Kh1 {+3.36/21 8.3s} N@g4 {-1.42/15 2.3s}
35. Rxg4 {+8.09/22 8.5s} Kxg4 {-7.28/15 2.6s} 36. N@h6+ {+11.88/21 6.8s}
Kh5 {-10.23/18 2.3s} 37. Nxf7 {+13.11/18 5.7s} Q@e3 {-9.39/12 1.9s}
38. P@g4+ {+17.77/15 3.8s} Kxg4 {-15.34/14 0.96s} 39. P@f3+ {+28.79/13 2.7s}
Kf5 {-33.66/7 0.69s} 40. Q@g4# {+M1/5 1.7s, White mates} 1-0

[Event "No-Q-2400sim"]
[Site "?"]
[Date "2019.04.30"]
[Round "5"]
[White "CrazyAra-Dev-0.4.1-No-Q-800sim"]
[Black "CrazyAra-Dev-0.4.1-No-Q-2400sim"]
[Result "0-1"]
[PlyCount "72"]
[TimeControl "40/1200"]
[Variant "crazyhouse"]

1. e4 {book} e5 {book} 2. Nf3 {book} Nc6 {book} 3. Bc4 {book}
Be7 {-0.44/23 8.1s} 4. d4 {+0.91/20 2.5s} exd4 {-0.60/27 9.0s}
5. Nxd4 {+0.78/21 2.7s} Nxd4 {-0.46/25 8.6s} 6. Qxd4 {+0.58/20 2.7s}
Bf6 {-0.54/26 9.2s} 7. e5 {+0.33/22 2.8s} N@c6 {-0.42/23 8.8s}
8. Qe3 {+0.74/18 2.6s} Nxe5 {-0.72/24 8.9s} 9. P@d4 {+0.23/19 2.7s}
d6 {-0.81/21 8.8s} 10. dxe5 {+0.20/16 2.7s} dxe5 {-1.23/23 8.9s}
11. N@f3 {+0.43/18 2.6s} Bg4 {+0.03/20 8.5s} 12. Nc3 {+0.40/17 2.7s}
P@d4 {-0.18/30 9.1s} 13. Qe4 {+0.33/18 2.7s} Bxf3 {-0.51/28 9.1s}
14. Qxf3 {+0.52/20 2.8s} dxc3 {-0.74/27 9.4s} 15. bxc3 {+0.76/17 2.7s}
P@b2 {-0.48/24 9.0s} 16. Bxf7+ {+0.52/23 2.8s} Kxf7 {-0.45/25 9.3s}
17. N@g5+ {+0.84/21 2.7s} Ke7 {-0.69/23 8.9s} 18. B@a3+ {+1.00/20 2.8s}
c5 {-0.03/25 9.1s} 19. Baxb2 {+0.17/17 2.7s} B@c6 {-0.03/24 8.9s}
20. P@e4 {+0.22/15 2.7s} h6 {+0.24/26 9.3s} 21. P@f7 {-0.11/17 2.7s}
hxg5 {+0.01/24 9.3s} 22. fxg8=Q {-0.17/21 2.8s} Rxg8 {-0.05/24 9.2s}
23. N@g6+ {-0.11/16 2.7s} Kd6 {+0.10/24 9.1s} 24. P@d5 {-0.12/17 2.7s}
Bd7 {+0.87/22 9.0s} 25. Be3 {-0.48/16 2.7s} N@c4 {+1.62/20 9.0s}
26. Rd1 {-0.81/16 2.7s} Nxb2 {+2.39/25 9.3s} 27. Bxc5+ {-2.15/15 2.8s}
Kxc5 {+2.88/22 9.2s} 28. Nxe5 {-1.93/16 2.8s} Bxe5 {+5.01/22 9.6s}
29. P@d4+ {-3.53/17 2.9s} Kb6 {+4.80/19 9.3s} 30. dxe5 {-3.12/14 2.7s}
N@h4 {+5.64/20 9.3s} 31. Qe3+ {-4.94/14 2.8s} P@c5 {+5.78/18 9.2s}
32. B@a5+ {-4.48/16 2.8s} Kxa5 {+8.13/20 9.0s} 33. Qxc5+ {-7.39/17 2.8s}
B@b5 {+9.73/20 8.9s} 34. Qb4+ {-9.57/15 2.6s} Ka6 {+11.50/21 8.3s}
35. Qxb2 {-13.59/19 2.6s} N@f3+ {+27.96/18 3.7s} 36. gxf3 {-11.52/1 0.014s}
Nxf3# {+M1/8 1.6s, Black mates} 0-1

[Event "No-Q-2400sim"]
[Site "?"]
[Date "2019.04.30"]
[Round "6"]
[White "CrazyAra-Dev-0.4.1-No-Q-2400sim"]
[Black "CrazyAra-Dev-0.4.1-No-Q-800sim"]
[Result "1-0"]
[PlyCount "115"]
[TimeControl "40/1200"]
[Variant "crazyhouse"]

1. e4 {book} e5 {book} 2. Nf3 {book} Nc6 {book} 3. Bc4 {book}
Be7 {-0.36/20 2.4s} 4. d4 {+0.72/26 8.5s} exd4 {-0.81/22 2.6s}
5. Nxd4 {+0.65/26 9.2s} Nxd4 {-0.61/20 2.5s} 6. Qxd4 {+0.51/24 9.0s}
Bf6 {-0.23/22 2.7s} 7. e5 {+0.83/26 9.2s} N@c6 {-0.49/19 2.6s}
8. Qe3 {+0.55/22 8.8s} Nxe5 {-0.35/20 2.7s} 9. P@d4 {+1.07/26 8.9s}
d6 {-0.17/17 2.7s} 10. dxe5 {+0.83/20 8.7s} dxe5 {-0.28/19 2.6s}
11. Qb3 {+1.71/25 8.8s} P@e6 {-1.84/17 2.7s} 12. Nc3 {+2.16/22 8.6s}
a6 {-1.04/17 2.6s} 13. O-O {+1.14/24 8.8s} P@d5 {-1.10/23 2.7s}
14. Be2 {+1.25/26 8.8s} h5 {-0.48/15 2.5s} 15. Qa4+ {+1.27/30 9.0s}
Bd7 {-1.17/20 2.7s} 16. Qxd7+ {+2.02/29 9.0s} Qxd7 {-2.05/27 2.9s}
17. N@c5 {+1.69/28 9.3s} Qe7 {-1.77/25 2.8s} 18. B@d7+ {+1.97/28 9.4s}
Qxd7 {-1.57/26 2.9s} 19. Nxd7 {+0.79/27 9.6s} Kxd7 {-2.12/23 2.7s}
20. N@c5+ {+1.84/25 8.9s} Ke8 {-1.40/23 2.8s} 21. Q@d7+ {+1.15/27 9.3s}
Kf8 {-3.92/1 0.014s} 22. Qxc7 {+1.44/22 8.8s} P@h3 {-1.07/18 2.5s}
23. Nd7+ {+3.59/40 8.5s} Ke8 {-1.99/29 2.8s} 24. Nxe5 {+3.90/37 9.6s}
Bxe5 {-3.32/36 3.0s} 25. P@d7+ {+3.26/39 11s} Kf8 {-2.57/34 2.8s}
26. d8=Q+ {+2.94/33 9.9s} Rxd8 {-3.27/34 3.0s} 27. Qxd8+ {+3.53/35 10s}
B@e8 {-3.10/30 2.9s} 28. P@d7 {+2.70/31 9.8s} N@f6 {-4.00/30 2.9s}
29. dxe8=Q+ {+6.69/35 9.1s} Nxe8 {-4.15/1 0.015s} 30. B@c5+ {+6.79/33 8.9s}
P@d6 {-5.74/26 2.7s} 31. Bxd6+ {+8.06/30 8.7s} Bxd6 {-7.65/27 2.7s}
32. P@d7 {+7.48/28 8.9s} Nf6 {-6.51/25 2.7s} 33. dxe8=Q+ {+9.23/30 7.3s}
Nxe8 {-6.66/1 0.003s} 34. N@d7+ {+7.48/24 8.4s} Kg8 {-6.74/1 0.003s}
35. Qxe8+ {+9.43/26 6.9s} B@f8 {-6.43/18 2.4s} 36. R@g3 {+6.84/20 8.5s}
P@g4 {-5.37/15 2.5s} 37. gxh3 {+7.37/25 9.1s} N@c7 {-5.45/18 2.8s}
38. N@f6+ {+8.01/25 9.1s} gxf6 {-3.47/1 0.015s} 39. Nxf6+ {+7.93/33 9.3s}
Kg7 {-6.14/1 0.016s} 40. P@h6+ {+8.01/29 9.0s} Kxf6 {-7.72/19 2.7s}
41. P@g5+ {+8.32/32 8.3s} Kg6 {-6.35/26 2.5s} 42. hxg4 {+9.35/29 7.9s}
Nxe8 {-6.56/24 2.5s} 43. gxh5+ {+11.32/24 6.0s} Kh7 {-8.32/26 2.1s}
44. g6+ {+10.66/25 6.6s} Kg8 {-6.41/23 2.4s} 45. P@h7+ {+11.49/27 6.9s}
Rxh7 {-7.46/1 0.003s} 46. gxh7+ {+11.00/21 6.8s} Kxh7 {-9.73/20 2.0s}
47. P@g6+ {+12.26/23 6.5s} Kg8 {-7.49/18 2.3s} 48. Nxd5 {+12.68/20 7.1s}
fxg6 {-10.36/12 1.9s} 49. hxg6 {+13.91/25 7.4s} N@h3+ {-10.09/14 2.3s}
50. Rxh3 {+12.24/22 8.9s} Q@g2+ {-10.55/14 2.6s} 51. Kxg2 {+10.33/1 0.003s}
Q@e4+ {-8.38/14 2.9s} 52. P@f3 {+10.33/16 9.8s} Qxg6+ {-10.41/15 3.0s}
53. R@g5 {+13.48/15 9.2s} Qxg5+ {-13.48/13 2.8s} 54. Bxg5 {+17.32/20 7.2s}
N@f4+ {-13.68/15 2.4s} 55. Nxf4 {+22.58/13 6.9s} Bxf4 {-22.72/9 2.2s}
56. Q@g6+ {+36.24/10 3.6s} Bg7 {-31.60/8 0.90s} 57. Q@f7+ {+39.70/11 3.3s}
Kh8 {-21.50/1 0.015s} 58. hxg7# {+M1/9 2.7s, White mates} 1-0

[Event "No-Q-2400sim"]
[Site "?"]
[Date "2019.04.30"]
[Round "6"]
[White "CrazyAra-Dev-0.4.1-No-Q-800sim"]
[Black "CrazyAra-Dev-0.4.1-No-Q-2400sim"]
[Result "0-1"]
[PlyCount "46"]
[TimeControl "40/1200"]
[Variant "crazyhouse"]

1. e4 {book} e5 {book} 2. Nf3 {book} Nc6 {book} 3. Bc4 {book} Bc5 {book}
4. O-O {+0.88/22 2.4s} Nf6 {-0.97/29 8.3s} 5. d3 {+0.88/23 2.5s}
O-O {-0.94/33 8.6s} 6. Bg5 {+0.48/17 2.4s} Be7 {+0.14/25 8.2s}
7. c3 {-0.01/21 2.4s} d6 {-0.03/24 8.6s} 8. Nbd2 {-0.01/19 2.4s}
Bg4 {-0.08/22 8.1s} 9. h3 {+0.15/19 2.4s} Bh5 {-0.20/21 8.0s}
10. a4 {+0.35/18 2.4s} h6 {-0.17/19 7.8s} 11. Bh4 {+0.38/15 2.4s}
Kh8 {-0.19/18 8.0s} 12. b4 {+0.17/14 2.4s} a6 {+0.08/19 8.2s}
13. Qb3 {-0.17/15 2.5s} Nxe4 {+1.24/28 9.1s} 14. Nxe4 {-0.68/22 2.8s}
Bxh4 {+1.19/27 9.1s} 15. Nxh4 {-1.23/25 2.8s} Qxh4 {+2.24/35 9.2s}
16. B@g3 {-1.29/25 2.8s} N@f3+ {+3.30/30 8.8s} 17. gxf3 {-3.43/20 2.6s}
Qxh3 {+5.96/21 7.7s} 18. Bxf7 {-5.17/19 2.3s} P@g2 {+16.09/21 5.3s}
19. N@h2 {-12.55/17 1.7s} gxf1=Q+ {+19.58/23 4.3s} 20. Rxf1 {-17.06/18 1.2s}
P@g2 {+31.92/20 3.8s} 21. N@h1 {-29.96/6 0.96s} gxh1=Q+ {+37.87/7 3.0s}
22. Kxh1 {-32.58/1 0.003s} B@g2+ {+50.11/7 2.0s} 23. Kg1 {-46.58/1 0.001s}
R@h1# {+M1/9 1.9s, Black mates} 0-1

[Event "No-Q-2400sim"]
[Site "?"]
[Date "2019.04.30"]
[Round "7"]
[White "CrazyAra-Dev-0.4.1-No-Q-2400sim"]
[Black "CrazyAra-Dev-0.4.1-No-Q-800sim"]
[Result "1-0"]
[PlyCount "57"]
[TimeControl "40/1200"]
[Variant "crazyhouse"]

1. e4 {book} e5 {book} 2. Nf3 {book} Nc6 {book} 3. Bc4 {book} Bc5 {book}
4. O-O {+0.98/25 8.2s} Nf6 {-0.90/21 2.4s} 5. Nc3 {+1.22/29 8.7s}
O-O {-1.05/24 2.6s} 6. d3 {+1.17/27 8.4s} d6 {-1.12/20 2.5s}
7. Bg5 {+1.40/32 8.8s} h6 {-1.23/24 2.7s} 8. Bxf6 {+1.46/30 8.6s}
Qxf6 {-1.35/18 2.6s} 9. Nd5 {+0.83/24 8.7s} Qd8 {-1.44/18 2.6s}
10. Qd2 {+1.37/20 8.4s} Kh7 {-1.38/14 2.5s} 11. N@g5+ {+0.43/22 8.4s}
Kh8 {-0.39/17 2.6s} 12. Nxc7 {+0.22/26 8.5s} hxg5 {+0.67/25 2.7s}
13. Nxa8 {-0.23/27 8.8s} B@f4 {+0.13/25 2.8s} 14. P@e3 {-0.31/25 8.8s}
g4 {-0.16/24 2.7s} 15. exf4 {-0.40/31 9.0s} gxf3 {-0.32/22 2.6s}
16. R@h5+ {+0.20/27 8.9s} N@h7 {+0.17/23 2.7s} 17. Bxf7 {+0.14/27 9.0s}
Rxf7 {-0.26/24 2.8s} 18. P@g6 {+1.42/24 9.1s} B@g8 {-0.19/20 2.8s}
19. gxh7 {+2.53/29 9.3s} Bxh7 {-2.02/19 2.8s} 20. N@g5 {+2.77/27 9.0s}
Qxg5 {-1.91/17 2.7s} 21. fxg5 {+4.44/27 8.7s} N@f8 {-3.35/19 2.5s}
22. Q@e8 {+4.34/25 8.4s} Kg8 {-3.58/22 2.6s} 23. B@d5 {+7.10/24 7.8s}
P@e6 {-5.13/17 2.6s} 24. Rxh7 {+7.82/21 7.8s} fxg2 {-5.31/17 2.5s}
25. B@g6 {+11.69/23 6.8s} Rc7 {-6.43/21 2.2s} 26. Kxg2 {+17.14/19 6.7s}
N@f4+ {-23.65/10 1.8s} 27. Qxf4 {+30.05/15 3.3s} exf4 {-39.55/6 0.84s}
28. P@f7+ {+32.14/10 2.1s} Rxf7 {-18.96/1 0.014s}
29. Qxf7# {+M1/4 1.6s, White mates} 1-0

[Event "No-Q-2400sim"]
[Site "?"]
[Date "2019.04.30"]
[Round "7"]
[White "CrazyAra-Dev-0.4.1-No-Q-800sim"]
[Black "CrazyAra-Dev-0.4.1-No-Q-2400sim"]
[Result "0-1"]
[PlyCount "82"]
[TimeControl "40/1200"]
[Variant "crazyhouse"]

1. d4 {book} d5 {-0.43/19 7.4s} 2. Bf4 {+0.70/19 2.3s} Bf5 {-0.55/25 8.2s}
3. e3 {+0.66/21 2.5s} e6 {-0.70/25 8.1s} 4. Bd3 {+0.76/17 2.4s}
Bg6 {-0.65/29 8.5s} 5. Ne2 {+0.72/22 2.5s} Bd6 {-0.73/28 8.1s}
6. O-O {+0.61/22 2.5s} Ne7 {-0.67/28 8.5s} 7. Nbc3 {+0.66/24 2.4s}
O-O {-0.66/23 8.1s} 8. Bxd6 {+1.05/20 2.4s} cxd6 {-0.94/25 8.5s}
9. Nf4 {+0.92/20 2.5s} Nbc6 {-0.90/23 8.2s} 10. B@h4 {+1.27/19 2.5s}
Qe8 {-1.43/25 8.4s} 11. Bxe7 {+0.38/20 2.5s} Qxe7 {-0.46/26 8.9s}
12. Ncxd5 {+0.37/18 2.7s} exd5 {-0.34/27 9.4s} 13. Nxd5 {+0.22/23 2.9s}
Qg5 {-0.28/23 9.0s} 14. Bxg6 {+0.41/17 2.7s} hxg6 {-0.40/26 9.2s}
15. B@f3 {+0.65/19 2.8s} B@e6 {-0.38/22 8.8s} 16. P@f4 {+0.13/17 2.7s}
N@h3+ {+0.83/30 9.6s} 17. Kh1 {-0.90/1 0.003s} Qxd5 {+1.18/28 9.2s}
18. Bxd5 {-1.04/23 2.8s} Bxd5 {+1.03/29 9.8s} 19. P@f3 {-1.98/16 2.7s}
B@e6 {+3.31/28 9.1s} 20. N@g5 {-2.61/21 2.8s} Nxg5 {+3.13/30 9.5s}
21. fxg5 {-2.45/22 2.9s} B@h3 {+3.05/25 9.2s} 22. Rg1 {-2.40/23 2.9s}
N@g4 {+4.53/27 9.1s} 23. fxg4 {-2.69/20 2.8s} B@e4 {+4.71/30 8.9s}
24. N@h4 {-4.99/20 2.6s} Bhxg2+ {+4.88/31 9.5s} 25. Nxg2 {-5.90/22 2.8s}
P@h3 {+5.53/29 9.2s} 26. B@f1 {-6.03/28 2.8s} N@h4 {+5.93/31 9.3s}
27. N@e1 {-5.57/20 2.7s} hxg2+ {+5.84/29 9.1s} 28. Nxg2 {-5.66/28 2.9s}
N@h3 {+5.30/26 9.4s} 29. Q@g3 {-6.14/18 2.8s} Nxg2 {+5.00/23 9.3s}
30. Qxh3 {-3.38/20 2.9s} Nxe3+ {+4.18/24 9.4s} 31. P@g2 {-3.20/21 2.8s}
Nxd1 {+4.63/25 9.2s} 32. Rxd1 {-4.32/20 2.8s} N@f4 {+6.05/28 9.5s}
33. N@h6+ {-4.07/18 2.8s} Kh7 {+6.42/22 9.5s} 34. Qh4 {-5.30/20 2.9s}
Nxg2 {+9.60/27 7.6s} 35. Bxg2 {-7.17/21 2.9s} Bxg2+ {+9.50/25 7.8s}
36. Rxg2 {-7.42/1 0.003s} Bxg2+ {+9.64/25 7.2s} 37. Kxg2 {-8.40/22 2.3s}
P@f3+ {+9.46/21 7.4s} 38. Kxf3 {-7.90/17 2.2s} B@e4+ {+14.38/21 4.3s}
39. Kxe4 {-11.85/16 1.4s} Q@e2+ {+18.70/20 3.7s} 40. B@e3 {-17.32/13 1.0s}
d5+ {+25.37/20 2.7s} 41. Kf4 {-18.85/1 0.002s} R@f3# {+M1/18 1.9s, Black mates}
0-1

[Event "No-Q-2400sim"]
[Site "?"]
[Date "2019.04.30"]
[Round "8"]
[White "CrazyAra-Dev-0.4.1-No-Q-2400sim"]
[Black "CrazyAra-Dev-0.4.1-No-Q-800sim"]
[Result "1-0"]
[PlyCount "73"]
[TimeControl "40/1200"]
[Variant "crazyhouse"]

1. d4 {book} d5 {-0.41/15 2.2s} 2. Bf4 {+0.71/22 7.7s} Bf5 {-0.54/19 2.4s}
3. e3 {+0.72/26 8.5s} e6 {-0.63/19 2.5s} 4. Bd3 {+0.78/28 8.1s}
Bg6 {-0.57/20 2.5s} 5. Ne2 {+0.76/28 8.4s} Bd6 {-0.72/24 2.5s}
6. Nbc3 {+0.66/26 8.0s} Ne7 {-0.67/25 2.6s} 7. O-O {+0.58/25 8.4s}
O-O {-0.56/22 2.5s} 8. e4 {+1.60/21 8.4s} dxe4 {-1.64/15 2.5s}
9. Nxe4 {+1.62/22 8.8s} Bxf4 {-1.60/19 2.6s} 10. Nxf4 {+1.20/21 8.6s}
Bxe4 {-1.73/17 2.6s} 11. Bxe4 {+1.79/22 8.9s} B@f5 {-1.16/18 2.7s}
12. Bxb7 {+2.06/22 9.0s} Nd7 {-2.05/19 2.7s} 13. B@f3 {+3.21/19 9.0s}
Rb8 {-3.12/15 2.7s} 14. B@h4 {+4.15/18 8.6s} P@f6 {-4.49/15 2.6s}
15. P@e5 {+5.06/23 9.0s} N@g6 {-4.47/17 2.7s} 16. exf6 {+4.80/22 8.9s}
gxf6 {-4.26/18 2.6s} 17. Nxg6 {+5.71/26 9.2s} fxg6 {-5.05/17 2.7s}
18. N@h6+ {+6.43/24 8.7s} Kh8 {-5.91/23 2.8s} 19. Bxf6+ {+7.72/33 9.4s}
Nxf6 {-6.84/25 2.8s} 20. P@g5 {+9.19/31 9.3s} P@g7 {-7.39/23 2.8s}
21. gxf6 {+10.47/33 9.9s} gxf6 {-8.57/28 2.9s} 22. N@f7+ {+10.08/31 9.2s}
Kg7 {-7.12/23 2.7s} 23. Nxd8 {+10.22/29 8.9s} Rbxd8 {-9.21/25 2.8s}
24. P@e5 {+11.96/27 8.6s} B@g5 {-9.25/21 2.6s} 25. exf6+ {+14.10/25 8.6s}
Bxf6 {-13.94/24 2.4s} 26. P@e5 {+15.59/26 7.9s} Bg5 {-14.85/22 2.5s}
27. P@f6+ {+16.82/27 7.8s} Bxf6 {-15.50/20 2.0s} 28. exf6+ {+16.02/25 8.3s}
Rxf6 {-15.60/20 2.2s} 29. B@e5 {+16.47/28 8.3s} N@e8 {-15.66/20 2.5s}
30. Bxf6+ {+18.62/21 7.4s} Nxf6 {-17.98/18 2.1s} 31. R@f7+ {+21.89/19 5.9s}
Kxh6 {-20.56/18 1.6s} 32. Q@g7+ {+23.88/17 6.0s} Kg5 {-20.86/1 0.014s}
33. Qxf6+ {+26.75/18 5.3s} Kh6 {-24.19/14 1.7s} 34. Qd2+ {+37.26/17 5.2s}
P@e3 {-39.10/9 0.73s} 35. Qxe3+ {+49.53/14 3.1s} P@f4 {-40.01/4 0.66s}
36. Qxf4+ {+48.73/7 2.2s} P@g5 {-59.80/2 0.45s}
37. Q4xg5# {+M1/8 2.7s, White mates} 1-0

[Event "No-Q-2400sim"]
[Site "?"]
[Date "2019.04.30"]
[Round "8"]
[White "CrazyAra-Dev-0.4.1-No-Q-800sim"]
[Black "CrazyAra-Dev-0.4.1-No-Q-2400sim"]
[Result "0-1"]
[PlyCount "72"]
[TimeControl "40/1200"]
[Variant "crazyhouse"]

1. d4 {book} d5 {book} 2. Bf4 {+0.72/18 2.3s} Bf5 {-0.56/24 7.9s}
3. e3 {+0.67/20 2.6s} e6 {-0.68/29 8.4s} 4. Bd3 {+0.76/17 2.4s}
Bg6 {-0.63/24 8.2s} 5. Ne2 {+0.68/21 2.5s} Bd6 {-0.72/26 8.3s}
6. O-O {+0.65/23 2.4s} Ne7 {-0.57/25 8.3s} 7. Nbc3 {+0.58/19 2.5s}
O-O {-0.84/24 8.4s} 8. Bxd6 {+1.06/20 2.4s} cxd6 {-0.90/25 8.3s}
9. Nf4 {+0.99/20 2.5s} Nbc6 {-1.16/23 8.4s} 10. B@h4 {+1.26/18 2.5s}
Qe8 {-1.47/22 8.5s} 11. Bxe7 {+0.37/20 2.5s} Qxe7 {-0.57/26 9.0s}
12. Ncxd5 {+0.46/18 2.7s} exd5 {-0.39/24 9.2s} 13. Nxd5 {+0.20/21 2.9s}
Qg5 {-0.24/26 9.4s} 14. Bxg6 {+0.40/17 2.7s} hxg6 {-0.37/21 9.0s}
15. B@f3 {+0.61/19 2.8s} B@e6 {-0.37/24 9.0s} 16. P@f4 {+0.13/17 2.7s}
N@h3+ {+0.97/30 9.5s} 17. Kh1 {-0.88/1 0.003s} Qxd5 {+0.89/31 10.0s}
18. Bxd5 {-2.14/20 2.8s} Bxd5 {+1.19/26 9.4s} 19. P@f3 {-1.92/16 2.7s}
B@e6 {+3.37/28 9.2s} 20. Q@h4 {-3.51/21 2.8s} B@e7 {+7.45/29 9.2s}
21. Qg3 {-5.87/23 2.8s} Bxf3 {+8.24/26 9.0s} 22. Qdxf3 {-9.33/17 2.6s}
P@g4 {+8.33/25 8.8s} 23. B@e2 {-5.90/20 2.7s} gxf3 {+8.87/25 8.8s}
24. Bxf3 {-6.69/24 2.9s} B@g4 {+10.44/21 8.6s} 25. Bxg4 {-10.88/18 2.6s}
Bxg4 {+8.49/27 9.1s} 26. gxh3 {-10.20/16 2.4s} B@f3+ {+7.51/26 9.1s}
27. N@g2 {-6.32/19 2.6s} Bxh3 {+9.19/22 9.3s} 28. Qxf3 {-8.35/20 2.9s}
P@g4 {+8.72/27 9.6s} 29. Qg3 {-9.74/21 2.8s} Bxg2+ {+8.36/18 8.9s}
30. Qxg2 {-7.99/17 2.8s} Q@f3 {+7.24/25 9.5s} 31. Qxf3 {-8.28/14 2.8s}
gxf3 {+6.60/27 9.3s} 32. B@h3 {-7.41/22 2.7s} Q@g2+ {+18.70/24 5.4s}
33. Bxg2 {-17.28/1 0.003s} fxg2+ {+18.16/21 5.1s} 34. Kxg2 {-20.04/17 1.6s}
N@h4+ {+21.63/23 4.1s} 35. Kh1 {-28.27/14 1.3s} B@g2+ {+41.94/5 2.1s}
36. Kg1 {-38.49/1 0.002s} N@h3# {+M1/7 1.7s, Black mates} 0-1

[Event "No-Q-2400sim"]
[Site "?"]
[Date "2019.04.30"]
[Round "9"]
[White "CrazyAra-Dev-0.4.1-No-Q-2400sim"]
[Black "CrazyAra-Dev-0.4.1-No-Q-800sim"]
[Result "1-0"]
[PlyCount "95"]
[TimeControl "40/1200"]
[Variant "crazyhouse"]

1. d4 {book} d5 {book} 2. Bf4 {+0.67/23 7.8s} Bf5 {-0.57/19 2.4s}
3. e3 {+0.73/27 8.6s} e6 {-0.61/19 2.5s} 4. Bd3 {+0.77/26 8.3s}
Bg6 {-0.50/18 2.4s} 5. Ne2 {+0.72/27 8.4s} Bd6 {-0.75/22 2.5s}
6. O-O {+0.58/27 8.1s} Ne7 {-0.55/23 2.5s} 7. Nbc3 {+0.63/26 8.4s}
O-O {-0.54/23 2.6s} 8. e4 {+1.60/21 8.3s} dxe4 {-1.68/16 2.5s}
9. Nxe4 {+1.64/22 8.9s} Bxf4 {-1.59/19 2.7s} 10. Nxf4 {+1.17/21 8.5s}
Bxe4 {-1.73/17 2.5s} 11. Bxe4 {+1.79/21 8.9s} B@f5 {-1.20/18 2.7s}
12. Bxb7 {+2.23/22 8.9s} Nd7 {-2.05/19 2.7s} 13. B@f3 {+3.14/19 9.0s}
Rb8 {-3.13/15 2.7s} 14. B@h4 {+4.20/19 8.6s} P@f6 {-4.49/15 2.6s}
15. P@e5 {+5.02/23 9.0s} N@g6 {-4.52/17 2.7s} 16. exf6 {+4.76/23 8.9s}
Nxh4 {-4.57/17 2.7s} 17. fxg7 {+4.39/25 9.1s} B@h6 {-4.20/19 2.7s}
18. Nh5 {+4.31/23 8.9s} f6 {-1.95/17 2.7s} 19. gxf8=Q+ {+1.89/24 9.1s}
Qxf8 {-1.80/17 2.8s} 20. R@g3+ {+2.26/20 9.0s} P@g6 {-2.53/17 2.7s}
21. P@e5 {+3.79/24 9.2s} Rxb7 {-3.43/20 2.9s} 22. exf6 {+3.60/23 9.7s}
Nxf6 {-3.94/19 2.9s} 23. Nxf6+ {+4.61/22 9.5s} Qxf6 {-4.33/18 3.0s}
24. Bxb7 {+5.19/23 9.3s} P@h3 {-3.74/16 2.8s} 25. P@e5 {+4.92/18 9.2s}
Qf7 {-4.34/16 2.9s} 26. N@f6+ {+4.43/22 9.2s} Kh8 {-4.26/15 2.8s}
27. gxh3 {+3.65/19 9.0s} N@f4 {-3.05/15 2.8s} 28. P@g4 {+3.31/22 9.2s}
c6 {-1.94/13 2.7s} 29. P@d7 {+2.38/31 9.2s} Bxc2 {-0.60/18 2.7s}
30. d8=Q+ {+1.89/36 9.5s} B@f8 {-1.03/23 2.8s} 31. Qxc2 {+1.71/33 9.4s}
P@g2 {-0.56/18 2.7s} 32. B@e4 {+2.66/34 10s} gxf1=Q+ {-1.99/20 2.8s}
33. Rxf1 {+2.31/29 10s} R@e2 {-2.03/25 3.1s} 34. R@e8 {+3.36/34 9.7s}
Rxc2 {-2.17/21 3.0s} 35. Rxf8+ {+3.37/28 9.8s} Bxf8 {-2.93/26 3.0s}
36. P@g7+ {+4.18/30 9.6s} Qxg7 {-3.06/25 3.0s} 37. P@h6 {+4.16/27 9.4s}
Qxh6 {-5.46/24 2.8s} 38. Qxe7 {+5.51/32 9.5s} Ne2+ {-3.58/21 2.8s}
39. Kh1 {+3.04/1 0.015s} Nxg3+ {-5.14/26 2.8s} 40. hxg3 {+4.47/28 9.2s}
Q@g7 {-3.84/20 2.7s} 41. Qxg7+ {+7.62/20 6.9s} Qxg7 {-3.60/25 2.9s}
42. N@g5 {+7.59/25 8.3s} R@f7 {-2.89/16 2.8s} 43. B@h6 {+12.82/16 6.3s}
P@g2+ {-12.05/11 2.2s} 44. Bxg2 {+15.32/16 5.9s} P@f3 {-12.04/12 2.1s}
45. Bxg7+ {+26.08/15 3.3s} Rxg7 {-24.47/12 0.92s} 46. N@f7+ {+35.51/13 2.8s}
Rxf7 {-15.91/1 0.014s} 47. Nxf7+ {+36.88/13 2.0s} Kg7 {-14.92/1 0.015s}
48. Q@g8# {+M1/9 2.1s, White mates} 1-0

[Event "No-Q-2400sim"]
[Site "?"]
[Date "2019.04.30"]
[Round "9"]
[White "CrazyAra-Dev-0.4.1-No-Q-800sim"]
[Black "CrazyAra-Dev-0.4.1-No-Q-2400sim"]
[Result "0-1"]
[PlyCount "82"]
[TimeControl "40/1200"]
[Variant "crazyhouse"]

1. d4 {book} d5 {book} 2. Nf3 {book} Bf5 {book} 3. Bf4 {-0.37/17 2.3s}
e6 {+0.43/27 8.1s} 4. e3 {-0.47/23 2.4s} Bd6 {+0.50/27 8.5s}
5. Ne5 {-0.49/21 2.3s} Ne7 {+0.50/31 8.5s} 6. Bd3 {-0.54/24 2.6s}
O-O {+0.16/27 8.8s} 7. O-O {-0.65/19 2.5s} Nbc6 {+0.77/26 8.6s}
8. Nc3 {-0.58/23 2.6s} f6 {+0.80/25 8.9s} 9. Nxc6 {-0.68/23 2.6s}
bxc6 {+0.83/24 8.5s} 10. Bxd6 {-0.70/22 2.6s} cxd6 {+0.77/24 8.6s}
11. Bxf5 {-0.25/19 2.5s} Nxf5 {+0.54/22 8.3s} 12. B@h3 {-0.48/18 2.6s}
B@g6 {+0.97/21 8.6s} 13. N@f4 {-0.69/17 2.6s} N@g5 {+1.39/20 8.4s}
14. B@g4 {-1.26/19 2.6s} B@f7 {+1.61/19 8.5s} 15. Kh1 {-1.32/14 2.5s}
Qe7 {+2.09/19 8.3s} 16. Qe2 {-1.66/16 2.5s} Nh4 {+2.77/19 8.4s}
17. f3 {-2.26/15 2.5s} f5 {+3.08/22 9.0s} 18. Qf2 {-2.34/19 2.7s}
fxg4 {+2.71/26 9.3s} 19. Bxg4 {-2.39/18 2.8s} Nxg2 {+3.01/25 9.1s}
20. Qxg2 {-3.05/17 2.7s} B@f5 {+2.59/24 9.4s} 21. Bxf5 {-2.09/23 2.8s}
Bxf5 {+2.29/22 9.3s} 22. B@h4 {-1.79/21 2.8s} B@f6 {+2.51/24 9.6s}
23. P@g4 {-2.16/18 2.8s} B5g6 {+2.17/22 9.4s} 24. N@h5 {-1.78/22 2.9s}
Bxh5 {+4.23/27 10s} 25. gxh5 {-2.93/24 3.0s} Bxh5 {+5.24/25 9.7s}
26. Bxg5 {-4.33/24 3.0s} Bxg5 {+5.10/28 10s} 27. Nxh5 {-4.76/22 2.9s}
N@h4 {+5.43/25 9.8s} 28. B@h3 {-5.00/19 3.0s} Nxg2 {+5.19/24 9.8s}
29. Bxg2 {-4.77/19 2.9s} B@f5 {+6.20/22 9.6s} 30. B@g4 {-5.09/20 3.0s}
Bxg4 {+6.88/30 9.9s} 31. fxg4 {-5.49/19 2.9s} P@e4 {+8.04/23 9.7s}
32. B@f4 {-8.17/19 3.0s} P@f3 {+10.65/26 10s} 33. Rxf3 {-8.36/22 3.1s}
exf3 {+9.96/27 10s} 34. Bxf3 {-9.39/22 3.1s} B@e4 {+11.26/27 9.9s}
35. Nxe4 {-12.91/18 3.0s} dxe4 {+14.30/22 9.6s} 36. Bxe4 {-14.54/17 3.0s}
N@f2+ {+16.43/21 8.8s} 37. Kg2 {-15.91/15 2.9s} Nxe4 {+19.05/19 8.2s}
38. B@g3 {-18.63/16 2.4s} Bxf4 {+19.85/19 7.5s} 39. exf4 {-18.23/14 2.5s}
Q@e2+ {+36.41/17 5.9s} 40. P@f2 {-39.49/10 1.2s} B@f3+ {+39.50/15 2.7s}
41. Kh3 {-41.90/8 0.60s} B@g2# {+M1/13 2.4s, Black mates} 0-1

[Event "No-Q-2400sim"]
[Site "?"]
[Date "2019.04.30"]
[Round "10"]
[White "CrazyAra-Dev-0.4.1-No-Q-2400sim"]
[Black "CrazyAra-Dev-0.4.1-No-Q-800sim"]
[Result "1-0"]
[PlyCount "85"]
[TimeControl "40/1200"]
[Variant "crazyhouse"]

1. d4 {book} d5 {book} 2. Nf3 {book} Bf5 {book} 3. g3 {+0.15/23 7.7s}
e6 {-0.16/19 2.3s} 4. Bg2 {0.00/30 8.1s} Bd6 {+0.12/19 2.4s}
5. O-O {-0.11/27 7.9s} Ne7 {+0.37/18 2.3s} 6. Nc3 {+0.11/26 8.3s}
O-O {+0.06/16 2.5s} 7. Nh4 {+0.48/21 8.2s} Nbc6 {-0.10/16 2.5s}
8. Nb5 {+0.82/21 8.4s} Bg6 {-0.56/20 2.6s} 9. Nxd6 {+0.76/23 8.3s}
cxd6 {-0.65/19 2.5s} 10. c3 {+1.05/23 8.2s} Nf5 {-0.95/19 2.5s}
11. Nxf5 {+1.49/23 8.6s} Bxf5 {-1.23/22 2.6s} 12. h3 {+1.76/23 8.7s}
N@c2 {-1.51/19 2.7s} 13. Qxc2 {+2.04/27 8.9s} Bxc2 {-2.03/23 2.7s}
14. N@h5 {+2.12/27 8.9s} N@f5 {-1.75/19 2.6s} 15. Nxg7 {+1.72/21 8.6s}
Nxg7 {-1.50/19 2.7s} 16. B@h6 {+1.94/24 8.9s} Nf5 {-1.63/20 2.6s}
17. Bxf8 {+1.97/30 9.1s} Qxf8 {-1.69/23 2.9s} 18. R@g5+ {+3.13/35 9.7s}
B@g6 {-2.51/23 2.8s} 19. Rxf5 {+3.65/33 9.6s} Bcxf5 {-3.47/29 2.9s}
20. N@h6+ {+4.07/32 10s} Kh8 {-3.61/29 2.8s} 21. Nxf5 {+4.15/30 9.8s}
Bxf5 {-4.12/29 3.1s} 22. B@f6+ {+4.22/35 10s} N@g7 {-4.81/25 2.8s}
23. P@h6 {+4.26/29 9.7s} N@e8 {-4.29/23 3.1s} 24. hxg7+ {+3.98/34 9.9s}
Nxg7 {-4.32/21 3.0s} 25. Bh6 {+3.75/25 9.8s} R@g6 {-3.60/26 3.1s}
26. Bhxg7+ {+3.00/30 10s} Rxg7 {-3.01/22 3.0s} 27. N@h5 {+2.92/28 9.9s}
B@h6 {-2.93/25 3.1s} 28. N@d7 {+3.27/28 10s} Q@g6 {-3.33/20 3.0s}
29. Nxf8 {+3.03/25 10.0s} Rxf8 {-3.26/22 3.0s} 30. Bxg7+ {+4.32/24 10s}
Bxg7 {-3.44/22 3.1s} 31. Nxg7 {+4.27/21 9.9s} Qxg7 {-3.87/20 3.1s}
32. N@h5 {+4.97/25 9.9s} B@h6 {-2.88/17 3.0s} 33. Nxg7 {+5.92/30 10.0s}
Bxg7 {-5.45/18 3.0s} 34. Q@g5 {+7.32/28 9.9s} N@e8 {-7.02/17 2.9s}
35. B@h6 {+6.04/26 10s} Bxh6 {-5.51/25 3.1s} 36. Qxh6 {+8.08/25 9.0s}
P@g7 {-5.11/23 3.0s} 37. B@f6 {+7.14/25 9.5s} Nxf6 {-9.19/19 2.6s}
38. Qxg7+ {+14.54/23 5.6s} Kxg7 {-8.09/1 0.013s} 39. Q@g5+ {+19.22/19 5.5s}
B@g6 {-18.56/14 1.7s} 40. P@h6+ {+23.97/21 3.8s} Kg8 {-22.56/17 1.1s}
41. Qxf6 {+27.55/17 3.8s} B@h8 {-26.63/10 1.2s} 42. R@g7+ {+28.21/20 2.6s}
Bxg7 {-28.88/1 0.002s} 43. Qxg7# {+M1/18 2.3s, White mates} 1-0

[Event "No-Q-2400sim"]
[Site "?"]
[Date "2019.04.30"]
[Round "10"]
[White "CrazyAra-Dev-0.4.1-No-Q-800sim"]
[Black "CrazyAra-Dev-0.4.1-No-Q-2400sim"]
[Result "0-1"]
[PlyCount "88"]
[TimeControl "40/1200"]
[Variant "crazyhouse"]

1. e4 {book} e6 {book} 2. d4 {book} d5 {-0.59/24 7.9s} 3. Nc3 {+0.90/15 2.4s}
dxe4 {-0.73/26 8.4s} 4. Nxe4 {+0.68/22 2.6s} Nc6 {-0.65/23 8.2s}
5. Nf3 {+0.75/17 2.5s} Nf6 {-0.63/23 8.5s} 6. Neg5 {+0.71/20 2.6s}
Qd5 {-0.53/25 8.6s} 7. Be2 {+0.88/21 2.5s} P@g4 {-0.80/24 8.8s}
8. O-O {+1.04/23 2.7s} gxf3 {-0.91/22 8.8s} 9. Bxf3 {+1.12/19 2.6s}
Qxf3 {-0.49/24 8.8s} 10. Nxf3 {+0.69/15 2.6s} B@h5 {-0.69/19 8.5s}
11. P@e2 {+1.07/15 2.6s} Be7 {-0.63/17 8.6s} 12. c3 {+1.12/15 2.6s}
h6 {-0.39/18 8.5s} 13. Bf4 {+0.77/17 2.7s} Nd5 {+0.61/32 9.2s}
14. Bg3 {-0.54/18 2.7s} N@f4 {+0.78/30 9.1s} 15. P@e4 {-0.52/23 2.8s}
Bxf3 {+1.09/30 9.8s} 16. exf3 {-1.02/27 2.9s} N@e2+ {+1.27/27 9.5s}
17. Kh1 {-1.24/25 2.9s} Nxg2 {+1.04/31 9.8s} 18. exd5 {-1.01/23 2.8s}
Ngf4 {+0.94/29 9.5s} 19. Bxf4 {-0.96/22 2.9s} Nxf4 {+0.78/26 9.5s}
20. Rg1 {-0.25/24 2.9s} exd5 {+0.93/25 9.3s} 21. Rxg7 {-0.96/21 2.9s}
B@f6 {+1.29/31 9.8s} 22. Q@g8+ {-1.42/22 2.8s} Rxg8 {+0.86/31 9.8s}
23. Rxg8+ {-0.81/28 3.0s} Q@f8 {+0.83/34 9.9s} 24. Rxf8+ {-1.40/21 2.9s}
Bxf8 {+1.20/27 9.4s} 25. B@f1 {-0.52/26 2.9s} P@e2 {+0.63/35 9.5s}
26. Qe1 {-0.73/18 2.8s} P@h3 {+1.89/23 9.1s} 27. Bxe2 {-1.92/21 2.8s}
Be6 {-0.23/24 9.4s} 28. Bf1 {-1.56/20 2.8s} Nxd4 {+0.95/27 9.5s}
29. Bxh3 {-0.95/24 3.1s} R@e2 {+0.97/24 9.5s} 30. P@d7+ {-1.14/21 2.8s}
Kxd7 {+1.85/25 9.5s} 31. Bxe6+ {-0.49/20 2.9s} Ndxe6 {+1.44/28 10s}
32. B@b5+ {-1.75/22 2.8s} c6 {+2.42/26 9.7s} 33. P@g2 {-1.72/20 2.7s}
Rxe1+ {+2.28/29 10s} 34. Rxe1 {-2.09/22 3.1s} P@h3 {+2.15/23 9.9s}
35. Bf1 {-1.88/17 3.0s} P@e2 {+5.61/30 8.8s} 36. Rxe2 {-2.14/20 3.1s}
Q@g5 {+3.76/26 9.8s} 37. R@g3 {-4.53/22 3.0s} Nxe2 {+6.28/24 9.9s}
38. Bxe2 {-8.94/21 2.8s} hxg2+ {+11.00/24 7.7s} 39. Rxg2 {-8.81/20 2.5s}
Qxg2+ {+13.33/26 6.3s} 40. Kxg2 {-10.27/1 0.003s} Nf4+ {+13.19/23 6.8s}
41. Kf1 {-11.17/19 1.9s} R@h1+ {+16.35/22 5.1s} 42. N@g1 {-13.28/18 2.0s}
Rxg1+ {+19.69/20 4.9s} 43. Kxg1 {-16.04/1 0.001s} N@h3+ {+30.23/17 2.4s}
44. Kf1 {-27.74/12 0.55s} R@g1# {+M1/15 1.7s, Black mates} 0-1

[Event "No-Q-2400sim"]
[Site "?"]
[Date "2019.04.30"]
[Round "11"]
[White "CrazyAra-Dev-0.4.1-No-Q-2400sim"]
[Black "CrazyAra-Dev-0.4.1-No-Q-800sim"]
[Result "1-0"]
[PlyCount "73"]
[TimeControl "40/1200"]
[Variant "crazyhouse"]

1. e4 {book} e6 {book} 2. d4 {book} d5 {-0.53/20 2.3s} 3. Nc3 {+0.86/21 8.0s}
dxe4 {-0.73/21 2.5s} 4. Nxe4 {+0.78/25 8.5s} Nc6 {-0.49/20 2.5s}
5. Nf3 {+0.83/23 8.5s} Qd5 {-0.63/20 2.6s} 6. Bd3 {+0.90/26 8.9s}
P@c4 {-1.07/20 2.6s} 7. Nc3 {+0.61/26 8.9s} cxd3 {-0.15/22 2.7s}
8. Nxd5 {+0.12/34 9.3s} exd5 {-0.08/21 2.7s} 9. cxd3 {-0.24/26 8.9s}
B@g4 {+0.31/21 2.7s} 10. O-O {+0.07/30 9.1s} Be7 {+0.55/17 2.7s}
11. Re1 {+0.09/28 8.9s} Bxf3 {+0.33/23 2.8s} 12. Qxf3 {+0.25/27 9.3s}
Nxd4 {+0.42/22 2.7s} 13. Qxd5 {+0.18/25 9.1s} N@h3+ {+0.03/24 2.8s}
14. Kf1 {+0.65/26 9.4s} P@e2+ {-0.35/22 2.8s} 15. Rxe2 {-0.98/1 0.013s}
Nxe2 {-0.30/20 2.7s} 16. B@a4+ {+0.95/22 8.9s} c6 {-0.90/21 2.6s}
17. gxh3 {+0.28/23 8.9s} Bxh3+ {-0.63/22 2.8s} 18. Kxe2 {+0.31/21 8.8s}
N@g1+ {-0.34/22 2.7s} 19. Ke3 {+0.71/26 9.1s} R@e2+ {-1.18/22 2.7s}
20. Kd4 {+2.45/23 8.9s} Bf6+ {-1.11/20 2.6s} 21. Kc5 {+1.85/23 9.0s}
P@b6+ {-3.37/20 2.6s} 22. Kb4 {+3.74/20 8.6s} Kf8 {-0.89/21 2.6s}
23. N@d7+ {+1.31/30 9.3s} Bxd7 {-1.15/24 2.8s} 24. Qxd7 {+0.12/28 7.4s}
a5+ {-0.79/19 2.7s} 25. Ka3 {+3.11/30 9.0s} Be7+ {-2.19/23 2.7s}
26. P@d6 {+4.31/30 8.3s} b5 {-2.37/22 2.6s} 27. B@c5 {+9.75/28 8.0s}
b4+ {-9.23/16 2.6s} 28. Kb3 {+12.43/21 7.3s} h5 {-7.91/24 2.7s}
29. dxe7+ {+11.37/27 7.9s} Nxe7 {-9.88/26 2.4s} 30. Q@d8+ {+15.25/23 6.2s}
Rxd8 {-12.45/18 2.2s} 31. Qxd8+ {+14.43/21 6.2s} N@e8 {-14.59/18 1.8s}
32. N@d7+ {+20.40/22 4.5s} Kg8 {-10.05/1 0.015s} 33. Qxe8+ {+19.39/20 5.0s}
Kh7 {-16.74/13 1.7s} 34. N@g5+ {+25.94/17 3.5s} Kg6 {-22.99/17 1.3s}
35. Qxf7+ {+26.42/10 3.4s} Kh6 {-14.52/1 0.015s} 36. Ne6+ {+35.47/9 2.5s}
g5 {-38.83/4 0.82s} 37. Qg7# {+M1/5 1.8s, White mates} 1-0

[Event "No-Q-2400sim"]
[Site "?"]
[Date "2019.04.30"]
[Round "11"]
[White "CrazyAra-Dev-0.4.1-No-Q-800sim"]
[Black "CrazyAra-Dev-0.4.1-No-Q-2400sim"]
[Result "0-1"]
[PlyCount "98"]
[TimeControl "40/1200"]
[Variant "crazyhouse"]

1. e4 {book} e6 {book} 2. d4 {book} Nc6 {book} 3. Nc3 {book} d5 {-0.55/27 8.2s}
4. Nf3 {+0.87/20 2.5s} dxe4 {-0.77/28 8.8s} 5. Nxe4 {+0.77/21 2.6s}
Nf6 {-0.77/23 8.4s} 6. Neg5 {+0.73/19 2.5s} Qd5 {-0.52/25 8.8s}
7. Be2 {+0.84/24 2.6s} P@g4 {-0.79/24 8.7s} 8. O-O {+1.11/21 2.6s}
gxf3 {-0.82/23 8.7s} 9. Bxf3 {+0.97/20 2.7s} Qxf3 {-0.61/20 8.6s}
10. Nxf3 {+0.66/16 2.6s} B@h5 {-0.70/22 8.5s} 11. P@e2 {+1.01/16 2.6s}
Be7 {-0.63/17 8.5s} 12. c3 {+1.27/15 2.6s} h6 {-0.42/18 8.5s}
13. Bf4 {+0.78/17 2.6s} Nd5 {+0.45/29 9.1s} 14. Bg3 {-0.53/18 2.7s}
N@f4 {+0.86/30 9.5s} 15. P@e4 {-0.44/24 2.8s} Bxf3 {+1.16/28 9.5s}
16. exf3 {-0.95/27 2.9s} N@e2+ {+0.91/31 9.8s} 17. Kh1 {-1.26/25 2.9s}
Nxg2 {+1.47/25 9.3s} 18. exd5 {-1.24/23 2.8s} Ngf4 {+0.72/29 9.8s}
19. Bxf4 {-0.92/22 2.9s} P@g2+ {+0.42/27 9.5s} 20. Kxg2 {-3.10/1 0.014s}
Nxf4+ {+0.61/28 9.7s} 21. Kg1 {-0.52/21 2.9s} exd5 {+0.53/24 9.2s}
22. Re1 {0.00/21 2.8s} Nh3+ {+0.89/27 9.7s} 23. Kf1 {-0.56/16 2.8s}
B@a6+ {+1.15/25 9.3s} 24. P@d3 {-1.10/23 2.9s} Bf5 {+2.06/22 9.3s}
25. B@e2 {-1.02/18 2.7s} Nf4 {+2.10/22 9.3s} 26. N@g3 {-2.12/17 2.9s}
Bfxd3 {+2.75/31 10s} 27. Bxd3 {-3.57/19 3.0s} Bxd3+ {+2.78/29 9.9s}
28. B@e2 {-2.38/24 3.1s} B@h3+ {+2.37/27 10s} 29. Kg1 {-2.44/22 3.1s}
Bxe2 {+2.45/24 10s} 30. Nxe2 {-2.31/21 3.1s} Nxe2+ {+2.12/29 10s}
31. Qxe2 {-2.11/19 3.0s} N@f4 {+2.21/22 9.8s} 32. Qd2 {-1.72/20 3.0s}
B@g5 {+1.68/31 10s} 33. B@e3 {-1.90/16 3.0s} P@e5 {+1.97/24 9.7s}
34. Bxf4 {-2.06/21 3.0s} Bxf4 {+2.33/21 10s} 35. Qe2 {-1.78/17 3.1s}
O-O {+2.78/19 9.8s} 36. N@d3 {-1.78/18 3.0s} B@g6 {+2.73/21 10s}
37. dxe5 {-2.25/19 3.2s} Bxd3 {+2.84/29 10s} 38. Qxd3 {-2.23/16 3.1s}
P@e4 {+3.56/28 10s} 39. fxe4 {-3.00/18 3.1s} Nxe5 {+3.50/26 10s}
40. Qxh3 {-3.11/16 3.1s} N@g5 {+4.34/20 10s} 41. Qf1 {-3.35/23 3.0s}
Nef3+ {+4.76/23 10s} 42. Kh1 {-3.94/21 3.1s} Nxh2 {+6.13/23 9.8s}
43. P@h7+ {-5.05/16 3.0s} Kh8 {+5.97/21 10s} 44. Qg1 {-5.16/16 3.0s}
Nhf3 {+6.90/21 9.8s} 45. Q@g8+ {-4.94/20 3.0s} Rxg8 {+3.95/1 0.015s}
46. hxg8=Q+ {-5.59/19 2.9s} Rxg8 {+7.71/19 9.2s} 47. B@f5 {-5.90/16 2.9s}
Q@h5+ {+13.82/17 8.4s} 48. P@h2 {-19.74/14 2.6s} Nxg1 {+19.21/17 5.7s}
49. Rxg1 {-37.53/10 1.6s} Qxh2# {+M1/11 2.0s, Black mates} 0-1

[Event "No-Q-2400sim"]
[Site "?"]
[Date "2019.04.30"]
[Round "12"]
[White "CrazyAra-Dev-0.4.1-No-Q-2400sim"]
[Black "CrazyAra-Dev-0.4.1-No-Q-800sim"]
[Result "1-0"]
[PlyCount "57"]
[TimeControl "40/1200"]
[Variant "crazyhouse"]

1. e4 {book} e6 {book} 2. d4 {book} Nc6 {book} 3. Nc3 {book} d5 {-0.33/21 2.5s}
4. Nf3 {+0.83/26 8.2s} dxe4 {-0.79/23 2.6s} 5. Nxe4 {+0.81/25 8.6s}
Nf6 {-0.66/16 2.5s} 6. Neg5 {+0.84/25 8.4s} Qd5 {-0.38/21 2.6s}
7. Be2 {+0.86/24 8.8s} P@g4 {-0.70/21 2.6s} 8. O-O {+0.89/22 8.8s}
gxf3 {-1.04/22 2.7s} 9. Bxf3 {+0.77/24 9.0s} Qxd4 {-1.44/18 2.7s}
10. Nxf7 {+2.16/27 9.0s} Kxf7 {-2.02/24 2.7s} 11. Bxc6 {+1.96/31 9.4s}
bxc6 {-1.71/22 2.7s} 12. N@g5+ {+1.88/25 8.5s} Ke7 {-1.82/22 2.7s}
13. Be3 {+2.00/23 8.5s} Qe5 {-1.50/19 2.6s} 14. P@f4 {+1.40/23 8.8s}
Qf5 {-1.60/20 2.7s} 15. P@e5 {+1.39/28 9.2s} Nd5 {-2.07/20 2.7s}
16. P@e4 {+2.20/26 9.2s} Qg6 {-2.05/25 2.8s} 17. exd5 {+2.42/29 9.2s}
exd5 {-2.00/23 2.7s} 18. Bc5+ {+3.01/26 8.9s} Ke8 {-2.41/24 2.9s}
19. Bxf8 {+5.10/27 9.2s} Rxf8 {-2.08/22 2.9s} 20. B@h5 {+4.59/24 9.0s}
Qxh5 {-3.31/22 2.7s} 21. Qxh5+ {+6.35/25 8.4s} B@g6 {-2.71/19 2.8s}
22. N@d6+ {+6.57/23 8.3s} cxd6 {-5.97/19 2.4s} 23. exd6 {+8.11/22 7.4s}
B@f6 {-5.71/17 2.5s} 24. P@e7 {+9.06/22 7.9s} Bxe7 {-9.18/21 2.5s}
25. dxe7 {+12.08/18 7.0s} Kxe7 {-9.49/16 2.4s} 26. B@c5+ {+13.99/15 6.9s}
P@d6 {-13.43/17 1.8s} 27. Q@e5+ {+22.78/19 4.9s} Kd7 {-31.96/12 1.5s}
28. Qxd6+ {+42.86/12 2.6s} Ke8 {-34.26/1 0.002s}
29. Qe7# {+M1/9 2.5s, White mates} 1-0

[Event "No-Q-2400sim"]
[Site "?"]
[Date "2019.04.30"]
[Round "12"]
[White "CrazyAra-Dev-0.4.1-No-Q-800sim"]
[Black "CrazyAra-Dev-0.4.1-No-Q-2400sim"]
[Result "0-1"]
[PlyCount "82"]
[TimeControl "40/1200"]
[Variant "crazyhouse"]

1. e4 {book} e5 {book} 2. Bc4 {book} Nc6 {book} 3. Nf3 {+0.61/21 2.4s}
Be7 {-0.45/23 8.0s} 4. d4 {+0.84/20 2.6s} exd4 {-0.62/27 9.1s}
5. Nxd4 {+0.78/21 2.6s} Nxd4 {-0.46/25 8.6s} 6. Qxd4 {+0.52/23 2.7s}
Bf6 {-0.53/26 9.2s} 7. e5 {+0.45/19 2.6s} N@c6 {-0.45/23 8.9s}
8. Qe3 {+0.60/20 2.7s} Nxe5 {-0.70/25 9.0s} 9. P@d4 {+0.27/18 2.6s}
d6 {-0.80/21 8.7s} 10. dxe5 {+0.29/18 2.7s} dxe5 {-1.21/23 8.9s}
11. N@d5 {+0.12/15 2.6s} P@e6 {+0.10/22 8.9s} 12. Nxf6+ {-0.39/17 2.7s}
Nxf6 {0.00/22 8.9s} 13. Qxe5 {-0.72/16 2.6s} P@h3 {+0.92/23 8.8s}
14. Rg1 {-0.79/19 2.7s} hxg2 {+0.77/24 9.1s} 15. P@e2 {-0.46/16 2.6s}
N@g4 {+1.45/22 8.8s} 16. Qg3 {-1.60/22 2.7s} P@e3 {+2.38/24 9.2s}
17. Bxe3 {-2.39/21 2.8s} Nxe3 {+2.20/21 9.0s} 18. Qxe3 {-2.75/19 2.8s}
B@d4 {+2.58/24 9.1s} 19. Qb3 {-2.59/15 2.7s} P@e3 {+2.82/21 8.9s}
20. fxe3 {-2.57/20 2.7s} Ng4 {+2.83/23 9.0s} 21. B@a4+ {-2.37/18 2.6s}
c6 {+1.94/29 9.0s} 22. exd4 {-1.77/23 2.6s} Qxd4 {+1.07/30 9.5s}
23. N@c7+ {-1.59/26 2.8s} Kd7 {+1.79/27 9.0s} 24. Bxe6+ {-1.55/24 2.7s}
Kxc7 {+0.62/27 9.5s} 25. P@d6+ {-1.54/24 2.8s} Qxd6 {+1.24/23 9.3s}
26. Bxg4 {-1.88/22 2.8s} P@f2+ {+1.92/25 9.3s} 27. Kxf2 {-2.48/1 0.002s}
N@e4+ {+1.77/23 9.0s} 28. Kxg2 {-1.98/19 2.8s} Bxg4 {+1.69/25 8.3s}
29. N@f2 {-0.78/17 2.7s} B@h3+ {+3.79/31 9.0s} 30. Nxh3 {-2.81/27 2.8s}
Bxh3+ {+4.00/29 8.9s} 31. Kxh3 {-2.51/24 2.7s} N@f4+ {+4.32/27 8.6s}
32. Kg4 {-3.41/26 2.7s} h5+ {+4.14/25 9.0s} 33. Kf3 {-3.08/24 2.7s}
P@g4+ {+5.31/23 7.9s} 34. Ke3 {-4.17/22 2.3s} Nd5+ {+7.50/22 6.6s}
35. Kxe4 {-5.17/20 2.4s} Qf4+ {+12.84/19 4.4s} 36. Kd3 {-6.15/1 0.003s}
Qe3+ {+14.75/18 3.4s} 37. Kc4 {-6.22/1 0.002s} b5+ {+13.80/15 3.5s}
38. Bxb5 {-11.77/12 0.90s} Nb6+ {+20.42/12 2.7s} 39. Kb4 {-1.47/1 0.013s}
a5+ {+20.97/9 2.4s} 40. Ka3 {-6.11/1 0.013s} Qc5+ {+27.23/8 2.0s}
41. P@b4 {-24.70/6 0.58s} axb4# {+M1/4 1.6s, Black mates} 0-1

[Event "No-Q-2400sim"]
[Site "?"]
[Date "2019.04.30"]
[Round "13"]
[White "CrazyAra-Dev-0.4.1-No-Q-2400sim"]
[Black "CrazyAra-Dev-0.4.1-No-Q-800sim"]
[Result "1-0"]
[PlyCount "69"]
[TimeControl "40/1200"]
[Variant "crazyhouse"]

1. e4 {book} e5 {book} 2. Bc4 {book} Nc6 {book} 3. Nf3 {+0.58/24 7.9s}
Be7 {-0.34/19 2.4s} 4. d4 {+0.64/27 8.8s} exd4 {-0.78/22 2.6s}
5. Nxd4 {+0.65/26 8.6s} Ne5 {-0.80/20 2.5s} 6. Nf5 {+0.81/26 8.5s}
Bf6 {-1.20/22 2.6s} 7. P@g5 {+0.87/24 8.8s} P@h3 {-0.52/23 2.6s}
8. gxf6 {+0.40/25 8.8s} Qxf6 {-0.43/20 2.7s} 9. B@f1 {+0.45/26 8.7s}
hxg2 {-1.32/18 2.6s} 10. Bxg2 {+0.70/25 8.8s} Nxc4 {-1.34/19 2.6s}
11. Nc3 {+1.43/22 8.8s} P@e6 {-1.50/17 2.6s} 12. P@g5 {+0.89/22 9.1s}
Qg6 {-0.99/19 2.7s} 13. Nh4 {+0.98/20 8.7s} B@b6 {-0.41/16 2.6s}
14. Qe2 {+1.17/24 9.1s} Ne5 {-0.94/19 2.7s} 15. Nxg6 {+0.91/21 8.8s}
Nxg6 {-0.68/17 2.6s} 16. h4 {+1.58/29 9.1s} N@f4 {-1.01/19 2.7s}
17. Qf3 {+1.51/27 9.0s} Nxg2+ {-1.20/20 2.7s} 18. Qxg2 {+1.76/25 9.0s}
B@h5 {-1.41/24 2.8s} 19. N@g3 {+2.72/32 9.3s} Bg4 {-1.35/22 2.7s}
20. h5 {+2.83/30 9.1s} Ne5 {-2.31/26 2.8s} 21. h6 {+3.13/30 9.0s}
Nf3+ {-1.76/21 2.6s} 22. Qxf3 {+4.70/34 9.4s} Bxf3 {-3.59/27 2.9s}
23. hxg7 {+4.11/26 9.1s} Bxf2+ {-3.47/21 2.7s} 24. Kxf2 {+5.20/30 8.9s}
Q@g2+ {-3.50/23 2.8s} 25. Ke3 {+4.24/24 8.7s} P@d4+ {-3.47/18 2.6s}
26. Kd3 {+5.48/27 8.8s} Bxe4+ {-3.86/20 2.6s} 27. Ngxe4 {+6.19/21 8.5s}
P@c4+ {-4.36/20 2.6s} 28. Kxd4 {+7.97/23 8.4s} e5+ {-6.35/18 2.5s}
29. Kxc4 {+8.73/23 8.0s} b5+ {-5.85/18 2.5s} 30. Kb3 {+10.79/22 6.9s}
P@c4+ {-9.20/20 2.1s} 31. Ka3 {+12.46/21 6.6s} b4+ {-9.19/18 2.2s}
32. Ka4 {+16.87/16 4.5s} Qxc2+ {-12.19/11 1.4s} 33. B@b3 {+16.24/14 4.8s}
P@b5+ {-13.41/13 1.5s} 34. Nxb5 {+28.26/15 3.5s} cxb3 {-30.77/12 1.0s}
35. Q@f8# {+M1/9 1.9s, White mates} 1-0

[Event "No-Q-2400sim"]
[Site "?"]
[Date "2019.04.30"]
[Round "13"]
[White "CrazyAra-Dev-0.4.1-No-Q-800sim"]
[Black "CrazyAra-Dev-0.4.1-No-Q-2400sim"]
[Result "0-1"]
[PlyCount "48"]
[TimeControl "40/1200"]
[Variant "crazyhouse"]

1. e4 {book} Nf6 {book} 2. Nc3 {+0.64/19 2.3s} e5 {-0.57/21 7.9s}
3. Nf3 {+0.61/20 2.6s} Nc6 {-0.65/23 8.6s} 4. Bc4 {+0.62/18 2.5s}
Be7 {-0.69/24 8.4s} 5. d4 {+0.93/20 2.7s} exd4 {-0.86/26 9.0s}
6. Nxd4 {+0.97/18 2.5s} d5 {-0.57/21 8.5s} 7. Nxc6 {+0.86/19 2.6s}
bxc6 {-0.78/25 9.1s} 8. exd5 {+0.81/21 2.7s} N@h4 {-0.47/23 8.6s}
9. Rg1 {+0.61/22 2.7s} cxd5 {-0.35/29 8.9s} 10. Nxd5 {+0.53/20 2.7s}
Nxd5 {-0.60/27 8.8s} 11. Bxd5 {+0.47/21 2.7s} Be6 {-0.45/28 9.0s}
12. N@h5 {+1.03/18 2.7s} Rg8 {-0.44/26 8.8s} 13. Bxe6 {+0.31/20 2.7s}
Qxd1+ {-0.03/40 7.9s} 14. Kxd1 {+1.38/1 0.012s} P@e2+ {+0.06/38 9.1s}
15. Kd2 {+0.29/20 2.7s} Q@d4+ {+1.36/38 8.1s} 16. N@d3 {-0.01/27 2.8s}
N@f3+ {+2.27/36 8.1s} 17. gxf3 {-0.42/26 2.8s} Nxf3+ {+4.32/29 6.7s}
18. Kxe2 {-0.53/1 0.003s} Nxg1+ {+2.53/31 7.4s} 19. Kf1 {-0.08/30 2.8s}
Qxd3+ {+10.00/18 4.1s} 20. cxd3 {-3.36/19 2.1s} P@e2+ {+8.94/19 4.8s}
21. Kg2 {-6.43/12 1.2s} e1=N+ {+16.21/13 2.4s} 22. Kxg1 {-8.32/12 1.1s}
R@h1+ {+33.05/9 2.3s} 23. Kxh1 {-25.85/1 0.002s} P@g2+ {+37.35/3 1.9s}
24. Kg1 {-37.00/1 0.002s} N@f3# {+M1/2 1.6s, Black mates} 0-1

[Event "No-Q-2400sim"]
[Site "?"]
[Date "2019.04.30"]
[Round "14"]
[White "CrazyAra-Dev-0.4.1-No-Q-2400sim"]
[Black "CrazyAra-Dev-0.4.1-No-Q-800sim"]
[Result "1-0"]
[PlyCount "67"]
[TimeControl "40/1200"]
[Variant "crazyhouse"]

1. e4 {book} Nf6 {book} 2. Nc3 {+0.71/22 8.0s} Nc6 {-0.69/16 2.4s}
3. d4 {+0.89/26 8.5s} e6 {-0.80/20 2.5s} 4. Be3 {+0.95/29 8.3s}
d6 {-0.58/18 2.4s} 5. Bb5 {+0.86/21 8.0s} a6 {-0.52/18 2.5s}
6. Ba4 {+0.95/22 8.3s} b5 {-0.79/21 2.5s} 7. Nxb5 {+0.64/25 9.0s}
axb5 {-1.21/23 2.7s} 8. Bxb5 {+0.81/22 8.7s} N@a7 {-1.08/18 2.5s}
9. Bd3 {+1.57/21 8.6s} Be7 {-1.75/19 2.5s} 10. c3 {+1.65/19 8.5s}
Rb8 {-1.57/16 2.5s} 11. Qe2 {+1.87/21 8.6s} e5 {-2.52/17 2.6s}
12. d5 {+1.23/25 9.2s} O-O {-1.01/23 2.7s} 13. Nf3 {+1.31/23 8.9s}
Ng4 {-0.55/16 2.7s} 14. Bc1 {+2.23/26 8.8s} Na5 {-2.94/15 2.6s}
15. h3 {+2.98/27 8.9s} Nf6 {-3.27/19 2.7s} 16. O-O {+3.00/26 8.7s}
c6 {-2.85/17 2.6s} 17. P@h6 {+3.10/24 9.3s} gxh6 {-2.86/18 2.8s}
18. Bxh6 {+2.71/21 9.0s} cxd5 {-3.43/16 2.7s} 19. P@g5 {+4.98/25 9.1s}
P@c4 {-2.81/18 2.8s} 20. gxf6 {+5.85/29 9.5s} Bxf6 {-5.63/19 2.8s}
21. P@g5 {+6.79/23 9.1s} Be7 {-6.17/15 2.8s} 22. Bxc4 {+11.23/23 8.7s}
Nxc4 {-10.26/17 2.7s} 23. P@f6 {+14.23/23 8.4s} Bxf6 {-14.73/17 2.6s}
24. gxf6 {+13.01/23 8.5s} Qxf6 {-16.73/17 2.5s} 25. B@g5 {+17.44/21 7.1s}
Qe6 {-20.52/18 2.2s} 26. N@f6+ {+21.84/18 5.8s} Qxf6 {-19.76/17 2.0s}
27. Bxf6 {+20.79/20 6.5s} B@h8 {-15.95/16 1.9s} 28. Bxh8 {+19.76/22 7.7s}
N@e6 {-19.34/16 2.2s} 29. Qxc4 {+19.48/20 7.2s} dxc4 {-17.73/16 2.3s}
30. N@f6+ {+22.60/19 5.0s} Kxh8 {-19.39/1 0.002s} 31. B@g7+ {+31.17/15 3.9s}
Nxg7 {-24.60/1 0.002s} 32. Bxg7+ {+36.29/11 2.4s} Kxg7 {-27.76/1 0.003s}
33. N@h5+ {+41.97/9 2.3s} Kg6 {-53.39/2 0.45s}
34. Q@g5# {+M1/11 1.9s, White mates} 1-0

[Event "No-Q-2400sim"]
[Site "?"]
[Date "2019.04.30"]
[Round "14"]
[White "CrazyAra-Dev-0.4.1-No-Q-800sim"]
[Black "CrazyAra-Dev-0.4.1-No-Q-2400sim"]
[Result "0-1"]
[PlyCount "78"]
[TimeControl "40/1200"]
[Variant "crazyhouse"]

1. e4 {book} Nf6 {book} 2. Nc3 {book} Nc6 {book} 3. d4 {+1.10/19 2.4s}
d5 {-0.82/25 8.2s} 4. e5 {+0.96/24 2.6s} Ne4 {-0.89/26 8.7s}
5. Be3 {+1.25/22 2.5s} Bf5 {-0.96/27 8.7s} 6. Bd3 {+0.87/22 2.7s}
e6 {-0.51/26 9.1s} 7. Nge2 {+0.92/21 2.6s} Nxc3 {-0.29/24 8.6s}
8. bxc3 {+0.39/21 2.7s} Bxd3 {-0.14/28 9.0s} 9. cxd3 {+0.40/21 2.6s}
N@h4 {-0.06/28 8.8s} 10. O-O {+0.08/20 2.7s} B@f3 {+0.24/35 9.5s}
11. gxf3 {-0.04/20 2.7s} Nxf3+ {+0.34/34 9.4s} 12. Kh1 {-0.17/27 2.9s}
Ncxe5 {+0.52/37 9.6s} 13. dxe5 {-0.79/23 2.8s} P@h3 {+0.78/30 9.4s}
14. Nf4 {-0.45/29 3.0s} P@g2+ {+0.04/34 9.7s} 15. Nxg2 {-3.65/1 0.015s}
hxg2+ {+0.37/32 9.2s} 16. Kxg2 {-2.74/1 0.014s} Nxe5 {+0.05/27 9.3s}
17. f3 {-0.63/24 2.7s} N@f5 {+0.98/24 8.6s} 18. Qe2 {-0.57/18 2.6s}
Bd6 {+0.73/21 8.9s} 19. B@d4 {-0.64/14 2.7s} h5 {+0.90/20 8.7s}
20. Kh1 {-0.13/13 2.7s} P@h3 {+0.84/21 9.0s} 21. N@f4 {-0.75/18 2.8s}
Nxe3 {+1.10/22 9.4s} 22. Bxe3 {-0.28/18 2.7s} B@g4 {+1.50/25 9.4s}
23. fxg4 {-1.25/18 2.8s} hxg4 {+1.61/25 9.5s} 24. Rf2 {-0.74/20 2.8s}
P@g2+ {+1.68/29 9.9s} 25. Nxg2 {-1.42/23 3.0s} hxg2+ {+1.67/29 9.6s}
26. Rxg2 {-1.20/18 2.9s} Rxh2+ {+1.73/26 9.5s} 27. Kxh2 {-1.36/22 3.1s}
Qh4+ {+2.04/25 9.8s} 28. Kg1 {-1.83/18 2.9s} Nf3+ {+1.95/25 9.9s}
29. Qxf3 {-2.07/24 3.1s} P@h2+ {+2.15/22 9.8s} 30. Kh1 {-2.42/19 2.9s}
gxf3 {+1.75/24 9.8s} 31. P@d7+ {-1.43/19 3.0s} Kxd7 {+1.16/19 9.7s}
32. N@c5+ {-1.77/18 3.0s} Ke7 {+2.63/22 8.9s} 33. B@g5+ {-4.20/20 2.7s}
P@f6 {+3.43/24 8.9s} 34. R@d7+ {-4.58/18 2.6s} Ke8 {+10.57/22 7.1s}
35. Bxh4 {-8.97/18 2.2s} fxg2+ {+12.30/22 4.7s} 36. Kxg2 {-4.53/1 0.014s}
R@g1+ {+16.43/22 3.5s} 37. Rxg1 {-10.94/16 1.5s} hxg1=Q+ {+16.05/17 3.8s}
38. Kxg1 {-12.18/16 1.0s} R@h1+ {+21.73/14 2.6s} 39. Kf2 {-18.03/10 0.83s}
Q@f1# {+M1/11 2.4s, Black mates} 0-1

[Event "No-Q-2400sim"]
[Site "?"]
[Date "2019.04.30"]
[Round "15"]
[White "CrazyAra-Dev-0.4.1-No-Q-2400sim"]
[Black "CrazyAra-Dev-0.4.1-No-Q-800sim"]
[Result "1-0"]
[PlyCount "67"]
[TimeControl "40/1200"]
[Variant "crazyhouse"]

1. e4 {book} Nf6 {book} 2. Nc3 {book} Nc6 {book} 3. d4 {+0.88/24 8.2s}
d5 {-1.05/20 2.4s} 4. e5 {+0.90/26 8.7s} Ne4 {-0.85/23 2.5s}
5. Be3 {+1.11/25 8.6s} Bf5 {-1.01/21 2.6s} 6. Bd3 {+0.62/27 8.9s}
e6 {-0.83/24 2.8s} 7. Nge2 {+0.67/24 8.6s} Nxc3 {-0.37/19 2.6s}
8. bxc3 {+0.33/26 8.8s} Bxd3 {-0.40/21 2.6s} 9. cxd3 {+0.28/28 8.8s}
N@h4 {0.00/20 2.6s} 10. O-O {+0.03/35 9.4s} Nxg2 {-0.13/20 2.7s}
11. Kxg2 {+0.11/27 9.0s} P@e4 {+0.19/21 2.7s} 12. f3 {+0.47/32 9.4s}
exf3+ {-0.34/21 2.8s} 13. Rxf3 {+0.75/24 8.9s} P@e4 {-0.18/21 2.7s}
14. Rg3 {+1.07/26 9.3s} exd3 {-0.88/21 2.7s} 15. Nf4 {+1.22/22 8.9s}
B@e4+ {-2.06/18 2.7s} 16. P@f3 {+1.19/24 9.3s} P@h4 {-0.62/19 2.7s}
17. fxe4 {+1.48/23 9.1s} hxg3 {-0.78/19 2.8s} 18. exd5 {+1.46/29 9.5s}
R@e2+ {-1.06/19 2.8s} 19. P@f2 {+1.53/26 9.2s} gxf2 {-2.57/17 2.7s}
20. Qxd3 {+2.75/23 9.3s} Re1 {-1.47/20 2.8s} 21. dxe6 {+2.93/21 9.1s}
Qg5+ {-1.97/19 2.8s} 22. P@g3 {+3.77/23 9.1s} fxe6 {-1.81/14 2.7s}
23. P@f7+ {+3.98/24 9.1s} Kd7 {-2.60/18 2.8s} 24. d5 {+5.02/27 8.9s}
f1=Q+ {-3.67/18 2.7s} 25. Qxf1 {+2.61/1 0.014s} Rxf1 {-4.43/19 2.7s}
26. dxe6+ {+6.75/18 8.3s} Kc8 {-4.90/15 2.6s} 27. P@d7+ {+8.33/21 8.0s}
Kd8 {-7.51/17 2.5s} 28. Rxf1 {+11.30/22 7.3s} P@h3+ {-8.95/18 2.3s}
29. Kg1 {+19.37/22 5.5s} Q@h1+ {-11.80/20 1.7s} 30. Kxh1 {+17.04/26 6.8s}
P@g2+ {-14.13/19 2.2s} 31. Nxg2 {+19.62/27 5.6s} hxg2+ {-17.66/20 1.7s}
32. Kxg2 {+18.91/22 5.8s} N@h4+ {-16.93/16 1.9s} 33. Kh1 {+33.15/23 4.9s}
Nxe5 {-37.19/9 0.84s} 34. Q@e8# {+M1/9 2.1s, White mates} 1-0

[Event "No-Q-2400sim"]
[Site "?"]
[Date "2019.04.30"]
[Round "15"]
[White "CrazyAra-Dev-0.4.1-No-Q-800sim"]
[Black "CrazyAra-Dev-0.4.1-No-Q-2400sim"]
[Result "0-1"]
[PlyCount "80"]
[TimeControl "40/1200"]
[Variant "crazyhouse"]

1. e4 {book} Nf6 {book} 2. Nc3 {book} Nc6 {book} 3. Nf3 {book}
d5 {-0.35/25 8.2s} 4. exd5 {+0.42/19 2.5s} Nxd5 {-0.41/22 8.8s}
5. d4 {+0.66/18 2.6s} e6 {-0.12/23 8.7s} 6. Nxd5 {+0.51/19 2.7s}
exd5 {0.00/21 8.8s} 7. Bb5 {+0.16/17 2.6s} Bb4+ {+0.28/20 8.4s}
8. c3 {-0.27/16 2.6s} Qe7+ {+0.36/20 8.7s} 9. N@e5 {-0.14/18 2.7s}
P@h3 {+0.52/18 8.5s} 10. Rg1 {-0.14/17 2.6s} hxg2 {+0.07/20 8.4s}
11. Rxg2 {-0.47/19 2.6s} P@g4 {-0.09/19 8.4s} 12. Ng5 {-0.82/17 2.6s}
Bd7 {+1.07/22 8.8s} 13. Bxc6 {-1.24/18 2.7s} bxc6 {+0.62/23 8.7s}
14. Nxf7 {-1.46/17 2.6s} N@f3+ {+1.13/24 9.0s} 15. Kf1 {-1.07/20 2.9s}
Nxe5 {+0.91/23 8.7s} 16. Nxe5 {-1.53/19 2.7s} B@f3 {+0.53/23 8.9s}
17. Nxf3 {-0.37/20 2.8s} Bxc3 {+0.26/20 8.9s} 18. B@h5+ {-0.25/16 2.7s}
N@g6 {+0.28/23 9.1s} 19. bxc3 {+0.55/17 2.8s} gxf3 {-0.02/21 9.0s}
20. Bxf3 {+0.52/17 2.7s} P@e4 {-0.09/27 9.2s} 21. Bh5 {-0.20/18 2.7s}
Bh3 {-0.15/24 9.0s} 22. N@g5 {+0.04/16 2.7s} Bxg2+ {+1.30/24 9.3s}
23. Kxg2 {-1.25/23 2.8s} O-O {+1.73/22 9.0s} 24. Bxg6 {-1.92/21 2.7s}
N@h4+ {+1.51/28 9.4s} 25. Kh1 {-0.87/24 2.8s} Nxg6 {+2.05/29 9.4s}
26. B@e6+ {-1.40/24 2.8s} Kh8 {+1.71/26 9.3s} 27. P@g2 {-2.04/26 2.9s}
B@f3 {+0.91/27 9.6s} 28. gxf3 {-2.94/24 2.9s} exf3 {+3.56/24 9.6s}
29. Nxf3 {-2.57/22 2.9s} P@g2+ {+4.16/24 9.3s} 30. Kxg2 {-4.04/16 2.8s}
Qxe6 {+5.35/25 8.6s} 31. P@h6 {-3.16/17 2.8s} Qg4+ {+7.27/24 7.9s}
32. N@g3 {-3.99/19 2.7s} Nh4+ {+11.31/25 6.0s} 33. Nxh4 {-8.38/21 2.1s}
B@h3+ {+11.14/23 5.4s} 34. Kh1 {-8.23/19 2.0s} Qxd1+ {+13.33/22 4.5s}
35. B@g1 {-9.81/20 1.6s} Q@f3+ {+15.85/18 4.8s} 36. P@g2 {-12.32/16 1.7s}
Bxg2+ {+18.74/19 3.5s} 37. Nxg2 {-12.75/1 0.002s} Qxg2+ {+19.13/17 3.5s}
38. Kxg2 {-15.28/1 0.001s} Qf3+ {+24.46/15 2.6s} 39. Kf1 {-27.53/14 0.72s}
R@d1+ {+25.00/10 2.2s} 40. B@e1 {-27.46/9 0.61s} P@g2# {+M1/7 1.6s, Black mates}
0-1

[Event "No-Q-2400sim"]
[Site "?"]
[Date "2019.04.30"]
[Round "16"]
[White "CrazyAra-Dev-0.4.1-No-Q-2400sim"]
[Black "CrazyAra-Dev-0.4.1-No-Q-800sim"]
[Result "1-0"]
[PlyCount "57"]
[TimeControl "40/1200"]
[Variant "crazyhouse"]

1. e4 {book} Nf6 {book} 2. Nc3 {book} Nc6 {book} 3. Nf3 {book}
d5 {-0.41/20 2.5s} 4. exd5 {+0.46/22 8.4s} Nxd5 {-0.38/19 2.6s}
5. Nxd5 {+0.43/25 8.6s} Qxd5 {-0.38/19 2.5s} 6. d4 {+0.72/23 8.4s}
P@g4 {-0.31/18 2.7s} 7. N@b5 {+1.18/22 8.4s} N@a6 {-0.94/18 2.5s}
8. Ng5 {+1.51/24 8.5s} h6 {-1.04/21 2.5s} 9. Nc3 {+2.71/24 8.9s}
Qxd4 {-1.87/17 2.6s} 10. Nxf7 {+3.43/24 8.6s} Qxd1+ {-3.18/22 2.7s}
11. Kxd1 {+4.23/23 8.6s} Be6 {-3.01/16 2.6s} 12. Nxh8 {+4.80/23 8.6s}
O-O-O+ {-4.38/16 2.6s} 13. R@d2 {+5.88/23 8.5s} Nc5 {-4.58/16 2.5s}
14. P@a6 {+6.19/21 8.5s} bxa6 {-6.15/17 2.5s} 15. Q@a8+ {+10.76/21 8.1s}
Q@b8 {-8.08/18 2.4s} 16. Qxc6 {+12.07/20 8.1s} Rxd2+ {-12.28/18 2.5s}
17. Bxd2 {+13.28/22 7.9s} P@d7 {-12.17/17 2.3s} 18. Qxc5 {+15.79/25 8.2s}
Qxb2 {-12.90/19 2.5s} 19. Bxa6+ {+15.10/26 7.6s} P@b7 {-13.32/23 2.4s}
20. R@e8+ {+15.80/24 8.0s} R@d8 {-13.52/1 0.003s} 21. Rxd8+ {+15.83/28 7.7s}
Kxd8 {-12.75/1 0.003s} 22. R@a8+ {+15.10/25 7.7s} R@c8 {-14.58/24 2.3s}
23. N@f7+ {+21.53/25 6.4s} Bxf7 {-16.46/15 1.7s} 24. Nxf7+ {+22.02/21 7.0s}
Ke8 {-19.85/1 0.002s} 25. Rxc8+ {+23.77/19 5.6s} Kxf7 {-22.84/17 2.0s}
26. N@e5+ {+28.29/17 6.1s} Kg8 {-31.74/12 1.4s} 27. P@f7+ {+40.99/12 3.1s}
Kh7 {-41.84/6 0.67s} 28. B@g6+ {+48.26/10 2.5s} Kh8 {-26.70/1 0.014s}
29. R@h7# {+M1/8 1.9s, White mates} 1-0

[Event "No-Q-2400sim"]
[Site "?"]
[Date "2019.04.30"]
[Round "16"]
[White "CrazyAra-Dev-0.4.1-No-Q-800sim"]
[Black "CrazyAra-Dev-0.4.1-No-Q-2400sim"]
[Result "0-1"]
[PlyCount "86"]
[TimeControl "40/1200"]
[Variant "crazyhouse"]

1. Nf3 {book} d5 {-0.40/17 7.2s} 2. d4 {+0.11/16 2.2s} Bf5 {+0.14/23 7.8s}
3. g3 {+0.12/18 2.4s} e6 {+0.04/21 7.9s} 4. Bg2 {+0.15/17 2.3s}
Bd6 {+0.07/29 8.3s} 5. O-O {-0.27/18 2.4s} Ne7 {+0.22/26 8.0s}
6. h3 {-0.15/18 2.4s} O-O {-0.18/25 8.2s} 7. Na3 {+0.96/22 2.4s}
Nbc6 {-0.94/26 8.4s} 8. c4 {+1.11/24 2.6s} Bxa3 {-1.11/26 8.8s}
9. bxa3 {+1.30/20 2.7s} dxc4 {-0.88/35 8.9s} 10. B@h6 {+1.44/27 2.8s}
gxh6 {-1.31/28 9.1s} 11. Bxh6 {+1.69/20 2.7s} B@h8 {-0.96/31 8.7s}
12. P@g7 {+0.71/29 2.8s} Bxg7 {-0.79/24 9.2s} 13. Bxg7 {+0.75/24 2.7s}
Kxg7 {-0.66/27 8.8s} 14. Ne5 {+0.89/26 2.8s} f6 {-0.25/25 9.1s}
15. Nxc6 {+0.51/24 2.8s} bxc6 {-0.24/23 8.9s} 16. e4 {+0.73/19 2.8s}
P@c2 {+0.46/24 8.9s} 17. Qxc2 {-0.32/18 2.7s} Bxh3 {+0.83/25 9.4s}
18. Bxh3 {-0.27/20 2.7s} N@f3+ {+0.62/33 9.3s} 19. Kh1 {-0.58/19 2.8s}
Nxd4 {+0.90/34 9.4s} 20. Qxc4 {-0.59/20 2.8s} B@f3+ {+0.46/29 9.2s}
21. P@g2 {-0.77/22 2.8s} P@g4 {+0.13/29 9.6s} 22. N@h5+ {-0.28/24 3.0s}
Kf7 {+0.20/27 9.5s} 23. Qxd4 {-0.50/21 2.9s} Qxd4 {+0.47/25 9.8s}
24. N@h6+ {-0.06/21 2.9s} Ke8 {-0.12/23 9.5s} 25. Nxg4 {+0.07/17 2.9s}
Bxg2+ {+0.75/24 9.7s} 26. Bxg2 {+0.34/20 2.9s} P@f3 {+0.97/20 9.3s}
27. Bxf3 {-1.04/18 2.8s} Q@h3+ {+2.22/35 9.6s} 28. Nh2 {-2.13/24 2.6s}
P@g4 {+2.22/32 9.4s} 29. B@g2 {-1.94/28 3.0s} gxf3 {+3.03/35 10s}
30. Bxh3 {-2.59/32 3.1s} P@g2+ {+3.05/33 10.0s} 31. Bxg2 {-2.95/27 2.9s}
fxg2+ {+4.09/32 9.8s} 32. Kxg2 {-2.78/29 2.9s} Qxe4+ {+3.21/30 9.7s}
33. B@f3 {-3.25/23 2.9s} P@h3+ {+5.54/27 9.0s} 34. Kxh3 {-3.92/25 2.8s}
B@g4+ {+8.91/27 8.0s} 35. Nxg4 {-6.58/23 2.4s} N@g5+ {+8.98/23 8.6s}
36. Kg2 {-7.92/24 2.4s} Qxf3+ {+8.78/20 9.1s} 37. Kg1 {-7.58/16 2.7s}
Qxg4 {+9.22/19 9.0s} 38. Ng7+ {-10.58/15 2.7s} Kf7 {+11.56/18 7.0s}
39. B@h5+ {-9.57/16 2.1s} Qxh5 {+15.40/19 4.7s} 40. Nxh5 {-13.70/12 1.7s}
N@f3+ {+21.12/10 2.7s} 41. Kh1 {-15.49/8 0.81s} B@g2+ {+39.22/10 2.2s}
42. Kxg2 {-27.63/1 0.002s} B@h3+ {+38.93/5 2.0s} 43. Kh1 {-36.55/1 0.002s}
B@g2# {+M1/6 1.6s, Black mates} 0-1

[Event "No-Q-2400sim"]
[Site "?"]
[Date "2019.04.30"]
[Round "17"]
[White "CrazyAra-Dev-0.4.1-No-Q-2400sim"]
[Black "CrazyAra-Dev-0.4.1-No-Q-800sim"]
[Result "1-0"]
[PlyCount "85"]
[TimeControl "40/1200"]
[Variant "crazyhouse"]

1. Nf3 {book} d5 {-0.36/16 2.2s} 2. d3 {+0.68/21 7.5s} Nc6 {-0.55/18 2.3s}
3. g3 {+0.14/25 7.9s} e5 {-0.51/18 2.3s} 4. Bg2 {0.00/22 7.8s}
Nf6 {-0.23/19 2.4s} 5. O-O {-0.31/21 8.1s} h6 {+0.57/15 2.3s}
6. Nc3 {-0.66/20 7.9s} Be6 {+0.80/18 2.4s} 7. h3 {-0.84/20 8.2s}
Qd7 {+0.79/16 2.4s} 8. Kh2 {-1.01/21 8.1s} Bc5 {+1.09/16 2.4s}
9. a3 {-1.47/20 8.1s} a5 {+1.48/15 2.4s} 10. Nxd5 {-1.01/24 8.3s}
Bxd5 {+1.37/22 2.7s} 11. c4 {-2.57/26 9.2s} Be6 {+0.87/19 2.8s}
12. P@d5 {-0.71/23 9.0s} Bxh3 {+0.75/20 2.8s} 13. Bxh3 {-1.11/25 9.5s}
N@g4+ {+1.34/19 2.8s} 14. Kg1 {-1.05/26 8.9s} Nd4 {+0.70/17 2.7s}
15. B@e3 {-1.07/30 9.2s} Nxf3+ {+1.27/29 2.8s} 16. exf3 {-1.83/29 9.3s}
N@g5 {+1.67/27 2.8s} 17. Bxg4 {-2.75/30 9.4s} Nxg4 {+1.31/27 2.9s}
18. Bxc5 {-2.04/27 9.1s} P@h2+ {+0.55/24 2.7s} 19. Kh1 {-0.32/33 9.5s}
B@h3 {+0.64/28 2.9s} 20. fxg4 {-0.27/32 9.4s} Bxf1 {+0.95/25 2.8s}
21. Qxf1 {-0.34/34 9.7s} R@g1+ {+0.51/26 2.9s} 22. Qxg1 {-0.21/33 9.6s}
hxg1=Q+ {+0.57/23 2.8s} 23. Kxg1 {-0.18/1 0.004s} Nf3+ {+0.23/27 2.9s}
24. Kg2 {-0.11/29 9.6s} Ne1+ {+0.81/19 2.9s} 25. Kf1 {-0.39/27 9.3s}
Nxd3 {+0.99/22 2.8s} 26. B@f5 {-0.84/31 8.8s} Q@e1+ {+0.47/20 2.8s}
27. Kg2 {-1.19/1 0.015s} Qxf5 {+0.32/20 2.9s} 28. R@e7+ {+3.14/32 8.5s}
Kd8 {-0.16/20 2.8s} 29. N@c6+ {+8.20/31 6.2s} bxc6 {-4.49/29 2.3s}
30. N@b7+ {+6.96/28 7.0s} Kc8 {+0.93/1 0.015s} 31. Nd6+ {+9.78/30 6.1s}
cxd6 {-4.81/25 2.4s} 32. P@b7+ {+9.56/25 6.7s} Kd8 {-7.26/22 1.9s}
33. bxa8=Q+ {+11.13/26 6.1s} Kxe7 {-6.35/21 2.3s} 34. Bxd6+ {+10.41/24 6.7s}
Kxd6 {-9.27/20 1.8s} 35. Qxc6+ {+13.70/21 4.5s} Ke7 {-4.25/1 0.015s}
36. d6+ {+15.96/17 5.0s} Kf6 {-11.23/14 1.7s} 37. B@e7+ {+21.54/17 3.4s}
Kg6 {-17.41/14 0.97s} 38. gxf5+ {+24.14/15 3.5s} Kh7 {-18.26/10 1.2s}
39. P@g6+ {+27.74/13 3.0s} fxg6 {-24.82/12 0.86s} 40. fxg6+ {+26.85/11 3.1s}
Kxg6 {-23.98/8 0.96s} 41. N@h4+ {+35.42/9 2.6s} Kh7 {-37.94/6 0.56s}
42. P@g6+ {+39.53/5 2.1s} Kg8 {-18.49/1 0.013s}
43. Q@f7# {+M1/3 1.6s, White mates} 1-0

[Event "No-Q-2400sim"]
[Site "?"]
[Date "2019.04.30"]
[Round "17"]
[White "CrazyAra-Dev-0.4.1-No-Q-800sim"]
[Black "CrazyAra-Dev-0.4.1-No-Q-2400sim"]
[Result "0-1"]
[PlyCount "64"]
[TimeControl "40/1200"]
[Variant "crazyhouse"]

1. Nf3 {book} Nf6 {book} 2. d4 {+0.58/16 2.3s} g6 {-0.06/20 7.5s}
3. Nc3 {+0.19/20 2.3s} Bg7 {-0.55/24 8.2s} 4. e4 {+0.36/15 2.3s}
O-O {-0.65/20 7.8s} 5. e5 {+0.91/17 2.4s} Ng4 {-0.70/27 8.3s}
6. h3 {+0.92/24 2.4s} Nxf2 {-0.91/29 8.3s} 7. Kxf2 {+0.93/28 2.7s}
d6 {-1.04/31 8.7s} 8. exd6 {+1.18/22 2.6s} cxd6 {-1.03/25 8.6s}
9. P@h6 {+1.13/22 2.6s} Bf6 {-1.49/28 8.7s} 10. Ne4 {+0.70/18 2.6s}
d5 {-0.46/21 8.6s} 11. Nxf6+ {+0.21/20 2.7s} exf6 {-1.13/23 9.0s}
12. Bd3 {+0.56/18 2.6s} P@e4 {-1.05/19 8.6s} 13. B@g7 {+0.70/16 2.7s}
Re8 {-1.49/23 8.6s} 14. Bf4 {+1.24/15 2.5s} exf3 {-1.94/19 8.5s}
15. N@c7 {+2.63/20 2.6s} P@e3+ {-4.28/29 8.0s} 16. Kxf3 {+2.04/20 2.6s}
N@h4+ {-1.56/27 8.6s} 17. Kg3 {+1.73/25 2.6s} g5 {+0.35/20 4.3s}
18. Nxe8 {-0.73/19 2.1s} gxf4+ {+0.33/18 4.5s} 19. Kxf4 {-0.64/17 2.1s}
N@g6+ {+1.70/23 8.7s} 20. Kxe3 {-1.37/19 2.7s} Qxe8+ {+2.18/21 8.5s}
21. P@e5 {-1.13/16 2.6s} fxe5 {+2.72/24 8.5s} 22. dxe5 {-1.39/18 2.6s}
B@f4+ {+5.07/24 7.7s} 23. Ke2 {-3.85/16 2.3s} N@g3+ {+8.45/23 6.2s}
24. Kf2 {-5.89/21 2.1s} P@e3+ {+8.64/21 6.8s} 25. Kg1 {-5.56/19 2.2s}
Bxe5 {+10.35/20 6.4s} 26. Bxe5 {-8.02/18 2.0s} Qxe5 {+9.87/16 6.7s}
27. R@d8+ {-8.73/14 2.0s} B@f8 {+15.50/17 5.1s} 28. Rxf8+ {-10.78/14 1.7s}
Nxf8 {+19.61/17 5.2s} 29. B@e1 {-18.67/13 1.8s} P@f2+ {+26.04/20 3.5s}
30. Bxf2 {-25.02/14 1.0s} exf2+ {+25.26/18 3.4s} 31. Kxf2 {-23.60/12 1.1s}
B@d4+ {+36.31/16 2.7s} 32. P@e3 {-40.39/6 0.57s}
Qxe3# {+M1/10 2.1s, Black mates} 0-1

[Event "No-Q-2400sim"]
[Site "?"]
[Date "2019.04.30"]
[Round "18"]
[White "CrazyAra-Dev-0.4.1-No-Q-2400sim"]
[Black "CrazyAra-Dev-0.4.1-No-Q-800sim"]
[Result "1-0"]
[PlyCount "75"]
[TimeControl "40/1200"]
[Variant "crazyhouse"]

1. Nf3 {book} Nf6 {book} 2. d3 {+0.95/20 7.4s} d5 {-0.98/18 2.3s}
3. g3 {+0.26/23 8.0s} Nc6 {-0.55/17 2.3s} 4. Bg2 {+0.15/22 7.8s}
e5 {-0.47/19 2.3s} 5. O-O {-0.29/23 8.3s} h6 {+0.50/19 2.4s}
6. Nc3 {-0.69/19 7.9s} Be6 {+0.81/16 2.4s} 7. h3 {-0.91/21 8.1s}
Qd7 {+0.88/18 2.5s} 8. Kh2 {-1.10/19 8.0s} Bc5 {+1.11/14 2.4s}
9. a3 {-1.51/21 8.0s} a5 {+1.59/16 2.4s} 10. Nxd5 {-1.06/23 8.3s}
Bxd5 {+1.49/22 2.7s} 11. c4 {-2.60/26 9.1s} Be6 {+0.70/21 2.8s}
12. P@d5 {-0.67/24 9.1s} Bxh3 {+0.82/20 2.7s} 13. Bxh3 {-1.09/26 9.4s}
N@g4+ {+1.41/20 2.8s} 14. Kg1 {-1.10/29 8.9s} Nd4 {+0.71/17 2.7s}
15. B@e3 {-1.09/30 9.1s} Nxf3+ {+1.27/29 2.8s} 16. exf3 {-1.87/30 9.4s}
N@g5 {+1.71/27 2.7s} 17. Bxg4 {-2.77/30 9.4s} Nxg4 {+1.32/27 2.9s}
18. Bxc5 {-1.92/27 9.1s} P@h2+ {+0.75/26 2.8s} 19. Kh1 {-0.28/34 9.7s}
B@h3 {+0.59/29 3.0s} 20. N@g2 {+0.34/33 9.2s} Bxg2+ {-0.68/24 2.8s}
21. Kxg2 {+0.31/1 0.003s} b6 {-0.37/30 2.8s} 22. B@c6 {+2.16/35 10.0s}
Qxc6 {-0.30/29 2.8s} 23. dxc6 {+1.81/33 9.7s} B@h3+ {-1.10/28 3.0s}
24. Kh1 {+1.81/1 0.003s} bxc5 {-0.44/25 2.7s} 25. B@d7+ {+2.49/29 9.7s}
Kf8 {-1.40/25 2.9s} 26. Bxg4 {+3.36/27 9.4s} B@g2+ {-2.16/22 2.8s}
27. Kxh2 {+3.33/1 0.004s} Bxg4 {-2.00/24 3.0s} 28. fxg4 {+5.22/27 9.2s}
Bxc6 {-1.15/21 2.8s} 29. Bxg5 {+5.37/24 9.1s} hxg5+ {-4.40/22 2.7s}
30. P@h5 {+6.13/23 8.6s} N@f3+ {-5.14/20 2.7s} 31. Qxf3 {+8.53/21 7.9s}
Bxf3 {-7.07/20 2.5s} 32. N@e6+ {+10.87/21 7.1s} fxe6 {-8.69/17 2.3s}
33. N@g6+ {+12.17/20 5.7s} Kg8 {-10.71/16 1.6s} 34. N@e7+ {+15.83/17 4.1s}
Kf7 {-11.93/14 1.5s} 35. Nxh8+ {+19.50/15 4.3s} Rxh8 {-20.63/13 0.92s}
36. B@g6+ {+28.19/13 2.3s} Kxe7 {-20.52/11 0.80s} 37. R@f7+ {+30.48/10 2.3s}
Kd6 {-35.94/6 0.51s} 38. Q@d7# {+M1/7 1.7s, White mates} 1-0

[Event "No-Q-2400sim"]
[Site "?"]
[Date "2019.04.30"]
[Round "18"]
[White "CrazyAra-Dev-0.4.1-No-Q-800sim"]
[Black "CrazyAra-Dev-0.4.1-No-Q-2400sim"]
[Result "0-1"]
[PlyCount "68"]
[TimeControl "40/1200"]
[Variant "crazyhouse"]

1. d3 {book} e5 {-0.15/25 7.5s} 2. Nf3 {+0.46/20 2.3s} Nc6 {-0.20/27 8.0s}
3. g3 {+0.40/24 2.5s} d5 {-0.25/26 8.0s} 4. Bg2 {+0.40/20 2.3s}
h6 {+0.66/23 8.2s} 5. O-O {-0.43/19 2.5s} Nf6 {+0.54/20 7.9s}
6. Nc3 {-0.45/17 2.4s} Be6 {+0.85/20 8.1s} 7. h3 {-0.72/17 2.5s}
Qd7 {+1.13/20 8.1s} 8. Kh2 {-0.82/15 2.4s} Bc5 {+1.60/21 8.1s}
9. a3 {-1.12/17 2.5s} a5 {+1.68/18 8.2s} 10. Bd2 {-1.76/15 2.4s}
h5 {+2.16/22 8.6s} 11. e4 {-2.20/15 2.6s} Bxh3 {+4.85/25 8.9s}
12. Bxh3 {-4.16/19 2.7s} Qxh3+ {+3.82/30 9.5s} 13. Kxh3 {-4.56/23 2.9s}
P@g4+ {+3.88/27 9.0s} 14. Kh2 {-6.23/16 2.6s} gxf3 {+3.76/29 9.1s}
15. B@h3 {-2.65/19 2.8s} B@g4 {+3.84/24 8.8s} 16. Nxd5 {-3.33/21 2.7s}
Bxh3 {+4.37/25 8.9s} 17. Nxf6+ {-3.61/21 2.7s} gxf6 {+4.41/22 8.6s}
18. Qxf3 {-3.43/17 2.5s} Nd4 {+6.96/22 8.8s} 19. N@g7+ {-4.34/19 2.7s}
Kf8 {+6.03/24 8.8s} 20. Ne6+ {-5.01/20 2.7s} Nxe6 {+6.38/27 9.1s}
21. P@g7+ {-5.13/20 2.7s} Nxg7 {+7.05/25 8.9s} 22. P@h6 {-4.21/24 2.8s}
Ne6 {+7.75/26 8.7s} 23. g4 {-5.39/21 2.6s} hxg4 {+11.26/21 7.0s}
24. Qxf6 {-9.98/18 2.1s} B@f4+ {+14.75/19 5.9s} 25. Qxf4 {-9.90/16 1.7s}
exf4 {+13.23/19 6.9s} 26. P@g7+ {-11.93/16 2.0s} Ke7 {+14.91/17 6.7s}
27. B@h4+ {-14.53/13 2.1s} P@g5 {+16.05/16 6.0s} 28. Bxg5+ {-13.19/14 2.0s}
Nxg5 {+14.69/15 7.0s} 29. P@f6+ {-14.06/12 2.2s} Kd7 {+20.91/13 5.3s}
30. Q@d5+ {-18.09/12 1.6s} B@d6 {+23.90/11 5.4s} 31. Qxf7+ {-17.28/9 1.5s}
Nxf7 {+27.08/16 4.6s} 32. P@e6+ {-22.29/11 1.3s} Kxe6 {+30.64/17 4.4s}
33. Rg1 {-26.77/10 0.99s} N@f3+ {+33.11/13 4.2s} 34. Kh1 {-50.24/1 0.002s}
Q@h2# {+M1/10 2.6s, Black mates} 0-1

[Event "No-Q-2400sim"]
[Site "?"]
[Date "2019.04.30"]
[Round "19"]
[White "CrazyAra-Dev-0.4.1-No-Q-2400sim"]
[Black "CrazyAra-Dev-0.4.1-No-Q-800sim"]
[Result "1-0"]
[PlyCount "81"]
[TimeControl "40/1200"]
[Variant "crazyhouse"]

1. d3 {book} Nf6 {-0.31/19 2.2s} 2. Nf3 {+0.63/24 7.7s} d5 {-1.02/19 2.4s}
3. g3 {+0.19/24 8.0s} Nc6 {-0.58/17 2.4s} 4. Bg2 {+0.10/21 7.9s}
e5 {-0.30/19 2.4s} 5. O-O {-0.29/23 8.2s} h6 {+0.48/15 2.4s}
6. Nc3 {-0.64/19 7.7s} Be6 {+0.76/17 2.4s} 7. h3 {-0.96/21 8.1s}
Qd7 {+0.71/16 2.4s} 8. Kh2 {-1.10/19 8.0s} Rd8 {+1.55/16 2.4s}
9. a3 {-1.26/18 8.0s} Bd6 {+1.31/17 2.4s} 10. e4 {-0.64/22 8.5s}
d4 {-0.09/20 2.6s} 11. Nd5 {+0.27/29 9.2s} Nxd5 {-0.29/21 2.6s}
12. exd5 {+0.19/27 8.9s} Bxd5 {-0.38/21 2.7s} 13. N@h5 {+0.04/29 9.3s}
Kf8 {-0.01/19 2.6s} 14. c4 {+0.12/26 9.0s} dxc3 {-0.14/23 2.7s}
15. bxc3 {-0.08/25 9.2s} P@g6 {-0.03/21 2.7s} 16. Nxg7 {-0.24/24 9.0s}
Kxg7 {+0.23/21 2.8s} 17. P@e4 {-0.17/24 9.2s} Be6 {+0.21/20 2.8s}
18. P@d5 {+0.14/26 9.2s} Bxh3 {+0.34/24 2.9s} 19. Bxh3 {+0.03/27 9.4s}
Qxh3+ {+0.88/17 2.8s} 20. Kxh3 {-0.02/22 9.1s} B@c8+ {+0.49/17 2.8s}
21. Kg2 {+0.83/24 9.3s} P@h3+ {-0.06/20 2.8s} 22. Kg1 {+0.79/25 9.2s}
P@g2 {-0.72/19 2.8s} 23. Re1 {+0.97/24 9.0s} N@g4 {-0.34/18 2.8s}
24. dxc6 {+1.23/27 9.3s} bxc6 {-1.04/20 2.9s} 25. N@h2 {+1.94/24 9.6s}
Nxh2 {-1.70/21 2.8s} 26. Nxh2 {+1.91/23 9.4s} P@f6 {-1.55/22 2.9s}
27. B@f5 {+3.56/24 9.4s} N@g5 {-2.57/25 2.9s} 28. N@h5+ {+6.28/31 9.6s}
gxh5 {-4.90/26 3.1s} 29. Bxc8 {+6.81/30 9.5s} Rxc8 {-5.75/23 2.9s}
30. Bxg5 {+6.68/28 9.4s} hxg5 {-7.29/24 2.8s} 31. N@f5+ {+8.14/27 9.1s}
Kf8 {-6.63/20 2.7s} 32. Q@g7+ {+7.75/24 9.1s} Ke8 {-6.41/1 0.003s}
33. Qxh8+ {+8.63/23 8.8s} Kd7 {-8.30/21 2.6s} 34. Qxf6 {+12.02/21 7.7s}
B@e7 {-9.88/19 2.4s} 35. Qxf7 {+12.70/23 7.1s} B@e6 {-10.60/18 2.3s}
36. Qxe6+ {+11.85/21 7.4s} Kxe6 {-10.06/16 2.4s} 37. B@b3+ {+14.37/19 6.6s}
Kd7 {-15.97/18 1.9s} 38. B@e6+ {+22.10/21 4.0s} Kd8 {-15.21/16 1.1s}
39. R@d7+ {+26.68/21 3.0s} Ke8 {-29.34/1 0.001s} 40. P@f7+ {+40.34/11 2.3s}
Kf8 {-42.96/1 0.002s} 41. P@g7# {+M1/2 1.6s, White mates} 1-0

[Event "No-Q-2400sim"]
[Site "?"]
[Date "2019.04.30"]
[Round "19"]
[White "CrazyAra-Dev-0.4.1-No-Q-800sim"]
[Black "CrazyAra-Dev-0.4.1-No-Q-2400sim"]
[Result "1-0"]
[PlyCount "125"]
[TimeControl "40/1200"]
[Variant "crazyhouse"]

1. e4 {book} e5 {book} 2. Nf3 {book} Nc6 {book} 3. Bc4 {book} Bc5 {book}
4. d3 {book} Nf6 {-0.65/24 7.8s} 5. O-O {+1.05/18 2.4s} O-O {-0.96/28 8.5s}
6. Bg5 {+0.42/20 2.4s} Be7 {+0.16/25 8.2s} 7. c3 {+0.03/20 2.4s}
d6 {+0.02/25 8.5s} 8. Nbd2 {+0.02/22 2.4s} Na5 {+0.15/22 8.1s}
9. Bb5 {+0.01/20 2.5s} c6 {+0.10/27 8.9s} 10. Ba4 {-0.09/21 2.7s}
Nh5 {+1.31/20 8.2s} 11. Bxe7 {-1.29/18 2.5s} Qxe7 {+0.62/23 8.8s}
12. B@e3 {-0.89/19 2.5s} b5 {+0.97/22 8.5s} 13. Bc2 {-1.09/16 2.6s}
B@f4 {+0.95/20 8.5s} 14. d4 {-1.06/18 2.5s} exd4 {+1.56/22 8.6s}
15. Nxd4 {-1.62/20 2.7s} Bxh2+ {+1.26/32 8.9s} 16. Kxh2 {-1.43/23 2.8s}
Qh4+ {+1.27/30 8.8s} 17. Kg1 {-0.91/19 2.6s} P@h2+ {+1.42/36 10s}
18. Kh1 {-1.03/1 0.003s} P@h3 {+1.44/33 9.9s} 19. B@f3 {-1.19/29 2.8s}
hxg2+ {+0.31/38 9.9s} 20. Bxg2 {-1.32/28 2.8s} P@h3 {+1.58/30 9.6s}
21. Bf3 {-1.39/28 3.0s} Nc4 {+0.40/33 9.6s} 22. Nxc4 {-1.53/25 2.9s}
bxc4 {+0.95/27 9.4s} 23. N@f5 {-1.41/24 3.0s} Bxf5 {+2.29/27 10s}
24. Nxf5 {-1.03/22 2.8s} N@g3+ {+2.37/26 9.6s} 25. fxg3 {-2.76/23 3.0s}
Nxg3+ {+2.51/28 9.5s} 26. Nxg3 {-2.33/19 2.8s} P@g2+ {+2.09/24 9.4s}
27. Kxh2 {-2.05/22 2.9s} gxf1=N+ {-0.04/33 10.0s} 28. Qxf1 {-1.28/20 2.8s}
R@g2+ {-0.53/28 9.5s} 29. Qxg2 {+1.79/25 3.0s} hxg2+ {+0.60/30 9.5s}
30. R@h3 {+1.54/20 2.8s} N@f1+ {-1.21/28 9.5s} 31. Rxf1 {+1.66/21 3.0s}
Qxg3+ {-1.24/35 10s} 32. Kxg3 {+1.33/26 2.9s} gxf1=N+ {-1.51/31 9.9s}
33. Kf2 {+1.27/22 2.8s} R@h2+ {-1.88/34 10s} 34. Rxh2 {+0.87/26 2.9s}
Q@g3+ {-1.31/27 9.5s} 35. Kxf1 {+1.16/19 2.7s} Qxf3+ {-2.11/30 9.9s}
36. R@f2 {+1.54/22 2.8s} B@h3+ {-1.57/25 9.5s} 37. P@g2 {+1.33/19 2.9s}
N@g3+ {-2.56/27 10s} 38. Kg1 {+2.08/22 2.9s} Qxe3 {-2.21/24 9.5s}
39. Rxh3 {+1.96/22 2.7s} Ne2+ {-2.67/23 9.6s} 40. Kf1 {+2.30/20 2.9s}
Ng3+ {-2.99/26 9.6s} 41. Kg1 {+1.02/19 2.7s} Ne2+ {-2.55/24 9.6s}
42. Kf1 {+2.34/21 2.8s} Ng3+ {-2.94/26 9.2s} 43. Rxg3 {+2.14/18 2.5s}
Qxg3 {-3.91/28 10s} 44. N@f5 {+3.91/19 3.0s} B@d3+ {-3.49/25 9.8s}
45. Bxd3 {+4.00/23 3.0s} Qxd3+ {-5.40/25 9.7s} 46. B@e2 {+4.44/23 3.2s}
R@d1+ {-5.35/24 10.0s} 47. B@e1 {+4.36/20 3.2s} Rxe1+ {-6.54/22 9.9s}
48. Kxe1 {+4.38/1 0.002s} B@d2+ {-5.99/20 9.8s} 49. Kf1 {+5.80/19 3.0s}
Qb1+ {-6.63/19 8.6s} 50. B@d1 {+5.61/15 3.0s} B@e5 {-6.28/17 9.6s}
51. N@e7+ {+5.21/15 3.1s} Kh8 {-4.57/1 0.002s} 52. R@h3 {+8.06/16 3.0s}
Bh6 {-8.42/19 9.2s} 53. Nxh6 {+8.70/18 3.0s} gxh6 {-8.93/23 9.2s}
54. P@f6 {+9.59/16 3.1s} Bxf6 {-9.87/26 9.2s} 55. Rxf6 {+9.70/20 3.0s}
Rg8 {-8.68/25 9.2s} 56. Rxf7 {+9.29/21 3.1s} N@d2+ {-10.51/18 9.1s}
57. Kg1 {+11.31/16 3.0s} Qxe4 {-11.40/18 8.6s} 58. B@f6+ {+11.35/17 2.6s}
P@g7 {-14.77/18 4.7s} 59. N@g6+ {+18.48/15 1.4s} hxg6 {-19.74/16 4.2s}
60. Rxh6+ {+19.20/13 1.4s} P@h7 {-22.45/14 3.0s} 61. Rxh7+ {+34.80/11 0.76s}
Kxh7 {-11.59/1 0.015s} 62. N@g5+ {+34.20/3 0.66s} Kh6 {-44.59/5 1.8s}
63. Q@h7# {+M1/6 0.45s, White mates} 1-0

[Event "No-Q-2400sim"]
[Site "?"]
[Date "2019.04.30"]
[Round "20"]
[White "CrazyAra-Dev-0.4.1-No-Q-2400sim"]
[Black "CrazyAra-Dev-0.4.1-No-Q-800sim"]
[Result "1-0"]
[PlyCount "73"]
[TimeControl "40/1200"]
[Variant "crazyhouse"]

1. e4 {book} e5 {book} 2. Nf3 {book} Nc6 {book} 3. Bc4 {book} Bc5 {book}
4. d3 {book} Nf6 {-0.86/18 2.4s} 5. O-O {+0.74/25 7.9s} O-O {-0.70/21 2.5s}
6. Nc3 {+1.22/27 8.4s} d6 {-1.13/20 2.4s} 7. Bg5 {+1.30/28 8.4s}
h6 {-1.21/24 2.7s} 8. Bxf6 {+1.16/31 8.9s} Qxf6 {-1.34/18 2.6s}
9. Nd5 {+1.18/22 8.4s} Qd8 {-1.43/18 2.6s} 10. Qd2 {+0.98/22 8.5s}
Kh7 {-1.37/14 2.5s} 11. N@g5+ {+0.40/20 8.4s} Kh8 {-0.42/17 2.6s}
12. Nxc7 {+0.09/26 8.5s} hxg5 {+0.70/25 2.7s} 13. Nxa8 {-0.22/27 8.8s}
B@f4 {+0.12/25 2.8s} 14. P@e3 {-0.29/30 8.9s} g4 {-0.14/24 2.7s}
15. exf4 {-0.12/33 8.9s} gxf3 {-0.32/22 2.7s} 16. R@h5+ {+0.68/27 9.2s}
Kg8 {+0.30/20 2.6s} 17. B@h7+ {+1.27/30 8.8s} Kh8 {+0.05/1 0.001s}
18. Bg6+ {+1.29/40 8.8s} N@h6 {-1.58/20 2.5s} 19. f5 {+1.92/35 8.7s}
N@f4 {-2.55/19 2.5s} 20. Bgxf7 {+0.82/29 8.4s} Rxf7 {-2.81/19 2.6s}
21. Qxf4 {+3.17/23 8.7s} exf4 {-2.77/19 2.5s} 22. N@g6+ {+3.48/29 8.9s}
Kg8 {-2.50/20 2.7s} 23. gxf3 {+3.35/20 8.7s} B@h7 {-2.29/18 2.7s}
24. Nxf4 {+2.89/22 9.1s} Ne5 {-3.90/20 2.8s} 25. Bxf7+ {+5.75/24 9.2s}
Nhxf7 {-4.92/21 2.8s} 26. P@g6 {+5.13/29 9.4s} Nxf3+ {-5.92/22 2.9s}
27. Kh1 {+6.69/22 9.4s} P@g2+ {-6.35/20 2.8s} 28. Nxg2 {+7.07/25 9.4s}
Bxg6 {-6.25/20 2.8s} 29. fxg6 {+6.40/22 9.2s} P@h3 {-5.80/23 2.8s}
30. gxf7+ {+10.34/25 7.7s} Kxf7 {-8.86/23 2.6s} 31. P@g6+ {+11.40/23 7.4s}
Kxg6 {-9.56/21 2.6s} 32. Nf4+ {+14.94/21 5.5s} Kf7 {-12.46/20 1.9s}
33. B@g6+ {+15.81/19 5.5s} Ke7 {-14.55/16 1.8s} 34. R@f7+ {+23.96/18 3.4s}
Ke8 {-18.72/1 0.002s} 35. N@c7+ {+37.97/15 3.3s} Qxc7 {-30.33/1 0.001s}
36. Rxc7+ {+41.48/9 2.3s} Kf8 {-49.42/4 0.55s}
37. Q@f7# {+M1/3 1.7s, White mates} 1-0

[Event "No-Q-2400sim"]
[Site "?"]
[Date "2019.04.30"]
[Round "20"]
[White "CrazyAra-Dev-0.4.1-No-Q-800sim"]
[Black "CrazyAra-Dev-0.4.1-No-Q-2400sim"]
[Result "0-1"]
[PlyCount "72"]
[TimeControl "40/1200"]
[Variant "crazyhouse"]

1. e4 {book} e5 {book} 2. Nf3 {book} Nc6 {book} 3. Bc4 {book} Bc5 {book}
4. d3 {book} Nf6 {book} 5. O-O {book} O-O {-0.79/24 8.0s} 6. Bg5 {+0.55/21 2.4s}
Be7 {+0.20/25 8.4s} 7. c3 {+0.01/21 2.4s} d6 {+0.01/23 8.2s}
8. Nbd2 {0.00/21 2.4s} Na5 {+0.18/25 8.5s} 9. Bb5 {-0.03/20 2.6s}
c6 {+0.13/23 8.3s} 10. Ba4 {0.00/19 2.5s} b5 {+0.04/25 8.8s}
11. Bc2 {-0.11/20 2.6s} Nh5 {+1.25/20 8.3s} 12. Bxe7 {-1.22/17 2.5s}
Qxe7 {+0.98/22 8.7s} 13. B@g3 {-0.91/17 2.6s} B@g4 {+1.14/20 8.3s}
14. d4 {-1.28/16 2.5s} Nxg3 {+2.13/25 8.9s} 15. hxg3 {-1.84/20 2.7s}
B@h5 {+2.17/24 8.9s} 16. N@h2 {-2.17/18 2.6s} exd4 {+2.21/26 9.2s}
17. cxd4 {-2.32/23 2.8s} P@h3 {+2.26/24 9.0s} 18. gxh3 {-2.44/21 2.7s}
Bxh3 {+2.29/23 9.3s} 19. P@g2 {-2.80/21 2.8s} Bxg2 {+2.81/23 9.1s}
20. Kxg2 {-2.71/20 2.7s} Nc4 {+3.04/26 9.1s} 21. Nxc4 {-3.31/16 2.7s}
bxc4 {+3.11/21 9.1s} 22. e5 {-2.23/16 2.7s} P@g4 {+2.32/24 9.2s}
23. B@e4 {-2.10/17 2.7s} gxf3+ {+1.28/22 9.0s} 24. Nxf3 {-1.18/20 2.7s}
Bcg4 {+1.72/26 9.2s} 25. Bxh7+ {-2.75/18 2.8s} Kh8 {+4.82/1 0.015s}
26. Bhe4 {-1.85/17 2.7s} dxe5 {+2.35/21 9.2s} 27. dxe5 {-2.36/20 2.9s}
N@g5 {+1.98/25 9.9s} 28. P@e2 {-1.77/19 3.0s} P@h3+ {+2.22/24 9.7s}
29. Kg1 {-1.10/18 3.0s} Bxf3 {+2.78/23 9.5s} 30. exf3 {-2.00/22 2.9s}
P@g2 {+1.21/23 9.3s} 31. Re1 {-2.06/20 2.9s} N@d4 {+4.08/22 8.6s}
32. P@e2 {-3.64/18 2.5s} Qxe5 {+5.28/24 7.9s} 33. B@f4 {-5.09/16 2.4s}
Ngxf3+ {+16.53/16 3.2s} 34. exf3 {-14.04/13 0.89s} Nxf3+ {+24.67/12 2.8s}
35. Bxf3 {-18.99/9 0.83s} Qxe1+ {+37.31/6 1.9s} 36. Qxe1 {-35.25/6 0.58s}
R@h1# {+M1/2 1.6s, Black mates} 0-1

[Event "No-Q-2400sim"]
[Site "?"]
[Date "2019.04.30"]
[Round "21"]
[White "CrazyAra-Dev-0.4.1-No-Q-2400sim"]
[Black "CrazyAra-Dev-0.4.1-No-Q-800sim"]
[Result "1-0"]
[PlyCount "69"]
[TimeControl "40/1200"]
[Variant "crazyhouse"]

1. e4 {book} e5 {book} 2. Nf3 {book} Nc6 {book} 3. Bc4 {book} Bc5 {book}
4. d3 {book} Nf6 {book} 5. O-O {book} O-O {-0.80/19 2.3s} 6. Nc3 {+1.15/23 8.0s}
d6 {-1.12/21 2.6s} 7. Bg5 {+1.32/31 8.7s} h6 {-1.11/22 2.6s}
8. Bxf6 {+1.45/30 8.7s} Qxf6 {-1.38/19 2.7s} 9. Nd5 {+0.82/24 8.8s}
Qd8 {-1.36/16 2.5s} 10. Qd2 {+1.37/20 8.2s} Kh7 {-1.39/15 2.6s}
11. N@g5+ {+0.36/22 8.5s} Kh8 {-0.66/16 2.5s} 12. b4 {0.00/26 8.4s}
hxg5 {+0.84/20 2.8s} 13. bxc5 {-0.50/23 8.8s} B@f4 {+0.51/21 2.6s}
14. Nxf4 {-0.05/25 9.0s} exf4 {-0.03/21 2.8s} 15. B@c3 {-0.21/23 9.1s}
N@e5 {-0.81/19 2.7s} 16. Nxe5 {+0.41/23 9.0s} dxe5 {-0.20/18 2.7s}
17. Bxf7 {+0.11/25 9.1s} Rxf7 {-0.79/18 2.6s} 18. B@h5 {+0.34/23 8.8s}
N@h3+ {+0.27/22 2.7s} 19. Kh1 {-0.61/23 9.1s} f3 {+0.88/20 2.7s}
20. N@g6+ {-0.72/24 9.0s} Kg8 {+0.99/19 2.8s} 21. gxf3 {+0.09/27 9.5s}
g4 {+0.93/20 2.8s} 22. P@f5 {+1.08/28 9.2s} gxf3 {-0.59/24 2.7s}
23. Bxf3 {+1.32/27 9.2s} B@h6 {-0.39/22 2.7s} 24. Qd1 {+2.87/25 9.0s}
N@f4 {-2.88/20 2.7s} 25. Nxf4 {+3.94/25 9.2s} Nxf4 {-3.00/22 2.9s}
26. P@g6 {+4.29/29 9.2s} Rf8 {-3.15/20 2.7s} 27. P@h7+ {+4.52/33 9.9s}
Kh8 {-4.03/1 0.003s} 28. N@f7+ {+4.59/27 9.5s} Rxf7 {-4.33/1 0.001s}
29. gxf7 {+4.65/29 9.7s} Kxh7 {-5.61/17 2.6s} 30. R@e8 {+4.87/24 9.2s}
P@h3 {-7.02/14 2.4s} 31. Rg1 {+10.54/22 7.7s} P@g2+ {-14.42/15 2.2s}
32. Bxg2 {+13.51/20 6.4s} hxg2+ {-14.14/19 2.3s} 33. Rxg2 {+16.62/1 0.002s}
B@h3 {-24.27/14 1.6s} 34. P@g6+ {+42.93/3 1.9s} Nxg6 {-10.11/1 0.015s}
35. fxg6# {+M1/6 1.7s, White mates} 1-0

[Event "No-Q-2400sim"]
[Site "?"]
[Date "2019.04.30"]
[Round "21"]
[White "CrazyAra-Dev-0.4.1-No-Q-800sim"]
[Black "CrazyAra-Dev-0.4.1-No-Q-2400sim"]
[Result "0-1"]
[PlyCount "76"]
[TimeControl "40/1200"]
[Variant "crazyhouse"]

1. e4 {book} Nf6 {book} 2. e5 {book} Nc6 {book} 3. exf6 {book} exf6 {book}
4. Nc3 {-0.88/20 2.4s} d5 {+0.62/24 8.2s} 5. Bb5 {-0.40/19 2.6s}
Be7 {+0.76/22 8.4s} 6. d4 {-0.63/17 2.5s} O-O {+0.63/23 8.4s}
7. Nge2 {-0.42/19 2.6s} Re8 {+0.65/24 8.7s} 8. O-O {-0.69/20 2.5s}
P@h3 {+0.68/22 8.7s} 9. gxh3 {-0.71/20 2.7s} Bxh3 {+0.44/30 9.0s}
10. Nf4 {-0.64/16 2.6s} Bxf1 {+0.66/21 8.8s} 11. Bxf1 {-0.20/17 2.7s}
Nxd4 {+0.70/24 9.0s} 12. P@g2 {-0.20/16 2.8s} c5 {+0.52/21 8.9s}
13. N@h5 {-0.19/17 2.7s} Bf8 {+1.22/21 8.8s} 14. Ncxd5 {-1.14/16 2.7s}
P@f3 {+0.90/21 8.7s} 15. P@d7 {-0.57/22 2.7s} Qxd7 {+1.42/24 8.8s}
16. B@g4 {+0.23/22 2.8s} Qxg4 {+2.15/30 9.7s} 17. Ndxf6+ {-2.21/26 3.0s}
Kh8 {+2.12/30 9.8s} 18. Nxg4 {-2.81/23 3.0s} P@e2 {+2.50/27 9.5s}
19. Be3 {-1.97/24 3.0s} exd1=Q {+2.51/28 9.4s} 20. Rxd1 {-2.42/20 2.8s}
fxg2 {+3.66/27 9.8s} 21. Bxg2 {-3.57/23 3.0s} P@e2 {+3.77/36 10s}
22. Nxe2 {-3.53/21 2.9s} Nxe2+ {+3.69/28 9.8s} 23. Kh1 {-3.48/21 3.0s}
B@e4 {+4.11/30 9.8s} 24. P@f3 {-3.79/21 3.0s} R@d5 {+5.82/25 9.5s}
25. Q@f1 {-4.24/24 2.8s} Rxh5 {+5.20/28 10.0s} 26. P@h3 {-4.79/20 3.0s}
N@f4 {+5.05/26 9.8s} 27. fxe4 {-4.84/23 3.0s} Nxg2 {+3.22/25 9.9s}
28. Qxg2 {-3.15/24 3.0s} P@f3 {+3.13/23 9.6s} 29. Qxf3 {-3.35/21 2.9s}
Rad8 {+5.53/24 8.9s} 30. B@d4 {-4.17/16 2.5s} cxd4 {+3.20/22 9.3s}
31. N@g5 {-5.18/17 2.7s} B@g6 {+8.59/22 8.6s} 32. Nxf7+ {-8.74/18 2.6s}
Bxf7 {+8.30/24 8.7s} 33. Qxf7 {-9.41/18 2.6s} dxe3 {+14.34/25 7.4s}
34. B@d5 {-9.22/16 2.3s} B@g2+ {+11.88/23 7.5s} 35. Kxg2 {-9.45/1 0.003s}
N@f4+ {+14.90/21 6.7s} 36. Kf3 {-12.76/17 2.4s} B@g2+ {+17.05/17 7.4s}
37. Kxe3 {-15.56/1 0.015s} N@c4+ {+30.67/16 3.9s} 38. Bxc4 {-16.25/1 0.014s}
Q@f3# {+M1/6 1.8s, Black mates} 0-1

[Event "No-Q-2400sim"]
[Site "?"]
[Date "2019.04.30"]
[Round "22"]
[White "CrazyAra-Dev-0.4.1-No-Q-2400sim"]
[Black "CrazyAra-Dev-0.4.1-No-Q-800sim"]
[Result "1-0"]
[PlyCount "67"]
[TimeControl "40/1200"]
[Variant "crazyhouse"]

1. e4 {book} Nf6 {book} 2. e5 {book} Nc6 {book} 3. exf6 {book} exf6 {book}
4. Nc3 {-0.78/22 7.9s} d5 {+0.80/20 2.5s} 5. Bb5 {-0.40/23 8.4s}
Be7 {+0.89/17 2.5s} 6. N@a5 {-0.65/21 8.3s} O-O {-0.10/20 2.7s}
7. Bxc6 {+0.54/30 9.4s} bxc6 {-0.51/21 2.7s} 8. Nxc6 {+0.44/28 9.0s}
Qd6 {-0.74/27 2.8s} 9. Nxd5 {+0.41/24 8.9s} Re8 {-0.97/25 2.8s}
10. Ndxe7+ {+1.67/24 9.1s} Rxe7+ {-1.66/21 2.8s} 11. Nxe7+ {+2.01/23 9.0s}
Qxe7+ {-1.34/21 2.7s} 12. R@e3 {+1.86/20 8.7s} P@e4 {-1.47/14 2.7s}
13. B@d5 {+2.48/20 8.6s} B@b7 {-2.44/18 2.6s} 14. Rxe4 {+3.06/23 8.9s}
N@e5 {-2.95/20 2.7s} 15. P@c6 {+2.62/24 9.1s} Ba6 {-2.35/20 2.7s}
16. P@d7 {+2.43/23 8.8s} N@d6 {-1.46/19 2.6s} 17. dxc8=Q+ {+3.25/28 9.4s}
Rxc8 {-2.29/22 2.7s} 18. d3 {+3.48/23 9.0s} Nxe4 {-3.80/22 2.8s}
19. N@f5 {+4.12/27 9.2s} Qb4+ {-3.79/20 2.7s} 20. B@c3 {+4.00/34 9.8s}
Nxc3 {-4.18/23 2.9s} 21. bxc3 {+3.95/32 9.5s} Qxc3+ {-3.95/24 2.8s}
22. Bd2 {+4.75/29 9.1s} Nxd3+ {-3.58/27 2.8s} 23. cxd3 {+3.67/28 9.1s}
Qe5+ {-3.19/20 2.7s} 24. P@e4 {+4.17/25 8.8s} Bxd3 {-2.70/26 2.8s}
25. N@h6+ {+5.50/24 8.8s} gxh6 {-3.06/23 2.7s} 26. Nxh6+ {+7.14/21 8.7s}
Kf8 {-4.03/21 2.7s} 27. P@e2 {+7.80/21 8.7s} P@c2 {-6.31/18 2.7s}
28. N@d7+ {+11.80/24 8.4s} Ke7 {-9.69/17 2.6s} 29. Nxe5 {+13.92/19 7.7s}
cxd1=Q+ {-13.38/15 2.4s} 30. Rxd1 {+17.14/22 6.6s} N@c2+ {-15.97/16 2.3s}
31. Kf1 {+11.07/1 0.015s} Bxe2+ {-20.76/13 2.2s} 32. Nxe2 {+23.39/13 5.9s}
fxe5 {-29.61/10 1.8s} 33. Nf5+ {+38.18/9 2.8s} Kf6 {-41.52/8 0.86s}
34. Q@g7# {+M1/11 2.2s, White mates} 1-0

[Event "No-Q-2400sim"]
[Site "?"]
[Date "2019.04.30"]
[Round "22"]
[White "CrazyAra-Dev-0.4.1-No-Q-800sim"]
[Black "CrazyAra-Dev-0.4.1-No-Q-2400sim"]
[Result "0-1"]
[PlyCount "94"]
[TimeControl "40/1200"]
[Variant "crazyhouse"]

1. e4 {book} Nf6 {book} 2. e5 {book} Nc6 {book} 3. exf6 {book} exf6 {book}
4. d4 {book} d5 {book} 5. Bb5 {-2.03/20 2.4s} Bb4+ {+2.13/23 8.2s}
6. c3 {-2.08/21 2.5s} Bd6 {+1.70/27 8.4s} 7. Qe2+ {-1.44/19 2.5s}
Qe7 {+1.55/23 8.3s} 8. N@h5 {-1.20/21 2.6s} Qxe2+ {+2.18/25 8.9s}
9. Nxe2 {-1.89/22 2.6s} Q@g6 {+2.54/25 8.7s} 10. Nef4 {-2.40/21 2.7s}
Bxf4 {+2.63/27 9.0s} 11. Nxf4 {-2.64/18 2.6s} N@c2+ {+2.45/19 8.6s}
12. Kf1 {-2.28/19 2.7s} Nxa1 {+3.11/24 8.6s} 13. Nxg6 {-3.01/17 2.6s}
hxg6 {+3.25/21 8.6s} 14. Q@e2+ {-2.86/18 2.7s} R@e6 {+3.91/22 8.6s}
15. Be3 {-2.94/15 2.6s} a6 {+4.26/20 8.7s} 16. Ba4 {-3.64/15 2.7s}
b5 {+4.32/27 9.2s} 17. Bd1 {-3.10/16 2.7s} P@c2 {+4.64/26 9.2s}
18. Bxc2 {-4.69/24 2.8s} Nxc2 {+5.33/29 9.7s} 19. Qxc2 {-4.75/21 2.8s}
B@e4 {+5.48/24 9.3s} 20. P@d3 {-5.42/22 2.9s} Bxg2+ {+6.89/27 9.5s}
21. Kxg2 {-5.80/20 2.8s} N@h4+ {+6.84/25 9.3s} 22. Kg3 {-5.66/22 2.8s}
Nf5+ {+7.00/26 9.2s} 23. Kf3 {-5.37/19 2.8s} P@e4+ {+7.93/26 9.4s}
24. Ke2 {-6.39/19 2.9s} Nxe3 {+9.09/25 9.5s} 25. fxe3 {-8.03/21 2.9s}
exd3+ {+8.61/24 9.4s} 26. Qxd3 {-8.66/18 2.9s} B@c4 {+8.37/23 9.2s}
27. P@c2 {-8.08/17 2.7s} Bxd3+ {+8.79/21 9.1s} 28. cxd3 {-8.45/18 2.8s}
Q@g2+ {+10.96/21 9.3s} 29. B@f2 {-9.31/19 2.8s} P@f3+ {+10.49/20 9.3s}
30. Kd1 {-8.93/18 2.9s} Qxf2 {+8.91/19 9.4s} 31. B@d2 {-8.87/16 2.8s}
B@e2+ {+10.22/20 9.3s} 32. Kc1 {-10.30/16 2.8s} Bxd3 {+10.97/22 9.2s}
33. N@f4 {-9.92/15 2.8s} P@g2 {+12.02/20 9.2s} 34. Rd1 {-11.13/19 2.8s}
g1=Q {+12.78/21 8.9s} 35. Nxd3 {-11.05/17 2.7s} Qxd1+ {+12.16/21 9.2s}
36. Kxd1 {-10.88/1 0.003s} Qe2+ {+12.58/22 8.8s} 37. Kc2 {-10.67/17 2.9s}
Rxe3 {+14.23/22 8.9s} 38. N@f4 {-14.20/15 2.8s} Rxd3 {+14.06/19 8.3s}
39. Nxe2 {-12.60/17 2.8s} fxe2 {+13.46/16 9.1s} 40. Kxd3 {-12.82/15 2.8s}
Bf5+ {+16.26/17 7.6s} 41. Kxe2 {-15.16/16 2.5s} Rxh2+ {+20.14/16 7.1s}
42. P@f2 {-22.97/13 2.1s} P@d3+ {+24.86/18 5.0s} 43. Ke3 {-19.03/13 1.8s}
R@e2+ {+18.62/13 5.6s} 44. Kf3 {-19.05/11 1.7s} Rexf2+ {+27.32/13 4.1s}
45. Ke3 {-24.47/12 0.86s} Re2+ {+23.10/12 3.2s} 46. Kf3 {-21.13/11 1.5s}
Ref2+ {+21.18/13 4.0s} 47. Kg3 {-28.66/12 0.94s} N@h5# {+M1/9 2.3s, Black mates}
0-1

[Event "No-Q-2400sim"]
[Site "?"]
[Date "2019.04.30"]
[Round "23"]
[White "CrazyAra-Dev-0.4.1-No-Q-2400sim"]
[Black "CrazyAra-Dev-0.4.1-No-Q-800sim"]
[Result "1-0"]
[PlyCount "81"]
[TimeControl "40/1200"]
[Variant "crazyhouse"]

1. e4 {book} Nf6 {book} 2. e5 {book} Nc6 {book} 3. exf6 {book} exf6 {book}
4. d4 {book} d5 {book} 5. Ne2 {-0.68/25 8.1s} Bb4+ {+1.07/19 2.5s}
6. Nbc3 {-1.40/34 8.7s} O-O {+0.74/25 2.7s} 7. Nf4 {-1.28/34 8.6s}
Re8+ {+0.56/20 2.6s} 8. Be2 {-1.32/32 8.9s} P@h3 {+1.54/30 2.6s}
9. Rg1 {-1.63/30 8.4s} hxg2 {+1.53/29 2.7s} 10. Rxg2 {-1.68/36 9.2s}
P@f3 {+2.08/32 2.8s} 11. Rxg7+ {-1.54/32 9.0s} Kxg7 {+1.84/25 2.6s}
12. Nh5+ {-2.42/38 9.5s} Kg8 {+2.35/23 2.6s} 13. N@h6+ {-2.18/30 9.0s}
Kf8 {+2.62/27 2.6s} 14. P@g7+ {-3.03/39 9.5s} Ke7 {+2.80/1 0.003s}
15. Bxf3 {-2.15/32 8.9s} R@g1+ {+1.54/21 2.7s} 16. Ke2 {-2.66/32 9.8s}
Rxd1 {+1.53/21 2.7s} 17. Kxd1 {-2.37/24 9.1s} Q@f1+ {+2.71/21 2.8s}
18. R@e1+ {-2.98/30 9.4s} Qxe1+ {+2.76/18 2.7s} 19. Kxe1 {-0.85/1 0.014s}
Nxd4 {+3.50/19 2.8s} 20. Q@e3+ {-3.30/24 8.8s} P@e5 {+3.31/18 2.6s}
21. Kd2 {-2.14/25 8.7s} Bxc3+ {+2.92/18 2.6s} 22. Qxc3 {-0.98/27 9.1s}
Nxf3+ {+1.41/22 2.8s} 23. Qxf3 {-0.74/27 9.4s} B@g5+ {+1.51/21 2.7s}
24. Kd1 {+0.02/24 9.1s} R@f1+ {+0.10/23 2.7s} 25. B@e1 {+0.82/30 9.3s}
N@d4 {-0.05/23 2.8s} 26. N@f5+ {+1.28/28 9.6s} Bxf5 {-0.96/27 3.0s}
27. Nxf5+ {+1.04/29 9.8s} Nxf5 {-0.88/22 2.9s} 28. Bxg5 {+1.68/27 9.5s}
fxg5 {-2.17/23 2.9s} 29. B@f6+ {+3.97/26 9.4s} Kd7 {-2.57/17 2.7s}
30. Qxf5+ {+4.38/22 8.9s} B@e6 {-3.46/20 2.8s} 31. B@b5+ {+5.07/30 9.8s}
c6 {-5.66/19 2.7s} 32. N@c5+ {+5.25/24 9.5s} Kc7 {-5.25/20 3.0s}
33. Nxe6+ {+7.72/26 9.8s} fxe6 {-6.55/17 3.1s} 34. Qxe5+ {+9.11/28 9.8s}
N@d6 {-8.14/18 2.9s} 35. Bxf1 {+9.76/29 9.7s} N@g4 {-8.26/17 3.0s}
36. B@a5+ {+12.30/22 8.7s} b6 {-13.16/19 2.5s} 37. Bxd8+ {+15.34/20 6.4s}
Raxd8 {-13.27/19 2.2s} 38. Qxd6+ {+17.39/18 6.1s} Rxd6 {-26.58/15 1.4s}
39. N@a6+ {+42.56/9 2.3s} Kb7 {-33.84/6 0.63s} 40. Q@c7+ {+42.32/5 2.2s}
Ka8 {-39.51/1 0.002s} 41. P@b7# {+M1/8 2.1s, White mates} 1-0

[Event "No-Q-2400sim"]
[Site "?"]
[Date "2019.04.30"]
[Round "23"]
[White "CrazyAra-Dev-0.4.1-No-Q-800sim"]
[Black "CrazyAra-Dev-0.4.1-No-Q-2400sim"]
[Result "0-1"]
[PlyCount "58"]
[TimeControl "40/1200"]
[Variant "crazyhouse"]

1. e4 {book} c5 {book} 2. Nf3 {book} Nc6 {-2.40/25 7.9s} 3. d4 {+2.71/19 2.4s}
cxd4 {-1.48/27 8.6s} 4. Nxd4 {+2.24/23 2.6s} e5 {-1.27/24 8.3s}
5. Nxc6 {+1.62/21 2.5s} bxc6 {-1.38/23 8.6s} 6. P@d6 {+0.80/21 2.7s}
Nf6 {-1.01/24 8.7s} 7. N@c7+ {+1.40/20 2.7s} Qxc7 {-0.99/1 0.003s}
8. dxc7 {+1.00/21 2.7s} Bb4+ {-0.54/26 8.7s} 9. Nc3 {+0.87/18 2.6s}
O-O {-0.72/24 8.5s} 10. Bd3 {+0.92/17 2.6s} N@h4 {-0.04/19 8.3s}
11. Rg1 {+0.55/17 2.5s} P@f4 {+0.09/21 8.3s} 12. Bxf4 {+0.12/16 2.5s}
exf4 {-0.85/27 8.8s} 13. e5 {+0.24/18 2.6s} Re8 {-0.67/25 8.5s}
14. Qe2 {+0.62/16 2.6s} Nd5 {-1.08/25 8.7s} 15. Q@d8 {+1.72/17 2.7s}
Ba6 {-0.94/25 9.2s} 16. Qxa8 {+1.15/22 2.9s} Rxa8 {-0.46/26 9.5s}
17. R@b8+ {+1.56/19 2.7s} B@f8 {-0.42/23 9.2s} 18. Rxa8 {+0.92/19 2.8s}
Nxc7 {+0.03/22 9.1s} 19. P@d6 {+0.09/15 2.8s} Nxa8 {+1.10/21 9.1s}
20. R@e8 {-0.51/16 2.7s} Bxd3 {+2.08/26 9.1s} 21. cxd3 {-2.59/23 2.8s}
P@e3 {+3.49/27 9.2s} 22. B@e7 {-4.64/18 2.7s} Q@d2+ {+11.88/27 7.0s}
23. Qxd2 {-10.20/22 2.1s} exd2+ {+11.80/25 7.1s} 24. Kxd2 {-10.97/20 2.4s}
B@e3+ {+15.31/23 5.6s} 25. fxe3 {-13.12/18 1.6s} fxe3+ {+15.12/18 5.4s}
26. Kxe3 {-12.72/16 1.8s} Nf5+ {+18.46/19 4.7s} 27. Kd2 {-17.48/13 1.4s}
P@e3+ {+22.59/14 3.8s} 28. Kc2 {-20.46/10 0.95s} Nd4+ {+40.35/13 2.1s}
29. Kd1 {-37.51/6 0.51s} Q@d2# {+M1/9 1.9s, Black mates} 0-1

[Event "No-Q-2400sim"]
[Site "?"]
[Date "2019.04.30"]
[Round "24"]
[White "CrazyAra-Dev-0.4.1-No-Q-2400sim"]
[Black "CrazyAra-Dev-0.4.1-No-Q-800sim"]
[Result "1-0"]
[PlyCount "63"]
[TimeControl "40/1200"]
[Variant "crazyhouse"]

1. e4 {book} c5 {book} 2. Nf3 {book} Nc6 {-2.87/19 2.4s} 3. d4 {+2.12/25 8.1s}
cxd4 {-2.53/22 2.6s} 4. Nxd4 {+1.49/26 8.7s} e5 {-1.86/20 2.5s}
5. Nb5 {+1.34/23 8.3s} a6 {-1.06/21 2.5s} 6. Nd6+ {+0.54/22 8.5s}
Bxd6 {-1.01/21 2.6s} 7. Qxd6 {+0.32/20 8.5s} N@d4 {+0.22/17 2.6s}
8. B@b3 {+0.30/22 8.7s} P@c7 {+0.14/15 2.6s} 9. Qd5 {+0.22/20 8.5s}
Nxb3 {-0.19/19 2.6s} 10. axb3 {+0.41/28 8.9s} Nf6 {-0.10/16 2.6s}
11. N@f5 {+0.50/21 8.5s} Nxd5 {-0.54/19 2.6s} 12. Nxg7+ {+0.45/29 9.1s}
Kf8 {-0.65/17 2.5s} 13. Nf5 {+0.75/26 8.6s} B@f6 {-0.39/22 2.6s}
14. Bh6+ {+0.77/26 9.2s} Kg8 {-0.78/22 2.7s} 15. P@g7 {+0.67/24 8.9s}
Ndb4 {-0.01/18 2.6s} 16. gxh8=Q+ {-0.18/31 9.4s} Bxh8 {+0.39/21 2.6s}
17. Na3 {+0.21/25 9.0s} P@g7 {-0.56/24 2.8s} 18. R@g3 {+1.31/28 9.1s}
Q@g6 {-0.46/21 2.7s} 19. Rxg6 {+1.02/27 9.1s} hxg6 {-1.00/24 2.8s}
20. Nxg7 {+0.92/25 9.1s} Bxg7 {-1.71/21 2.7s} 21. Bxg7 {+3.62/25 8.7s}
Kxg7 {-2.89/23 2.6s} 22. h4 {+4.28/21 8.3s} B@f4 {-2.95/19 2.4s}
23. P@h6+ {+5.30/28 8.7s} Kf8 {-3.09/23 2.3s} 24. B@g7+ {+10.64/25 4.7s}
Ke7 {-8.49/23 1.2s} 25. Q@f6+ {+10.14/23 4.7s} Ke8 {-4.33/1 0.014s}
26. Qxd8+ {+12.63/21 3.4s} Kxd8 {-5.98/18 1.8s} 27. Q@f8+ {+11.67/19 4.1s}
N@e8 {-9.29/18 1.00s} 28. Bf6+ {+14.64/17 3.3s} R@e7 {-8.90/13 1.3s}
29. Bxe7+ {+14.53/15 3.3s} Nxe7 {-11.12/1 0.001s} 30. Qxe8+ {+21.82/15 2.4s}
Kxe8 {-17.29/1 0.002s} 31. N@f6+ {+35.03/10 2.1s} Kf8 {-38.58/4 0.46s}
32. R@e8# {+M1/7 1.6s, White mates} 1-0

[Event "No-Q-2400sim"]
[Site "?"]
[Date "2019.04.30"]
[Round "24"]
[White "CrazyAra-Dev-0.4.1-No-Q-800sim"]
[Black "CrazyAra-Dev-0.4.1-No-Q-2400sim"]
[Result "1-0"]
[PlyCount "95"]
[TimeControl "40/1200"]
[Variant "crazyhouse"]

1. e4 {book} d6 {book} 2. Nc3 {+1.08/19 2.3s} g6 {-0.95/29 8.0s}
3. d4 {+1.01/28 2.5s} Bg7 {-1.02/24 8.2s} 4. Bc4 {+1.54/21 2.4s}
h6 {-0.99/26 8.2s} 5. Nf3 {+1.09/24 2.5s} Nf6 {-1.20/24 8.4s}
6. Bxf7+ {+1.50/23 2.4s} Kxf7 {-1.26/24 8.5s} 7. e5 {+1.15/22 2.6s}
Ng4 {-1.05/25 8.7s} 8. O-O {+0.77/16 2.5s} Rf8 {-0.48/35 8.7s}
9. P@g5 {+0.85/24 2.6s} h5 {-0.73/36 8.9s} 10. exd6 {+0.99/20 2.6s}
cxd6 {-0.69/28 8.6s} 11. P@h6 {+0.83/23 2.6s} Bh8 {-0.62/27 8.6s}
12. h3 {+1.28/22 2.5s} Kg8 {-0.44/25 8.6s} 13. hxg4 {+0.53/23 2.6s}
Bxg4 {-0.52/27 8.8s} 14. N@h2 {+0.91/21 2.5s} B@d7 {-0.72/22 8.4s}
15. Nxg4 {+1.05/22 2.6s} hxg4 {-2.00/28 9.1s} 16. Nh4 {+1.07/22 2.6s}
P@f3 {-1.87/26 8.8s} 17. Nxg6 {+1.73/25 2.8s} fxg2 {-1.53/24 8.8s}
18. B@d5+ {+2.37/23 2.7s} Rf7 {-2.11/24 9.0s} 19. Bxf7+ {+2.73/20 2.7s}
Kxf7 {-4.25/26 9.0s} 20. Nxh8+ {+4.19/24 2.9s} Qxh8 {-4.22/23 8.9s}
21. B@d5+ {+4.99/19 2.7s} N@e6 {-4.22/22 8.9s} 22. Bxg2 {+4.34/16 2.7s}
P@f3 {-5.01/24 9.1s} 23. Bxf3 {+5.74/19 2.9s} N@h3+ {-5.03/22 9.1s}
24. Kh1 {+5.60/18 2.8s} Nexg5 {-4.84/23 9.1s} 25. R@g7+ {+4.41/18 2.8s}
Ke8 {-3.59/24 9.2s} 26. Bxg5 {+3.59/18 2.6s} Nxg5 {-2.75/25 9.6s}
27. Rxg5 {+2.90/20 2.9s} Qxh6+ {-2.19/22 9.3s} 28. P@h5 {+3.11/19 2.9s}
B@c6 {-1.38/26 9.6s} 29. P@f7+ {+2.23/18 2.7s} Kxf7 {-1.31/29 9.6s}
30. Bxc6 {+1.88/20 2.9s} Qxg5 {-2.78/29 9.1s} 31. B@g6+ {+1.32/21 2.9s}
Kg7 {-2.17/27 9.8s} 32. N@e8+ {+1.38/28 3.1s} Bxe8 {-3.25/30 9.5s}
33. N@e6+ {+1.78/22 3.0s} Kh6 {-2.57/23 9.5s} 34. Nxg5 {+1.69/22 3.0s}
Bxc6+ {-3.05/27 9.4s} 35. d5 {+1.41/19 2.8s} P@g2+ {-2.55/22 9.3s}
36. Kxg2 {+2.69/19 2.9s} B@f3+ {-3.68/22 8.9s} 37. Nxf3 {+2.97/19 2.8s}
gxf3+ {-4.29/21 8.8s} 38. Qxf3 {+3.75/19 2.7s} N@h4+ {-4.61/26 8.5s}
39. Kg3 {+3.51/16 2.7s} R@h3+ {-4.42/24 8.2s} 40. Kxh3 {+4.14/17 2.5s}
N@g5+ {-5.03/23 7.8s} 41. Kg4 {+3.76/14 2.5s} B@e6+ {-4.01/26 8.1s}
42. Kg3 {+5.49/25 2.5s} Nxg6 {-9.14/25 5.9s} 43. B@g7+ {+11.92/19 1.7s}
Kxg7 {-12.96/24 5.1s} 44. h6+ {+14.56/21 1.8s} Kxh6 {-17.79/22 3.5s}
45. R@h5+ {+17.82/20 1.3s} Kg7 {-8.63/1 0.016s} 46. Q@h6+ {+14.99/17 1.3s}
Kg8 {-12.55/1 0.015s} 47. P@h7+ {+37.27/16 0.95s} Kh8 {-37.55/6 1.9s}
48. P@g7# {+M1/3 0.48s, White mates} 1-0

[Event "No-Q-2400sim"]
[Site "?"]
[Date "2019.04.30"]
[Round "25"]
[White "CrazyAra-Dev-0.4.1-No-Q-2400sim"]
[Black "CrazyAra-Dev-0.4.1-No-Q-800sim"]
[Result "1-0"]
[PlyCount "61"]
[TimeControl "40/1200"]
[Variant "crazyhouse"]

1. e4 {book} d6 {book} 2. d4 {+1.30/27 8.0s} Nf6 {-1.02/21 2.4s}
3. Nc3 {+1.68/28 8.4s} g6 {-1.08/24 2.5s} 4. Bc4 {+1.81/26 8.4s}
Bg7 {-1.63/23 2.5s} 5. Bxf7+ {+2.41/32 8.9s} Kxf7 {-2.39/23 2.7s}
6. P@h6 {+2.89/23 8.5s} Bf8 {-3.10/16 2.5s} 7. Nf3 {+2.90/28 8.6s}
Ng8 {-3.41/20 2.5s} 8. Qd2 {+3.69/29 8.6s} Ke8 {-3.38/23 2.5s}
9. e5 {+3.09/32 8.9s} Nxh6 {-3.05/27 2.7s} 10. Qxh6 {+2.92/30 9.0s}
Bxh6 {-3.56/23 2.6s} 11. Bxh6 {+2.73/27 9.0s} B@f8 {-2.37/26 2.7s}
12. Bxf8 {+3.07/27 8.7s} Rxf8 {-2.59/23 2.7s} 13. N@g7+ {+3.13/25 8.8s}
Kf7 {-2.81/24 2.6s} 14. B@h6 {+3.24/25 8.6s} B@c4 {-2.33/21 2.5s}
15. B@b3 {+4.30/27 9.0s} Bxb3 {-3.97/22 2.7s} 16. axb3 {+4.10/23 8.7s}
Kg8 {-3.93/20 2.6s} 17. B@c4+ {+3.75/35 9.4s} P@f7 {-4.97/25 2.7s}
18. e6 {+4.01/28 8.6s} f6 {-4.05/19 2.5s} 19. Nd5 {+4.10/28 8.7s}
Q@e4+ {-3.77/16 2.6s} 20. Ne3 {+3.51/24 8.9s} B@b4+ {-3.27/15 2.6s}
21. Kf1 {+3.48/23 8.8s} Na6 {-2.49/17 2.6s} 22. Bd3 {+6.52/22 8.7s}
Qc6 {-5.24/19 2.7s} 23. d5 {+8.20/23 8.4s} Qb6 {-6.17/18 2.6s}
24. Ngf5 {+10.88/23 8.1s} Ba5 {-6.79/25 2.6s} 25. Bxf8 {+13.70/24 6.5s}
Qxf8 {-11.19/18 2.4s} 26. R@f7 {+19.66/19 4.6s} Qe8 {-17.72/13 1.6s}
27. Nxe7+ {+28.96/17 4.4s} Qxe7 {-28.11/10 0.97s} 28. Rxe7 {+29.80/15 3.7s}
N@d2+ {-24.96/8 1.3s} 29. Nxd2 {+33.05/14 4.2s} B@e2+ {-30.16/10 1.1s}
30. Kxe2 {+33.37/10 3.6s} Bxe6 {-33.85/6 1.0s}
31. Q@g7# {+M1/8 2.2s, White mates} 1-0

[Event "No-Q-2400sim"]
[Site "?"]
[Date "2019.04.30"]
[Round "25"]
[White "CrazyAra-Dev-0.4.1-No-Q-800sim"]
[Black "CrazyAra-Dev-0.4.1-No-Q-2400sim"]
[Result "0-1"]
[PlyCount "70"]
[TimeControl "40/1200"]
[Variant "crazyhouse"]

1. e4 {book} d6 {book} 2. d4 {book} e6 {book} 3. Nc3 {+2.01/20 2.3s}
Nf6 {-1.48/21 7.8s} 4. Nf3 {+1.56/17 2.5s} Nc6 {-1.49/25 8.3s}
5. Bb5 {+1.50/17 2.4s} a6 {-1.43/24 8.5s} 6. Ba4 {+1.57/19 2.7s}
b5 {-1.62/24 9.0s} 7. Nxb5 {+1.47/19 2.6s} axb5 {-1.57/23 8.8s}
8. Bxb5 {+1.55/20 2.8s} N@a7 {-1.57/23 8.8s} 9. Bd3 {+2.27/17 2.6s}
Nb4 {-1.66/21 8.6s} 10. O-O {+1.60/16 2.6s} Nxd3 {-1.71/23 8.6s}
11. cxd3 {+1.83/14 2.6s} Nc6 {-1.15/18 8.3s} 12. P@b5 {+1.58/17 2.5s}
Nb4 {-1.79/21 8.6s} 13. Bg5 {+2.25/19 2.8s} Be7 {-2.04/22 8.8s}
14. e5 {+2.86/19 2.7s} Nfd5 {-2.46/23 9.0s} 15. Bxe7 {+2.22/22 2.8s}
Qxe7 {-2.39/22 9.0s} 16. B@c6+ {+1.92/19 2.7s} Nxc6 {-1.46/23 9.4s}
17. bxc6 {+1.61/22 2.9s} B@h5 {-1.26/24 9.0s} 18. P@b7 {+0.80/19 2.8s}
O-O {-0.73/34 9.7s} 19. bxa8=Q {+0.64/21 2.9s} B@g4 {-0.49/29 9.2s}
20. R@g3 {+0.90/20 2.7s} B@f4 {-0.81/31 9.3s} 21. exd6 {+0.99/27 3.0s}
cxd6 {-1.07/29 9.6s} 22. P@d7 {+1.52/28 3.0s} Bxg3 {-1.02/29 10s}
23. dxc8=Q {+1.46/26 3.0s} Rxc8 {-1.05/26 9.7s} 24. Qxc8+ {+0.93/24 3.0s}
R@f8 {-1.11/25 9.6s} 25. Qxf8+ {+0.62/20 3.0s} Qxf8 {-0.59/24 9.7s}
26. hxg3 {+0.72/19 2.9s} P@h3 {-0.28/38 10s} 27. N@d7 {+0.46/20 2.9s}
hxg2 {-1.57/32 9.2s} 28. Nxf8 {+0.29/20 2.9s} Bxf3 {-2.35/34 8.6s}
29. Qxf3 {+2.53/27 2.9s} P@h2+ {+5.51/26 8.1s} 30. Kxh2 {-2.44/21 2.4s}
gxf1=N+ {+10.41/25 5.4s} 31. Rxf1 {-7.82/23 1.9s} R@h3+ {+11.96/22 5.4s}
32. Kg1 {-7.69/20 1.9s} P@h2+ {+16.88/22 4.1s} 33. Kg2 {-11.72/18 1.4s}
N@f4+ {+23.67/20 3.6s} 34. Kh1 {-25.72/8 0.70s} Bxf3+ {+41.63/10 2.1s}
35. P@g2 {-36.28/8 0.59s} Bxg2# {+M1/7 1.8s, Black mates} 0-1

[Event "No-Q-2400sim"]
[Site "?"]
[Date "2019.04.30"]
[Round "26"]
[White "CrazyAra-Dev-0.4.1-No-Q-2400sim"]
[Black "CrazyAra-Dev-0.4.1-No-Q-800sim"]
[Result "1-0"]
[PlyCount "63"]
[TimeControl "40/1200"]
[Variant "crazyhouse"]

1. e4 {book} d6 {book} 2. d4 {book} e6 {book} 3. Nc3 {+1.79/21 7.8s}
Be7 {-2.35/18 2.3s} 4. Nf3 {+1.83/26 8.0s} Nf6 {-1.78/18 2.3s}
5. Bd3 {+1.66/24 8.0s} Nc6 {-1.56/23 2.4s} 6. e5 {+1.21/25 8.6s}
dxe5 {-1.11/20 2.6s} 7. dxe5 {+0.92/23 8.7s} Ng4 {-1.00/19 2.6s}
8. Bf4 {+0.93/23 9.0s} P@f6 {-0.57/19 2.6s} 9. exf6 {+0.62/25 8.8s}
Bxf6 {-0.62/18 2.6s} 10. O-O {+0.47/22 8.7s} e5 {-0.49/20 2.7s}
11. Bd2 {+0.41/21 8.7s} Nd4 {-0.11/20 2.7s} 12. Nxd4 {+0.67/26 9.1s}
exd4 {-0.24/24 2.8s} 13. Ne4 {+0.80/26 8.9s} Nxh2 {+0.09/22 2.7s}
14. Kxh2 {+0.96/30 9.1s} N@g4+ {-0.92/21 2.7s} 15. Kh1 {+1.33/28 8.9s}
P@e3 {-0.66/18 2.6s} 16. N@h5 {+2.05/34 9.1s} Be5 {-1.09/25 2.7s}
17. P@f6 {+2.61/24 9.0s} Nxf6 {-1.92/17 2.7s} 18. Nxg7+ {+3.04/30 9.3s}
Kf8 {-2.96/27 2.8s} 19. N@f5 {+3.44/25 8.9s} Nxe4 {-4.32/22 2.7s}
20. Bxe4 {+5.74/21 9.2s} Bxg7 {-5.86/18 2.7s} 21. P@e7+ {+8.54/22 9.0s}
Qxe7 {-8.64/17 2.7s} 22. Nxe7 {+9.41/26 9.0s} N@g6 {-4.89/21 2.8s}
23. Q@d8+ {+8.98/23 8.8s} N@e8 {-5.70/1 0.003s} 24. Nxc8 {+12.97/24 8.5s}
Rxc8 {-9.63/20 2.7s} 25. Qxc8 {+12.75/21 8.6s} N@d6 {-9.44/16 2.8s}
26. B@c5 {+16.93/22 8.5s} P@e7 {-15.97/16 2.6s} 27. N@d7+ {+19.63/21 7.5s}
Kg8 {-12.13/1 0.013s} 28. Bxd6 {+22.30/19 6.4s} cxd6 {-16.50/17 2.3s}
29. Qxe8+ {+20.17/16 6.6s} B@f8 {-18.60/14 2.0s} 30. fxe3 {+23.68/15 6.0s}
P@f6 {-20.19/14 1.7s} 31. P@e6 {+29.92/15 6.3s} fxe6 {-52.91/13 1.2s}
32. P@f7# {+M1/9 1.9s, White mates} 1-0

[Event "No-Q-2400sim"]
[Site "?"]
[Date "2019.04.30"]
[Round "26"]
[White "CrazyAra-Dev-0.4.1-No-Q-800sim"]
[Black "CrazyAra-Dev-0.4.1-No-Q-2400sim"]
[Result "1-0"]
[PlyCount "45"]
[TimeControl "40/1200"]
[Variant "crazyhouse"]

1. d4 {book} Nf6 {book} 2. Nf3 {+0.55/14 2.2s} g6 {-0.03/22 7.5s}
3. Nc3 {+0.18/19 2.3s} Bg7 {-0.51/24 8.1s} 4. e4 {+0.38/16 2.3s}
O-O {-0.64/22 7.8s} 5. e5 {+0.91/17 2.4s} Ng4 {-0.68/27 8.3s}
6. h3 {+0.88/19 2.5s} Nxf2 {-0.94/29 8.4s} 7. Kxf2 {+0.88/26 2.7s}
d6 {-1.14/29 8.7s} 8. exd6 {+1.18/23 2.6s} cxd6 {-1.09/25 8.7s}
9. P@h6 {+1.09/22 2.7s} Bf6 {-1.34/27 8.6s} 10. Ne4 {+0.73/18 2.6s}
d5 {-0.48/21 8.6s} 11. Nxf6+ {+0.20/20 2.7s} exf6 {-1.03/23 9.0s}
12. Bd3 {+0.54/18 2.6s} P@e4 {-0.99/23 8.6s} 13. B@g7 {+0.75/16 2.7s}
Re8 {-1.48/24 8.7s} 14. Bf4 {+1.24/14 2.6s} exf3 {-1.84/18 8.5s}
15. N@c7 {+2.57/20 2.6s} P@e3+ {-4.17/29 8.0s} 16. Kg1 {+2.30/24 2.6s}
fxg2 {-6.53/27 7.3s} 17. Nxe8 {+5.68/26 2.2s} gxh1=Q+ {-9.30/22 5.8s}
18. Kxh1 {+0.28/1 0.014s} N@f2+ {-8.42/23 6.4s} 19. Kh2 {+8.19/21 2.0s}
R@g2+ {-12.18/19 4.9s} 20. Kxg2 {+2.92/1 0.013s} Bxh3+ {-12.13/19 4.6s}
21. Kg1 {+14.96/18 1.4s} P@h2+ {-17.81/17 2.9s} 22. Bxh2 {+30.65/14 1.0s}
Qxe8 {-39.74/4 2.5s} 23. R@h8# {+M1/3 0.50s, White mates} 1-0

[Event "No-Q-2400sim"]
[Site "?"]
[Date "2019.04.30"]
[Round "27"]
[White "CrazyAra-Dev-0.4.1-No-Q-2400sim"]
[Black "CrazyAra-Dev-0.4.1-No-Q-800sim"]
[Result "1-0"]
[PlyCount "117"]
[TimeControl "40/1200"]
[Variant "crazyhouse"]

1. d4 {book} Nf6 {book} 2. Nc3 {+0.79/18 7.3s} d5 {-0.97/17 2.2s}
3. Bf4 {+1.10/22 7.8s} Bf5 {-1.32/16 2.3s} 4. e3 {+1.37/21 7.9s}
e6 {-1.35/19 2.3s} 5. Bd3 {+1.44/22 8.3s} Bg6 {-1.07/20 2.4s}
6. Nge2 {+1.20/20 8.0s} Bd6 {-1.13/19 2.4s} 7. O-O {+1.34/23 8.3s}
O-O {-1.06/18 2.4s} 8. Nb5 {+1.66/20 8.1s} Nc6 {-1.25/18 2.5s}
9. Nxd6 {+1.64/28 8.8s} cxd6 {-1.49/19 2.6s} 10. B@h4 {+1.98/23 8.3s}
N@f5 {-1.66/17 2.5s} 11. Bxf5 {+2.37/29 9.2s} Bxf5 {-2.31/24 2.7s}
12. Bxd6 {+2.92/28 9.3s} Qxd6 {-2.60/24 2.9s} 13. P@e5 {+2.86/32 9.7s}
Nxe5 {-2.72/24 3.0s} 14. dxe5 {+3.01/30 9.5s} Qxe5 {-2.56/21 2.8s}
15. N@f3 {+3.21/29 9.7s} Qc7 {-3.02/23 2.8s} 16. Bxf6 {+3.13/27 9.5s}
gxf6 {-2.99/22 2.8s} 17. N@h6+ {+2.66/25 9.5s} Kh8 {-2.65/21 2.8s}
18. Nxf5 {+2.70/23 9.3s} exf5 {-2.43/17 2.7s} 19. B@g7+ {+2.97/22 9.2s}
Kxg7 {-3.17/20 2.8s} 20. Nf4 {+3.23/20 9.1s} B@g4 {-2.29/20 2.7s}
21. Nxd5 {+3.30/32 9.0s} Qd6 {-2.81/19 2.8s} 22. P@h6+ {+3.59/31 9.0s}
Kxh6 {-3.96/29 2.7s} 23. Nxf6 {+3.89/40 8.6s} Qxf6 {-3.46/29 2.9s}
24. P@g5+ {+3.60/31 9.0s} Qxg5 {-3.61/26 2.5s} 25. Nxg5 {+3.75/40 7.4s}
Bxd1 {-3.03/27 2.9s} 26. Q@f6+ {+3.66/27 8.5s} B@g6 {-2.29/22 2.5s}
27. Nxf7+ {+4.13/37 9.7s} Rxf7 {-3.00/24 2.6s} 28. P@g5+ {+3.83/33 8.7s}
Kh5 {-2.65/1 0.012s} 29. N@f4+ {+4.32/35 9.8s} Kh4 {-2.74/20 2.4s}
30. Nxg6+ {+4.31/32 8.9s} hxg6 {-4.37/30 2.6s} 31. B@g3+ {+4.44/32 9.9s}
Kh5 {-4.65/23 2.5s} 32. Qxf7 {+4.62/27 9.0s} N@f3+ {-3.63/23 2.7s}
33. Kh1 {+4.47/29 9.7s} N@g4 {-3.17/21 2.7s} 34. R@h7+ {+4.42/25 9.5s}
P@h6 {-4.20/22 2.9s} 35. Rxh6+ {+3.53/26 9.7s} Nxh6 {-4.01/19 2.8s}
36. gxh6 {+2.76/26 9.8s} Kxh6 {-3.56/20 3.0s} 37. Raxd1 {+4.32/21 9.5s}
P@g7 {-3.38/18 3.0s} 38. B@f4+ {+4.78/20 9.6s} P@g5 {-4.62/18 2.9s}
39. N@h4 {+4.44/23 9.6s} B@h5 {-1.15/25 3.0s} 40. gxf3 {+3.03/24 9.4s}
B@f6 {-2.92/16 2.9s} 41. N@g8+ {+4.95/26 9.7s} Rxg8 {-4.52/19 2.8s}
42. Qxg8 {+4.84/24 9.6s} R@h7 {-3.36/16 2.8s} 43. P@g2 {+5.27/23 9.9s}
P@h3 {-3.93/17 3.0s} 44. gxh3 {+5.54/19 9.6s} P@e2 {-4.03/16 2.9s}
45. Bxg5+ {+6.13/26 9.9s} Bxg5 {-6.07/18 2.9s} 46. P@f4 {+7.04/24 9.6s}
B@f6 {-5.35/16 2.9s} 47. fxg5+ {+7.17/23 10s} Bxg5 {-6.08/21 3.0s}
48. P@f4 {+7.55/20 9.8s} P@f6 {-6.29/15 2.9s} 49. fxg5+ {+6.90/22 9.9s}
fxg5 {-5.88/19 3.1s} 50. B@f4 {+7.91/23 9.7s} P@f6 {-6.29/16 3.1s}
51. B@g2 {+7.97/21 9.9s} exf1=Q+ {-9.11/19 3.0s} 52. Rxf1 {+8.02/21 9.5s}
gxf4 {-7.19/18 2.8s} 53. exf4 {+12.58/24 8.9s} g5 {-10.47/20 2.7s}
54. Nxf5+ {+12.39/24 8.7s} Kg6 {-16.01/1 0.016s} 55. Ne7+ {+12.42/21 8.1s}
Kh6 {-16.75/1 0.014s} 56. P@g6 {+14.46/19 8.8s} Bxg6 {-15.02/18 2.5s}
57. Nxg6 {+15.57/18 8.0s} Kxg6 {-24.48/14 2.6s} 58. B@f7+ {+42.18/12 4.2s}
Kf5 {-38.62/6 0.74s} 59. P@g4# {+M1/14 3.1s, White mates} 1-0

[Event "No-Q-2400sim"]
[Site "?"]
[Date "2019.04.30"]
[Round "27"]
[White "CrazyAra-Dev-0.4.1-No-Q-800sim"]
[Black "CrazyAra-Dev-0.4.1-No-Q-2400sim"]
[Result "0-1"]
[PlyCount "90"]
[TimeControl "40/1200"]
[Variant "crazyhouse"]

1. d4 {book} Nf6 {book} 2. Nf3 {book} d6 {book} 3. Nc3 {book} g6 {-0.55/21 7.9s}
4. Ng5 {+1.42/20 2.4s} Bg7 {-1.59/26 8.5s} 5. Nxf7 {+1.65/20 2.6s}
Kxf7 {-1.78/26 8.8s} 6. e4 {+1.82/19 2.5s} h6 {-1.62/22 8.5s}
7. Bc4+ {+1.76/21 2.6s} e6 {-1.77/23 8.6s} 8. P@f5 {+1.21/19 2.5s}
gxf5 {-1.69/23 8.8s} 9. exf5 {+0.94/21 2.7s} d5 {-2.29/23 8.7s}
10. fxe6+ {+0.59/19 2.6s} Bxe6 {-0.40/23 8.7s} 11. P@e5 {+0.83/18 2.7s}
N@h4 {-0.33/29 9.1s} 12. Rg1 {+0.37/19 2.7s} dxc4 {+0.26/29 9.0s}
13. exf6 {+0.06/17 2.7s} Bxf6 {+0.17/28 8.8s} 14. d5 {+0.02/21 2.7s}
Re8 {+0.61/28 9.0s} 15. Be3 {+0.15/19 2.7s} Bxc3+ {+0.25/31 9.6s}
16. bxc3 {-0.59/25 2.8s} Bxd5 {+0.40/28 9.3s} 17. B@h5+ {-0.20/22 2.7s}
P@g6 {+0.14/27 9.4s} 18. Bxg6+ {-0.04/24 2.8s} Kxg6 {+0.24/25 9.1s}
19. N@f4+ {+0.06/23 2.7s} Kh7 {+0.26/25 9.6s} 20. P@g6+ {0.00/22 2.8s}
Nxg6 {+0.15/24 9.3s} 21. Nxg6 {-0.22/22 2.8s} B@f5 {+0.27/24 9.0s}
22. P@e7 {+0.02/20 2.8s} Qd6 {-0.39/21 9.3s} 23. N@f8+ {-0.48/16 2.8s}
Kg7 {-0.20/33 9.4s} 24. Bf4 {-0.23/19 2.7s} Qc5 {+0.39/29 9.4s}
25. Qh5 {+0.20/23 2.8s} N@g4 {+0.50/34 10s} 26. Bxh6+ {+0.12/24 2.9s}
Nxh6 {+0.05/28 9.7s} 27. P@f6+ {-0.01/24 3.0s} Kxf6 {+0.48/32 10s}
28. Qxh6 {-0.01/20 2.9s} Bxg6 {+0.43/24 9.5s} 29. Nxg6 {+0.29/21 2.9s}
Qxf2+ {+0.49/29 9.7s} 30. Kxf2 {-0.36/24 3.0s} N@e4+ {+0.89/25 9.4s}
31. Ke2 {-0.29/19 2.8s} Nxc3+ {+0.46/26 9.2s} 32. Kf1 {-0.89/20 2.9s}
P@e2+ {+1.10/27 9.8s} 33. Ke1 {-1.35/22 2.9s} P@f2+ {+0.61/29 10.0s}
34. Kxf2 {-1.48/20 2.8s} Ne4+ {-0.05/21 9.2s} 35. Kxe2 {-1.42/20 2.9s}
P@d3+ {+0.96/23 9.5s} 36. cxd3 {-1.21/19 2.9s} cxd3+ {+0.69/22 9.3s}
37. Kxd3 {-0.90/19 2.9s} P@c4+ {+0.19/24 9.5s} 38. Ke3 {-1.07/17 2.8s}
B@d2+ {+3.54/23 7.6s} 39. Kd4 {-1.80/16 2.4s} P@c5+ {+8.65/21 3.7s}
40. Kxd5 {-2.52/1 0.003s} c6+ {+6.21/19 6.0s} 41. Kxc4 {-2.77/18 2.3s}
b5+ {+12.18/17 3.3s} 42. Kd3 {-7.62/12 1.5s} P@c4+ {+14.21/15 3.2s}
43. Ke2 {-11.80/12 0.78s} P@d3+ {+19.90/10 2.3s} 44. Kf3 {-13.22/8 0.72s}
B@e2+ {+21.18/8 2.1s} 45. Kxe4 {-17.57/1 0.002s} P@d5# {+M1/5 1.6s, Black mates}
0-1

[Event "No-Q-2400sim"]
[Site "?"]
[Date "2019.04.30"]
[Round "28"]
[White "CrazyAra-Dev-0.4.1-No-Q-2400sim"]
[Black "CrazyAra-Dev-0.4.1-No-Q-800sim"]
[Result "1-0"]
[PlyCount "63"]
[TimeControl "40/1200"]
[Variant "crazyhouse"]

1. d4 {book} Nf6 {book} 2. Nf3 {book} d6 {book} 3. Nc3 {book} g6 {+0.06/17 2.3s}
4. e4 {+0.79/19 7.9s} Bg7 {-0.54/19 2.4s} 5. Bb5+ {+1.40/24 8.3s}
c6 {-1.15/16 2.4s} 6. Be2 {+1.60/22 8.1s} O-O {-1.57/19 2.4s}
7. e5 {+1.83/22 8.3s} Ng4 {-1.70/21 2.4s} 8. exd6 {+1.70/25 8.5s}
exd6 {-1.95/20 2.6s} 9. O-O {+2.13/24 8.7s} h6 {-1.85/18 2.6s}
10. P@g5 {+2.35/22 8.6s} hxg5 {-1.85/21 2.6s} 11. Nxg5 {+2.97/24 8.7s}
Nxh2 {-2.25/20 2.6s} 12. Kxh2 {+3.01/23 8.8s} P@h6 {-2.63/21 2.7s}
13. Nge4 {+3.48/25 8.8s} f5 {-2.50/19 2.6s} 14. Nxd6 {+3.30/26 9.1s}
Qxd6+ {-3.87/22 2.8s} 15. P@e5 {+3.26/25 8.9s} Qd8 {-3.50/20 2.7s}
16. P@f6 {+4.00/30 9.1s} Bxf6 {-3.40/23 2.8s} 17. exf6 {+3.45/30 9.2s}
Qxf6 {-3.27/24 2.8s} 18. B@e5 {+3.35/28 9.2s} Qh4+ {-3.56/25 2.8s}
19. Kg1 {+4.25/24 9.1s} N@g4 {-3.61/21 2.7s} 20. Bxg4 {+3.57/24 9.0s}
fxg4 {-2.41/26 2.8s} 21. Bxh6 {+5.91/24 9.2s} Qxh6 {-5.41/19 2.7s}
22. N@e7+ {+6.33/23 9.0s} Kf7 {-5.61/18 2.7s} 23. Nxc8 {+6.97/24 8.8s}
B@f3 {-5.48/17 2.7s} 24. Nd6+ {+6.94/21 8.4s} Kg8 {-5.69/18 2.6s}
25. P@f7+ {+8.25/24 8.2s} Rxf7 {-7.37/17 2.5s} 26. Nxf7 {+7.90/22 8.1s}
Kxf7 {-6.43/15 2.6s} 27. N@d6+ {+10.51/27 6.0s} Ke6 {-7.13/19 2.1s}
28. B@f7+ {+10.58/25 6.4s} Kd7 {-8.38/17 1.9s} 29. Qxf3 {+13.24/23 5.4s}
gxf3 {-13.08/20 2.0s} 30. B@e6+ {+19.05/13 3.2s} Kc7 {-15.03/12 0.92s}
31. Nc4+ {+30.38/11 2.3s} Kd8 {-28.19/9 0.60s}
32. R@e8# {+M1/10 1.8s, White mates} 1-0

[Event "No-Q-2400sim"]
[Site "?"]
[Date "2019.04.30"]
[Round "28"]
[White "CrazyAra-Dev-0.4.1-No-Q-800sim"]
[Black "CrazyAra-Dev-0.4.1-No-Q-2400sim"]
[Result "0-1"]
[PlyCount "68"]
[TimeControl "40/1200"]
[Variant "crazyhouse"]

1. e3 {book} d6 {+0.65/21 7.3s} 2. d4 {-0.91/19 2.3s} Nf6 {+0.75/22 7.9s}
3. Nf3 {-1.13/19 2.3s} g6 {+1.09/25 8.0s} 4. Nc3 {-1.03/17 2.3s}
Bg7 {+0.48/26 8.2s} 5. Be2 {-0.49/18 2.5s} O-O {+0.35/25 8.1s}
6. O-O {-0.36/16 2.4s} Nc6 {+0.45/26 8.8s} 7. e4 {-0.14/20 2.5s}
h6 {+0.49/22 8.5s} 8. h3 {0.00/19 2.5s} Bd7 {+0.37/31 8.8s}
9. e5 {-0.43/19 2.6s} Nh7 {+0.64/30 9.0s} 10. exd6 {-0.69/25 2.6s}
cxd6 {+0.78/29 9.2s} 11. d5 {-0.52/25 2.8s} Ne5 {+0.54/26 9.0s}
12. Nxe5 {-0.65/23 2.6s} dxe5 {+0.94/27 9.0s} 13. P@h5 {-0.04/23 2.7s}
P@f4 {+1.21/25 8.8s} 14. hxg6 {-1.09/21 2.7s} fxg6 {+1.09/27 9.1s}
15. P@e6 {-1.65/21 2.7s} Bxe6 {+1.92/23 9.0s} 16. dxe6 {-2.33/20 2.7s}
Qxd1 {+2.07/30 9.1s} 17. Nxd1 {-1.61/20 2.7s} Ng5 {+2.76/20 8.8s}
18. B@f7+ {-2.52/19 2.7s} Nxf7 {+2.54/23 9.3s} 19. exf7+ {-2.54/20 2.9s}
Rxf7 {+2.54/21 9.1s} 20. Bc4 {-1.98/19 2.8s} N@d6 {+2.89/26 9.3s}
21. Q@e6 {-1.78/19 2.8s} P@h2+ {+3.78/24 8.9s} 22. Kh1 {-2.92/23 2.8s}
B@e4 {+5.04/28 9.0s} 23. Bxf4 {-4.45/20 2.6s} P@f3 {+7.37/28 8.9s}
24. Qxf7+ {-5.69/23 2.7s} Nxf7 {+6.90/33 9.4s} 25. Bxf7+ {-6.07/25 2.8s}
Kxf7 {+9.61/26 9.0s} 26. P@e6+ {-10.16/18 2.7s} Kg8 {+11.40/30 8.3s}
27. gxf3 {-10.78/16 2.6s} Bxf3+ {+10.26/28 8.6s} 28. P@g2 {-9.47/21 2.6s}
Q@g1+ {+16.33/23 6.0s} 29. Rxg1 {-5.10/1 0.002s} hxg1=Q+ {+15.81/21 5.9s}
30. Kxg1 {-6.25/1 0.001s} R@e1+ {+18.38/22 4.8s} 31. R@f1 {-16.36/16 1.8s}
Rxf1+ {+19.65/21 5.0s} 32. Kxf1 {-18.06/16 1.6s} P@e2+ {+21.30/20 3.4s}
33. Kg1 {-19.26/18 1.3s} Q@f1+ {+35.29/18 3.7s} 34. Kh2 {-15.99/1 0.015s}
Qxg2# {+M1/10 1.8s, Black mates} 0-1

[Event "No-Q-2400sim"]
[Site "?"]
[Date "2019.04.30"]
[Round "29"]
[White "CrazyAra-Dev-0.4.1-No-Q-2400sim"]
[Black "CrazyAra-Dev-0.4.1-No-Q-800sim"]
[Result "0-1"]
[PlyCount "84"]
[TimeControl "40/1200"]
[Variant "crazyhouse"]

1. e3 {book} Nf6 {+0.06/17 2.2s} 2. b3 {-0.11/20 7.4s} g6 {+0.62/21 2.3s}
3. Bb2 {-0.70/23 7.9s} Bg7 {+0.64/18 2.4s} 4. Ne2 {-0.01/20 7.7s}
O-O {-0.09/17 2.4s} 5. Ng3 {-0.20/23 8.1s} d6 {-0.18/15 2.3s}
6. h4 {-0.02/22 8.1s} h5 {-0.22/20 2.5s} 7. Be2 {+0.30/25 8.4s}
Nc6 {+0.17/18 2.4s} 8. Bxh5 {+0.21/24 8.5s} Nxh5 {+0.02/21 2.7s}
9. Bxg7 {+0.14/24 8.8s} Nxg7 {-0.19/19 2.6s} 10. h5 {+0.11/22 8.6s}
gxh5 {+0.15/18 2.6s} 11. P@h6 {-0.07/24 8.6s} B@g4 {0.00/18 2.6s}
12. hxg7 {-0.12/27 8.7s} Bxd1 {+0.57/24 2.7s} 13. Kxd1 {+0.05/23 8.8s}
Q@g4+ {-0.18/18 2.6s} 14. B@f3 {+0.70/25 8.9s} Qxg7 {-0.88/20 2.7s}
15. B@c3 {+0.65/30 9.0s} P@e5 {-0.86/18 2.6s} 16. Nxh5 {+0.47/21 8.6s}
Qh6 {-0.13/20 2.7s} 17. P@g7 {-0.09/21 8.6s} Re8 {-0.43/18 2.6s}
18. Ng3 {-0.12/19 8.5s} Qxh1+ {+1.58/23 2.7s} 19. Nxh1 {-2.04/25 9.1s}
R@g1+ {+1.89/21 2.7s} 20. Q@e1 {-1.82/23 8.8s} Rxe1+ {+1.71/18 2.7s}
21. Kxe1 {-1.80/1 0.003s} Kxg7 {+1.39/16 2.6s} 22. N@h5+ {-2.18/23 8.8s}
Kh7 {+2.21/19 2.7s} 23. N1g3 {-1.97/20 8.5s} B@h6 {+2.09/17 2.6s}
24. R@h1 {-2.41/21 8.7s} P@g6 {+2.46/15 2.7s} 25. Nf4 {-2.37/20 8.7s}
exf4 {+2.73/19 2.7s} 26. exf4 {-3.99/18 8.8s} P@h3 {+3.60/18 2.8s}
27. P@g5 {-4.50/18 9.0s} Bg7 {+4.20/17 2.8s} 28. Bxg7 {-5.49/22 9.2s}
Kxg7 {+6.21/15 2.8s} 29. B@b2+ {-5.06/20 9.0s} B@d4 {+5.52/16 2.8s}
30. Bxc6 {-6.37/24 9.3s} Bxb2 {+5.27/19 3.0s} 31. Bxe8 {-6.15/24 9.3s}
Q@c1+ {+6.28/17 2.9s} 32. R@d1 {-8.05/24 9.2s} hxg2 {+8.60/22 2.8s}
33. Rxc1 {-8.48/22 9.1s} gxh1=Q+ {+7.78/21 2.9s} 34. Nxh1 {-9.52/22 8.3s}
R@g1+ {+8.92/18 2.7s} 35. N@f1 {-9.47/20 8.2s} N@g2+ {+10.20/17 2.8s}
36. Ke2 {-11.73/23 8.0s} Nxf4+ {+12.11/18 2.6s} 37. Kf3 {-12.99/18 7.8s}
Bg4+ {+14.50/17 2.5s} 38. Kxf4 {-15.60/18 6.1s} e5+ {+17.89/16 1.8s}
39. Ke4 {-18.25/16 5.1s} B@f5+ {+18.90/12 1.6s} 40. Kd5 {-18.02/16 3.5s}
c6+ {+20.68/13 1.3s} 41. Kc4 {-21.70/14 3.2s} b5+ {+33.88/11 0.79s}
42. Kb4 {-34.70/1 0.002s} a5# {+M1/4 0.47s, Black mates} 0-1

[Event "No-Q-2400sim"]
[Site "?"]
[Date "2019.04.30"]
[Round "29"]
[White "CrazyAra-Dev-0.4.1-No-Q-800sim"]
[Black "CrazyAra-Dev-0.4.1-No-Q-2400sim"]
[Result "0-1"]
[PlyCount "70"]
[TimeControl "40/1200"]
[Variant "crazyhouse"]

1. e3 {book} Nf6 {book} 2. d4 {-0.23/16 2.2s} g6 {+0.99/21 7.7s}
3. Nf3 {-1.33/16 2.3s} Bg7 {+0.86/22 7.9s} 4. Nc3 {-1.15/16 2.2s}
O-O {+0.73/20 7.8s} 5. Bd3 {-0.82/16 2.3s} d6 {+0.82/26 8.1s}
6. O-O {-1.01/19 2.4s} Nc6 {+1.03/23 8.1s} 7. h3 {-1.03/19 2.5s}
Nb4 {+0.75/23 8.5s} 8. e4 {-1.10/19 2.5s} Nxd3 {+0.46/25 8.7s}
9. cxd3 {-0.68/20 2.8s} B@h5 {+0.31/23 8.8s} 10. N@h6+ {+0.13/16 2.5s}
Kh8 {+0.08/24 8.8s} 11. e5 {+0.07/22 2.8s} dxe5 {+0.44/28 9.5s}
12. dxe5 {-0.55/19 2.7s} Bxf3 {+1.22/22 9.1s} 13. Qxf3 {-1.46/21 2.8s}
N@d4 {+1.79/26 9.1s} 14. Qe3 {-1.92/21 2.7s} Bxh6 {+2.46/27 9.1s}
15. Qxh6 {-3.16/20 2.7s} P@g7 {+2.07/30 9.6s} 16. B@e2 {-0.73/23 2.7s}
gxh6 {+0.54/29 9.5s} 17. Bxh6 {-0.35/26 2.9s} Nxe2+ {+1.10/33 9.7s}
18. Nxe2 {-0.14/21 2.8s} B@g7 {+1.41/24 9.6s} 19. Bxg7+ {-1.45/20 3.0s}
Kxg7 {+1.54/28 9.2s} 20. P@h6+ {-1.05/17 2.9s} Kg8 {+1.73/23 9.3s}
21. exf6 {-1.79/18 2.9s} exf6 {+1.35/19 9.1s} 22. B@g7 {-2.04/13 2.8s}
B@d6 {+4.52/19 8.6s} 23. N@f3 {-2.62/17 2.6s} Bxh3 {+10.43/23 6.6s}
24. gxh3 {-9.44/14 2.2s} N@h4 {+12.92/22 4.5s} 25. N@e1 {-10.22/18 1.4s}
Nxf3+ {+7.55/28 8.0s} 26. Nxf3 {-8.83/21 1.4s} N@h4 {+8.43/26 6.7s}
27. N@e1 {-5.78/23 1.8s} P@g2 {+8.59/27 7.9s} 28. B@h1 {-6.72/25 2.5s}
gxh1=Q+ {+7.26/26 8.2s} 29. Kxh1 {-8.57/1 0.014s} Nxf3 {+7.52/26 8.5s}
30. Nxf3 {-7.04/21 2.4s} P@g2+ {+7.17/23 8.2s} 31. Kxg2 {-6.43/22 2.5s}
B@h5 {+8.49/22 8.5s} 32. P@g4 {-8.51/16 2.4s} Bxg4 {+12.12/17 6.0s}
33. hxg4 {-12.96/14 1.8s} P@h3+ {+19.29/15 2.6s} 34. Kxh3 {-14.57/10 0.88s}
N@g5+ {+24.16/11 2.5s} 35. Nxg5 {-23.28/10 0.49s}
Q@h2# {+M1/5 1.7s, Black mates} 0-1

[Event "No-Q-2400sim"]
[Site "?"]
[Date "2019.04.30"]
[Round "30"]
[White "CrazyAra-Dev-0.4.1-No-Q-2400sim"]
[Black "CrazyAra-Dev-0.4.1-No-Q-800sim"]
[Result "1-0"]
[PlyCount "87"]
[TimeControl "40/1200"]
[Variant "crazyhouse"]

1. e3 {book} Nf6 {book} 2. Nc3 {-0.28/20 7.4s} g6 {+0.91/17 2.3s}
3. h4 {+0.19/21 7.9s} Bg7 {-0.29/20 2.4s} 4. h5 {+0.10/21 7.7s}
gxh5 {-0.02/17 2.5s} 5. Rxh5 {+0.13/20 8.0s} Nxh5 {-0.51/15 2.4s}
6. Qxh5 {+0.85/22 8.4s} P@g6 {-0.61/16 2.5s} 7. Qh2 {+1.13/18 8.0s}
d5 {-0.98/17 2.4s} 8. P@h6 {+1.01/20 8.3s} Bf6 {-0.97/18 2.5s}
9. Nf3 {+0.83/19 8.2s} Nc6 {-2.02/16 2.5s} 10. Nb5 {+1.76/27 8.6s}
O-O {-1.39/20 2.6s} 11. Qxc7 {+1.49/25 8.8s} Bg4 {-1.17/24 2.8s}
12. P@g7 {+1.49/27 9.2s} Bxg7 {-1.08/22 2.7s} 13. hxg7 {+1.27/21 9.0s}
Kxg7 {-1.07/20 2.7s} 14. N@h2 {+1.38/27 8.9s} Bxf3 {-1.13/22 2.7s}
15. Nxf3 {+0.43/27 9.0s} R@h1 {-0.64/21 2.6s} 16. B@c3+ {-0.26/25 8.8s}
P@f6 {-0.01/22 2.8s} 17. Qxb7 {-0.35/23 8.8s} P@e4 {+0.43/22 2.7s}
18. Nbd4 {+0.44/21 8.9s} Nxd4 {-0.39/18 2.7s} 19. Nxd4 {+1.13/24 9.1s}
N@h4 {-0.22/20 2.7s} 20. B@h3 {+1.30/23 8.7s} N@h2 {-0.64/19 2.7s}
21. N@g3 {+1.18/29 9.3s} Nxf1 {-0.92/22 2.8s} 22. Nxh1 {+1.35/27 8.9s}
Nh2 {-1.36/20 2.7s} 23. Ng3 {+1.46/29 9.0s} B@c8 {-1.08/22 2.6s}
24. P@h6+ {+1.68/26 9.2s} Kxh6 {-1.41/20 2.8s} 25. Bxc8 {+1.77/27 9.5s}
Nxg2+ {-1.64/18 2.7s} 26. Kd1 {+1.68/25 9.2s} Rxc8 {-1.14/20 2.9s}
27. R@h3+ {+1.74/26 9.6s} Kg7 {-0.87/17 2.8s} 28. Rxh2 {+2.55/26 9.4s}
B@g4+ {-2.53/23 2.8s} 29. B@e2 {+2.57/29 9.4s} Bxe2+ {-2.55/19 2.7s}
30. Ndxe2 {+2.16/26 9.2s} B@f3 {-2.79/20 2.8s} 31. N@f5+ {+2.95/29 9.4s}
gxf5 {-3.55/20 2.7s} 32. Nxf5+ {+3.15/24 9.1s} Kg6 {-1.95/22 2.9s}
33. Nxe7+ {+8.80/27 8.9s} Qxe7 {-5.08/20 2.8s} 34. Rxg2+ {+8.99/25 9.3s}
Bxg2 {-7.21/24 2.9s} 35. Qxe7 {+11.18/24 8.5s} R@f1+ {-7.17/20 2.8s}
36. B@e1 {+11.15/22 8.7s} Rxe1+ {-9.79/20 2.6s} 37. Kxe1 {+11.03/1 0.003s}
N@f3+ {-11.12/18 2.7s} 38. Kd1 {+16.68/1 0.003s} B@g5 {-15.00/12 2.2s}
39. N@f4+ {+17.89/18 5.9s} Kg7 {-13.02/13 1.9s} 40. P@h6+ {+21.48/21 5.6s}
Kxh6 {-19.73/12 1.2s} 41. R@h5+ {+24.95/18 3.7s} Kg7 {-15.69/1 0.015s}
42. Rxg5+ {+34.11/11 3.2s} Nxg5 {-34.50/6 0.82s} 43. Qxf6+ {+47.60/9 2.1s}
Kg8 {-40.02/1 0.002s} 44. Qg7# {+M1/5 1.8s, White mates} 1-0

[Event "No-Q-2400sim"]
[Site "?"]
[Date "2019.04.30"]
[Round "30"]
[White "CrazyAra-Dev-0.4.1-No-Q-800sim"]
[Black "CrazyAra-Dev-0.4.1-No-Q-2400sim"]
[Result "0-1"]
[PlyCount "92"]
[TimeControl "40/1200"]
[Variant "crazyhouse"]

1. e4 {book} Nf6 {book} 2. Nc3 {book} Nc6 {book} 3. Nf3 {book} e6 {book}
4. Bb5 {book} a6 {-0.29/20 7.8s} 5. Bxc6 {+0.07/16 2.4s} dxc6 {-0.05/20 8.1s}
6. O-O {+0.24/17 2.4s} B@h5 {-0.15/20 8.0s} 7. d4 {+0.37/15 2.4s}
c5 {-0.39/27 8.6s} 8. e5 {+0.77/20 2.6s} cxd4 {-0.76/23 8.7s}
9. exf6 {+0.57/22 2.7s} gxf6 {-0.83/24 8.8s} 10. Ne4 {+0.88/19 2.7s}
P@g7 {-0.73/20 8.7s} 11. N@f4 {+0.95/16 2.6s} Bxf3 {-1.41/21 8.7s}
12. Qxf3 {+1.26/18 2.6s} N@e5 {-1.33/19 8.4s} 13. Qe2 {+1.50/15 2.6s}
Bd7 {-1.48/23 8.5s} 14. Nh5 {+1.06/16 2.6s} Bc6 {-0.60/20 8.7s}
15. f4 {+1.16/16 2.6s} d3 {+1.05/29 9.6s} 16. cxd3 {-1.12/24 2.8s}
Qxd3 {+2.50/32 9.4s} 17. B@d7+ {-1.18/18 2.7s} Bxd7 {+3.31/25 9.3s}
18. Qxd3 {-2.79/22 2.9s} Nxd3 {+2.82/26 9.7s} 19. Be3 {-2.51/18 2.8s}
Q@g6 {+2.38/22 9.2s} 20. Nxg7+ {-0.73/19 2.7s} Bxg7 {+2.25/26 9.2s}
21. P@d6 {-1.63/17 2.8s} B@f8 {+2.94/26 9.2s} 22. dxc7 {-3.26/19 2.8s}
Qxe4 {+3.59/31 9.7s} 23. Q@f3 {-2.22/26 2.9s} Qxf3 {+3.25/31 9.6s}
24. Rxf3 {-2.31/24 2.9s} P@f2+ {+3.64/30 9.5s} 25. Bxf2 {-3.67/24 2.9s}
N@e2+ {+4.70/29 9.6s} 26. Kh1 {-4.08/26 2.9s} Nxf2+ {+6.33/28 10s}
27. Rxf2 {-4.71/1 0.003s} N@g3+ {+6.19/26 9.6s} 28. hxg3 {-4.79/1 0.003s}
Nxg3+ {+6.34/21 9.7s} 29. Kh2 {-5.18/23 2.8s} Bd6 {+7.64/20 9.3s}
30. N@c4 {-6.20/16 2.9s} B@c5 {+6.40/20 9.3s} 31. Rd1 {-5.71/18 2.8s}
Ne4 {+11.25/18 9.0s} 32. Nxd6+ {-11.00/16 2.8s} Bxd6 {+13.05/21 8.9s}
33. Q@d8+ {-11.52/15 2.8s} Rxd8 {+11.97/1 0.015s} 34. cxd8=Q+ {-11.41/13 2.8s}
Kxd8 {+10.68/1 0.015s} 35. P@c7+ {-10.13/14 2.8s} Bxc7 {+11.67/18 9.3s}
36. Rxd7+ {-13.02/11 2.9s} Kxd7 {+14.15/15 9.2s} 37. Rd2+ {-10.39/12 2.9s}
P@d5 {+15.36/15 9.1s} 38. B@a4+ {-14.74/12 2.9s} P@b5 {+16.31/14 9.2s}
39. Bxb5+ {-15.78/11 2.9s} axb5 {+16.29/15 9.5s} 40. Rxd5+ {-15.01/11 3.0s}
exd5 {+16.67/15 9.2s} 41. B@h3+ {-17.02/11 2.9s} P@e6 {+19.25/16 8.6s}
42. P@c6+ {-18.01/10 2.6s} bxc6 {+19.64/15 8.6s} 43. N@c5+ {-18.95/14 2.8s}
Nxc5 {+21.30/17 8.6s} 44. P@g3 {-29.58/11 2.7s} N@f1+ {+34.76/14 4.9s}
45. Kg1 {-32.30/10 1.2s} R@h1+ {+39.77/11 3.8s} 46. Kf2 {-44.21/8 0.61s}
Q@e3# {+M1/9 2.0s, Black mates} 0-1

[Event "No-Q-2400sim"]
[Site "?"]
[Date "2019.04.30"]
[Round "31"]
[White "CrazyAra-Dev-0.4.1-No-Q-2400sim"]
[Black "CrazyAra-Dev-0.4.1-No-Q-800sim"]
[Result "1-0"]
[PlyCount "69"]
[TimeControl "40/1200"]
[Variant "crazyhouse"]

1. e4 {book} Nf6 {book} 2. Nc3 {book} Nc6 {book} 3. Nf3 {book} e6 {book}
4. Bb5 {book} a6 {+0.06/14 2.3s} 5. Be2 {+0.93/22 7.9s} d5 {-0.93/18 2.4s}
6. e5 {+1.37/23 8.3s} Ne4 {-1.75/16 2.4s} 7. O-O {+1.42/22 8.2s}
Bb4 {-1.23/17 2.5s} 8. a3 {+1.55/24 8.3s} Bxc3 {-1.54/18 2.5s}
9. dxc3 {+1.67/22 8.2s} Qe7 {-1.20/20 2.5s} 10. B@h4 {+1.72/24 8.5s}
f6 {-1.44/20 2.5s} 11. Bd3 {+2.13/24 8.5s} Rg8 {-1.39/22 2.6s}
12. Re1 {+2.55/27 9.1s} N@f5 {-2.48/25 2.7s} 13. Rxe4 {+3.11/34 9.2s}
dxe4 {-3.08/25 2.8s} 14. Bxe4 {+2.96/34 9.5s} R@g4 {-2.55/21 2.7s}
15. Bxf5 {+3.04/22 8.8s} exf5 {-3.00/20 2.8s} 16. N@d5 {+2.67/28 9.2s}
Qf7 {-3.73/17 2.7s} 17. P@d6 {+6.02/24 8.6s} B@e4 {-6.68/18 2.6s}
18. Nxc7+ {+3.96/28 9.2s} Kf8 {-4.35/21 2.7s} 19. P@e7+ {+3.82/26 8.8s}
Nxe7 {-2.55/20 2.7s} 20. dxe7+ {+3.49/25 8.7s} Qxe7 {-3.09/23 2.6s}
21. N@g3 {+3.81/23 8.7s} Qxc7 {-4.30/21 2.6s} 22. exf6 {+4.89/25 9.0s}
Bxf3 {-3.08/20 2.7s} 23. P@e7+ {+4.94/23 8.6s} Kf7 {-2.91/19 2.5s}
24. Qxf3 {+6.44/22 8.8s} Rxh4 {-4.70/19 2.7s} 25. N@g5+ {+7.75/24 8.6s}
Kxf6 {-5.65/18 2.6s} 26. N3e4+ {+10.36/26 8.2s} Kxe7 {-10.24/21 2.6s}
27. B@d6+ {+11.14/22 7.9s} Qxd6 {-10.33/18 2.3s} 28. Nxd6 {+11.32/21 7.5s}
B@a2 {-7.96/19 2.5s} 29. Q@e5+ {+15.01/18 7.8s} Kd7 {-11.36/14 2.2s}
30. Qfxf5+ {+12.76/16 7.2s} P@e6 {-9.98/15 2.3s} 31. Qfxe6+ {+15.27/19 7.1s}
Bxe6 {-14.38/19 1.9s} 32. Qxe6+ {+17.31/21 5.0s} Kc6 {-13.40/18 1.9s}
33. Nxc8+ {+25.27/19 5.1s} Kc7 {-27.46/18 1.4s} 34. B@b6+ {+46.95/19 2.8s}
Kb8 {-17.90/1 0.015s} 35. P@c7# {+M1/6 1.8s, White mates} 1-0

[Event "No-Q-2400sim"]
[Site "?"]
[Date "2019.04.30"]
[Round "31"]
[White "CrazyAra-Dev-0.4.1-No-Q-800sim"]
[Black "CrazyAra-Dev-0.4.1-No-Q-2400sim"]
[Result "0-1"]
[PlyCount "66"]
[TimeControl "40/1200"]
[Variant "crazyhouse"]

1. Nc3 {book} e6 {book} 2. e4 {+1.03/14 2.2s} Nc6 {-0.69/27 7.9s}
3. Nf3 {+0.61/21 2.4s} Nf6 {-0.75/30 8.2s} 4. d4 {+0.68/24 2.5s}
Bb4 {-0.80/30 9.2s} 5. Bd3 {+0.48/27 2.9s} d5 {-0.58/35 9.7s}
6. e5 {+0.57/25 2.8s} Ne4 {-0.90/30 9.3s} 7. O-O {+1.04/24 2.9s}
Bxc3 {-0.64/31 9.4s} 8. bxc3 {+0.70/21 2.8s} Nxc3 {-0.85/26 9.1s}
9. Bg5 {+1.10/21 2.7s} P@e4 {-0.55/29 8.9s} 10. Bxd8 {+0.72/20 2.7s}
Nxd1 {-0.75/26 8.8s} 11. Bb5 {+0.23/23 2.7s} Q@d7 {-1.44/25 8.7s}
12. Bxc6 {-0.15/19 2.7s} bxc6 {-0.72/26 8.7s} 13. Q@e7+ {-0.08/19 2.6s}
Qxe7 {+0.03/1 0.003s} 14. Bxe7 {+0.02/19 2.6s} Bd7 {+0.89/23 8.3s}
15. N@h5 {+0.04/20 2.6s} Q@g6 {+1.69/26 8.4s} 16. Q@g5 {-0.98/18 2.6s}
B@h6 {+2.02/30 9.2s} 17. Qxg6 {-1.96/23 2.8s} hxg6 {+2.27/29 8.9s}
18. Rfxd1 {-0.27/19 2.6s} exf3 {+2.83/32 9.7s} 19. N@f6+ {-1.83/24 2.8s}
gxf6 {+2.94/30 9.2s} 20. Nxf6+ {-2.06/21 2.7s} Kxe7 {+2.95/1 0.004s}
21. P@d6+ {-2.82/27 2.7s} Kf8 {+3.37/27 9.2s} 22. Nxd7+ {-3.34/25 2.8s}
Kg8 {+3.47/25 9.0s} 23. Nf6+ {-3.84/24 2.8s} Kg7 {+3.57/34 9.2s}
24. B@h3 {-3.47/21 2.8s} N@f4 {+5.62/24 8.7s} 25. Q@g4 {-3.72/22 2.7s}
N@g5 {+9.37/23 7.5s} 26. Qxg5 {-7.05/21 2.3s} Nxh3+ {+13.05/23 5.9s}
27. gxh3 {-10.28/20 2.1s} N@e2+ {+16.30/23 4.8s} 28. Kf1 {-13.55/19 1.4s}
Q@h1+ {+17.94/20 5.3s} 29. B@g1 {-17.63/18 1.8s} B@g2+ {+25.44/21 4.5s}
30. Ke1 {-24.82/18 1.4s} Qxg1+ {+26.39/19 4.1s} 31. N@f1 {-25.54/15 1.3s}
Qxf1+ {+27.74/20 3.2s} 32. Kd2 {-25.28/1 0.001s} Bxg5+ {+35.18/16 3.4s}
33. N@e3 {-34.80/10 0.83s} Q@c3# {+M1/11 2.5s, Black mates} 0-1

[Event "No-Q-2400sim"]
[Site "?"]
[Date "2019.04.30"]
[Round "32"]
[White "CrazyAra-Dev-0.4.1-No-Q-2400sim"]
[Black "CrazyAra-Dev-0.4.1-No-Q-800sim"]
[Result "1-0"]
[PlyCount "63"]
[TimeControl "40/1200"]
[Variant "crazyhouse"]

1. Nc3 {book} e6 {book} 2. e4 {+0.89/20 7.5s} d5 {-0.87/22 2.3s}
3. exd5 {+0.88/24 8.1s} exd5 {-0.98/21 2.5s} 4. Nf3 {+1.08/22 8.1s}
Nf6 {-0.99/14 2.4s} 5. Bb5+ {+1.25/26 8.4s} c6 {-1.20/21 2.5s}
6. Qe2+ {+1.18/25 8.4s} Be7 {-1.15/23 2.6s} 7. P@e5 {+0.89/29 8.8s}
O-O {-0.62/25 2.8s} 8. exf6 {+0.87/29 9.0s} Bxf6 {-0.62/20 2.7s}
9. N@h5 {+0.79/27 8.9s} Re8 {-1.09/23 2.7s} 10. Nxf6+ {+1.45/26 9.2s}
gxf6 {-1.07/21 2.7s} 11. Nxd5 {+1.45/24 9.1s} Rxe2+ {-1.70/23 2.8s}
12. Bxe2 {+1.59/22 9.0s} cxd5 {-1.70/20 2.8s} 13. B@h6 {+1.07/23 8.8s}
P@g7 {-1.44/19 2.7s} 14. Bxg7 {+0.63/20 9.0s} Kxg7 {-1.45/17 2.7s}
15. d4 {+0.14/21 8.9s} B@a5+ {-0.48/18 2.7s} 16. P@c3 {+0.07/23 8.8s}
N@g4 {+0.50/16 2.6s} 17. O-O {+0.12/22 8.9s} N@e4 {+0.20/18 2.6s}
18. Nh4 {+0.11/20 8.8s} f5 {+0.12/20 2.6s} 19. Bxg4 {+0.20/25 9.2s}
Qxh4 {+0.60/21 2.7s} 20. N@h5+ {+0.45/24 9.0s} Kf8 {+0.29/22 2.8s}
21. P@g7+ {+0.75/29 9.3s} Ke7 {+0.34/20 2.6s} 22. R@e5+ {+1.26/22 8.8s}
Be6 {-1.08/17 2.7s} 23. Rxe4 {+2.43/29 9.5s} fxg4 {-2.30/22 2.6s}
24. N@f5+ {+2.22/25 9.3s} Kd7 {-2.10/23 2.9s} 25. Nxh4 {+2.70/26 9.4s}
dxe4 {-2.18/19 2.8s} 26. g8=Q {+2.62/24 9.1s} R@d8 {-1.59/19 2.8s}
27. Qxd8+ {+2.86/23 9.1s} Bxd8 {-2.01/17 2.7s} 28. Bf4 {+3.05/20 8.8s}
B@e7 {-2.57/19 2.7s} 29. R@g8 {+2.61/25 9.0s} Nc6 {-3.37/16 2.5s}
30. Nf6+ {+16.56/12 3.1s} Bxf6 {-15.14/11 0.74s} 31. Q@d6+ {+23.64/11 2.0s}
Kc8 {-2.23/1 0.015s} 32. Qc7# {+M1/7 1.7s, White mates} 1-0

[Event "No-Q-2400sim"]
[Site "?"]
[Date "2019.04.30"]
[Round "32"]
[White "CrazyAra-Dev-0.4.1-No-Q-800sim"]
[Black "CrazyAra-Dev-0.4.1-No-Q-2400sim"]
[Result "0-1"]
[PlyCount "80"]
[TimeControl "40/1200"]
[Variant "crazyhouse"]

1. e4 {book} b6 {book} 2. d4 {+1.72/16 2.4s} Bb7 {-1.82/22 7.7s}
3. Nc3 {+2.01/17 2.4s} e6 {-1.82/24 8.0s} 4. Bd3 {+2.23/17 2.3s}
Nc6 {-1.61/19 7.6s} 5. Nge2 {+1.65/19 2.4s} Nce7 {-1.06/22 8.1s}
6. O-O {+1.14/17 2.4s} Ng6 {-1.10/21 7.9s} 7. f3 {+1.38/16 2.4s}
a6 {-1.04/19 7.9s} 8. Be3 {+0.82/16 2.4s} h5 {-0.46/20 8.0s}
9. e5 {+0.85/17 2.4s} Nh4 {-0.55/21 8.3s} 10. Nf4 {+0.53/20 2.5s}
g5 {-0.14/24 8.4s} 11. Nh3 {+0.35/18 2.5s} Nxg2 {+0.78/30 9.2s}
12. Kxg2 {-0.80/21 2.7s} g4 {+0.69/26 8.9s} 13. Ng5 {-0.69/19 2.6s}
Bh6 {+0.86/27 8.9s} 14. N@e4 {-0.62/22 2.7s} Bxg5 {+0.98/24 8.9s}
15. Bxg5 {-0.98/22 2.7s} Qxg5 {+0.56/25 9.3s} 16. Nxg5 {-0.82/27 2.8s}
N@e3+ {+0.41/26 9.0s} 17. Kg1 {-0.91/19 2.8s} Nxd1 {+0.29/26 8.9s}
18. Nxd1 {+0.32/23 2.7s} gxf3 {-0.07/25 8.7s} 19. B@h3 {+1.00/15 2.6s}
Q@g7 {+2.48/21 9.0s} 20. Q@f4 {-1.84/15 2.7s} P@e2 {+2.71/21 8.9s}
21. Re1 {-1.68/18 2.8s} B@h6 {+3.28/28 9.2s} 22. Qxf7+ {-1.65/23 2.8s}
Qxf7 {+4.00/33 9.3s} 23. Nxf7 {-2.36/23 2.8s} exd1=Q {+0.95/33 9.2s}
24. Nd6+ {-2.91/27 2.8s} cxd6 {+0.67/29 9.1s} 25. Bg6+ {-2.26/22 2.8s}
P@f7 {+0.71/26 9.3s} 26. Bxf7+ {-2.15/26 3.0s} Kxf7 {+1.36/31 9.5s}
27. P@g6+ {-2.97/21 2.8s} Kxg6 {+0.82/31 9.2s} 28. P@f5+ {-1.14/22 2.9s}
Kg7 {+1.64/27 9.4s} 29. f6+ {-1.00/22 2.8s} Nxf6 {+0.32/25 8.3s}
30. Q@e7+ {-0.58/26 2.8s} Q@f7 {-0.55/24 8.3s} 31. exf6+ {-0.55/22 2.7s}
Kg6 {-3.83/25 5.0s} 32. N@h4+ {-1.93/22 2.8s} Kg5 {+3.58/27 9.4s}
33. Raxd1 {-2.11/20 2.9s} P@f2+ {+5.34/26 9.0s} 34. Kxf2 {-4.12/20 2.8s}
Kxh4 {+4.61/23 9.3s} 35. Qxf7 {-4.23/18 2.8s} B@e3+ {+10.99/19 5.8s}
36. Rxe3 {-8.72/17 2.0s} Bxe3+ {+11.34/17 5.3s} 37. Kxe3 {-8.09/14 1.9s}
N@c4+ {+16.10/20 3.7s} 38. Kd3 {-13.71/14 1.2s} R@e3+ {+17.90/13 3.4s}
39. Kxc4 {-3.90/1 0.015s} b5+ {+25.97/10 2.3s} 40. Kb4 {-2.99/1 0.015s}
N@c6# {+M1/7 1.9s, Black mates} 0-1

[Event "No-Q-2400sim"]
[Site "?"]
[Date "2019.04.30"]
[Round "33"]
[White "CrazyAra-Dev-0.4.1-No-Q-2400sim"]
[Black "CrazyAra-Dev-0.4.1-No-Q-800sim"]
[Result "1-0"]
[PlyCount "31"]
[TimeControl "40/1200"]
[Variant "crazyhouse"]

1. e4 {book} b6 {book} 2. d4 {+1.81/22 7.7s} Bb7 {-1.70/18 2.3s}
3. Nc3 {+1.94/25 8.2s} e6 {-1.93/19 2.4s} 4. Bd3 {+2.07/20 7.8s}
Nf6 {-2.16/18 2.3s} 5. Nge2 {+2.05/24 8.1s} Ng4 {-0.47/19 2.3s}
6. O-O {+0.66/21 8.0s} Bd6 {-0.66/18 2.4s} 7. Bf4 {+1.94/26 8.6s}
Bxf4 {-2.29/18 2.5s} 8. Nxf4 {+3.09/22 8.6s} h5 {-2.76/17 2.6s}
9. Nxh5 {+4.50/30 9.0s} Rxh5 {-2.75/18 2.6s} 10. Qxg4 {+4.10/28 8.8s}
B@g6 {-3.06/17 2.7s} 11. B@e5 {+6.50/24 8.2s} N@f6 {-4.51/18 2.6s}
12. Bxf6 {+8.41/25 7.6s} Qxf6 {-4.95/17 2.5s} 13. N@g8 {+10.84/25 7.6s}
Qxd4 {-9.41/18 1.9s} 14. Qxh5 {+12.14/23 6.9s} Bxh5 {-15.12/16 1.9s}
15. P@e7 {+37.99/11 2.4s} Nc6 {-37.97/4 0.80s}
16. R@f8# {+M1/4 1.7s, White mates} 1-0

[Event "No-Q-2400sim"]
[Site "?"]
[Date "2019.04.30"]
[Round "33"]
[White "CrazyAra-Dev-0.4.1-No-Q-800sim"]
[Black "CrazyAra-Dev-0.4.1-No-Q-2400sim"]
[Result "0-1"]
[PlyCount "70"]
[TimeControl "40/1200"]
[Variant "crazyhouse"]

1. e4 {book} b6 {book} 2. d4 {book} Bb7 {book} 3. Nc3 {+1.91/17 2.3s}
e6 {-1.87/26 7.8s} 4. Bd3 {+2.26/18 2.4s} Nc6 {-1.51/26 7.9s}
5. Nge2 {+1.71/18 2.4s} Nce7 {-1.02/22 8.0s} 6. O-O {+0.90/17 2.4s}
Ng6 {-1.12/21 8.1s} 7. f4 {+0.82/15 2.3s} Nf6 {-0.45/25 8.4s}
8. Qe1 {+1.93/18 2.5s} Ng4 {-1.47/25 8.3s} 9. Qg3 {+1.41/21 2.6s}
h5 {-1.64/28 8.9s} 10. f5 {+1.95/18 2.5s} exf5 {-1.68/26 8.5s}
11. exf5 {+1.80/22 2.6s} Nh4 {-0.74/24 8.7s} 12. P@g6 {+2.31/17 2.5s}
Bd6 {-0.54/22 8.4s} 13. gxf7+ {+1.06/21 2.6s} Kf8 {-0.34/23 8.9s}
14. P@e5 {+0.04/17 2.5s} Bxg2 {+0.18/26 8.6s} 15. Bf4 {+0.14/20 2.7s}
Bxf1 {+1.02/40 4.6s} 16. Rxf1 {-0.54/19 2.6s} P@g2 {+1.05/40 7.1s}
17. Qxg2 {-0.51/32 2.8s} Nxg2 {+0.87/40 0.93s} 18. exd6 {-0.47/22 2.7s}
P@f2+ {+0.95/36 9.0s} 19. Kxg2 {-1.18/37 2.9s} R@g1+ {+5.09/38 7.8s}
20. Nxg1 {-0.72/31 2.7s} fxg1=Q+ {+3.90/35 8.4s} 21. Kxg1 {-1.98/35 2.8s}
N@h3+ {+5.58/36 7.7s} 22. Kh1 {-0.39/31 2.8s} Ngf2+ {+4.33/31 8.4s}
23. Kg2 {-2.48/30 2.7s} Nxf4+ {+6.16/32 7.6s} 24. Kxf2 {-1.03/27 2.8s}
Q@g2+ {+4.74/28 8.0s} 25. Ke1 {-3.27/26 2.4s} Nxd3+ {+6.78/28 7.3s}
26. cxd3 {-2.26/25 2.7s} B@d2+ {+5.69/24 7.4s} 27. Kd1 {-2.41/1 0.003s}
Qxf1+ {+7.51/24 6.8s} 28. Kxd2 {-4.98/19 2.1s} Qg5+ {+7.02/21 7.1s}
29. Kc2 {-4.76/20 2.5s} B@d1+ {+12.78/18 4.5s} 30. Nxd1 {-8.85/16 1.4s}
R@c1+ {+12.38/16 5.1s} 31. Kb3 {-2.07/1 0.014s} Qxd1+ {+16.11/16 3.8s}
32. Ka3 {-11.44/12 1.6s} N@b5+ {+16.53/12 3.7s} 33. Kb4 {-13.18/1 0.002s}
a5+ {+20.44/12 2.7s} 34. Kxb5 {-15.60/1 0.002s} Qxd3+ {+35.82/11 2.7s}
35. Ka4 {-40.15/6 0.55s} b5# {+M1/7 1.7s, Black mates} 0-1

[Event "No-Q-2400sim"]
[Site "?"]
[Date "2019.04.30"]
[Round "34"]
[White "CrazyAra-Dev-0.4.1-No-Q-2400sim"]
[Black "CrazyAra-Dev-0.4.1-No-Q-800sim"]
[Result "1-0"]
[PlyCount "67"]
[TimeControl "40/1200"]
[Variant "crazyhouse"]

1. e4 {book} b6 {book} 2. d4 {book} Bb7 {book} 3. Nc3 {+1.86/25 7.7s}
e6 {-1.86/17 2.3s} 4. Bd3 {+1.96/25 8.0s} Nf6 {-2.11/20 2.3s}
5. Nge2 {+2.14/25 7.9s} Be7 {-2.51/19 2.3s} 6. O-O {+1.87/24 8.2s}
d6 {-1.64/18 2.4s} 7. Ng3 {+1.83/24 8.0s} Nbd7 {-1.75/19 2.4s}
8. f4 {+1.84/24 8.3s} O-O {-1.42/20 2.6s} 9. Qe2 {+2.24/22 8.2s}
c5 {-2.09/18 2.5s} 10. dxc5 {+1.91/23 8.6s} Nxc5 {-2.55/20 2.6s}
11. P@g5 {+2.26/22 8.3s} Rc8 {-1.86/18 2.5s} 12. gxf6 {+2.97/24 8.8s}
Bxf6 {-2.68/22 2.8s} 13. N@h5 {+3.23/24 9.1s} Nxd3 {-2.89/21 2.7s}
14. cxd3 {+2.80/22 9.0s} B@d4+ {-2.76/20 2.8s} 15. Kh1 {+2.49/24 9.2s}
Rxc3 {-2.36/16 2.7s} 16. bxc3 {+2.79/20 9.2s} Bxc3 {-2.71/18 2.8s}
17. N@g4 {+3.13/24 9.1s} P@e7 {-2.92/15 2.7s} 18. Nhxf6+ {+4.66/20 9.1s}
Bxf6 {-3.90/16 2.8s} 19. Bb2 {+4.41/21 9.1s} Bxb2 {-4.51/17 2.8s}
20. Qxb2 {+6.58/23 9.2s} B@f6 {-5.15/19 2.8s} 21. Nxf6+ {+5.06/25 9.5s}
exf6 {-5.14/17 2.8s} 22. B@h6 {+6.80/20 9.0s} gxh6 {-7.65/18 2.8s}
23. B@g7 {+5.53/24 9.5s} P@h3 {-6.91/16 2.6s} 24. Nh5 {+8.84/25 8.4s}
N@g6 {-8.58/21 2.3s} 25. Bxf6 {+8.16/24 8.8s} hxg2+ {-13.74/19 2.5s}
26. Qxg2 {+10.35/28 8.0s} B@g7 {-7.46/20 2.5s} 27. Bxg7 {+7.56/27 9.2s}
P@h3 {-7.33/25 2.7s} 28. Qxh3 {+5.99/27 9.3s} P@e2 {-5.32/22 2.8s}
29. Qg2 {+8.94/29 8.4s} exf1=Q+ {-8.82/27 2.6s} 30. Rxf1 {+9.00/27 8.1s}
N@h4 {-10.59/26 2.4s} 31. R@h8+ {+17.77/25 4.3s} Nxh8 {-7.97/1 0.015s}
32. Nf6+ {+32.08/23 3.7s} Qxf6 {-7.53/1 0.014s} 33. Bxf6+ {+38.20/7 2.0s}
Nxg2 {-36.46/6 0.75s} 34. Q@g7# {+M1/3 1.6s, White mates} 1-0

[Event "No-Q-2400sim"]
[Site "?"]
[Date "2019.04.30"]
[Round "34"]
[White "CrazyAra-Dev-0.4.1-No-Q-800sim"]
[Black "CrazyAra-Dev-0.4.1-No-Q-2400sim"]
[Result "0-1"]
[PlyCount "96"]
[TimeControl "40/1200"]
[Variant "crazyhouse"]

1. e4 {book} b6 {book} 2. d4 {book} Bb7 {book} 3. Bd3 {book} e6 {-1.61/23 7.5s}
4. Be3 {+1.88/22 2.3s} Nf6 {-1.62/27 8.2s} 5. Nd2 {+1.61/22 2.5s}
c5 {-1.38/24 8.2s} 6. dxc5 {+2.13/18 2.5s} bxc5 {-2.40/23 8.3s}
7. Ngf3 {+2.32/19 2.5s} d6 {-2.08/24 8.0s} 8. O-O {+1.74/18 2.5s}
Be7 {-2.06/21 8.3s} 9. h3 {+2.05/17 2.5s} Nbd7 {-1.20/21 8.3s}
10. c3 {+1.06/17 2.5s} P@g4 {-0.43/23 8.7s} 11. hxg4 {+0.33/18 2.6s}
Nxg4 {-0.41/19 8.6s} 12. P@h3 {-0.08/16 2.5s} Nxe3 {+0.46/21 8.7s}
13. fxe3 {-0.28/18 2.6s} O-O {+0.79/19 8.5s} 14. Qe1 {+0.03/15 2.5s}
Rc8 {+1.15/19 8.5s} 15. N@h5 {-0.96/16 2.6s} B@h6 {+1.57/26 8.8s}
16. P@f4 {-1.11/22 2.6s} P@g6 {+1.49/24 8.6s} 17. Ng3 {-1.46/20 2.6s}
e5 {+2.81/24 9.3s} 18. f5 {-2.39/20 2.7s} Bxe3+ {+3.16/24 9.1s}
19. Qxe3 {-2.99/20 2.7s} P@f4 {+3.19/24 9.6s} 20. B@f2 {-2.43/20 2.9s}
fxe3 {+3.06/24 9.4s} 21. Bxe3 {-2.34/19 2.8s} d5 {+3.71/29 9.5s}
22. P@e6 {-3.27/19 2.8s} fxe6 {+2.55/27 9.5s} 23. fxe6 {-4.27/16 2.8s}
P@f4 {+2.45/40 9.8s} 24. P@f7+ {-2.46/20 2.9s} Kh8 {+2.51/30 9.5s}
25. exd7 {-2.34/17 2.8s} Qxd7 {+1.83/35 9.8s} 26. Nxe5 {-1.84/21 2.9s}
fxg3 {+2.53/29 9.5s} 27. N@g4 {-1.53/19 2.8s} P@f2+ {+2.67/35 9.9s}
28. Bxf2 {-2.11/19 3.0s} gxf2+ {+2.40/25 9.8s} 29. Rxf2 {-2.01/19 3.0s}
N@g3 {+2.92/26 9.5s} 30. Kh2 {-2.71/19 2.8s} Qe6 {+2.85/24 9.5s}
31. P@h6 {-2.62/21 2.9s} B@f6 {+2.89/29 9.9s} 32. hxg7+ {-3.26/19 3.0s}
Bxg7 {+4.55/30 9.8s} 33. P@h6 {-3.21/20 3.0s} Bxh6 {+5.19/31 9.9s}
34. Nxh6 {-3.72/17 2.9s} Nh5 {+6.16/29 9.9s} 35. P@g7+ {-5.55/25 3.0s}
Kxg7 {+6.09/28 9.7s} 36. Nhg4 {-4.73/25 3.0s} Qxe5+ {+9.01/24 8.9s}
37. B@f4 {-7.05/18 2.6s} Qxf4+ {+11.05/27 9.7s} 38. Rxf4 {-9.51/21 2.9s}
B@g3+ {+11.29/25 9.5s} 39. Kh1 {-11.03/24 3.0s} Bxf4 {+12.16/25 9.0s}
40. P@h6+ {-11.09/19 2.9s} Kxf7 {+13.66/22 9.1s} 41. exd5 {-13.50/16 2.8s}
N@g3+ {+14.86/19 7.8s} 42. Kg1 {-14.02/16 2.5s} R@h1+ {+16.11/17 7.4s}
43. Kf2 {-13.98/1 0.003s} P@e3+ {+17.74/19 6.0s} 44. Kf3 {-15.49/14 1.9s}
Bxd5+ {+17.93/16 6.5s} 45. P@e4 {-15.67/13 2.0s} Q@f2+ {+21.58/15 6.1s}
46. Nxf2 {-19.54/1 0.002s} exf2 {+21.01/14 5.1s} 47. exd5 {-28.23/10 1.8s}
N@e5+ {+37.11/11 2.3s} 48. Kxf2 {-14.56/1 0.015s}
P@e3# {+M1/7 1.8s, Black mates} 0-1

[Event "No-Q-2400sim"]
[Site "?"]
[Date "2019.04.30"]
[Round "35"]
[White "CrazyAra-Dev-0.4.1-No-Q-2400sim"]
[Black "CrazyAra-Dev-0.4.1-No-Q-800sim"]
[Result "1-0"]
[PlyCount "51"]
[TimeControl "40/1200"]
[Variant "crazyhouse"]

1. e4 {book} b6 {book} 2. d4 {book} Bb7 {book} 3. Bd3 {book} Nf6 {-1.52/17 2.3s}
4. Nc3 {+1.93/25 7.8s} e6 {-2.02/20 2.3s} 5. Nge2 {+1.97/25 8.4s}
d6 {-1.87/20 2.4s} 6. O-O {+1.81/25 8.3s} Nbd7 {-1.77/21 2.5s}
7. f4 {+1.93/28 8.3s} Be7 {-1.82/21 2.5s} 8. f5 {+2.23/26 8.3s}
e5 {-2.07/21 2.5s} 9. dxe5 {+3.31/29 8.6s} Nxe5 {-2.77/21 2.5s}
10. Nf4 {+3.79/27 8.3s} O-O {-3.88/22 2.5s} 11. P@e6 {+2.84/29 9.0s}
fxe6 {-3.75/24 2.5s} 12. Nxe6 {+3.11/27 8.8s} Nfg4 {-1.89/23 2.7s}
13. Nxd8 {+2.68/27 8.6s} Raxd8 {-2.50/27 2.7s} 14. Q@e6+ {+5.30/29 9.2s}
Kh8 {-3.23/22 2.7s} 15. P@h6 {+5.28/27 9.0s} Bf6 {-4.64/23 2.8s}
16. hxg7+ {+6.03/27 9.4s} Bxg7 {-4.72/20 2.7s} 17. P@h6 {+5.77/24 9.0s}
Nxh6 {-5.39/22 2.8s} 18. Bxh6 {+6.62/24 9.2s} Bxh6 {-5.08/21 2.8s}
19. Qxh6 {+6.07/21 9.0s} P@g7 {-5.67/20 2.8s} 20. N@g6+ {+8.46/26 8.4s}
Nxg6 {-6.88/18 2.7s} 21. Qxh7+ {+9.29/24 8.3s} Kxh7 {-9.64/1 0.001s}
22. fxg6+ {+10.24/24 7.8s} Kxg6 {-9.66/14 2.5s} 23. B@f5+ {+13.41/24 6.7s}
Kf7 {-13.47/20 2.0s} 24. Qh5+ {+20.92/23 4.3s} Ke7 {-19.89/22 1.3s}
25. N@d5+ {+40.81/21 2.8s} Bxd5 {-13.97/1 0.014s}
26. Nxd5# {+M1/6 1.6s, White mates} 1-0

[Event "No-Q-2400sim"]
[Site "?"]
[Date "2019.04.30"]
[Round "35"]
[White "CrazyAra-Dev-0.4.1-No-Q-800sim"]
[Black "CrazyAra-Dev-0.4.1-No-Q-2400sim"]
[Result "1-0"]
[PlyCount "73"]
[TimeControl "40/1200"]
[Variant "crazyhouse"]

1. e4 {book} b6 {book} 2. d4 {book} Bb7 {book} 3. Bd3 {book} e6 {book}
4. Be3 {+1.90/22 2.3s} Nf6 {-1.66/26 8.0s} 5. Nd2 {+1.56/22 2.5s}
Nc6 {-1.43/26 8.4s} 6. c3 {+1.34/18 2.5s} Nb4 {+0.29/24 8.3s}
7. cxb4 {-0.32/20 2.5s} Bxb4 {-0.32/23 8.5s} 8. f3 {-0.24/21 2.6s}
Nh5 {+0.24/24 8.7s} 9. Ne2 {-1.35/17 2.5s} Qh4+ {+0.21/29 9.3s}
10. Kf1 {-0.44/20 2.7s} Bxd2 {0.00/27 8.8s} 11. Qxd2 {-0.45/19 2.7s}
N@g3+ {-0.93/29 9.4s} 12. Kg1 {+0.95/24 2.9s} Nxe2+ {-0.88/27 9.1s}
13. Bxe2 {+1.21/22 2.7s} P@f4 {-1.04/30 9.5s} 14. B@f2 {+1.10/25 2.9s}
fxe3 {-1.14/28 9.1s} 15. Bxh4 {+1.41/23 2.7s} B@e7 {-1.49/25 9.0s}
16. Bxe7 {+0.90/18 2.8s} exd2 {-1.33/24 8.9s} 17. Bh4 {+0.96/16 2.7s}
N@g6 {-1.10/23 8.8s} 18. N@d6+ {+1.71/22 2.7s} Kf8 {-1.54/24 8.7s}
19. N@c8 {+3.76/18 2.5s} Rxc8 {-2.88/26 8.5s} 20. Nxc8 {+3.31/19 2.8s}
Q@e8 {-3.26/26 9.1s} 21. B@b4+ {+3.41/16 2.6s} d6 {-3.03/23 8.8s}
22. R@d8 {+3.20/22 2.7s} Qxd8 {-3.94/26 9.2s} 23. Bxd8 {+2.58/20 2.7s}
Bxc8 {-3.65/21 9.0s} 24. Bxd2 {+4.05/18 2.8s} R@c2 {-3.50/22 9.0s}
25. P@e7+ {+1.50/21 2.8s} Nxe7 {-2.58/24 8.9s} 26. Q@g5 {+5.84/22 2.7s}
N@f6 {-4.83/23 9.1s} 27. e5 {+5.52/21 2.8s} P@f2+ {-4.92/22 8.9s}
28. Kf1 {+6.41/21 2.8s} N@f5 {-6.13/24 8.8s} 29. exf6 {+6.27/23 2.7s}
Nxf6 {-7.40/20 8.1s} 30. N@h5 {+7.09/17 2.5s} P@f4 {-8.08/20 7.7s}
31. Bxe7+ {+8.57/19 2.5s} Kxe7 {-9.86/21 7.0s} 32. Nxg7 {+11.92/19 2.3s}
Rxd2 {-13.82/19 7.6s} 33. Nxf5+ {+15.87/18 1.9s} exf5 {-17.18/19 4.7s}
34. N@d5+ {+18.84/18 1.4s} Kd7 {-19.09/19 4.4s} 35. Q@e7+ {+15.39/15 1.4s}
Kc6 {-16.51/1 0.002s} 36. Qxc7+ {+18.84/14 1.1s} Kxd5 {-18.81/1 0.001s}
37. Qc4# {+M1/11 0.93s, White mates} 1-0

[Event "No-Q-2400sim"]
[Site "?"]
[Date "2019.04.30"]
[Round "36"]
[White "CrazyAra-Dev-0.4.1-No-Q-2400sim"]
[Black "CrazyAra-Dev-0.4.1-No-Q-800sim"]
[Result "1-0"]
[PlyCount "31"]
[TimeControl "40/1200"]
[Variant "crazyhouse"]

1. e4 {book} b6 {book} 2. d4 {book} Bb7 {book} 3. Bd3 {book} e6 {book}
4. Nc3 {+2.15/23 7.6s} Nf6 {-2.25/15 2.3s} 5. Nge2 {+2.02/25 8.0s}
Ng4 {-0.37/17 2.3s} 6. O-O {+0.68/19 7.9s} Bd6 {-0.60/18 2.5s}
7. Bf4 {+1.90/26 8.6s} Bxf4 {-2.25/17 2.4s} 8. Nxf4 {+2.82/22 8.5s}
h5 {-2.77/17 2.7s} 9. Nxh5 {+4.35/30 9.0s} Rxh5 {-2.72/16 2.6s}
10. Qxg4 {+4.14/28 8.8s} B@g6 {-2.91/17 2.7s} 11. B@e5 {+6.27/24 8.4s}
N@f6 {-4.28/18 2.6s} 12. Bxf6 {+8.29/21 7.8s} Qxf6 {-5.25/17 2.4s}
13. N@g8 {+10.78/25 7.5s} Qxd4 {-9.48/18 2.0s} 14. Qxh5 {+12.15/23 6.9s}
Bxh5 {-15.06/16 1.9s} 15. P@e7 {+37.80/11 2.5s} Nc6 {-37.90/4 0.84s}
16. R@f8# {+M1/4 1.7s, White mates} 1-0

[Event "No-Q-2400sim"]
[Site "?"]
[Date "2019.04.30"]
[Round "36"]
[White "CrazyAra-Dev-0.4.1-No-Q-800sim"]
[Black "CrazyAra-Dev-0.4.1-No-Q-2400sim"]
[Result "0-1"]
[PlyCount "68"]
[TimeControl "40/1200"]
[Variant "crazyhouse"]

1. e4 {book} b6 {book} 2. d4 {book} Bb7 {book} 3. Bd3 {book} e6 {book}
4. Be3 {book} Nf6 {-1.70/27 8.0s} 5. Nd2 {+1.64/20 2.5s} Nc6 {-1.42/26 8.3s}
6. c3 {+1.46/18 2.4s} e5 {-1.23/26 8.2s} 7. d5 {+1.44/20 2.5s}
Ne7 {-1.24/26 8.8s} 8. Ngf3 {+1.66/23 2.7s} Nexd5 {-1.16/23 8.6s}
9. exd5 {+1.29/22 2.7s} Nxd5 {-1.27/22 8.9s} 10. Nxe5 {+1.05/20 2.8s}
Nxe3 {-1.22/21 8.8s} 11. fxe3 {+1.12/18 2.7s} Bxg2 {-1.32/22 8.7s}
12. Rg1 {+1.27/19 2.6s} B@d5 {-0.22/22 8.8s} 13. N@g4 {+1.03/17 2.6s}
Bd6 {-0.12/20 8.7s} 14. N@f4 {+0.28/19 2.7s} Bxe5 {+0.18/38 9.4s}
15. Nxe5 {+0.09/17 2.7s} P@f2+ {+0.32/32 9.0s} 16. Kxf2 {-0.95/20 2.8s}
Qf6 {+0.14/38 10.0s} 17. Rxg2 {-0.96/17 2.6s} N@h3+ {+2.12/23 9.0s}
18. Ke2 {-1.16/20 2.8s} Qxf4 {+1.44/30 9.4s} 19. exf4 {-3.48/18 2.6s}
Nxf4+ {+4.27/29 8.4s} 20. Kf2 {-2.96/15 2.5s} P@e3+ {+6.78/28 7.9s}
21. Kg3 {-2.82/20 2.7s} N@h5+ {+6.13/26 8.3s} 22. Kg4 {-2.97/18 2.5s}
exd2 {+7.87/27 8.4s} 23. B@e4 {-6.10/23 2.6s} P@f5+ {+8.09/22 8.3s}
24. Kh4 {-7.46/18 2.4s} fxe4 {+10.51/19 8.1s} 25. Qxh5 {-8.71/13 2.5s}
Nxh5 {+9.77/19 8.5s} 26. N@f5 {-9.73/17 2.6s} B@f6+ {+12.88/19 7.2s}
27. P@g5 {-11.79/16 2.2s} Q@f4+ {+17.69/19 6.7s} 28. Rg4 {-18.38/14 1.9s}
Bxg5+ {+21.80/19 6.7s} 29. Kh3 {-17.96/16 2.0s} N@f2+ {+19.31/17 8.4s}
30. Kg2 {-16.45/1 0.013s} Nxg4 {+22.93/19 7.9s} 31. Nxg7+ {-22.55/13 2.5s}
Nxg7 {+26.26/21 6.9s} 32. B@g3 {-25.59/17 2.1s} exd3+ {+27.62/23 5.6s}
33. P@f3 {-25.64/18 1.6s} N@e3+ {+34.96/21 5.4s} 34. Kh3 {-36.19/14 0.94s}
B@g2# {+M1/13 2.7s, Black mates} 0-1

[Event "No-Q-2400sim"]
[Site "?"]
[Date "2019.04.30"]
[Round "37"]
[White "CrazyAra-Dev-0.4.1-No-Q-2400sim"]
[Black "CrazyAra-Dev-0.4.1-No-Q-800sim"]
[Result "1-0"]
[PlyCount "77"]
[TimeControl "40/1200"]
[Variant "crazyhouse"]

1. e4 {book} b6 {book} 2. d4 {book} Bb7 {book} 3. Bd3 {book} e6 {book}
4. Be3 {book} Nf6 {-1.45/21 2.4s} 5. Nd2 {+1.60/26 8.1s} c5 {-1.19/21 2.5s}
6. dxc5 {+2.35/25 8.3s} bxc5 {-2.21/19 2.5s} 7. Ngf3 {+2.38/24 8.0s}
d6 {-1.82/20 2.5s} 8. Bb5+ {+2.94/23 8.4s} P@d7 {-2.43/18 2.5s}
9. Bd3 {+2.84/23 8.3s} Nc6 {-2.92/18 2.5s} 10. O-O {+2.73/24 8.3s}
Be7 {-2.88/15 2.4s} 11. Nc4 {+3.44/23 8.1s} Na5 {-1.01/20 2.6s}
12. Nxa5 {+1.85/22 8.9s} Qxa5 {-1.34/21 2.8s} 13. N@c4 {+2.00/26 9.0s}
Qc7 {-1.60/19 2.7s} 14. Bg5 {+2.34/23 8.8s} O-O {-1.71/18 2.7s}
15. Bxf6 {+2.16/22 8.9s} Bxf6 {-2.16/21 2.7s} 16. P@g5 {+2.16/23 8.8s}
Be7 {-2.13/19 2.9s} 17. N@b5 {+2.91/26 9.1s} Qc6 {-2.58/19 2.7s}
18. Ncxd6 {+3.29/21 9.0s} B@g4 {-2.56/18 2.8s} 19. P@h6 {+2.97/33 9.2s}
Bxg5 {-2.85/22 2.8s} 20. Nxg5 {+2.22/27 9.3s} Bxd1 {-2.49/25 2.8s}
21. hxg7 {+2.27/27 9.2s} Kxg7 {-2.22/24 2.8s} 22. Raxd1 {+2.18/24 8.9s}
f6 {-1.42/25 2.7s} 23. P@h6+ {+1.79/28 9.2s} Kxh6 {-2.33/22 2.8s}
24. Ngf7+ {+2.43/28 9.3s} Kg6 {-2.36/20 2.8s} 25. B@h5+ {+5.60/25 8.6s}
Kxh5 {-5.91/21 2.5s} 26. B@f3+ {+6.19/26 8.3s} P@g4 {-5.90/19 2.3s}
27. Bxg4+ {+7.04/29 8.1s} Kg6 {-4.17/21 2.8s} 28. P@d5 {+6.97/26 8.6s}
Qb6 {-4.87/18 2.7s} 29. e5+ {+7.47/27 8.6s} Kg7 {-6.47/22 2.4s}
30. exf6+ {+7.04/24 8.7s} Kxf6 {-6.42/20 2.5s} 31. P@g5+ {+7.74/24 8.8s}
Kg7 {-7.42/21 2.5s} 32. dxe6 {+9.23/26 8.2s} dxe6 {-7.51/18 2.5s}
33. P@f6+ {+13.18/25 6.5s} Kg8 {-8.61/1 0.003s} 34. Nh6+ {+13.69/23 6.4s}
Kh8 {-9.56/1 0.003s} 35. Ndf7+ {+16.42/20 4.6s} Rxf7 {-6.82/1 0.002s}
36. Nxf7+ {+15.59/17 4.0s} Kg8 {-6.75/1 0.001s} 37. Nh6+ {+20.36/14 3.0s}
Kh8 {-14.28/10 0.88s} 38. R@g8+ {+41.85/13 2.9s} Rxg8 {-12.98/1 0.015s}
39. Nf7# {+M1/7 1.7s, White mates} 1-0

[Event "No-Q-2400sim"]
[Site "?"]
[Date "2019.04.30"]
[Round "37"]
[White "CrazyAra-Dev-0.4.1-No-Q-800sim"]
[Black "CrazyAra-Dev-0.4.1-No-Q-2400sim"]
[Result "1/2-1/2"]
[PlyCount "88"]
[TimeControl "40/1200"]
[Variant "crazyhouse"]

1. b3 {book} e5 {+0.16/25 7.8s} 2. Bb2 {-0.29/23 2.4s} Nc6 {+0.15/29 8.2s}
3. e3 {-0.21/22 2.4s} d5 {+0.19/27 8.1s} 4. Bb5 {-0.36/21 2.4s}
Bd6 {-0.04/25 8.3s} 5. Nf3 {-0.09/24 2.7s} Qe7 {+0.10/26 8.7s}
6. Nc3 {+0.19/22 2.5s} Nf6 {-0.38/28 9.3s} 7. d4 {+0.35/23 2.8s}
e4 {-0.31/26 9.1s} 8. Ne5 {+0.22/20 2.7s} Bd7 {-0.63/26 9.0s}
9. Nxd7 {+0.44/23 2.7s} Nxd7 {-0.58/22 8.6s} 10. Nxd5 {0.00/21 2.6s}
Qg5 {0.00/24 9.1s} 11. B@h3 {+0.19/19 2.7s} O-O {+0.06/22 8.7s}
12. Bc4 {+0.63/19 2.6s} N@h4 {-0.14/26 8.9s} 13. P@g3 {+0.05/23 2.8s}
Nxg2+ {-0.03/26 9.0s} 14. Bxg2 {-0.11/23 2.7s} P@f3 {-0.08/26 9.0s}
15. Bh3 {-0.20/22 2.7s} Nb6 {-0.02/22 8.7s} 16. Nxb6 {-0.33/20 2.7s}
axb6 {-0.17/22 8.8s} 17. N@f5 {+0.62/19 2.6s} N@e2 {+0.18/20 8.7s}
18. Qxe2 {+0.40/17 2.7s} fxe2 {+0.03/24 9.2s} 19. Bxe2 {-0.01/17 2.8s}
Bb4+ {+0.21/21 9.0s} 20. P@d2 {-0.19/16 2.7s} Rad8 {+0.05/22 9.2s}
21. N@f4 {+0.37/17 2.7s} Nxd4 {-0.28/27 9.4s} 22. exd4 {+1.28/21 2.8s}
P@f3 {-0.84/31 9.2s} 23. Bc4 {+1.26/22 2.8s} c5 {-0.96/26 9.2s}
24. N@e7+ {+1.06/22 2.8s} Kh8 {-1.71/27 9.4s} 25. d5 {+1.68/23 2.9s}
Rfe8 {-0.90/24 9.1s} 26. Nxg7 {+1.18/18 2.8s} Bxd2+ {-0.58/23 9.6s}
27. Kxd2 {+0.86/20 2.8s} e3+ {-0.51/28 9.1s} 28. fxe3 {+0.56/18 2.8s}
P@d4 {-0.60/24 9.2s} 29. Nxe8 {+0.56/16 2.8s} Rxe8 {-1.76/22 9.4s}
30. N@f5 {+1.46/21 2.9s} Rxe7 {-2.08/24 9.1s} 31. R@f8+ {+2.42/20 2.8s}
N@g8 {-3.47/29 9.6s} 32. Rxg8+ {+3.13/17 2.8s} Qxg8 {-3.79/23 9.3s}
33. B@f6+ {+4.29/22 2.9s} Q@g7 {-2.88/28 9.4s} 34. Bxg7+ {+3.59/20 3.1s}
Qxg7 {-0.37/1 0.016s} 35. Nxg7 {+3.79/19 2.9s} dxe3+ {-1.88/24 8.4s}
36. Kc1 {+3.06/21 2.9s} P@d2+ {-0.73/25 4.4s} 37. Kb1 {+3.96/20 2.9s}
R@c1+ {-0.75/23 5.8s} 38. Bxc1 {+1.91/20 1.8s} N@c3+ {-0.14/22 3.6s}
39. Kb2 {+0.99/1 0.015s} d1=N+ {-0.07/21 4.3s} 40. Rxd1 {+0.42/19 1.4s}
Nxd1+ {-0.16/20 3.1s} 41. Kb1 {+0.36/17 0.94s} Nc3+ {-0.25/18 3.5s}
42. Kb2 {+1.50/1 0.015s} Nd1+ {-0.07/17 2.5s} 43. Kb1 {+0.31/13 0.93s}
Nc3+ {-0.15/14 2.4s} 44. Kb2 {+0.24/1 0.002s}
Nd1+ {0.00/10 1.8s, Draw by 3-fold repetition} 1/2-1/2

[Event "No-Q-2400sim"]
[Site "?"]
[Date "2019.04.30"]
[Round "38"]
[White "CrazyAra-Dev-0.4.1-No-Q-2400sim"]
[Black "CrazyAra-Dev-0.4.1-No-Q-800sim"]
[Result "1-0"]
[PlyCount "61"]
[TimeControl "40/1200"]
[Variant "crazyhouse"]

1. b3 {book} e5 {+0.41/24 2.3s} 2. Bb2 {-0.10/27 8.2s} Nc6 {+0.22/23 2.4s}
3. e3 {-0.23/28 8.4s} d5 {+0.34/21 2.4s} 4. Bb5 {-0.12/26 8.4s}
Bd6 {+0.12/24 2.6s} 5. Nf3 {-0.01/29 8.9s} Qe7 {+0.55/19 2.5s}
6. Nc3 {+0.40/29 8.9s} Nf6 {-0.21/23 2.8s} 7. d4 {+0.57/27 9.3s}
e4 {-0.17/21 2.8s} 8. Ne5 {+0.39/25 9.1s} Bd7 {-0.43/24 2.8s}
9. Nxd7 {+0.87/23 9.0s} Nxd7 {-0.20/21 2.7s} 10. B@h3 {+1.33/21 8.7s}
O-O {-0.81/18 2.6s} 11. Bxd7 {+0.95/29 8.9s} N@h4 {-1.35/19 2.6s}
12. Qg4 {+1.70/27 9.0s} f5 {-1.04/21 2.8s} 13. Bxf5 {+2.21/25 9.6s}
Rxf5 {-1.36/20 2.8s} 14. N@h6+ {+2.24/23 9.3s} Kh8 {-1.53/21 2.9s}
15. Nxf5 {+2.61/23 9.4s} Nxf5 {-1.54/18 2.9s} 16. Nxd5 {+2.43/19 9.1s}
Qf7 {-2.10/17 2.8s} 17. P@f6 {+3.59/21 9.2s} N@h6 {-3.13/16 2.7s}
18. fxg7+ {+3.38/22 9.1s} Nxg7 {-3.57/17 2.7s} 19. Qg5 {+3.32/22 9.3s}
P@d2+ {-4.17/13 2.7s} 20. Kxd2 {+4.93/22 9.1s} Qxf2+ {-4.60/16 2.7s}
21. R@e2 {+6.36/21 8.8s} Qf5 {-4.26/17 2.6s} 22. Qxh6 {+6.47/22 8.9s}
B@g5 {-5.68/18 2.7s} 23. Qxg5 {+12.79/21 8.9s} Qxg5 {-14.90/19 2.8s}
24. N@f7+ {+16.75/19 8.3s} Kg8 {-12.89/1 0.015s} 25. Nxg5 {+17.18/26 7.5s}
Q@a5+ {-14.71/16 2.5s} 26. B@c3 {+19.00/19 7.2s} Qxb5 {-19.33/15 2.3s}
27. P@f7+ {+23.03/18 4.2s} Kh8 {-20.10/12 1.4s} 28. Q@g8+ {+30.31/15 3.9s}
Rxg8 {-27.57/1 0.002s} 29. fxg8=Q+ {+33.19/14 2.2s} Kxg8 {-29.31/1 0.002s}
30. P@f7+ {+34.64/12 2.1s} Kf8 {-34.63/7 0.48s}
31. R@g8# {+M1/9 1.7s, White mates} 1-0

[Event "No-Q-2400sim"]
[Site "?"]
[Date "2019.04.30"]
[Round "38"]
[White "CrazyAra-Dev-0.4.1-No-Q-800sim"]
[Black "CrazyAra-Dev-0.4.1-No-Q-2400sim"]
[Result "0-1"]
[PlyCount "70"]
[TimeControl "40/1200"]
[Variant "crazyhouse"]

1. b3 {book} e5 {book} 2. Bb2 {book} Nc6 {book} 3. e3 {-0.46/22 2.4s}
d5 {+0.18/23 7.8s} 4. Bb5 {-0.33/22 2.5s} Bd6 {-0.03/25 8.5s}
5. Nf3 {-0.15/20 2.5s} Qe7 {+0.09/26 8.7s} 6. Nc3 {+0.24/24 2.8s}
Qe6 {+0.50/28 8.6s} 7. e4 {+0.25/18 2.5s} d4 {+0.33/29 9.0s}
8. Nd5 {-0.37/24 2.6s} Ne7 {+0.59/27 8.6s} 9. Nxe7 {-0.74/24 2.6s}
Bxe7 {+0.45/25 9.0s} 10. N@g5 {-0.24/17 2.6s} N@f4 {+1.41/26 9.0s}
11. Nxe6 {-1.16/23 2.7s} Nxg2+ {+1.22/28 9.5s} 12. Kf1 {-1.23/23 2.9s}
Bxe6 {+1.26/26 9.1s} 13. Nxe5 {-1.00/21 2.7s} Nf4 {+1.20/30 9.4s}
14. Rg1 {-0.79/21 2.8s} P@e2+ {+1.39/23 9.1s} 15. Qxe2 {-0.93/21 2.8s}
Nxe2 {+1.36/26 9.6s} 16. Kxe2 {-0.79/21 2.9s} N@f4+ {+1.11/24 9.3s}
17. Kd1 {-0.43/18 2.7s} Q@h5+ {+0.94/29 9.4s} 18. N@f3 {-1.03/19 2.8s}
Bd7 {+1.17/27 9.3s} 19. P@e6 {-0.41/17 2.8s} Nxe6 {+1.53/27 9.5s}
20. Nxd7 {-1.05/23 3.0s} Qxf3+ {+3.07/31 9.8s} 21. Q@e2 {-0.68/19 2.9s}
Qxe2+ {+2.33/29 9.9s} 22. Bxe2 {-1.68/25 3.1s} P@e3 {+3.35/29 9.7s}
23. B@e1 {-1.30/20 2.9s} exd2 {+4.47/28 10s} 24. Bxd2 {-3.73/27 3.1s}
P@c3 {+4.89/31 9.9s} 25. Bdxc3 {-4.09/22 3.0s} dxc3 {+5.20/28 9.8s}
26. Bxc3 {-5.37/20 2.9s} B@d4 {+5.64/29 9.7s} 27. Bxd4 {-5.71/18 2.9s}
Nexd4 {+5.99/28 9.4s} 28. B@g4 {-4.84/25 2.8s} N@c3+ {+6.59/29 8.6s}
29. Ke1 {-4.66/24 2.8s} Ncxe2 {+7.42/27 8.5s} 30. Nf6+ {-7.55/25 2.6s}
Bxf6 {+9.99/26 9.1s} 31. P@d7+ {-7.33/23 2.9s} Ke7 {+12.51/23 9.1s}
32. Bxe2 {-15.29/16 2.8s} N@f3+ {+17.59/20 6.4s} 33. Kf1 {-18.62/18 1.8s}
B@h3+ {+24.86/16 3.5s} 34. P@g2 {-27.08/14 1.0s} Q@e1+ {+48.73/13 2.3s}
35. Rxe1 {-16.62/1 0.016s} Nd2# {+M1/5 1.7s, Black mates} 0-1

[Event "No-Q-2400sim"]
[Site "?"]
[Date "2019.04.30"]
[Round "39"]
[White "CrazyAra-Dev-0.4.1-No-Q-2400sim"]
[Black "CrazyAra-Dev-0.4.1-No-Q-800sim"]
[Result "1-0"]
[PlyCount "59"]
[TimeControl "40/1200"]
[Variant "crazyhouse"]

1. b3 {book} e5 {book} 2. Bb2 {book} Nc6 {book} 3. e3 {-0.30/23 7.9s}
d5 {+0.33/21 2.4s} 4. Bb5 {-0.17/28 8.7s} Bd6 {+0.13/25 2.7s}
5. Nf3 {+0.06/26 8.8s} Qe7 {+0.49/19 2.5s} 6. Nc3 {+0.37/29 9.3s}
Nf6 {-0.23/23 2.8s} 7. d4 {+0.38/27 9.2s} e4 {-0.11/21 2.7s}
8. Ne5 {+0.59/27 9.3s} Bd7 {-0.38/24 2.8s} 9. Nxd7 {+0.70/23 8.8s}
Nxd7 {-0.16/21 2.7s} 10. B@h3 {+0.92/24 8.8s} O-O {-0.80/19 2.6s}
11. Bxd7 {+1.12/24 8.8s} N@h4 {-1.51/19 2.6s} 12. Qg4 {+1.66/26 9.3s}
f5 {-0.92/21 2.8s} 13. Bxf5 {+1.88/25 9.3s} Rxf5 {-1.32/22 2.9s}
14. N@h6+ {+2.61/26 9.6s} Kh8 {-1.65/20 2.9s} 15. Nxf5 {+2.18/22 9.3s}
Nxf5 {-1.90/21 2.9s} 16. Nxd5 {+2.90/23 9.2s} Qf7 {-1.36/17 2.8s}
17. P@f6 {+3.72/20 9.0s} N@h6 {-3.30/17 2.7s} 18. fxg7+ {+3.31/25 9.4s}
Nxg7 {-3.23/18 2.7s} 19. Qg5 {+3.84/19 9.0s} Nb4 {-3.30/17 2.7s}
20. P@f6 {+2.85/23 9.1s} Rg8 {-2.40/19 2.7s} 21. Qxh6 {+4.88/29 8.9s}
Nxc2+ {-3.46/23 2.8s} 22. Kd2 {+5.58/28 8.5s} Nxa1 {-3.32/22 2.8s}
23. N@g5 {+7.06/26 8.2s} R@c2+ {-5.86/25 2.5s} 24. Kd1 {+10.49/27 6.3s}
B@h5+ {-5.25/23 2.5s} 25. P@e2 {+10.80/25 6.7s} Qg6 {-8.21/23 2.0s}
26. fxg7+ {+14.20/26 5.0s} Rxg7 {-11.34/16 1.8s} 27. R@d8+ {+22.18/18 3.9s}
Rg8 {-20.46/11 0.90s} 28. N@f7+ {+27.19/12 2.7s} Qxf7 {-11.53/1 0.014s}
29. Nxf7+ {+30.73/7 2.2s} Bxf7 {-12.85/1 0.014s}
30. Q@g7# {+M1/7 1.9s, White mates} 1-0

[Event "No-Q-2400sim"]
[Site "?"]
[Date "2019.04.30"]
[Round "39"]
[White "CrazyAra-Dev-0.4.1-No-Q-800sim"]
[Black "CrazyAra-Dev-0.4.1-No-Q-2400sim"]
[Result "0-1"]
[PlyCount "46"]
[TimeControl "40/1200"]
[Variant "crazyhouse"]

1. b3 {book} e5 {book} 2. Bb2 {book} Nc6 {book} 3. e3 {book} d5 {+0.10/27 7.9s}
4. Bb5 {-0.35/21 2.4s} Qg5 {+0.76/25 8.5s} 5. Qf3 {-0.33/18 2.5s}
a6 {+1.82/21 8.4s} 6. Bxc6+ {-1.66/15 2.5s} bxc6 {+1.57/23 9.1s}
7. Nc3 {-1.19/17 2.6s} Nf6 {+1.39/21 8.7s} 8. Nge2 {-1.16/17 2.6s}
Bd6 {+2.07/21 8.7s} 9. h4 {-2.87/19 2.6s} Qg6 {+1.82/22 8.7s}
10. h5 {-2.05/20 2.6s} Qxc2 {+3.26/25 9.0s} 11. h6 {-1.45/21 2.8s}
Rg8 {+5.02/24 8.8s} 12. hxg7 {-4.13/20 2.7s} B@e7 {+5.72/26 8.7s}
13. Rb1 {-5.83/20 2.6s} e4 {+6.35/20 8.5s} 14. Qf4 {-6.00/16 2.6s}
P@d3 {+7.39/26 8.6s} 15. P@e5 {-9.58/19 2.5s} dxe2 {+10.04/28 8.0s}
16. Kxe2 {-8.33/19 2.3s} N@d3 {+11.45/26 8.1s} 17. Qh6 {-10.20/16 2.4s}
Bxe5 {+12.05/17 7.8s} 18. P@d4 {-12.89/16 2.4s} P@f3+ {+15.97/22 6.8s}
19. gxf3 {-15.76/21 2.0s} exf3+ {+16.29/21 6.2s} 20. Kxf3 {-15.65/17 1.9s}
Bg4+ {+16.22/19 5.9s} 21. Kg2 {-15.55/1 0.001s} Qxd2 {+16.85/17 5.9s}
22. P@e2 {-13.96/15 1.6s} P@f3+ {+21.72/14 4.9s} 23. exf3 {-37.39/11 1.3s}
Qxf2# {+M1/8 1.9s, Black mates} 0-1

[Event "No-Q-2400sim"]
[Site "?"]
[Date "2019.04.30"]
[Round "40"]
[White "CrazyAra-Dev-0.4.1-No-Q-2400sim"]
[Black "CrazyAra-Dev-0.4.1-No-Q-800sim"]
[Result "1-0"]
[PlyCount "85"]
[TimeControl "40/1200"]
[Variant "crazyhouse"]

1. b3 {book} e5 {book} 2. Bb2 {book} Nc6 {book} 3. e3 {book} d5 {+0.46/21 2.4s}
4. Bb5 {-0.15/26 8.3s} Bd6 {+0.15/22 2.6s} 5. Nf3 {+0.01/29 9.1s}
Qe7 {+0.49/20 2.5s} 6. Nc3 {+0.41/28 9.0s} Nf6 {-0.24/23 2.8s}
7. d4 {+0.54/27 9.3s} e4 {-0.20/21 2.8s} 8. Ne5 {+0.38/25 9.1s}
Bd7 {-0.45/24 2.8s} 9. Nxd7 {+0.89/23 9.0s} Nxd7 {-0.16/21 2.6s}
10. B@g3 {+0.49/21 8.6s} O-O {-0.23/19 2.7s} 11. Nxd5 {+1.27/23 8.8s}
Qg5 {-0.36/18 2.6s} 12. Bc4 {+0.97/22 8.6s} Nb6 {-0.33/23 2.7s}
13. h4 {+1.00/25 9.1s} Qxd5 {-0.42/21 2.7s} 14. Bxd5 {+0.91/24 8.9s}
Nxd5 {-0.46/19 2.8s} 15. Bxd6 {+0.96/26 9.1s} cxd6 {-0.84/19 2.8s}
16. Q@g5 {+1.25/25 9.0s} B@a5+ {-1.29/19 2.7s} 17. P@d2 {+0.68/30 9.3s}
B@e6 {-1.39/19 2.6s} 18. B@h6 {+2.55/27 9.5s} N@g6 {-2.12/24 2.9s}
19. Bxg7 {+2.44/27 9.4s} Kxg7 {-2.52/22 2.8s} 20. P@h6+ {+2.52/24 9.2s}
Kh8 {-1.10/21 2.9s} 21. Qxd5 {+0.72/28 9.4s} Bxd5 {-0.56/21 2.8s}
22. N@f6 {+1.01/26 9.2s} N@f5 {-0.80/23 2.9s} 23. Nxd5 {+0.68/25 9.0s}
Nxh6 {-0.82/21 2.9s} 24. B@f6+ {+0.77/24 9.3s} P@g7 {-0.97/20 2.9s}
25. Bxg7+ {+0.76/27 9.6s} Kxg7 {-0.86/20 2.8s} 26. P@g5 {+1.16/24 9.1s}
Nf5 {-1.40/17 2.9s} 27. Qg4 {+0.76/25 9.0s} B@e6 {-2.51/19 2.7s}
28. Qxe4 {+2.41/23 9.1s} B@h5 {-2.23/18 2.7s} 29. P@g4 {+2.52/29 9.7s}
Bxd5 {-2.33/16 2.7s} 30. Qxf5 {+2.33/25 9.4s} f6 {-1.70/21 2.9s}
31. gxh5 {+2.89/26 9.9s} Bxd2+ {-1.52/20 2.9s} 32. Kxd2 {+2.87/23 9.7s}
N@e4+ {-2.60/20 3.1s} 33. Qxe4 {+3.53/23 9.7s} Bxe4 {-3.05/18 3.0s}
34. B@h6+ {+3.60/21 9.4s} Kf7 {-4.02/18 2.9s} 35. hxg6+ {+4.67/21 9.5s}
hxg6 {-3.90/17 2.9s} 36. B@c4+ {+5.23/19 9.2s} P@d5 {-4.34/17 2.9s}
37. Bxf8 {+4.88/21 9.3s} Rxf8 {-5.05/15 2.7s} 38. R@c7+ {+8.72/23 7.7s}
P@d7 {-6.00/20 2.4s} 39. Rxd7+ {+9.03/19 7.3s} B@e7 {-7.52/16 2.2s}
40. N@h6+ {+12.09/19 6.2s} Ke8 {-9.66/16 1.9s} 41. Rxb7 {+12.55/22 6.5s}
dxc4 {-15.58/14 1.8s} 42. P@d7+ {+24.44/14 2.6s} Kd8 {-14.24/1 0.013s}
43. N@e6# {+M1/11 1.9s, White mates} 1-0

[Event "No-Q-2400sim"]
[Site "?"]
[Date "2019.04.30"]
[Round "40"]
[White "CrazyAra-Dev-0.4.1-No-Q-800sim"]
[Black "CrazyAra-Dev-0.4.1-No-Q-2400sim"]
[Result "0-1"]
[PlyCount "76"]
[TimeControl "40/1200"]
[Variant "crazyhouse"]

1. b3 {book} e5 {book} 2. Bb2 {book} Nc6 {book} 3. e3 {book} d5 {book}
4. Bb5 {book} Bd6 {0.00/25 8.2s} 5. Nf3 {-0.16/22 2.5s} Qf6 {+0.81/25 8.4s}
6. d3 {-0.18/18 2.4s} Ne7 {+0.72/20 8.4s} 7. Nbd2 {-0.76/17 2.5s}
O-O {+0.83/18 8.1s} 8. O-O {-0.92/13 2.5s} Qh6 {+1.54/22 8.5s}
9. Bxc6 {-1.18/17 2.5s} Nxc6 {+0.91/32 9.2s} 10. c4 {-1.01/22 2.7s}
dxc4 {+0.79/25 8.8s} 11. Nxc4 {-1.24/18 2.6s} B@g4 {+1.76/33 9.2s}
12. P@g5 {-1.13/27 2.7s} Qh5 {+1.93/32 9.0s} 13. N@g3 {-0.98/26 2.7s}
Bxf3 {+3.55/27 8.3s} 14. Nxh5 {-1.15/29 2.8s} Bxd1 {+2.26/28 8.5s}
15. Raxd1 {-0.82/23 2.6s} Bg4 {+5.25/28 8.0s} 16. Q@h4 {-3.86/19 2.4s}
Bxd1 {+2.19/26 8.9s} 17. Nf6+ {-1.43/21 2.6s} gxf6 {+1.08/23 8.6s}
18. B@e4 {+0.55/19 2.7s} R@g7 {+3.61/25 9.0s} 19. Nxd6 {-1.43/20 2.6s}
cxd6 {+3.75/24 8.7s} 20. gxf6 {-4.25/20 2.6s} P@e2 {+6.93/27 9.0s}
21. Bxh7+ {-4.46/20 2.6s} Rxh7 {+6.54/28 9.0s} 22. Qxh7+ {-5.93/22 2.7s}
Kxh7 {+6.69/1 0.003s} 23. B@e4+ {-4.70/19 2.6s} B@g6 {+6.98/31 9.2s}
24. R@h3+ {-5.30/23 2.7s} N@h6 {+7.26/24 9.1s} 25. Bxg6+ {-5.29/18 2.7s}
Kxg6 {+7.62/26 9.5s} 26. B@h5+ {-6.93/20 2.7s} Kxf6 {+6.61/24 9.4s}
27. Bxe2 {-6.26/18 2.8s} Bxe2 {+6.59/26 9.3s} 28. Rxh6+ {-6.45/18 2.8s}
P@g6 {+5.73/24 9.1s} 29. N@e4+ {-7.73/16 2.7s} Ke7 {+10.55/25 9.1s}
30. P@f6+ {-11.34/22 2.8s} Kd7 {+11.83/25 9.0s} 31. P@d5 {-9.95/20 2.7s}
Bxf1 {+13.55/26 8.3s} 32. dxc6+ {-12.11/22 2.7s} bxc6 {+13.39/23 8.3s}
33. N@c5+ {-11.54/18 2.6s} Kc7 {+16.71/23 7.5s} 34. Na6+ {-14.71/12 2.2s}
Kb6 {+18.79/17 6.8s} 35. P@c5+ {-20.26/11 2.2s} Kxa6 {+22.80/17 5.3s}
36. Nxd6 {-23.60/12 1.6s} N@e2+ {+34.78/17 3.9s} 37. Kxf1 {-31.52/8 0.72s}
Q@d1+ {+50.65/9 2.0s} 38. B@e1 {-51.78/1 0.002s} R@g1# {+M1/5 1.8s, Black mates}
0-1

[Event "No-Q-2400sim"]
[Site "?"]
[Date "2019.04.30"]
[Round "41"]
[White "CrazyAra-Dev-0.4.1-No-Q-2400sim"]
[Black "CrazyAra-Dev-0.4.1-No-Q-800sim"]
[Result "1-0"]
[PlyCount "61"]
[TimeControl "40/1200"]
[Variant "crazyhouse"]

1. b3 {book} e5 {book} 2. Bb2 {book} Nc6 {book} 3. e3 {book} d5 {book}
4. Bb5 {book} Bd6 {+0.19/21 2.5s} 5. Nf3 {+0.06/26 8.8s} Qe7 {+0.23/23 2.7s}
6. Nc3 {+0.37/29 9.3s} Nf6 {-0.08/23 2.7s} 7. d4 {+0.37/27 9.3s}
e4 {-0.28/25 2.9s} 8. Ne5 {+0.60/27 9.3s} Bd7 {-0.29/19 2.7s}
9. Nxd7 {+0.76/23 8.8s} Nxd7 {-0.16/22 2.7s} 10. B@h3 {+1.21/29 8.9s}
O-O {-0.90/18 2.6s} 11. Bxd7 {+1.15/25 8.8s} N@h4 {-1.45/19 2.6s}
12. Qg4 {+1.63/27 9.2s} f5 {-1.13/21 2.8s} 13. Bxf5 {+1.79/25 9.3s}
Rxf5 {-1.32/20 2.8s} 14. N@h6+ {+2.60/26 9.7s} Kh8 {-1.53/22 3.0s}
15. Nxf5 {+2.21/22 9.3s} Nxf5 {-1.53/18 2.8s} 16. Nxd5 {+2.89/23 9.2s}
Qf7 {-2.02/18 2.8s} 17. P@f6 {+3.63/22 9.0s} N@h6 {-3.22/16 2.7s}
18. fxg7+ {+3.38/24 9.5s} Nxg7 {-3.60/17 2.8s} 19. Qg5 {+3.86/20 8.9s}
P@d2+ {-4.24/12 2.6s} 20. Kxd2 {+5.08/23 9.1s} Qxf2+ {-4.64/17 2.7s}
21. R@e2 {+5.68/21 8.9s} Qf5 {-4.30/17 2.7s} 22. Qxh6 {+6.81/20 8.7s}
B@g5 {-5.51/18 2.7s} 23. Qxg5 {+12.59/21 9.1s} Qxg5 {-14.81/18 2.8s}
24. N@f7+ {+16.97/24 8.0s} Kg8 {-12.89/1 0.013s} 25. Nxg5 {+16.87/17 8.0s}
Q@a5+ {-14.51/16 2.5s} 26. B@c3 {+19.21/20 7.1s} Qxb5 {-19.45/15 2.2s}
27. P@f7+ {+22.52/18 4.5s} Kh8 {-19.98/12 1.4s} 28. Q@g8+ {+32.83/17 3.6s}
Rxg8 {-27.24/1 0.002s} 29. fxg8=Q+ {+30.10/14 2.4s} Kxg8 {-29.41/1 0.002s}
30. P@f7+ {+36.86/10 2.0s} Kf8 {-33.83/7 0.48s}
31. R@g8# {+M1/8 1.7s, White mates} 1-0

[Event "No-Q-2400sim"]
[Site "?"]
[Date "2019.04.30"]
[Round "41"]
[White "CrazyAra-Dev-0.4.1-No-Q-800sim"]
[Black "CrazyAra-Dev-0.4.1-No-Q-2400sim"]
[Result "0-1"]
[PlyCount "72"]
[TimeControl "40/1200"]
[Variant "crazyhouse"]

1. e4 {book} Nc6 {book} 2. Nc3 {+0.67/17 2.3s} Nf6 {-0.84/27 8.0s}
3. d4 {+1.13/20 2.5s} e6 {-0.69/27 8.3s} 4. Be3 {+1.29/23 2.5s}
d6 {-0.53/20 8.0s} 5. Bd3 {+0.25/19 2.4s} Be7 {-0.01/24 8.5s}
6. Nge2 {-0.02/18 2.4s} O-O {+0.41/23 8.4s} 7. O-O {-0.30/20 2.5s}
e5 {+0.57/27 8.8s} 8. d5 {-0.16/18 2.5s} Nb4 {+0.58/25 8.6s}
9. Ng3 {-0.25/22 2.7s} Ng4 {+1.16/23 8.8s} 10. Nf5 {-0.58/20 2.6s}
Nxe3 {+1.09/23 8.7s} 11. fxe3 {-1.12/21 2.6s} Bxf5 {+0.96/24 8.7s}
12. exf5 {-1.03/18 2.6s} B@g5 {+1.19/22 8.5s} 13. B@f2 {-1.64/18 2.6s}
Nxd3 {+2.26/24 8.9s} 14. cxd3 {-1.70/17 2.6s} N@h6 {+2.72/22 8.8s}
15. N@e6 {-2.36/17 2.6s} fxe6 {+2.38/29 9.2s} 16. fxe6 {-2.67/16 2.7s}
B@g4 {+3.13/27 8.9s} 17. N@f7 {-2.69/22 2.7s} Bxd1 {+3.32/31 9.8s}
18. Raxd1 {-2.23/23 2.8s} Nxf7 {+2.81/29 9.7s} 19. exf7+ {-2.70/26 3.0s}
Rxf7 {+3.70/31 9.3s} 20. B@e6 {-2.19/22 2.8s} Qf8 {+3.82/28 9.3s}
21. Bxf7+ {-3.32/24 2.9s} Qxf7 {+4.10/29 9.4s} 22. P@e6 {-3.44/22 2.8s}
N@f3+ {+7.85/29 8.2s} 23. Kh1 {-7.64/26 2.5s} Qh5 {+7.46/28 8.8s}
24. Bg3 {-6.54/23 2.5s} P@h3 {+10.43/25 7.9s} 25. gxh3 {-8.46/22 2.5s}
B@g2+ {+11.46/27 6.0s} 26. Kxg2 {-12.91/1 0.013s} N@h4+ {+10.83/25 6.5s}
27. Bxh4 {-8.70/21 2.1s} Nxh4+ {+12.95/23 4.4s} 28. Kf2 {-9.19/22 1.9s}
Bxe3+ {+11.49/21 6.3s} 29. Kxe3 {-10.06/18 1.9s} Bg5+ {+14.31/21 5.2s}
30. P@f4 {-12.19/18 1.7s} Bxf4+ {+15.53/20 5.7s} 31. Rxf4 {-13.45/16 1.7s}
exf4+ {+16.43/21 4.7s} 32. Kd2 {-13.58/17 1.5s} B@e3+ {+16.95/17 5.0s}
33. Kc2 {-15.20/14 1.4s} Qxd1+ {+20.30/18 3.7s} 34. Nxd1 {-16.84/14 1.3s}
R@d2+ {+19.61/15 4.3s} 35. Kb3 {-19.18/12 1.3s} Q@c2+ {+26.81/18 2.7s}
36. Ka3 {-26.36/13 0.67s} R@a4# {+M1/9 1.9s, Black mates} 0-1

[Event "No-Q-2400sim"]
[Site "?"]
[Date "2019.04.30"]
[Round "42"]
[White "CrazyAra-Dev-0.4.1-No-Q-2400sim"]
[Black "CrazyAra-Dev-0.4.1-No-Q-800sim"]
[Result "1-0"]
[PlyCount "43"]
[TimeControl "40/1200"]
[Variant "crazyhouse"]

1. e4 {book} Nc6 {book} 2. Nc3 {+0.72/28 7.9s} Nf6 {-0.74/22 2.4s}
3. d4 {+0.89/26 8.6s} e6 {-0.83/24 2.5s} 4. Be3 {+0.93/29 8.4s}
h5 {-0.58/18 2.4s} 5. Nf3 {+0.97/23 7.9s} Ng4 {-0.93/15 2.4s}
6. Bb5 {+1.54/19 8.1s} Nxe3 {-1.76/15 2.4s} 7. fxe3 {+1.57/21 8.4s}
h4 {-1.38/16 2.5s} 8. d5 {+1.80/22 8.4s} B@d6 {-0.36/15 2.5s}
9. e5 {+1.96/26 8.6s} Nxe5 {-1.67/18 2.6s} 10. dxe6 {+2.98/28 9.1s}
fxe6 {-1.68/26 2.8s} 11. Nxe5 {+2.69/26 8.8s} Bxe5 {-1.83/21 2.6s}
12. N@g6 {+2.02/40 8.5s} Qg5 {-1.44/29 2.7s} 13. Nxh8 {+1.73/40 4.6s}
Qxe3+ {-1.72/28 2.7s} 14. R@e2 {+1.89/40 0.34s} P@f2+ {-3.29/32 2.6s}
15. Kf1 {+4.81/1 0.014s} Qf4 {-2.38/24 2.6s} 16. N@d3 {+9.67/21 7.1s}
N@e3+ {-9.42/19 2.2s} 17. Rxe3 {+11.63/1 0.003s} Qxe3 {-9.94/17 1.9s}
18. Qh5+ {+16.19/22 4.6s} Kd8 {-12.40/17 1.5s} 19. Nf7+ {+15.63/25 5.2s}
Ke7 {-13.70/13 1.6s} 20. N@g8+ {+25.08/24 3.8s} Ke8 {-23.47/1 0.002s}
21. Nd6+ {+35.46/21 3.8s} Kd8 {-50.51/1 0.002s}
22. Qe8# {+M1/11 1.7s, White mates} 1-0

[Event "No-Q-2400sim"]
[Site "?"]
[Date "2019.04.30"]
[Round "42"]
[White "CrazyAra-Dev-0.4.1-No-Q-800sim"]
[Black "CrazyAra-Dev-0.4.1-No-Q-2400sim"]
[Result "0-1"]
[PlyCount "52"]
[TimeControl "40/1200"]
[Variant "crazyhouse"]

1. e4 {book} Nc6 {book} 2. Nc3 {book} e5 {book} 3. Nf3 {book} g6 {book}
4. Bc4 {+1.46/19 2.4s} Bg7 {-1.40/20 7.8s} 5. d3 {+1.63/13 2.3s}
h6 {-1.28/23 8.2s} 6. h4 {+1.74/17 2.3s} Nf6 {-1.46/24 8.4s}
7. Nd5 {+1.68/18 2.5s} d6 {-0.67/27 8.7s} 8. Nxf6+ {+1.30/20 2.5s}
Qxf6 {-0.77/26 8.7s} 9. N@d5 {+0.40/22 2.7s} Qd8 {-1.32/28 8.9s}
10. h5 {+0.27/18 2.5s} gxh5 {-0.39/32 9.2s} 11. Rxh5 {-0.05/22 2.7s}
Bg4 {-0.15/31 9.5s} 12. Rh1 {-0.91/20 2.7s} P@e6 {+0.42/24 8.8s}
13. Ne3 {-0.38/17 2.6s} Bxf3 {+0.60/23 9.0s} 14. Qxf3 {-0.69/18 2.7s}
Nd4 {+0.93/20 8.6s} 15. Qg3 {-0.19/19 2.7s} Qg5 {+1.37/25 9.0s}
16. B@d1 {-0.71/18 2.7s} N@f4 {+0.93/25 9.0s} 17. Qxg5 {-2.21/21 2.8s}
hxg5 {+3.05/27 9.0s} 18. Rxh8+ {-2.34/20 2.6s} Bxh8 {+2.92/25 8.7s}
19. R@g8+ {-2.69/24 2.8s} Kd7 {+5.01/22 8.2s} 20. Bxe6+ {-2.46/15 2.4s}
Ndxe6 {+6.64/20 8.0s} 21. Rxh8 {-4.41/17 2.5s} Rxh8 {+6.45/22 8.0s}
22. B@f1 {-4.58/15 2.5s} R@h1 {+5.70/18 8.4s} 23. Be2 {-3.82/16 2.5s}
R@g1 {+6.15/19 8.5s} 24. P@d5 {-7.94/13 2.4s} Rxf1+ {+21.21/12 3.5s}
25. Nxf1 {-18.38/8 0.78s} Nxg2+ {+28.91/11 2.2s} 26. Kd2 {-24.72/8 0.58s}
Q@e1# {+M1/8 1.8s, Black mates} 0-1

[Event "No-Q-2400sim"]
[Site "?"]
[Date "2019.04.30"]
[Round "43"]
[White "CrazyAra-Dev-0.4.1-No-Q-2400sim"]
[Black "CrazyAra-Dev-0.4.1-No-Q-800sim"]
[Result "1-0"]
[PlyCount "73"]
[TimeControl "40/1200"]
[Variant "crazyhouse"]

1. e4 {book} Nc6 {book} 2. Nc3 {book} e5 {book} 3. Nf3 {book} g6 {book}
4. d4 {+2.90/25 8.3s} exd4 {-2.63/18 2.6s} 5. Nxd4 {+2.30/27 8.7s}
Bg7 {-2.57/22 2.6s} 6. Nxc6 {+2.06/24 8.3s} bxc6 {-2.06/16 2.5s}
7. Bc4 {+1.99/24 8.4s} N@e5 {-1.77/20 2.5s} 8. Be2 {+1.80/24 8.5s}
d6 {-1.89/16 2.5s} 9. P@d4 {+2.34/26 8.6s} P@b4 {-1.13/23 2.7s}
10. Na4 {+2.88/21 8.5s} Nd7 {-2.66/18 2.5s} 11. O-O {+2.86/21 8.6s}
Ngf6 {-2.15/19 2.5s} 12. d5 {+3.65/22 8.6s} c5 {-3.01/20 2.6s}
13. N@c6 {+5.28/26 8.9s} O-O {-4.12/19 2.6s} 14. Nxd8 {+5.45/25 8.8s}
Rxd8 {-4.85/22 2.8s} 15. c3 {+6.38/28 8.7s} Nxe4 {-5.58/19 2.6s}
16. cxb4 {+6.60/26 8.6s} P@h3 {-5.18/19 2.7s} 17. P@h6 {+8.80/23 8.8s}
Bxh6 {-7.39/21 2.7s} 18. Bxh6 {+7.61/21 8.9s} N@f5 {-6.99/16 2.7s}
19. B@g5 {+8.05/22 8.9s} P@f6 {-7.48/18 2.7s} 20. Bg4 {+10.91/23 8.5s}
Nxg5 {-9.87/17 2.4s} 21. Bxf5 {+9.57/24 8.6s} B@g7 {-8.18/21 2.5s}
22. Bxg5 {+9.44/23 8.8s} hxg2 {-9.42/18 2.5s} 23. N@h6+ {+8.14/26 9.1s}
Bxh6 {-10.21/22 2.4s} 24. Bxh6 {+8.12/24 8.6s} gxf1=Q+ {-11.02/18 2.4s}
25. Qxf1 {+7.44/23 8.5s} P@g7 {-7.13/20 2.7s} 26. Bxg7 {+7.24/22 8.8s}
R@g5+ {-5.78/18 2.7s} 27. N@g4 {+10.42/22 8.1s} Rxg4+ {-7.77/20 2.3s}
28. Bxg4 {+9.35/20 9.1s} Kxg7 {-8.36/18 2.8s} 29. B@e7 {+10.55/18 9.0s}
Re8 {-11.76/15 2.8s} 30. Bxd7 {+15.51/26 7.8s} N@f3+ {-13.43/18 2.5s}
31. Kh1 {+14.58/25 7.5s} Bxd7 {-12.23/18 2.5s} 32. Bxf6+ {+14.02/23 7.5s}
Kxf6 {-12.61/22 2.4s} 33. R@f4+ {+17.29/21 6.7s} B@f5 {-17.20/14 2.1s}
34. N@g4+ {+23.37/20 4.1s} Ke7 {-22.59/17 1.1s} 35. Q@f6+ {+31.65/17 3.4s}
Kf8 {-13.04/1 0.014s} 36. P@g7+ {+45.77/13 2.7s} Kg8 {-28.96/1 0.002s}
37. Nh6# {+M1/7 1.8s, White mates} 1-0

[Event "No-Q-2400sim"]
[Site "?"]
[Date "2019.04.30"]
[Round "43"]
[White "CrazyAra-Dev-0.4.1-No-Q-800sim"]
[Black "CrazyAra-Dev-0.4.1-No-Q-2400sim"]
[Result "0-1"]
[PlyCount "108"]
[TimeControl "40/1200"]
[Variant "crazyhouse"]

1. e4 {book} Nc6 {book} 2. Nc3 {book} e5 {book} 3. Nf3 {book} g6 {book}
4. d4 {book} Bg7 {book} 5. dxe5 {book} Nxe5 {book} 6. Nxe5 {book} Bxe5 {book}
7. N@g4 {+5.79/17 2.5s} Bg7 {-5.18/25 8.4s} 8. P@h6 {+4.84/20 2.6s}
Bxc3+ {-3.79/26 9.0s} 9. bxc3 {+4.10/23 2.7s} d5 {-3.27/24 8.9s}
10. B@g7 {+3.23/22 2.8s} Bxg4 {-3.16/35 9.2s} 11. Qxg4 {+3.11/21 2.7s}
N@f6 {-2.84/24 8.8s} 12. Qe2 {+3.17/19 2.7s} Nxe4 {-2.13/26 9.0s}
13. Bxh8 {+2.14/17 2.6s} P@b2 {-1.75/23 8.6s} 14. R@e5+ {+2.02/25 2.7s}
N@e6 {-2.14/26 9.0s} 15. Qb5+ {+2.48/18 2.6s} N@c6 {-2.18/24 8.9s}
16. Qxb2 {+1.48/17 2.8s} Nxe5 {-1.14/25 9.2s} 17. Bxe5 {+1.26/16 2.7s}
Nxf2 {-0.90/19 8.8s} 18. Kxf2 {+0.99/17 2.8s} R@e4 {-1.05/25 8.8s}
19. P@d4 {+2.17/16 2.6s} P@d6 {-2.73/24 8.9s} 20. B@a4+ {+3.50/23 2.7s}
Kf8 {-2.86/23 9.0s} 21. Bd3 {+4.06/18 2.6s} dxe5 {-3.28/21 9.1s}
22. N@d7+ {+4.21/20 2.7s} Qxd7 {-3.36/22 9.4s} 23. Bxd7 {+3.36/18 2.7s}
B@h4+ {-2.98/20 9.0s} 24. g3 {+3.11/18 2.8s} P@e3+ {-2.32/19 9.0s}
25. Bxe3 {+2.97/16 2.7s} exd4 {-2.52/20 9.1s} 26. Bxe4 {+1.78/18 2.8s}
dxe3+ {-1.89/29 9.6s} 27. Kxe3 {+1.33/17 2.8s} N@c4+ {-0.91/26 9.5s}
28. Ke2 {+0.97/25 3.0s} B@g4+ {-0.08/28 9.6s} 29. P@f3 {+0.72/20 3.0s}
Nxb2 {-0.07/26 9.5s} 30. Bxe6 {+0.47/24 2.9s} Bxe6 {-0.84/30 9.6s}
31. gxh4 {+0.43/22 2.9s} B@b5+ {+0.47/22 9.5s} 32. P@d3 {-0.77/18 2.9s}
dxe4 {+0.57/28 9.9s} 33. B@g7+ {-0.70/18 2.8s} Ke7 {+0.54/28 9.6s}
34. Q@b4+ {-0.11/25 3.0s} B@d6 {+0.16/26 9.9s} 35. Qxe4 {+0.30/21 2.9s}
Bc6 {+0.96/25 9.7s} 36. P@f6+ {-0.76/21 3.0s} Kd8 {+1.76/24 9.7s}
37. Qxc6 {-1.10/18 2.9s} bxc6 {+1.17/23 9.8s} 38. B@e7+ {-1.77/21 3.0s}
Nxe7 {+2.69/26 9.9s} 39. fxe7+ {-2.60/19 3.0s} Kxe7 {+3.90/21 9.6s}
40. Bf6+ {-3.77/19 3.0s} Kxf6 {+5.92/25 9.9s} 41. N@e4+ {-5.17/21 3.0s}
Ke7 {+5.62/23 9.7s} 42. N@g2 {-4.72/21 3.0s} B@b6 {+6.60/20 9.6s}
43. N@d4 {-5.53/19 3.0s} Bxd4 {+7.20/23 9.9s} 44. cxd4 {-6.39/17 3.1s}
P@g4 {+9.32/27 9.7s} 45. B@g5+ {-6.94/19 3.0s} Kd7 {+8.32/22 9.8s}
46. Rhf1 {-6.62/18 3.0s} gxf3+ {+8.37/23 10s} 47. Rxf3 {-6.75/19 2.9s}
P@g4 {+9.63/19 9.8s} 48. Nf6+ {-9.00/16 3.0s} Kc8 {+10.76/18 9.5s}
49. R@e8+ {-9.57/12 3.0s} Kb7 {+13.84/15 8.9s} 50. P@a6+ {-11.99/12 2.8s}
Kxa6 {+15.82/15 8.4s} 51. Rxa8 {-18.89/12 2.8s} gxf3+ {+23.02/15 5.3s}
52. Kxf3 {-21.42/12 1.4s} B@g4+ {+31.97/13 4.1s} 53. Nxg4 {-28.84/10 1.1s}
Bxg4+ {+35.26/11 2.7s} 54. Kxg4 {-42.51/10 0.73s}
Q@f5# {+M1/8 1.8s, Black mates} 0-1

[Event "No-Q-2400sim"]
[Site "?"]
[Date "2019.04.30"]
[Round "44"]
[White "CrazyAra-Dev-0.4.1-No-Q-2400sim"]
[Black "CrazyAra-Dev-0.4.1-No-Q-800sim"]
[Result "1-0"]
[PlyCount "45"]
[TimeControl "40/1200"]
[Variant "crazyhouse"]

1. e4 {book} Nc6 {book} 2. Nc3 {book} e5 {book} 3. Nf3 {book} g6 {book}
4. d4 {book} Bg7 {book} 5. dxe5 {book} Nxe5 {book} 6. Nxe5 {book} Bxe5 {book}
7. N@g4 {+5.22/23 8.2s} Bg7 {-5.04/20 2.5s} 8. P@h6 {+5.52/25 8.7s}
Nxh6 {-4.73/23 2.7s} 9. Nxh6 {+5.40/22 8.5s} N@g5 {-3.15/21 2.6s}
10. N@f5 {+5.42/21 8.6s} gxf5 {-5.80/18 2.6s} 11. Nxf5 {+6.37/24 8.8s}
Bf6 {-5.31/17 2.6s} 12. Nd5 {+6.86/22 8.7s} Nxe4 {-5.67/18 2.7s}
13. Qe2 {+7.05/25 8.9s} N@c5 {-5.82/20 2.6s} 14. P@e7 {+6.98/25 8.9s}
Bxe7 {-6.49/22 2.7s} 15. Nfxe7 {+8.61/24 8.6s} P@e6 {-6.90/20 2.7s}
16. B@d4 {+10.38/23 8.5s} exd5 {-9.65/17 2.5s} 17. Nxd5 {+12.73/23 7.9s}
N@e6 {-12.36/18 2.5s} 18. Bxh8 {+16.43/22 7.2s} d6 {-18.30/18 2.2s}
19. R@g8+ {+23.86/21 5.3s} Kd7 {-24.60/18 1.7s} 20. Rxd8+ {+27.89/19 3.5s}
Nxd8 {-25.90/12 0.76s} 21. Q@e7+ {+27.05/17 3.8s} Kc6 {-17.63/1 0.014s}
22. Qxc7+ {+30.26/15 3.6s} Kxd5 {-17.19/1 0.015s}
23. Qc4# {+M1/15 2.3s, White mates} 1-0

[Event "No-Q-2400sim"]
[Site "?"]
[Date "2019.04.30"]
[Round "44"]
[White "CrazyAra-Dev-0.4.1-No-Q-800sim"]
[Black "CrazyAra-Dev-0.4.1-No-Q-2400sim"]
[Result "0-1"]
[PlyCount "70"]
[TimeControl "40/1200"]
[Variant "crazyhouse"]

1. e4 {book} d6 {book} 2. Nc3 {book} Nf6 {book} 3. d4 {book} g6 {book}
4. Nf3 {book} Bg7 {book} 5. h3 {+0.63/16 2.4s} O-O {-0.73/24 7.9s}
6. Be3 {+0.79/22 2.4s} Nc6 {-0.85/24 8.2s} 7. Qd2 {+0.74/18 2.4s}
a6 {-0.94/19 8.0s} 8. a4 {+1.12/18 2.4s} Bd7 {-0.99/21 8.2s}
9. Bc4 {+1.06/15 2.4s} Nh5 {-0.07/20 8.3s} 10. g4 {+0.17/17 2.4s}
Nf6 {-0.18/25 8.9s} 11. g5 {+0.07/16 2.5s} Nh5 {+0.07/20 8.3s}
12. O-O-O {-0.11/18 2.5s} b5 {+1.02/28 8.8s} 13. Bb3 {-0.48/23 2.6s}
Na5 {+1.08/26 8.6s} 14. Ba2 {-0.58/24 2.8s} bxa4 {+0.72/28 9.6s}
15. Nxa4 {-0.17/19 2.7s} Bxa4 {+0.38/26 9.2s} 16. Qxa5 {-0.26/23 2.9s}
Bxc2 {+0.34/26 9.5s} 17. Kxc2 {-0.66/21 2.8s} c5 {+0.87/24 9.3s}
18. P@c7 {-0.37/21 2.9s} Qd7 {-0.06/25 9.5s} 19. dxc5 {-0.66/16 2.8s}
Qb5 {+2.92/25 8.9s} 20. B@c3 {-2.39/18 2.8s} Qxa5 {+2.62/27 9.4s}
21. Bxa5 {-2.91/18 2.8s} Q@e2+ {+2.45/28 9.3s} 22. Rd2 {-2.31/20 2.8s}
P@d3+ {+3.89/23 8.9s} 23. Kb1 {-1.76/20 2.8s} N@a3+ {+5.15/30 9.0s}
24. bxa3 {-6.75/19 2.6s} P@c2+ {+3.71/31 9.6s} 25. Kc1 {-4.40/26 2.8s}
Qxf3 {+3.37/29 9.3s} 26. N@h6+ {-4.57/18 2.6s} Bxh6 {+3.78/22 9.5s}
27. Re1 {-2.28/26 3.0s} Qxe3 {+3.58/25 9.4s} 28. Rxe3 {-3.04/16 2.9s}
Bxg5 {+5.68/19 9.1s} 29. Rdxd3 {-3.82/16 2.8s} B@g7 {+7.12/19 8.9s}
30. P@e6 {-5.41/15 2.7s} Bxe3+ {+10.44/19 7.6s} 31. fxe3 {-9.20/15 2.4s}
N@e2+ {+16.97/19 5.7s} 32. Kxc2 {-12.96/14 1.6s} R@b2+ {+20.80/16 3.2s}
33. Kd1 {-15.31/1 0.001s} N@f2+ {+30.37/12 2.9s} 34. Ke1 {-30.66/1 0.002s}
Nxd3+ {+34.59/9 2.1s} 35. Kf1 {-42.42/7 0.58s} R@g1# {+M1/7 1.9s, Black mates}
0-1

[Event "No-Q-2400sim"]
[Site "?"]
[Date "2019.04.30"]
[Round "45"]
[White "CrazyAra-Dev-0.4.1-No-Q-2400sim"]
[Black "CrazyAra-Dev-0.4.1-No-Q-800sim"]
[Result "1-0"]
[PlyCount "61"]
[TimeControl "40/1200"]
[Variant "crazyhouse"]

1. e4 {book} d6 {book} 2. Nc3 {book} Nf6 {book} 3. d4 {book} g6 {book}
4. Nf3 {book} Bg7 {book} 5. Bb5+ {+1.40/21 7.9s} c6 {-1.18/16 2.4s}
6. Be2 {+1.55/23 8.2s} O-O {-1.55/21 2.4s} 7. e5 {+1.89/22 8.0s}
Ng4 {-1.72/21 2.5s} 8. exd6 {+1.72/25 8.8s} exd6 {-1.95/20 2.6s}
9. O-O {+1.89/23 8.5s} h6 {-1.85/18 2.5s} 10. P@g5 {+2.56/22 8.9s}
hxg5 {-1.90/19 2.6s} 11. Nxg5 {+2.87/21 8.6s} Nxh2 {-2.24/19 2.6s}
12. Kxh2 {+2.98/26 9.1s} P@h6 {-2.66/21 2.7s} 13. Nge4 {+3.32/21 8.7s}
f5 {-2.60/19 2.6s} 14. Nxd6 {+3.05/26 9.2s} Qxd6+ {-3.86/22 2.8s}
15. P@e5 {+3.19/24 8.9s} Qd8 {-3.67/20 2.7s} 16. P@f6 {+3.82/32 9.4s}
Bxf6 {-3.48/23 2.8s} 17. exf6 {+3.46/30 9.2s} Qxf6 {-3.28/24 2.7s}
18. B@e5 {+3.89/26 9.3s} Qh4+ {-3.53/25 2.8s} 19. Kg1 {+3.68/26 9.0s}
N@g4 {-3.59/21 2.7s} 20. Bg3 {+5.10/22 9.2s} P@h2+ {-4.42/20 2.8s}
21. Kh1 {+5.24/24 9.3s} Qe7 {-4.36/20 2.8s} 22. Bxg4 {+4.77/26 9.4s}
fxg4 {-3.82/22 2.8s} 23. Bxh6 {+5.08/23 9.2s} P@f3 {-5.13/22 2.8s}
24. Bxf8 {+5.09/21 9.3s} fxg2+ {-6.58/20 2.8s} 25. Kxg2 {+6.68/20 9.1s}
B@f3+ {-8.14/19 2.7s} 26. Kxh2 {+10.35/22 7.7s} Kxf8 {-6.02/16 2.6s}
27. P@f6 {+13.12/18 7.5s} Qh7+ {-13.37/16 2.3s} 28. P@h4 {+15.42/22 6.4s}
Bxd1 {-15.58/14 2.3s} 29. P@g7+ {+21.33/15 4.9s} Ke8 {-22.63/12 1.2s}
30. R@e7+ {+49.09/18 2.2s} Kd8 {-14.61/1 0.013s}
31. N@f7# {+M1/2 1.6s, White mates} 1-0

[Event "No-Q-2400sim"]
[Site "?"]
[Date "2019.04.30"]
[Round "45"]
[White "CrazyAra-Dev-0.4.1-No-Q-800sim"]
[Black "CrazyAra-Dev-0.4.1-No-Q-2400sim"]
[Result "0-1"]
[PlyCount "86"]
[TimeControl "40/1200"]
[Variant "crazyhouse"]

1. e4 {book} e5 {book} 2. Nf3 {book} Nc6 {book} 3. Bc4 {book} Bc5 {book}
4. O-O {book} Nf6 {book} 5. d3 {book} O-O {book} 6. Bg5 {book} h6 {book}
7. Bh4 {+0.83/20 2.5s} Be7 {+0.04/21 8.1s} 8. c3 {+0.17/19 2.5s}
d6 {-0.22/26 8.7s} 9. Nbd2 {+0.30/17 2.4s} Nh5 {-0.01/24 8.0s}
10. Bxe7 {-0.10/22 2.6s} Qxe7 {-0.05/21 8.6s} 11. B@h4 {+0.48/21 2.5s}
B@f6 {+0.01/22 8.4s} 12. Bxf6 {+0.08/17 2.6s} Qxf6 {+0.14/23 8.8s}
13. B@h4 {+0.16/14 2.5s} Qg6 {+0.14/19 8.5s} 14. Bg3 {+0.02/17 2.5s}
B@g4 {+0.29/21 8.6s} 15. Nh4 {-0.09/21 2.5s} Qf6 {+0.56/20 8.5s}
16. Ndf3 {-0.26/16 2.5s} Kh8 {+0.63/24 8.7s} 17. Bxf7 {+0.07/17 2.6s}
Rxf7 {+0.69/25 9.2s} 18. P@f5 {+0.03/23 2.8s} B@h7 {+0.90/27 9.1s}
19. h3 {-0.62/21 2.8s} Bgxf5 {+1.84/30 10s} 20. exf5 {-1.52/24 3.0s}
Bcxf5 {+1.97/26 9.5s} 21. Nxf5 {-1.22/22 2.9s} Bxf5 {+2.03/26 9.8s}
22. B@h4 {-1.64/21 2.9s} Nxg3 {+2.32/24 9.5s} 23. Bxg3 {-1.98/19 2.9s}
B@g6 {+2.32/22 9.3s} 24. B@e4 {-1.80/21 2.8s} Bxe4 {+1.65/25 9.7s}
25. dxe4 {-1.58/20 3.0s} Bxe4 {+1.93/22 9.6s} 26. N@g4 {-1.47/17 2.9s}
Qe6 {+2.01/22 9.7s} 27. B@h5 {-1.73/19 3.0s} P@g6 {+2.22/26 10s}
28. Bxg6 {-2.10/19 2.9s} Qxg6 {+2.67/23 9.8s} 29. Nh4 {-2.32/20 3.0s}
Qg5 {+3.11/24 10.0s} 30. P@g6 {-2.17/18 3.0s} Rff8 {+3.74/25 9.9s}
31. Re1 {-2.07/20 3.0s} B@c2 {+5.12/30 10s} 32. Rxe4 {-3.74/22 3.0s}
Bxd1 {+5.14/28 10s} 33. Rxd1 {-5.57/21 3.0s} P@c2 {+5.58/27 10.0s}
34. Rf1 {-5.41/18 2.9s} c1=Q {+5.68/25 9.7s} 35. B@d3 {-4.55/20 3.1s}
Qxf1+ {+5.66/26 10s} 36. Bxf1 {-4.70/22 3.1s} P@f4 {+5.94/24 9.9s}
37. Bxf4 {-5.55/16 3.0s} exf4 {+7.26/21 9.9s} 38. P@e7 {-5.45/18 3.1s}
Nxe7 {+8.58/23 9.3s} 39. Rxe7 {-7.33/20 2.9s} P@h2+ {+13.04/21 7.7s}
40. Nxh2 {-10.11/16 2.4s} B@g3 {+15.81/19 7.5s} 41. N@f7+ {-19.02/17 2.5s}
Rxf7 {+22.63/19 4.9s} 42. Rxf7 {-24.92/14 2.1s} Bxf2+ {+33.24/17 3.0s}
43. Kxf2 {-32.20/13 0.74s} Q@e3# {+M1/15 2.1s, Black mates} 0-1

[Event "No-Q-2400sim"]
[Site "?"]
[Date "2019.04.30"]
[Round "46"]
[White "CrazyAra-Dev-0.4.1-No-Q-2400sim"]
[Black "CrazyAra-Dev-0.4.1-No-Q-800sim"]
[Result "1-0"]
[PlyCount "57"]
[TimeControl "40/1200"]
[Variant "crazyhouse"]

1. e4 {book} e5 {book} 2. Nf3 {book} Nc6 {book} 3. Bc4 {book} Bc5 {book}
4. O-O {book} Nf6 {book} 5. d3 {book} O-O {book} 6. Bg5 {book} h6 {book}
7. Bh4 {+0.41/22 8.2s} Be7 {-0.16/20 2.5s} 8. c3 {+0.13/26 8.4s}
d6 {-0.26/18 2.5s} 9. Nbd2 {+0.19/21 8.0s} Na5 {-0.09/16 2.4s}
10. Bxf7+ {+0.90/26 8.5s} Rxf7 {-0.98/19 2.5s} 11. P@f5 {+0.99/24 8.2s}
B@h5 {-0.50/17 2.4s} 12. h3 {+0.66/20 8.2s} Rf8 {-0.20/15 2.4s}
13. g4 {+0.65/22 8.2s} Nxg4 {-0.46/23 2.6s} 14. hxg4 {+0.81/26 9.2s}
Bxg4 {-0.78/22 2.7s} 15. Bxe7 {+1.34/25 9.1s} Qxe7 {-0.89/23 2.9s}
16. N@g6 {+2.24/27 9.2s} Qf6 {-0.86/20 2.7s} 17. B@h4 {+3.80/24 8.7s}
P@g5 {-4.43/20 2.6s} 18. Nxg5 {+6.11/28 8.8s} hxg5 {-5.87/20 2.5s}
19. Qxg4 {+5.57/24 8.6s} gxh4 {-6.51/16 2.6s} 20. P@h7+ {+8.26/24 8.4s}
Kxh7 {-7.44/23 2.6s} 21. Nxf8+ {+8.76/27 7.9s} Qxf8 {-9.04/21 2.4s}
22. Qxh4+ {+12.40/29 6.6s} N@h6 {-8.82/22 2.0s} 23. B@g6+ {+14.05/22 5.3s}
Kh8 {-10.03/21 1.8s} 24. Qxh6+ {+24.82/18 3.3s} gxh6 {-23.17/12 0.80s}
25. R@h7+ {+22.19/13 2.9s} Kg8 {-1.92/1 0.014s} 26. P@f7+ {+27.33/14 2.4s}
Qxf7 {-9.40/1 0.013s} 27. Bxf7+ {+31.60/12 2.2s} Kxh7 {-34.91/4 0.55s}
28. Q@g6+ {+43.15/5 1.8s} Kh8 {-48.25/1 0.001s}
29. Qg8# {+M1/5 1.7s, White mates} 1-0

[Event "No-Q-2400sim"]
[Site "?"]
[Date "2019.04.30"]
[Round "46"]
[White "CrazyAra-Dev-0.4.1-No-Q-800sim"]
[Black "CrazyAra-Dev-0.4.1-No-Q-2400sim"]
[Result "0-1"]
[PlyCount "70"]
[TimeControl "40/1200"]
[Variant "crazyhouse"]

1. e4 {book} e5 {book} 2. Nf3 {book} Nc6 {book} 3. Bc4 {book} Bc5 {book}
4. O-O {book} Nf6 {book} 5. d3 {book} O-O {book} 6. Bg5 {book} h6 {book}
7. Bh4 {book} d6 {book} 8. c3 {book} Na5 {-0.37/26 8.2s} 9. Bb5 {+0.46/25 2.6s}
c6 {-0.23/32 9.3s} 10. Ba4 {-0.09/23 2.8s} b5 {-0.08/30 9.0s}
11. Bc2 {0.00/21 2.6s} b4 {+0.24/26 9.0s} 12. cxb4 {-0.07/21 2.7s}
Bxb4 {+0.04/26 8.9s} 13. P@f5 {+0.46/19 2.6s} P@g6 {+0.36/22 8.8s}
14. d4 {+0.34/18 2.6s} exd4 {+0.20/21 8.7s} 15. Qxd4 {+0.41/19 2.6s}
P@g4 {+0.75/25 8.8s} 16. Ne1 {-0.45/17 2.5s} g5 {+0.82/23 8.7s}
17. Bxg5 {+0.21/17 2.7s} hxg5 {+0.73/25 9.3s} 18. Qxb4 {-0.59/21 2.7s}
B@h3 {+1.04/23 8.9s} 19. B@h1 {-0.28/21 2.6s} Bxg2 {+0.98/25 9.4s}
20. Bxg2 {-0.98/19 2.8s} P@f3 {+1.29/23 9.1s} 21. Bxf3 {-0.69/17 2.7s}
gxf3 {+1.15/26 9.5s} 22. Nxf3 {-0.92/18 2.9s} g4 {+0.94/22 8.9s}
23. Ng5 {-1.35/17 2.7s} Nh5 {+5.93/25 8.5s} 24. P@h7+ {-4.24/19 2.6s}
Kh8 {+0.86/1 0.015s} 25. B@h4 {-4.88/22 2.5s} Qxg5 {+11.48/25 7.1s}
26. Bxg5 {-10.13/23 2.1s} N@h3+ {+15.14/27 5.1s} 27. Kh1 {-9.63/21 1.8s}
B@f3+ {+15.25/25 5.2s} 28. P@g2 {-13.89/20 1.5s} Bxg2+ {+19.18/24 4.0s}
29. Kxg2 {-9.77/1 0.015s} P@f3+ {+19.45/21 4.3s} 30. Kh1 {-6.39/1 0.015s}
Bxf5 {+24.77/18 3.4s} 31. Q@g8+ {-15.63/12 1.3s} Rxg8 {+9.86/1 0.015s}
32. hxg8=Q+ {-18.82/14 1.4s} Rxg8 {+27.40/15 4.5s} 33. R@g1 {-28.09/12 1.4s}
P@g2+ {+44.75/15 3.2s} 34. Rxg2 {-35.49/1 0.002s} fxg2+ {+43.36/8 2.4s}
35. Kxg2 {-39.51/1 0.002s} Q@f3# {+M1/13 3.0s, Black mates} 0-1

[Event "No-Q-2400sim"]
[Site "?"]
[Date "2019.04.30"]
[Round "47"]
[White "CrazyAra-Dev-0.4.1-No-Q-2400sim"]
[Black "CrazyAra-Dev-0.4.1-No-Q-800sim"]
[Result "1-0"]
[PlyCount "77"]
[TimeControl "40/1200"]
[Variant "crazyhouse"]

1. e4 {book} e5 {book} 2. Nf3 {book} Nc6 {book} 3. Bc4 {book} Bc5 {book}
4. O-O {book} Nf6 {book} 5. d3 {book} O-O {book} 6. Bg5 {book} h6 {book}
7. Bh4 {book} d6 {book} 8. c3 {book} Bg4 {-1.73/19 2.4s} 9. Nbd2 {+1.14/23 8.1s}
Na5 {-0.82/19 2.5s} 10. Bb5 {+0.29/24 8.9s} c6 {-0.83/21 2.6s}
11. Ba4 {+0.22/24 8.7s} b5 {-0.51/21 2.7s} 12. Bc2 {-0.04/27 9.3s}
Nb7 {-0.94/18 2.5s} 13. h3 {+1.33/24 8.5s} Bh5 {-1.21/22 2.6s}
14. Kh1 {+1.26/23 8.5s} a5 {-1.51/17 2.5s} 15. Qe1 {+1.72/20 8.5s}
Re8 {-1.23/15 2.6s} 16. a4 {+1.54/20 8.4s} b4 {-1.53/19 2.6s}
17. Bb3 {+2.05/21 8.8s} bxc3 {-2.20/18 2.6s} 18. bxc3 {+2.96/27 9.6s}
P@g5 {-1.88/18 2.8s} 19. Bxg5 {+3.19/23 9.0s} hxg5 {-2.38/19 2.8s}
20. P@g4 {+3.72/28 9.7s} d5 {-1.30/19 2.9s} 21. gxh5 {+2.16/24 9.4s}
Nxh5 {-1.43/22 2.9s} 22. B@g4 {+2.73/27 9.7s} Nf4 {-1.79/20 2.9s}
23. exd5 {+2.62/23 9.4s} cxd5 {-2.24/19 2.9s} 24. P@d7 {+3.04/23 9.5s}
Re7 {-2.41/18 2.7s} 25. P@e3 {+3.61/24 9.3s} P@e2 {-2.61/20 2.9s}
26. exf4 {+2.93/28 9.8s} exf1=Q+ {-3.03/21 3.0s} 27. Nxf1 {+3.50/23 9.6s}
gxf4 {-2.91/23 3.0s} 28. Bxd5 {+3.91/27 9.4s} Bxf2 {-3.17/20 2.9s}
29. Qxf2 {+4.46/23 9.3s} P@g3 {-4.87/20 2.8s} 30. P@g6 {+7.02/24 8.9s}
gxf2 {-7.05/18 2.7s} 31. gxf7+ {+11.49/21 6.4s} Rxf7 {-9.34/18 1.7s}
32. Bxf7+ {+13.33/19 5.3s} Kxf7 {-9.08/16 2.2s} 33. Nxe5+ {+15.23/16 5.9s}
Kg8 {-14.38/15 1.7s} 34. P@f7+ {+17.29/17 4.8s} Kh8 {-12.77/15 1.8s}
35. N@g6+ {+19.05/18 4.9s} Kh7 {-14.68/1 0.001s} 36. f8=N+ {+31.18/17 3.0s}
Qxf8 {-27.63/14 0.76s} 37. Nxf8+ {+29.13/13 2.9s} Rxf8 {-27.45/12 0.88s}
38. P@g6+ {+37.64/11 2.4s} Kh6 {-38.83/8 0.59s}
39. Q@h5# {+M1/9 1.7s, White mates} 1-0

[Event "No-Q-2400sim"]
[Site "?"]
[Date "2019.04.30"]
[Round "47"]
[White "CrazyAra-Dev-0.4.1-No-Q-800sim"]
[Black "CrazyAra-Dev-0.4.1-No-Q-2400sim"]
[Result "1-0"]
[PlyCount "89"]
[TimeControl "40/1200"]
[Variant "crazyhouse"]

1. e4 {book} e5 {book} 2. Nf3 {book} Nc6 {book} 3. Bc4 {book} Bc5 {book}
4. O-O {book} Nf6 {book} 5. d3 {book} O-O {book} 6. Bg5 {book} h6 {book}
7. Bh4 {book} d6 {book} 8. c3 {book} Bg4 {book} 9. Nbd2 {book} Kh8 {book}
10. a4 {+1.75/18 2.4s} Na5 {-0.74/24 8.2s} 11. Ba2 {+0.81/20 2.6s}
c6 {-0.81/24 8.8s} 12. b4 {+0.67/22 2.7s} Bxf2+ {-0.69/25 9.0s}
13. Rxf2 {+0.87/23 2.9s} P@e3 {-1.13/28 9.4s} 14. Rf1 {+0.53/22 2.8s}
exd2 {-1.10/26 9.2s} 15. bxa5 {+1.37/24 2.9s} N@g6 {-1.16/25 9.4s}
16. B@g3 {+1.64/19 2.7s} Bxf3 {-1.46/24 9.0s} 17. Qxf3 {+1.77/22 2.8s}
Nxh4 {-0.91/32 9.3s} 18. Bxh4 {+1.61/24 2.8s} B@h5 {-0.50/28 8.9s}
19. Qf5 {+0.75/23 2.7s} N@e3 {-1.55/29 8.7s} 20. Qxh5 {+1.80/25 2.6s}
Nxh5 {-2.64/27 8.6s} 21. Bxd8 {+0.41/25 2.7s} Nf4 {-0.43/28 9.0s}
22. Rxf4 {+0.09/24 2.7s} exf4 {-2.52/29 8.9s} 23. Bxf7 {+3.29/27 2.8s}
Q@g4 {-2.28/27 8.8s} 24. N@g6+ {+2.35/21 2.5s} Qxg6 {-1.32/32 10.0s}
25. Bxg6 {+2.53/23 2.8s} N@h3+ {-1.25/27 8.9s} 26. gxh3 {+1.45/23 2.9s}
R@g2+ {-0.77/30 9.9s} 27. Kh1 {+1.28/1 0.003s} Rxg6 {-0.81/25 9.3s}
28. N@h4 {+1.22/22 2.9s} B@g2+ {-1.03/27 9.8s} 29. Kg1 {+1.79/17 2.8s}
Bxe4+ {-0.68/22 9.6s} 30. Nxg6+ {+0.89/20 2.9s} Bxg6 {-0.57/23 9.5s}
31. N@h4 {+1.13/15 2.8s} P@f2+ {-0.79/21 9.6s} 32. Kh1 {+1.10/18 3.0s}
N@e5 {-1.92/22 9.2s} 33. Nxg6+ {+0.77/18 2.9s} Nxg6 {-2.98/23 9.3s}
34. B@e4 {+1.78/18 3.0s} N@e5 {-4.31/26 9.0s} 35. Bxg6 {+1.28/20 2.9s}
Nxg6 {-2.35/24 9.1s} 36. R@h7+ {+6.20/22 2.4s} Kxh7 {-8.83/26 5.8s}
37. N@g5+ {+6.56/21 2.3s} hxg5 {-8.95/23 6.0s} 38. Q@h5+ {+8.73/22 1.8s}
R@h6 {-10.38/22 4.6s} 39. Qxh6+ {+8.16/19 1.9s} Kxh6 {-10.33/20 5.3s}
40. R@h5+ {+12.09/19 1.5s} Kxh5 {-12.41/1 0.003s} 41. P@g4+ {+13.29/16 1.6s}
Nxg4 {-14.97/16 2.8s} 42. hxg4+ {+13.76/15 1.2s} Kxg4 {-15.31/14 3.7s}
43. B@h3+ {+13.95/13 1.4s} Kxh3 {-18.92/13 2.3s} 44. B@g2+ {+19.59/11 0.69s}
Kh4 {-20.13/9 2.0s} 45. Q@h3# {+M1/7 0.53s, White mates} 1-0

[Event "No-Q-2400sim"]
[Site "?"]
[Date "2019.04.30"]
[Round "48"]
[White "CrazyAra-Dev-0.4.1-No-Q-2400sim"]
[Black "CrazyAra-Dev-0.4.1-No-Q-800sim"]
[Result "1-0"]
[PlyCount "107"]
[TimeControl "40/1200"]
[Variant "crazyhouse"]

1. e4 {book} e5 {book} 2. Nf3 {book} Nc6 {book} 3. Bc4 {book} Bc5 {book}
4. O-O {book} Nf6 {book} 5. d3 {book} O-O {book} 6. Bg5 {book} h6 {book}
7. Bh4 {book} d6 {book} 8. c3 {book} Bg4 {book} 9. Nbd2 {book} Kh8 {book}
10. a4 {+1.47/21 8.0s} a6 {-1.25/17 2.4s} 11. h3 {+1.48/24 8.2s}
Bh5 {-1.42/18 2.5s} 12. Kh1 {+1.69/22 8.1s} Bxf2 {-0.65/17 2.5s}
13. Bxf2 {+1.14/23 8.5s} P@g4 {-0.78/22 2.7s} 14. hxg4 {+0.96/23 9.1s}
Nxg4 {-0.98/20 2.6s} 15. B@h4 {+1.17/21 8.8s} P@g5 {-1.27/18 2.7s}
16. Bhg3 {+0.90/21 8.9s} Ne7 {-1.09/16 2.6s} 17. P@h3 {+0.36/19 8.6s}
Nxf2+ {-0.16/17 2.7s} 18. Bxf2 {+0.35/19 9.0s} B@f4 {-0.08/15 2.6s}
19. Qe1 {+0.63/23 8.6s} c6 {-0.34/16 2.7s} 20. N@g3 {+0.39/20 9.0s}
Bg6 {-0.34/18 2.6s} 21. Bb3 {+0.79/21 8.8s} d5 {-0.39/18 2.8s}
22. exd5 {+0.45/20 9.2s} cxd5 {-0.34/19 2.8s} 23. Nxe5 {+0.69/24 9.5s}
Bxe5 {-0.23/21 3.0s} 24. Qxe5 {+0.44/27 9.7s} P@f6 {-0.04/18 2.9s}
25. Qxe7 {+0.66/20 9.4s} Qxe7 {-0.68/16 3.0s} 26. Bxd5 {+0.80/23 9.5s}
N@f4 {-0.86/15 3.0s} 27. B@e4 {+0.97/21 9.7s} Nxd5 {-0.70/16 3.0s}
28. P@f5 {+1.08/22 9.7s} B@f4 {-0.48/18 3.0s} 29. P@h2 {+1.12/22 10.0s}
Bxg3 {-1.08/18 3.1s} 30. Bxg3 {+1.21/23 10s} Bxf5 {-0.96/19 3.1s}
31. Bxf5 {+0.92/19 10s} P@g6 {-0.91/18 3.1s} 32. Bxg6 {+1.13/20 10s}
fxg6 {-0.77/16 3.1s} 33. B@e4 {+1.35/18 10s} Nf4 {-0.78/16 3.1s}
34. Bxf4 {+1.06/21 9.8s} gxf4 {-0.65/16 3.0s} 35. N@d5 {+1.48/19 9.8s}
B@e3 {-0.99/17 3.1s} 36. B@h4 {+1.54/23 9.8s} Qf7 {-1.96/15 3.1s}
37. Nxe3 {+3.91/26 10.0s} fxe3 {-3.53/20 3.1s} 38. P@e6 {+4.31/27 10s}
N@f2+ {-3.54/25 3.2s} 39. Rxf2 {+4.56/25 10s} exf2 {-4.42/20 3.2s}
40. Bxf2 {+5.25/25 11s} Q@e2 {-3.76/22 3.2s} 41. exf7 {+5.29/23 10.0s}
Qxf2 {-5.47/22 3.1s} 42. Q@g8+ {+9.43/25 9.0s} Rxg8 {-7.49/1 0.002s}
43. fxg8=Q+ {+8.89/23 8.9s} Kxg8 {-8.41/20 2.6s} 44. N@e7+ {+11.42/21 8.2s}
Kf7 {-8.93/18 2.7s} 45. Bxg6+ {+10.38/19 8.7s} Kxe7 {-9.62/19 2.9s}
46. R@f7+ {+12.45/18 7.6s} Kd6 {-11.45/14 2.6s} 47. Ne4+ {+13.15/17 8.2s}
Kc6 {-13.03/13 2.7s} 48. Nxf2 {+16.23/18 7.4s} R@g1+ {-11.62/15 2.6s}
49. Rxg1 {+23.01/18 7.2s} N@g3+ {-22.70/16 2.2s} 50. hxg3 {+24.25/1 0.003s}
Q@h2+ {-21.83/10 2.3s} 51. Kxh2 {+23.04/1 0.003s} N@f3+ {-23.76/11 2.3s}
52. gxf3 {+29.51/14 6.0s} Kb6 {-33.22/9 2.0s} 53. Q@c7+ {+53.09/11 4.8s}
Ka7 {-49.49/1 0.002s} 54. Qxb7# {+M1/9 2.0s, White mates} 1-0

[Event "No-Q-2400sim"]
[Site "?"]
[Date "2019.04.30"]
[Round "48"]
[White "CrazyAra-Dev-0.4.1-No-Q-800sim"]
[Black "CrazyAra-Dev-0.4.1-No-Q-2400sim"]
[Result "0-1"]
[PlyCount "86"]
[TimeControl "40/1200"]
[Variant "crazyhouse"]

1. e4 {book} e5 {book} 2. Nf3 {book} Nc6 {book} 3. Bc4 {book} Bc5 {book}
4. O-O {book} Nf6 {book} 5. d3 {book} O-O {book} 6. Bg5 {book} h6 {book}
7. Bh4 {book} d6 {book} 8. c3 {book} Bg4 {book} 9. Nbd2 {book} Kh8 {book}
10. b4 {book} Bb6 {book} 11. a4 {+0.77/21 2.5s} a5 {-0.29/29 8.5s}
12. b5 {+0.41/23 2.6s} Ne7 {-0.34/27 8.9s} 13. Bxf6 {+0.29/21 2.6s}
gxf6 {-0.13/25 8.6s} 14. h3 {+0.22/19 2.6s} Bxh3 {+0.73/27 9.1s}
15. gxh3 {-0.60/21 2.7s} Rg8+ {+0.85/25 8.9s} 16. B@g4 {-0.71/19 2.6s}
P@h5 {+1.40/25 9.3s} 17. Nh2 {-0.80/18 2.7s} hxg4 {+1.64/20 8.9s}
18. Nxg4 {-0.68/18 2.7s} B@h5 {+2.23/23 9.0s} 19. P@g2 {-2.27/18 2.7s}
Bxg4 {+1.89/24 9.0s} 20. hxg4 {-2.17/18 2.6s} N@f4 {+2.18/25 9.3s}
21. B@h4 {-1.67/19 2.8s} Neg6 {+1.79/23 9.1s} 22. Bg3 {-1.75/19 2.7s}
B@h4 {+2.00/25 9.3s} 23. Bxf7 {-1.47/22 2.9s} Bxg3 {+1.73/21 9.3s}
24. Bxg6 {-1.07/18 2.8s} Bgxf2+ {+2.17/26 9.6s} 25. Rxf2 {-1.29/19 2.8s}
Bxf2+ {+2.24/24 9.3s} 26. Kxf2 {-1.27/18 2.8s} B@h4+ {+3.29/27 9.3s}
27. P@g3 {-2.54/19 2.8s} Bxg3+ {+3.49/27 9.0s} 28. Kxg3 {-2.98/18 2.7s}
Rxg6 {+3.96/27 8.9s} 29. N@f7+ {-3.19/20 2.7s} Kh7 {+3.95/24 8.8s}
30. Nxd8 {-3.04/17 2.6s} P@h4+ {+4.77/31 8.9s} 31. Kf3 {-4.21/23 2.5s}
R@g3+ {+4.06/27 8.9s} 32. Kf2 {-6.01/1 0.015s} Rxg2+ {+5.75/31 8.9s}
33. Kf1 {-4.63/19 2.4s} Rxd8 {+4.78/29 9.0s} 34. B@g8+ {-4.07/21 2.7s}
Rdxg8 {+7.07/21 8.6s} 35. Q@f7+ {-4.04/21 2.7s} R6g7 {+8.18/19 9.1s}
36. B@f5+ {-6.77/16 2.8s} P@g6 {+10.68/21 9.0s} 37. Bxg6+ {-8.78/15 2.8s}
Nxg6 {+11.78/19 8.9s} 38. N@f8+ {-10.78/14 2.7s} Nxf8 {+14.53/17 8.3s}
39. B@f5+ {-13.81/16 2.8s} Kh8 {+18.29/15 7.8s} 40. Qxg8+ {-18.37/14 2.3s}
Rxg8 {+25.25/15 5.3s} 41. Kxg2 {-22.62/13 1.7s} N@f4+ {+34.61/15 3.7s}
42. Kf2 {-34.03/8 0.75s} Q@g2+ {+29.17/13 2.9s} 43. Ke3 {-29.20/10 0.70s}
B@f2# {+M1/14 2.3s, Black mates} 0-1

[Event "No-Q-2400sim"]
[Site "?"]
[Date "2019.04.30"]
[Round "49"]
[White "CrazyAra-Dev-0.4.1-No-Q-2400sim"]
[Black "CrazyAra-Dev-0.4.1-No-Q-800sim"]
[Result "1-0"]
[PlyCount "81"]
[TimeControl "40/1200"]
[Variant "crazyhouse"]

1. e4 {book} e5 {book} 2. Nf3 {book} Nc6 {book} 3. Bc4 {book} Bc5 {book}
4. O-O {book} Nf6 {book} 5. d3 {book} O-O {book} 6. Bg5 {book} h6 {book}
7. Bh4 {book} d6 {book} 8. c3 {book} Bg4 {book} 9. Nbd2 {book} Kh8 {book}
10. b4 {book} Bb6 {book} 11. a4 {+0.61/25 8.2s} a5 {-0.64/20 2.6s}
12. b5 {+0.32/28 8.9s} Ne7 {-0.15/23 2.7s} 13. Bxf6 {+0.16/26 8.7s}
gxf6 {-0.19/20 2.6s} 14. h3 {+0.02/23 8.5s} Bh5 {-0.22/23 2.7s}
15. N@g3 {+0.08/22 8.5s} Bg6 {-0.30/21 2.6s} 16. Nh4 {-0.15/22 8.8s}
B@f4 {+0.34/18 2.6s} 17. Ne2 {+0.14/21 8.6s} Rg8 {+0.41/17 2.6s}
18. Nxg6+ {-0.19/21 9.0s} Rxg6 {0.00/19 2.8s} 19. Bxf7 {-0.34/30 9.1s}
Rxg2+ {+0.72/22 2.8s} 20. Kxg2 {-0.87/38 9.1s} N@h4+ {+0.68/32 2.8s}
21. Kg1 {-0.76/32 9.0s} Qg8+ {+1.69/22 2.6s} 22. Bxg8 {-0.51/27 9.3s}
Rxg8+ {+0.70/29 2.8s} 23. P@g3 {-0.55/28 9.0s} Bxd2 {+0.24/27 2.7s}
24. B@g2 {+1.30/27 9.2s} N@f3+ {-0.69/19 2.8s} 25. Kh1 {+1.35/25 9.1s}
Nxg2 {-0.81/17 2.7s} 26. Q@f7 {+1.88/26 9.3s} B@g7 {-1.37/22 2.9s}
27. Kxg2 {+2.95/28 9.5s} Ng5 {-2.03/21 2.9s} 28. Qxe7 {+2.52/31 9.8s}
P@f3+ {-2.58/24 2.9s} 29. Kh2 {+2.92/27 9.4s} B@h5 {-1.84/22 2.9s}
30. Ng1 {+3.27/27 9.2s} Bxf2 {-2.09/24 2.8s} 31. Rxf2 {+3.72/28 9.3s}
P@f4 {-1.64/22 2.9s} 32. g4 {+6.23/22 8.8s} Bxg4 {-5.23/21 2.6s}
33. hxg4 {+9.28/25 8.4s} P@g3+ {-7.56/19 2.5s} 34. Kh1 {+9.35/1 0.004s}
g2+ {-8.46/19 2.4s} 35. Kh2 {+11.80/23 7.5s} h5 {-6.74/16 2.4s}
36. Nxf3 {+15.47/19 7.4s} Nxf3+ {-15.48/18 2.6s} 37. Qxf3 {+17.00/17 7.3s}
hxg4 {-15.14/16 2.5s} 38. N@f7+ {+23.64/17 6.1s} Kh7 {-21.88/1 0.001s}
39. P@g6+ {+37.96/15 4.2s} Kxg6 {-26.36/1 0.002s} 40. Qxg4+ {+34.72/9 2.4s}
P@g5 {-36.97/8 0.69s} 41. B@f5# {+M1/12 2.0s, White mates} 1-0

[Event "No-Q-2400sim"]
[Site "?"]
[Date "2019.04.30"]
[Round "49"]
[White "CrazyAra-Dev-0.4.1-No-Q-800sim"]
[Black "CrazyAra-Dev-0.4.1-No-Q-2400sim"]
[Result "0-1"]
[PlyCount "64"]
[TimeControl "40/1200"]
[Variant "crazyhouse"]

1. c3 {book} b6 {book} 2. d4 {book} Bb7 {book} 3. f3 {-0.45/25 2.3s}
Nf6 {+0.84/24 7.9s} 4. e4 {-0.77/21 2.5s} Nxe4 {+1.21/26 8.7s}
5. fxe4 {-1.49/19 2.5s} Bxe4 {+1.28/24 8.6s} 6. N@g5 {-0.69/20 2.7s}
P@c2 {+1.15/26 8.8s} 7. Qh5 {-0.50/21 2.5s} Bg6 {+0.85/29 8.5s}
8. Qf3 {-0.88/28 2.7s} cxb1=Q {+0.93/29 8.7s} 9. Rxb1 {-0.46/18 2.5s}
e6 {+1.02/25 8.4s} 10. P@h5 {-0.67/26 2.6s} N@c2+ {+1.25/26 8.6s}
11. Ke2 {+0.09/22 2.6s} Bf5 {+1.62/21 8.4s} 12. Qxa8 {-1.30/19 2.5s}
Be7 {+1.75/26 8.5s} 13. N5f3 {-0.91/19 2.5s} P@e3 {+2.08/34 8.5s}
14. Qxa7 {-1.71/17 2.6s} Nc6 {+4.09/23 9.0s} 15. Qa4 {-3.49/21 2.7s}
N6xd4+ {+4.69/23 8.9s} 16. cxd4 {-4.71/20 2.7s} P@d3+ {+4.42/30 9.6s}
17. Kd1 {-4.86/1 0.003s} Nxd4 {+5.16/28 9.1s} 18. Bxd3 {-5.55/27 2.7s}
P@c2+ {+5.57/33 9.6s} 19. Bxc2 {-4.15/20 2.8s} Bxc2+ {+4.89/32 9.6s}
20. Qxc2 {-3.99/27 3.0s} Nxc2 {+5.61/30 9.3s} 21. B@d3 {-2.61/23 2.8s}
Nb4 {+4.54/28 9.4s} 22. P@g6 {-3.34/27 2.9s} Nxd3 {+5.42/31 9.6s}
23. gxf7+ {-3.42/25 2.9s} Kxf7 {+5.44/27 9.2s} 24. N@e5+ {-5.27/23 2.8s}
Kf8 {+6.92/27 9.2s} 25. R@f7+ {-5.15/16 2.8s} Ke8 {+7.05/23 9.0s}
26. Nxd3 {-5.72/17 2.7s} B@e4 {+8.70/27 8.6s} 27. Rxg7 {-6.54/18 2.6s}
P@c2+ {+9.39/25 8.0s} 28. Kxc2 {-8.50/24 2.2s} Q@c4+ {+11.63/26 7.2s}
29. Kd1 {-8.46/23 2.2s} Qxd3+ {+10.86/24 7.4s} 30. N@d2 {-8.57/19 2.3s}
Bxf3+ {+14.62/25 6.5s} 31. Nxf3 {-15.68/18 1.9s} B@e2+ {+29.84/18 3.6s}
32. Ke1 {-27.60/1 0.001s} N@c2# {+M1/13 2.0s, Black mates} 0-1

[Event "No-Q-2400sim"]
[Site "?"]
[Date "2019.04.30"]
[Round "50"]
[White "CrazyAra-Dev-0.4.1-No-Q-2400sim"]
[Black "CrazyAra-Dev-0.4.1-No-Q-800sim"]
[Result "1-0"]
[PlyCount "73"]
[TimeControl "40/1200"]
[Variant "crazyhouse"]

1. c3 {book} b6 {book} 2. d4 {book} Bb7 {book} 3. f3 {-0.67/25 7.6s}
Nf6 {+0.71/24 2.4s} 4. e4 {-0.86/25 8.5s} Nxe4 {+1.47/20 2.6s}
5. fxe4 {-1.26/24 8.5s} Bxe4 {+1.46/18 2.6s} 6. N@g5 {-1.01/27 8.7s}
P@c2 {+1.21/19 2.6s} 7. Qh5 {-0.77/29 8.4s} Bg6 {+0.54/21 2.5s}
8. Qf3 {-0.81/28 8.8s} cxb1=Q {+0.98/27 2.6s} 9. Rxb1 {-0.69/26 8.4s}
e6 {+1.33/16 2.5s} 10. P@h5 {-1.02/27 8.6s} N@c2+ {+1.24/25 2.6s}
11. Kf2 {-0.99/26 8.6s} P@e3+ {+0.88/23 2.6s} 12. Bxe3 {-0.91/28 9.2s}
Nxe3 {+0.67/24 2.8s} 13. hxg6 {-0.98/26 8.7s} Qxg5 {+0.95/22 2.6s}
14. gxf7+ {-0.20/23 8.6s} Ke7 {+1.41/23 2.8s} 15. B@f4 {-1.21/23 8.6s}
N@g4+ {+1.19/20 2.6s} 16. Ke2 {-1.11/26 8.7s} B@a6+ {+1.88/19 2.6s}
17. Kd2 {-0.02/23 8.6s} Nxf1+ {-0.27/21 2.6s} 18. Rxf1 {+0.32/27 8.5s}
B@e3+ {-0.97/18 2.4s} 19. Qxe3 {+3.09/22 8.4s} Qb5 {-1.33/17 2.3s}
20. Bg5+ {+4.45/30 8.9s} Nf6 {-2.52/18 2.7s} 21. P@e5 {+5.19/24 8.9s}
Qxf1 {-4.26/19 2.7s} 22. exf6+ {+6.01/31 8.2s} gxf6 {-5.29/20 2.5s}
23. Bxf6+ {+6.02/27 8.3s} Qxf6 {-5.43/20 2.6s} 24. N@d5+ {+8.31/29 7.5s}
Kd8 {-6.09/20 2.5s} 25. Nxf6 {+7.39/27 8.2s} Kc8 {-5.06/18 2.5s}
26. Q@e8+ {+7.18/28 8.5s} B@d8 {-5.44/22 2.5s} 27. P@c6 {+6.74/24 8.8s}
Nxc6 {-7.97/22 2.6s} 28. Qxd7+ {+10.38/25 8.1s} Kb7 {-9.36/20 2.4s}
29. Qxc6+ {+11.36/24 7.6s} Kxc6 {-11.07/18 2.2s} 30. N@e5+ {+15.42/25 5.7s}
Kb7 {-12.88/22 1.9s} 31. P@c6+ {+18.40/23 5.6s} Kb8 {-15.48/22 1.7s}
32. Nfd7+ {+25.66/21 3.8s} Kc8 {-20.56/1 0.003s} 33. P@b7+ {+25.74/19 3.7s}
Bxb7 {-22.59/1 0.002s} 34. cxb7+ {+28.08/17 3.0s} Kxb7 {-24.25/1 0.002s}
35. B@c6+ {+29.63/15 2.9s} Ka6 {-26.94/14 0.71s} 36. B@b5+ {+32.87/13 2.5s}
Ka5 {-14.70/1 0.013s} 37. N@b3# {+M1/11 1.9s, White mates} 1-0

[Event "No-Q-2400sim"]
[Site "?"]
[Date "2019.04.30"]
[Round "50"]
[White "CrazyAra-Dev-0.4.1-No-Q-800sim"]
[Black "CrazyAra-Dev-0.4.1-No-Q-2400sim"]
[Result "0-1"]
[PlyCount "76"]
[TimeControl "40/1200"]
[Variant "crazyhouse"]

1. e4 {+0.57/16 2.2s} Nf6 {-0.53/24 7.6s} 2. Nc3 {+0.66/17 2.4s}
e5 {-0.59/25 8.4s} 3. Nf3 {+0.53/19 2.4s} Nc6 {-0.63/25 8.3s}
4. Bc4 {+0.72/20 2.6s} Be7 {-0.75/26 8.8s} 5. d4 {+1.08/18 2.6s}
exd4 {-0.93/22 8.8s} 6. Nxd4 {+0.91/19 2.7s} d5 {-0.52/25 9.1s}
7. Bxd5 {+0.47/18 2.6s} Nxd5 {+0.05/23 9.2s} 8. exd5 {+0.36/20 2.8s}
Nxd4 {+0.27/27 9.3s} 9. Qxd4 {+0.17/20 2.8s} B@f6 {+0.44/23 8.9s}
10. P@e5 {-0.41/22 2.8s} P@h3 {+0.85/31 9.3s} 11. Rg1 {-0.39/17 2.7s}
hxg2 {+0.63/29 9.0s} 12. N@f3 {-0.12/21 2.7s} N@h4 {+0.63/29 9.6s}
13. Nxh4 {-0.68/22 2.7s} Bxh4 {+0.85/25 9.1s} 14. N@f3 {-0.39/25 2.8s}
Bxf2+ {+0.55/27 9.4s} 15. Qxf2 {-0.76/22 2.9s} N@g4 {+0.35/23 9.2s}
16. Rxg2 {-0.09/17 2.8s} Nxf2 {+0.23/32 9.6s} 17. Rxf2 {+0.05/20 2.8s}
Bg4 {+0.69/25 8.8s} 18. e6 {-0.37/18 2.7s} O-O {+0.52/31 9.6s}
19. N@e5 {-0.25/27 2.9s} Bxf3 {+0.35/28 9.4s} 20. exf7+ {-0.24/26 2.9s}
Rxf7 {+1.28/29 9.7s} 21. Nxf7 {-0.08/28 3.1s} Q@g1+ {+1.20/27 9.4s}
22. R@f1 {+0.06/22 2.8s} N@g2+ {+1.70/29 9.7s} 23. Rxg2 {-0.41/24 2.9s}
Qxf1+ {+2.59/24 9.1s} 24. Kxf1 {-1.28/21 2.8s} Bxg2+ {+2.25/26 9.4s}
25. Kxg2 {-1.63/21 2.8s} P@h3+ {+2.24/22 9.1s} 26. Kxh3 {-2.23/18 2.6s}
R@f3+ {+3.66/23 8.7s} 27. B@g3 {-4.54/21 2.4s} Rxf7 {+3.67/21 8.7s}
28. B@e6 {-5.89/19 2.3s} N@g1+ {+6.16/27 8.9s} 29. Kg2 {-5.76/21 2.7s}
P@h3+ {+6.51/25 8.4s} 30. Bxh3 {-8.13/15 2.0s} Nxh3 {+6.51/24 8.6s}
31. N@f4 {-4.16/20 3.0s} Nxf4+ {+4.66/22 9.2s} 32. Bcxf4 {-4.24/18 2.9s}
P@f3+ {+5.51/22 9.6s} 33. Kxf3 {-4.54/18 3.0s} N@g5+ {+5.50/19 9.3s}
34. Kg2 {-5.63/17 2.9s} B@f3+ {+10.14/21 7.2s} 35. Kf2 {-8.29/16 2.2s}
Qxd5 {+12.46/19 7.2s} 36. Nxd5 {-13.97/16 2.0s} R@e2+ {+27.51/11 3.0s}
37. Kf1 {-24.63/9 0.63s} P@g2+ {+32.91/8 2.2s} 38. Kg1 {-15.50/1 0.013s}
Nh3# {+M1/11 1.9s, Black mates} 0-1
