# Supplementary material for: Learning to Play the Chess Variant Crazyhouse Above World Champion Level With Deep Neural Networks and Human Data
Source: Front Artif Intell. 2020 Apr 28;3:24. doi: 10.3389/frai.2020.00024 (PMC7861260; doi:10.3389/frai.2020.00024)
Supplement: Supplementary file 2 [file Data_Sheet_2.ZIP › with_q_pv_values/1600sim_vs_800sim_100_matches.pgn]

Score of CrazyAra-Dev-0.4.1-With-Q-1600sim vs CrazyAra-Dev-0.4.1-No-Q-800sim: 87 - 12 - 1 [0.875]
Elo difference: 338.04 +/- 110.92

100 of 100 games finished.


[Event "With-Q-1600sim"]
[Site "?"]
[Date "2019.04.29"]
[Round "1"]
[White "CrazyAra-Dev-0.4.1-With-Q-1600sim"]
[Black "CrazyAra-Dev-0.4.1-No-Q-800sim"]
[Result "1-0"]
[PlyCount "111"]
[TimeControl "40/1200"]
[Variant "crazyhouse"]

1. e4 {+0.60/18 5.2s} e5 {-0.64/15 2.8s} 2. Nf3 {+0.62/22 5.3s}
Nc6 {-0.59/21 2.5s} 3. Bc4 {+0.58/23 5.1s} Be7 {-0.37/20 2.6s}
4. d4 {+0.77/23 5.7s} exd4 {-0.82/22 2.6s} 5. Nxd4 {+0.78/23 5.6s}
Nxd4 {-0.63/20 2.5s} 6. Qxd4 {+0.51/24 5.9s} Bf6 {-0.24/22 2.8s}
7. e5 {+0.33/22 5.7s} N@c6 {-0.48/19 2.6s} 8. Qe3 {+0.49/24 5.9s}
Nxe5 {-0.24/19 2.8s} 9. P@f4 {+0.51/20 5.7s} d6 {-0.21/17 2.8s}
10. fxe5 {+0.72/19 5.8s} dxe5 {-0.27/19 2.8s} 11. N@f3 {+0.37/18 5.5s}
Bg4 {+0.32/16 2.7s} 12. Nc3 {+0.34/20 5.6s} P@d4 {+0.03/18 2.8s}
13. Qe4 {+0.52/21 5.8s} Bxf3 {-0.27/19 2.8s} 14. Qxf3 {+0.58/27 6.1s}
dxc3 {-0.49/23 2.9s} 15. bxc3 {+0.75/25 5.8s} P@b2 {+0.10/17 2.7s}
16. Bxf7+ {+0.83/24 6.1s} Kxf7 {-0.53/22 2.9s} 17. N@g5+ {+0.89/21 5.9s}
Ke7 {-0.66/20 2.8s} 18. B@a3+ {+0.63/22 5.9s} B@d6 {-0.98/18 2.8s}
19. Baxb2 {+1.29/22 5.8s} Nh6 {-0.40/18 2.8s} 20. Qxb7 {+1.56/19 5.9s}
N@c5 {-1.55/18 2.8s} 21. Qd5 {+1.87/21 5.8s} N@b6 {-1.47/19 2.8s}
22. Qc6 {+2.07/19 5.8s} P@b7 {-1.98/16 2.8s} 23. Qf3 {+1.21/21 6.0s}
Qd7 {-0.59/17 2.8s} 24. P@b4 {+1.58/20 6.1s} Ne6 {-1.19/19 3.0s}
25. Ne4 {+2.29/18 6.1s} Raf8 {-2.20/18 2.9s} 26. P@c5 {+2.75/21 6.2s}
Bh4 {-1.83/17 2.9s} 27. Qe2 {+1.87/23 6.4s} Nf4 {-1.53/21 3.1s}
28. Bxf4 {+1.38/26 6.5s} Rxf4 {-1.33/19 3.1s} 29. P@g3 {+1.46/25 6.6s}
Rxe4 {-1.48/20 3.1s} 30. Qxe4 {+1.30/23 6.3s} B@d2+ {-1.27/17 3.0s}
31. Kf1 {+1.78/24 6.4s} N@f6 {-1.34/23 3.1s} 32. Qe2 {+2.33/21 6.5s}
Bhg5 {-1.71/19 3.1s} 33. cxd6+ {+2.54/23 6.6s} cxd6 {-2.16/19 3.1s}
34. P@c5 {+2.91/21 6.3s} P@c7 {-2.40/18 3.0s} 35. cxb6 {+3.13/20 6.3s}
axb6 {-3.13/19 3.1s} 36. B@b3 {+3.96/18 6.2s} Rf8 {-2.79/14 2.9s}
37. N@e6 {+5.46/20 6.2s} P@d5 {-5.27/17 3.0s} 38. Nxf8 {+7.08/21 6.3s}
Kxf8 {-6.23/18 3.0s} 39. R@b8+ {+7.80/19 6.1s} N@e8 {-8.07/17 2.9s}
40. R@d8 {+7.52/18 6.1s} Qf7 {-5.68/19 3.0s} 41. N@h8 {+10.52/22 6.1s}
Qe7 {-11.42/21 2.9s} 42. Rxe8+ {+12.38/23 5.8s} Nxe8 {-11.76/20 3.0s}
43. N@g6+ {+15.82/23 6.1s} hxg6 {-15.68/20 3.0s} 44. Nxg6+ {+16.82/21 5.6s}
Kf7 {-15.14/18 3.0s} 45. Nxe7 {+17.18/19 5.5s} Kxe7 {-16.31/17 2.7s}
46. Bxd5 {+21.24/19 4.7s} N@d8 {-16.31/16 2.2s} 47. Rxd8 {+16.92/19 5.9s}
Kxd8 {-16.72/18 2.6s} 48. N@e6+ {+17.59/17 5.3s} Ke7 {-20.02/16 2.6s}
49. Q@d8+ {+29.13/17 4.1s} Kf7 {-27.12/1 0.003s} 50. Nxg5+ {+34.14/16 3.0s}
Kg6 {-32.30/13 1.1s} 51. Qxe8+ {+32.18/13 2.7s} Kxg5 {-35.54/12 1.3s}
52. h4+ {+38.03/11 2.3s} Kf5 {-35.08/10 1.1s} 53. Qe4+ {+43.35/9 2.3s}
Kf6 {-27.24/1 0.014s} 54. B@g5+ {+48.59/8 1.5s} Bxg5 {-27.12/1 0.014s}
55. hxg5+ {+45.33/7 1.4s} Kxg5 {-25.39/1 0.016s}
56. B@h4# {+M1/9 1.3s, White mates} 1-0

[Event "With-Q-1600sim"]
[Site "?"]
[Date "2019.04.29"]
[Round "1"]
[White "CrazyAra-Dev-0.4.1-No-Q-800sim"]
[Black "CrazyAra-Dev-0.4.1-With-Q-1600sim"]
[Result "0-1"]
[PlyCount "74"]
[TimeControl "40/1200"]
[Variant "crazyhouse"]

1. e4 {book} e5 {-0.63/20 4.9s} 2. Nf3 {+0.62/20 2.4s} Nc6 {-0.68/22 5.3s}
3. Bc4 {+0.57/22 2.6s} Be7 {-0.51/21 5.2s} 4. d4 {+0.89/20 2.6s}
exd4 {-0.68/26 5.8s} 5. Nxd4 {+0.77/21 2.7s} Nxd4 {-0.54/23 5.6s}
6. Qxd4 {+0.57/20 2.7s} Bf6 {-0.37/23 5.9s} 7. e5 {+0.33/22 2.8s}
N@c6 {-0.39/21 5.7s} 8. Qe3 {+0.76/19 2.7s} Nxe5 {-0.28/23 5.9s}
9. P@d4 {+0.36/20 2.8s} d6 {-0.29/21 5.8s} 10. dxe5 {+0.19/16 2.8s}
dxe5 {-1.02/25 5.8s} 11. N@f3 {+0.38/18 2.7s} Bg4 {+0.08/19 5.6s}
12. Nc3 {+0.34/17 2.8s} P@d4 {-0.07/24 5.9s} 13. Qe4 {+0.35/18 2.7s}
Bxf3 {-0.39/21 5.9s} 14. Qxf3 {+0.51/20 2.9s} dxc3 {-0.61/26 6.1s}
15. bxc3 {+0.78/17 2.8s} P@b2 {-0.30/24 5.9s} 16. Bxf7+ {+0.60/23 2.9s}
Kxf7 {-0.84/25 6.1s} 17. N@g5+ {+0.85/21 2.8s} Ke7 {-0.88/21 5.9s}
18. B@a3+ {+1.00/20 3.0s} c5 {0.00/20 5.8s} 19. Baxb2 {+0.19/19 2.8s}
B@c6 {-0.11/22 5.9s} 20. P@e4 {+0.12/17 2.7s} h6 {+0.45/20 6.0s}
21. P@f7 {-0.12/17 2.8s} hxg5 {+0.26/22 6.0s} 22. fxg8=Q {-0.10/21 2.9s}
Rxg8 {-0.04/24 6.1s} 23. N@g6+ {0.00/19 2.8s} Kd7 {+0.14/21 6.0s}
24. P@d5 {+0.39/20 2.9s} Ba4 {+0.71/22 5.9s} 25. Qf5+ {-1.66/21 2.8s}
Kc7 {+2.85/21 6.1s} 26. Nxe5 {-2.32/19 2.9s} N@h4 {+3.65/22 6.1s}
27. Qe6 {-4.05/20 3.0s} Nxg2+ {+4.32/22 6.0s} 28. Kf1 {-4.01/21 2.9s}
P@d6 {+5.59/22 5.9s} 29. P@c6 {-4.05/16 2.8s} N@f4 {+7.48/20 5.7s}
30. Qf7+ {-7.20/19 2.6s} P@e7 {+9.39/22 5.4s} 31. Bxf4 {-7.08/20 2.6s}
Nxf4 {+8.21/20 5.8s} 32. N@e6+ {-7.60/19 2.8s} Nxe6 {+8.16/21 6.0s}
33. Qxe6 {-8.22/17 3.0s} Bxe5 {+8.78/19 5.8s} 34. cxb7 {-9.95/18 2.7s}
P@g2+ {+14.70/18 4.6s} 35. Kxg2 {-13.43/15 2.3s} N@f4+ {+16.17/16 3.9s}
36. Kf3 {-19.13/15 1.6s} B@e2+ {+31.53/12 2.9s} 37. Ke3 {-36.00/6 0.63s}
N@c4# {+M1/9 1.2s, Black mates} 0-1

[Event "With-Q-1600sim"]
[Site "?"]
[Date "2019.04.29"]
[Round "2"]
[White "CrazyAra-Dev-0.4.1-With-Q-1600sim"]
[Black "CrazyAra-Dev-0.4.1-No-Q-800sim"]
[Result "1-0"]
[PlyCount "87"]
[TimeControl "40/1200"]
[Variant "crazyhouse"]

1. e4 {book} Nf6 {-0.55/15 2.3s} 2. Nc3 {+0.70/22 5.2s} e5 {-0.47/19 2.5s}
3. Nf3 {+0.66/24 5.6s} Nc6 {-0.54/19 2.5s} 4. Bc4 {+0.74/24 5.5s}
Be7 {-0.68/20 2.7s} 5. d4 {+0.99/22 5.8s} exd4 {-1.00/19 2.7s}
6. Nxd4 {+0.91/21 5.7s} d5 {-0.63/17 2.7s} 7. Nxc6 {+0.64/23 5.8s}
bxc6 {-0.79/22 2.8s} 8. exd5 {+0.78/21 5.7s} cxd5 {-0.71/21 2.8s}
9. Nxd5 {+1.37/21 5.9s} Nxd5 {-0.95/17 2.8s} 10. Bxd5 {+1.59/18 5.8s}
Be6 {-0.93/17 2.9s} 11. P@d7+ {+2.38/29 6.2s} Qxd7 {-1.26/18 2.7s}
12. N@e5 {+2.32/27 6.0s} P@e2 {-1.72/26 2.9s} 13. Qxe2 {+2.37/26 6.4s}
Qxd5 {-1.77/24 2.9s} 14. N@f4 {+2.47/24 6.1s} Qa5+ {-2.17/23 2.9s}
15. Bd2 {+2.67/25 6.3s} B@b4 {-1.84/20 2.9s} 16. P@c3 {+2.92/23 6.0s}
O-O {-2.36/22 3.0s} 17. Nxe6 {+2.56/25 6.2s} fxe6 {-3.14/21 3.0s}
18. P@f7+ {+2.95/25 6.1s} Rxf7 {-2.12/22 3.0s} 19. Nxf7 {+2.56/29 6.3s}
N@d4 {-1.19/18 2.9s} 20. B@h5 {+2.79/27 6.1s} P@g6 {-1.81/25 2.9s}
21. R@h8+ {+3.45/24 6.2s} Kxf7 {-2.81/1 0.003s} 22. Rxa8 {+3.17/23 6.0s}
Nxc2+ {-2.47/22 2.9s} 23. Kf1 {+3.75/22 6.0s} Qd5 {-2.26/15 2.8s}
24. Qf3+ {+2.85/19 5.9s} Qxf3 {-3.65/17 2.8s} 25. Bxf3 {+3.01/23 6.0s}
Q@b5+ {-3.04/15 2.7s} 26. P@e2 {+3.62/21 5.5s} N@e8 {-3.00/18 2.6s}
27. Rxe8 {+4.14/23 6.0s} Qxe8 {-3.88/22 3.0s} 28. N@e5+ {+4.16/21 5.8s}
Kg8 {-3.81/20 2.8s} 29. R@a8 {+4.75/23 5.8s} N@d8 {-5.16/22 2.7s}
30. Rxd8 {+4.67/25 5.8s} Bxd8 {-4.88/19 2.7s} 31. Q@f7+ {+5.27/31 6.0s}
Qxf7 {-5.15/23 2.6s} 32. Nxf7 {+5.15/29 5.8s} R@f8 {-5.01/19 2.6s}
33. Q@h8+ {+10.48/22 4.7s} Kxf7 {-7.72/1 0.002s} 34. N@e5+ {+10.50/19 4.5s}
Ke7 {-10.03/17 2.2s} 35. Qxg7+ {+12.70/19 4.9s} P@f7 {-12.64/15 2.4s}
36. P@f6+ {+13.19/17 4.7s} Kd6 {-12.22/16 2.2s} 37. Qxf8+ {+13.71/21 5.1s}
Kxe5 {-12.23/15 2.4s} 38. R@e4+ {+16.83/19 4.9s} Kxf6 {-16.20/14 2.0s}
39. Qxd8+ {+19.27/16 3.9s} Be7 {-19.52/13 1.8s} 40. B@g5+ {+20.56/13 3.8s}
Kg7 {-20.76/12 1.7s} 41. Qxe7 {+19.11/14 3.5s} N@g8 {-25.32/12 2.1s}
42. B@f6+ {+30.10/13 2.9s} Nxf6 {-28.66/1 0.002s} 43. Bxf6+ {+48.79/12 1.9s}
Kg8 {-45.07/1 0.002s} 44. N@h6# {+M1/8 1.2s, White mates} 1-0

[Event "With-Q-1600sim"]
[Site "?"]
[Date "2019.04.29"]
[Round "2"]
[White "CrazyAra-Dev-0.4.1-No-Q-800sim"]
[Black "CrazyAra-Dev-0.4.1-With-Q-1600sim"]
[Result "0-1"]
[PlyCount "80"]
[TimeControl "40/1200"]
[Variant "crazyhouse"]

1. e4 {book} e6 {book} 2. Nc3 {+0.90/17 2.3s} Nc6 {-0.66/25 5.1s}
3. d4 {+0.72/22 2.6s} d5 {-0.48/28 5.4s} 4. Nf3 {+0.91/19 2.5s}
dxe4 {-0.80/24 5.5s} 5. Nxe4 {+0.76/21 2.7s} Nf6 {-0.80/22 5.6s}
6. Neg5 {+0.72/19 2.6s} Qd5 {-0.53/25 5.5s} 7. Be2 {+0.82/22 2.6s}
P@g4 {-0.75/23 5.8s} 8. O-O {+1.11/21 2.7s} gxf3 {-0.91/21 5.7s}
9. Bxf3 {+0.99/19 2.8s} Qxf3 {-0.56/19 5.7s} 10. Nxf3 {+0.74/16 2.7s}
B@h5 {-0.69/17 5.6s} 11. P@e2 {+0.98/16 2.7s} Be7 {-0.60/16 5.6s}
12. c3 {+1.35/15 2.7s} h6 {-0.49/18 5.5s} 13. Bf4 {+0.82/17 2.7s}
Nd5 {+0.51/26 5.9s} 14. Bg3 {-0.65/22 2.8s} N@f4 {+0.53/28 6.0s}
15. P@e4 {-0.43/22 2.7s} Bxf3 {+1.27/28 6.3s} 16. exf3 {-1.08/27 3.0s}
N@e2+ {+1.24/26 6.1s} 17. Kh1 {-1.24/25 2.9s} Nxg2 {+1.32/28 6.4s}
18. exd5 {-1.20/23 3.0s} Ngf4 {+1.16/26 6.1s} 19. Rg1 {-1.05/20 2.9s}
exd5 {+1.21/24 6.3s} 20. Bxf4 {-0.84/20 2.9s} Nxf4 {+1.01/22 6.2s}
21. Rxg7 {-0.81/19 2.9s} B@f6 {+1.33/31 6.5s} 22. Rg3 {-1.46/22 3.1s}
P@g2+ {+1.43/23 6.2s} 23. Kg1 {-1.45/21 3.0s} P@h4 {+0.88/21 6.2s}
24. Rxg2 {-1.05/20 3.1s} Nxg2 {+0.96/20 6.2s} 25. Kxg2 {-2.29/18 3.0s}
Rg8+ {+0.87/22 6.1s} 26. P@g4 {-0.52/21 3.0s} h5 {+0.13/21 6.1s}
27. P@h7 {+0.19/19 2.9s} h3+ {+0.37/21 6.3s} 28. Kf1 {-0.26/19 3.0s}
Rxg4 {+1.39/24 6.3s} 29. fxg4 {-1.39/23 3.0s} P@g2+ {+1.29/28 6.5s}
30. Ke2 {-1.51/21 3.0s} Bxg4+ {+1.48/26 6.3s} 31. f3 {-1.33/22 2.9s}
Bxf3+ {+2.48/24 5.7s} 32. Kxf3 {-1.63/19 2.9s} R@f1+ {+1.66/22 6.1s}
33. B@f2 {-1.32/21 2.9s} g1=N+ {+9.13/25 4.0s} 34. Ke3 {-6.78/21 2.2s}
Bg5+ {+11.35/22 3.7s} 35. N@f4 {-6.63/21 2.0s} Bxf4+ {+14.63/19 2.4s}
36. Kxf4 {-10.17/21 1.5s} Rxf2+ {+13.58/19 3.1s} 37. Ke3 {-11.09/16 1.3s}
Bg5+ {+24.24/17 1.9s} 38. Kxf2 {-22.91/16 0.78s} B@e3+ {+23.44/15 1.8s}
39. Ke1 {-22.33/12 0.89s} P@f2+ {+40.43/13 1.4s} 40. Kf1 {-36.81/1 0.002s}
P@g2# {+M1/2 0.96s, Black mates} 0-1

[Event "With-Q-1600sim"]
[Site "?"]
[Date "2019.04.29"]
[Round "3"]
[White "CrazyAra-Dev-0.4.1-With-Q-1600sim"]
[Black "CrazyAra-Dev-0.4.1-No-Q-800sim"]
[Result "1-0"]
[PlyCount "81"]
[TimeControl "40/1200"]
[Variant "crazyhouse"]

1. e4 {book} e6 {book} 2. Nc3 {+0.92/21 5.0s} d5 {-0.91/22 2.4s}
3. exd5 {+1.00/22 5.3s} exd5 {-0.97/21 2.5s} 4. Bb5+ {+1.09/22 5.2s}
c6 {-0.97/21 2.6s} 5. Qe2+ {+0.78/25 5.6s} Be7 {-0.69/24 2.7s}
6. Ba4 {+0.97/23 5.5s} Nf6 {-1.00/22 2.6s} 7. d4 {+0.60/24 5.7s}
O-O {-0.60/22 2.8s} 8. P@h6 {+0.62/22 5.6s} gxh6 {-0.71/20 2.8s}
9. Bxh6 {+0.50/23 5.7s} Ng4 {-0.36/19 2.8s} 10. Bxf8 {+0.01/20 5.7s}
Qxf8 {+0.06/17 2.8s} 11. R@g3 {0.00/20 5.8s} P@g7 {+0.20/19 2.8s}
12. Rxg4 {-0.09/18 5.8s} Bxg4 {+0.17/17 2.8s} 13. Qxg4 {-0.29/21 6.0s}
R@g6 {+0.27/15 2.8s} 14. Qe2 {-0.32/18 5.7s} B@b4 {+0.59/15 2.7s}
15. B@d2 {-0.02/18 5.7s} Nd7 {+0.24/15 2.7s} 16. N@f4 {+0.15/20 5.8s}
Re8 {+0.09/17 2.8s} 17. P@e6 {+0.82/25 6.2s} fxe6 {-0.70/21 2.9s}
18. Nxg6 {+0.80/21 6.0s} hxg6 {-0.78/21 3.0s} 19. Qxe6+ {+0.77/24 6.0s}
P@f7 {-0.88/19 2.8s} 20. Qxd7 {+1.04/18 5.8s} N@c4 {-0.55/20 2.9s}
21. P@e6 {+1.49/23 6.1s} fxe6 {-1.09/17 2.9s} 22. N@g5 {+1.52/21 6.0s}
Bxg5 {-0.97/20 2.9s} 23. Bxg5 {+1.17/24 6.2s} N@e4 {-0.18/17 2.8s}
24. B@f7+ {+0.92/23 6.1s} Qxf7 {-0.88/21 3.0s} 25. Qxf7+ {+0.35/22 6.3s}
Kxf7 {-0.55/19 2.9s} 26. Nf3 {+0.88/18 5.9s} B@h5 {+0.29/17 2.9s}
27. Bxc6 {+2.10/22 5.9s} bxc6 {-2.01/17 2.9s} 28. P@d7 {+1.83/32 6.4s}
Bxc3+ {0.00/29 3.0s} 29. bxc3 {+3.06/29 6.3s} Q@e2+ {-0.01/28 3.0s}
30. Kxe2 {+2.56/1 0.002s} Bxf3+ {-2.59/26 3.1s} 31. Ke1 {+9.43/21 6.0s}
P@d2+ {-6.48/18 3.0s} 32. Bxd2 {+9.82/19 5.9s} N@d3+ {-8.33/17 2.9s}
33. cxd3 {+11.43/17 5.9s} N@c2+ {-7.58/14 2.9s} 34. Kf1 {-4.83/1 0.016s}
Ncxd2+ {-12.86/14 2.6s} 35. Kg1 {+9.77/1 0.012s} Re7 {-14.78/12 2.7s}
36. N@e5+ {+15.75/19 4.6s} Kf6 {-16.03/18 2.5s} 37. B@h4+ {+18.41/17 4.7s}
P@g5 {-15.64/16 2.1s} 38. d8=Q {+17.84/17 4.8s} gxh4 {-17.74/16 2.2s}
39. Qxe7+ {+25.03/17 3.8s} Kxe7 {-26.03/14 1.6s} 40. Q@f7+ {+42.00/17 2.6s}
Kd6 {-45.21/2 0.46s} 41. Qd7# {+M1/9 1.3s, White mates} 1-0

[Event "With-Q-1600sim"]
[Site "?"]
[Date "2019.04.29"]
[Round "3"]
[White "CrazyAra-Dev-0.4.1-No-Q-800sim"]
[Black "CrazyAra-Dev-0.4.1-With-Q-1600sim"]
[Result "0-1"]
[PlyCount "88"]
[TimeControl "40/1200"]
[Variant "crazyhouse"]

1. e4 {book} e5 {book} 2. Nf3 {book} Nc6 {-0.53/25 5.2s} 3. Bc4 {+0.58/20 2.4s}
Be7 {-0.48/26 5.6s} 4. d4 {+0.83/20 2.7s} exd4 {-0.74/24 5.7s}
5. Nxd4 {+0.76/21 2.7s} Nxd4 {-0.52/25 6.0s} 6. Qxd4 {+0.50/23 2.8s}
Bf6 {-0.27/23 5.7s} 7. e5 {+0.45/19 2.7s} N@c6 {-0.50/23 5.9s}
8. Qe3 {+0.58/20 2.8s} Nxe5 {-0.33/21 5.5s} 9. P@d4 {+0.25/18 2.7s}
d6 {-0.63/20 5.8s} 10. dxe5 {+0.32/20 2.7s} dxe5 {-0.30/19 5.6s}
11. N@d5 {+0.24/14 2.7s} P@e6 {+0.18/21 5.8s} 12. Nxf6+ {-0.36/17 2.8s}
Nxf6 {+0.13/18 5.8s} 13. Qxe5 {-0.86/15 2.7s} P@h3 {+0.94/25 5.8s}
14. B@f1 {+0.10/19 2.9s} N@h4 {+1.61/23 5.8s} 15. Rg1 {-1.19/21 2.7s}
hxg2 {+1.09/23 5.9s} 16. Bfe2 {-0.70/21 2.6s} P@f3 {+0.89/21 5.8s}
17. Bed3 {-0.84/20 2.9s} P@e4 {+0.79/26 5.9s} 18. Bxe4 {-0.93/18 2.8s}
Nxe4 {+0.65/21 5.9s} 19. Qxe4 {-0.90/18 2.8s} B@g6 {+0.66/26 5.9s}
20. Bb5+ {-0.07/17 2.8s} Bd7 {+1.08/20 6.1s} 21. Qxb7 {-0.61/19 2.9s}
O-O {+0.30/28 6.1s} 22. Bxd7 {-0.94/17 2.8s} Qxd7 {+1.13/18 5.9s}
23. N@e5 {-1.01/16 2.9s} Qd6 {+2.51/22 6.0s} 24. N@c4 {-0.97/16 2.8s}
Rab8 {+3.69/21 5.9s} 25. Qxa7 {-2.04/19 2.9s} B@c5 {+3.67/21 6.0s}
26. Qa4 {-6.09/18 2.7s} Rb4 {+7.54/25 5.6s} 27. Nxd6 {-7.35/24 2.6s}
Rxa4 {+7.63/25 5.4s} 28. Nc3 {-5.90/24 2.8s} Q@h1 {+11.95/23 5.7s}
29. Rxh1 {-11.98/18 2.7s} gxh1=Q+ {+12.90/21 4.9s} 30. B@f1 {-13.26/18 2.6s}
Ng2+ {+16.89/19 4.3s} 31. Kd2 {-16.64/17 1.7s} Qxf1 {+20.96/18 4.0s}
32. Q@h8+ {-13.93/17 1.8s} Kxh8 {+7.13/1 0.015s} 33. Nxg6+ {-14.87/16 2.4s}
hxg6 {+16.42/17 5.1s} 34. Q@h3+ {-15.14/14 2.5s} B@h6+ {+16.30/19 4.7s}
35. Qxh6+ {-14.32/18 1.9s} gxh6 {+15.42/17 5.1s} 36. P@g7+ {-12.25/16 2.4s}
Kxg7 {+16.70/18 4.7s} 37. B@e5+ {-15.35/16 2.2s} f6 {+18.16/20 4.8s}
38. Bxf6+ {-17.79/15 2.5s} Rxf6 {+20.76/18 5.0s} 39. Ne8+ {-18.39/14 2.2s}
Kf7 {+21.34/16 4.6s} 40. B@g8+ {-16.76/14 2.2s} Ke7 {+22.72/20 4.9s}
41. P@d6+ {-21.40/11 1.4s} cxd6 {+21.46/13 3.5s} 42. Nd5+ {-20.00/9 1.4s}
exd5 {+26.06/13 2.4s} 43. Kc3 {-25.97/10 1.3s} Q@c4+ {+50.68/10 1.9s}
44. Kd2 {-27.13/1 0.015s} Qfe2# {+M1/6 1.1s, Black mates} 0-1

[Event "With-Q-1600sim"]
[Site "?"]
[Date "2019.04.29"]
[Round "4"]
[White "CrazyAra-Dev-0.4.1-With-Q-1600sim"]
[Black "CrazyAra-Dev-0.4.1-No-Q-800sim"]
[Result "1-0"]
[PlyCount "101"]
[TimeControl "40/1200"]
[Variant "crazyhouse"]

1. e4 {book} e5 {book} 2. Nf3 {book} Nc6 {-0.57/20 2.4s} 3. Bc4 {+0.53/23 5.1s}
Be7 {-0.46/21 2.6s} 4. d4 {+0.76/23 5.7s} exd4 {-0.72/22 2.7s}
5. Nxd4 {+0.78/23 5.6s} Nxd4 {-0.60/22 2.8s} 6. Qxd4 {+0.50/24 6.0s}
Bf6 {-0.27/20 2.7s} 7. e5 {+0.32/22 5.6s} N@c6 {-0.37/21 2.8s}
8. Qe3 {+0.48/24 5.9s} Nxe5 {-0.30/19 2.7s} 9. P@f4 {+0.55/20 5.6s}
d6 {-0.26/20 2.8s} 10. fxe5 {+0.56/22 5.7s} dxe5 {-0.17/15 2.7s}
11. N@f3 {+0.28/18 5.5s} Bg4 {+0.20/17 2.6s} 12. Nc3 {+0.36/22 5.7s}
P@d4 {+0.04/19 2.8s} 13. Qe4 {+0.42/21 5.7s} Bxf3 {-0.27/19 2.7s}
14. Qxf3 {+0.60/27 6.2s} dxc3 {-0.48/23 2.9s} 15. bxc3 {+0.73/23 5.9s}
P@b2 {+0.06/17 2.8s} 16. Bxf7+ {+0.86/24 6.1s} Kxf7 {-0.54/22 2.9s}
17. N@g5+ {+0.94/21 5.9s} Ke7 {-0.65/20 2.8s} 18. B@a3+ {+0.63/22 5.9s}
B@d6 {-1.01/20 2.8s} 19. Baxb2 {+1.31/22 5.7s} Nh6 {-0.33/18 2.8s}
20. Qxb7 {+1.49/19 5.8s} N@c5 {-1.56/18 2.8s} 21. Qd5 {+1.82/21 5.8s}
N@b6 {-1.42/20 2.7s} 22. Qf3 {+1.28/19 5.9s} Nc4 {-0.22/18 2.8s}
23. h4 {+0.55/20 5.8s} P@d2+ {-0.03/15 2.8s} 24. Bxd2 {+0.05/20 6.0s}
Nxb2 {-0.10/19 2.9s} 25. O-O {-0.01/19 5.8s} B@g4 {-0.34/15 2.9s}
26. Qd5 {-0.18/24 6.2s} c6 {+0.67/20 3.0s} 27. Qxc6 {-0.72/22 6.2s}
Nc4 {+1.20/18 2.9s} 28. Bc1 {-0.20/21 5.9s} Rc8 {-0.75/16 2.8s}
29. Qb5 {+0.41/20 6.0s} Be2 {+0.06/19 2.9s} 30. Re1 {+0.61/26 6.3s}
a6 {+0.08/19 2.9s} 31. Qb4 {+0.40/19 6.1s} Rb8 {-0.27/18 3.0s}
32. Rxe2 {-0.20/22 6.3s} Rxb4 {-0.13/18 3.1s} 33. cxb4 {-0.27/20 6.2s}
Qd7 {+1.15/18 3.0s} 34. B@g3 {+1.49/24 6.4s} Ne6 {-1.25/20 3.1s}
35. Nxe6 {+1.47/21 6.4s} Qxe6 {-1.28/20 3.1s} 36. R@a7+ {+2.75/17 6.4s}
N@d7 {-2.82/15 3.0s} 37. N@c6+ {+3.33/17 6.3s} Kf8 {-2.72/16 3.1s}
38. Bxh6 {+2.65/24 6.4s} gxh6 {-2.61/15 3.0s} 39. N@f4 {+3.05/15 6.3s}
Qf5 {-2.60/15 3.1s} 40. Ra8+ {+3.32/18 6.5s} B@b8 {-3.10/17 3.0s}
41. Nxb8 {+4.63/17 6.4s} Nxb8 {-4.66/15 3.1s} 42. B@e6 {+5.77/21 6.3s}
N@h3+ {-3.87/14 3.0s} 43. Kh1 {+6.90/20 6.3s} Nxf4 {-6.16/18 2.9s}
44. Bxf5 {+7.79/24 6.1s} Nxe2 {-6.42/21 3.0s} 45. Rxb8+ {+9.25/22 5.8s}
Bxb8 {-8.27/21 2.8s} 46. P@e7+ {+15.09/19 4.0s} Bxe7 {-11.63/18 2.4s}
47. P@g7+ {+17.60/17 4.4s} Kxg7 {-17.23/15 1.7s} 48. N@h5+ {+21.22/19 2.8s}
Kf7 {-19.16/12 1.7s} 49. P@e6+ {+28.62/15 2.8s} Ke8 {-29.76/10 0.70s}
50. P@d7+ {+43.44/11 1.4s} Kd8 {-33.90/4 0.55s}
51. Q@c8# {+M1/7 1.1s, White mates} 1-0

[Event "With-Q-1600sim"]
[Site "?"]
[Date "2019.04.29"]
[Round "4"]
[White "CrazyAra-Dev-0.4.1-No-Q-800sim"]
[Black "CrazyAra-Dev-0.4.1-With-Q-1600sim"]
[Result "0-1"]
[PlyCount "42"]
[TimeControl "40/1200"]
[Variant "crazyhouse"]

1. e4 {book} e5 {book} 2. Nf3 {book} Nc6 {book} 3. Bb5 {book}
Nf6 {+0.39/19 5.2s} 4. Nc3 {-0.02/21 2.4s} Be7 {+0.13/22 5.5s}
5. d4 {+0.43/19 2.7s} exd4 {-0.17/27 5.9s} 6. Nxd4 {+0.16/21 2.7s}
Nxd4 {-0.15/26 5.8s} 7. Qxd4 {+0.15/23 2.8s} P@h3 {+0.06/24 5.6s}
8. Rg1 {-0.16/21 2.6s} hxg2 {+0.09/25 5.8s} 9. Be2 {+0.30/21 2.6s}
N@e6 {+0.17/22 5.7s} 10. Qd3 {-0.10/19 2.7s} P@d4 {+0.83/28 5.9s}
11. Nd5 {-0.61/24 2.8s} Nxd5 {+0.94/24 5.8s} 12. exd5 {-0.72/21 2.8s}
Bb4+ {+1.85/26 5.9s} 13. Kd1 {-1.57/21 2.8s} Qh4 {+1.95/20 5.5s}
14. dxe6 {-3.86/19 2.5s} Qxf2 {+4.88/22 5.2s} 15. exf7+ {-3.97/19 2.4s}
Qxf7 {+5.09/22 5.0s} 16. N@e4 {-4.42/17 2.4s} N@f2+ {+5.57/25 5.0s}
17. Nxf2 {+0.59/1 0.014s} Qxf2 {+6.01/24 4.8s} 18. Bh5+ {-5.35/17 2.3s}
P@g6 {+4.45/30 5.3s} 19. Qe4+ {-3.52/21 2.5s} P@e6 {+4.06/28 5.6s}
20. N@f3 {-3.86/27 2.7s} Qf1+ {+32.29/27 2.2s} 21. N@e1 {-32.84/4 0.61s}
N@f2# {+M1/4 1.0s, Black mates} 0-1

[Event "With-Q-1600sim"]
[Site "?"]
[Date "2019.04.29"]
[Round "5"]
[White "CrazyAra-Dev-0.4.1-With-Q-1600sim"]
[Black "CrazyAra-Dev-0.4.1-No-Q-800sim"]
[Result "1-0"]
[PlyCount "79"]
[TimeControl "40/1200"]
[Variant "crazyhouse"]

1. e4 {book} e5 {book} 2. Nf3 {book} Nc6 {book} 3. Bb5 {book}
Bc5 {-0.25/17 2.5s} 4. O-O {+0.72/25 5.3s} Nf6 {-0.64/20 2.5s}
5. d3 {+0.55/27 5.6s} O-O {-0.83/19 2.5s} 6. Nc3 {+0.74/21 5.2s}
d6 {-1.64/20 2.5s} 7. Bg5 {+0.85/25 5.8s} Bg4 {-1.03/23 2.7s}
8. Bxf6 {+1.16/28 5.8s} Qxf6 {-1.18/27 2.9s} 9. Nd5 {+0.63/31 6.1s}
Qh6 {-1.71/21 2.7s} 10. Bxc6 {+0.71/25 6.0s} bxc6 {-0.78/24 2.9s}
11. N@f5 {+0.88/26 6.3s} Bxf5 {-1.40/22 2.8s} 12. Ne7+ {+0.83/26 5.9s}
Kh8 {-1.44/1 0.003s} 13. Nxf5 {+0.59/27 6.0s} Bxf2+ {+0.23/25 2.9s}
14. Kh1 {+0.06/27 6.0s} N@g3+ {+0.40/23 2.9s} 15. Nxg3 {-0.20/1 0.003s}
Bxg3 {-0.18/21 2.9s} 16. B@g5 {+0.70/24 5.9s} Qxh2+ {-0.36/20 2.8s}
17. Nxh2 {+1.81/1 0.015s} Bxh2 {-0.12/18 3.0s} 18. N@h5 {+1.04/19 6.0s}
B@f4 {-0.50/16 2.9s} 19. Qg4 {+1.49/21 5.6s} P@g6 {-1.17/17 2.8s}
20. N@h6 {+1.96/27 5.9s} B@g8 {-1.30/26 3.0s} 21. Bxf4 {+0.91/25 6.2s}
Bxf4 {-1.27/20 3.0s} 22. B@f6 {+0.57/20 6.2s} N@e8 {-0.27/19 3.0s}
23. Rxf4 {+0.70/21 6.1s} gxf6 {-0.10/17 2.9s} 24. B@e7 {+1.21/18 5.9s}
P@g7 {-0.91/18 2.9s} 25. Nxg7 {+0.88/28 6.4s} exf4 {-1.01/18 2.9s}
26. P@f2 {+1.09/26 6.1s} Nxg7 {-0.71/25 3.1s} 27. Bxf6 {+0.90/25 6.4s}
N@e8 {-0.23/23 3.0s} 28. Bxg7+ {+0.42/22 6.3s} Nxg7 {-0.47/21 3.1s}
29. Q@f6 {+0.94/23 6.3s} N@e6 {-0.67/22 3.0s} 30. Nxg8 {+0.31/19 6.1s}
B@e5 {+0.34/17 3.1s} 31. B@c3 {+0.24/24 6.4s} Bxf6 {-0.21/20 3.1s}
32. Bxf6 {+0.01/24 6.3s} Rxg8 {-0.63/15 2.9s} 33. N@h6 {+0.13/19 6.2s}
Raf8 {-0.12/16 3.1s} 34. Nxg8 {-0.08/19 6.1s} Rxg8 {+0.32/18 3.0s}
35. B@d4 {+0.17/20 6.3s} B@g3 {-0.45/17 2.9s} 36. Bxg7+ {+1.81/22 5.6s}
Nxg7 {-1.66/21 2.8s} 37. R@h3 {+2.11/20 5.5s} Bxf2 {-1.45/20 2.6s}
38. N@g5 {+14.01/13 3.4s} N@g3+ {-12.37/11 1.9s} 39. Qxg3 {+17.66/10 3.3s}
fxg3 {-33.40/8 1.7s} 40. Nxf7# {+M1/1 0.94s, White mates} 1-0

[Event "With-Q-1600sim"]
[Site "?"]
[Date "2019.04.29"]
[Round "5"]
[White "CrazyAra-Dev-0.4.1-No-Q-800sim"]
[Black "CrazyAra-Dev-0.4.1-With-Q-1600sim"]
[Result "1-0"]
[PlyCount "67"]
[TimeControl "40/1200"]
[Variant "crazyhouse"]

1. e4 {book} e5 {book} 2. Nf3 {book} Nc6 {book} 3. Bc4 {book}
Be7 {-0.49/23 5.2s} 4. d4 {+0.93/20 2.6s} exd4 {-0.68/25 5.7s}
5. Nxd4 {+0.76/21 2.7s} Nxd4 {-0.56/23 5.6s} 6. Qxd4 {+0.59/20 2.7s}
Bf6 {-0.39/23 6.0s} 7. e5 {+0.33/22 2.9s} N@c6 {-0.37/21 5.7s}
8. Qe3 {+0.70/19 2.7s} Nxe5 {-0.26/21 5.8s} 9. P@d4 {+0.33/20 2.8s}
d6 {-0.31/21 5.7s} 10. dxe5 {+0.22/16 2.7s} dxe5 {-1.05/25 5.7s}
11. N@d5 {+0.34/19 2.7s} P@e6 {+0.32/21 5.9s} 12. Nxf6+ {-0.35/19 2.8s}
Nxf6 {+0.01/22 5.8s} 13. B@g5 {+0.29/21 2.8s} P@e7 {+0.22/20 5.6s}
14. O-O {+0.23/17 2.7s} O-O {-0.28/17 5.6s} 15. Qxe5 {+0.03/18 2.7s}
P@h3 {-0.32/24 5.8s} 16. Qg3 {+0.42/19 2.8s} hxg2 {-0.39/26 6.1s}
17. Qxg2 {+1.08/22 3.0s} P@g4 {-0.93/21 6.0s} 18. Bxf6 {+1.00/20 2.9s}
exf6 {-1.14/23 6.1s} 19. Qxg4 {+1.27/20 2.9s} B@g6 {-1.13/23 5.8s}
20. P@h6 {+1.52/19 2.9s} e5 {-1.52/25 6.1s} 21. P@e6 {+2.16/25 3.0s}
Bxe6 {-1.73/26 6.2s} 22. Bxe6 {+1.70/25 3.0s} P@h5 {-1.69/25 6.3s}
23. Qg2 {+2.16/21 3.1s} gxh6 {-2.02/21 6.2s} 24. N@f5 {+3.68/20 2.9s}
fxe6 {-3.60/27 6.0s} 25. Nxh6+ {+4.01/24 2.8s} Kg7 {-4.09/30 5.8s}
26. N@f5+ {+3.28/26 2.9s} exf5 {-5.88/31 5.8s} 27. Nxf5+ {+4.44/27 2.9s}
Kg8 {-4.19/26 5.8s} 28. B@c4+ {+6.23/15 2.8s} B@f7 {-6.08/19 5.6s}
29. P@e7 {+7.23/19 2.7s} P@h3 {-6.23/18 5.4s} 30. exd8=Q {+10.51/18 2.4s}
N@e8 {-7.91/19 4.2s} 31. Qxg6+ {+16.27/18 2.1s} hxg6 {-18.61/12 2.5s}
32. Bxf7+ {+20.71/11 1.1s} Rxf7 {-19.33/10 2.0s} 33. Nh6+ {+26.65/9 0.78s}
Kh7 {-30.48/10 1.1s} 34. Q@g8# {+M1/9 0.47s, White mates} 1-0

[Event "With-Q-1600sim"]
[Site "?"]
[Date "2019.04.29"]
[Round "6"]
[White "CrazyAra-Dev-0.4.1-With-Q-1600sim"]
[Black "CrazyAra-Dev-0.4.1-No-Q-800sim"]
[Result "1-0"]
[PlyCount "67"]
[TimeControl "40/1200"]
[Variant "crazyhouse"]

1. e4 {book} e5 {book} 2. Nf3 {book} Nc6 {book} 3. Bc4 {book}
Be7 {-0.40/20 2.5s} 4. d4 {+0.72/23 5.4s} exd4 {-0.79/22 2.7s}
5. Nxd4 {+0.66/26 6.1s} Nxd4 {-0.60/20 2.6s} 6. Qxd4 {+0.50/24 5.8s}
Bf6 {-0.22/22 2.8s} 7. e5 {+0.42/24 6.0s} N@c6 {-0.49/19 2.7s}
8. Qe3 {+0.58/22 5.7s} Nxe5 {-0.23/19 2.8s} 9. P@d4 {+0.38/21 5.7s}
d6 {-0.18/17 2.8s} 10. dxe5 {+0.28/19 5.7s} dxe5 {-0.24/19 2.8s}
11. Qb3 {+1.87/23 5.7s} P@e6 {-1.81/17 2.7s} 12. Nc3 {+2.28/22 5.6s}
P@d5 {-2.21/19 2.7s} 13. Bb5+ {+2.30/21 5.6s} P@c6 {-2.03/19 2.7s}
14. Be2 {+2.07/19 5.6s} Ne7 {-1.88/17 2.6s} 15. N@h5 {+1.54/19 5.7s}
Nf5 {-1.37/17 2.6s} 16. N@g4 {+1.49/16 5.5s} Rg8 {-1.15/15 2.6s}
17. Be3 {+1.84/18 5.5s} d4 {-1.66/17 2.7s} 18. Ne4 {+1.89/23 5.9s}
dxe3 {-1.61/20 2.7s} 19. Nexf6+ {+2.38/24 6.1s} gxf6 {-2.19/23 2.9s}
20. Ngxf6+ {+2.32/22 5.9s} Kf8 {-1.73/21 2.8s} 21. Nxh7+ {+2.40/25 6.3s}
Ke7 {-2.08/23 3.0s} 22. B@f6+ {+2.46/28 6.2s} Ke8 {-1.94/20 2.9s}
23. Bxd8 {+2.71/27 6.3s} exf2+ {-2.28/22 3.0s} 24. Kd1 {+2.73/25 6.0s}
Kxd8 {-2.00/17 2.8s} 25. Qd3+ {+3.08/19 6.0s} B@d4 {-2.93/18 2.9s}
26. N7f6 {+2.98/21 5.9s} N@e3+ {-2.88/16 2.9s} 27. Kc1 {+3.53/22 5.8s}
P@a3 {-3.28/18 2.8s} 28. Qxa3 {+5.19/20 5.5s} B@e7 {-4.94/18 2.5s}
29. Nxg8 {+8.25/23 4.6s} Bxa3 {-8.92/18 2.3s} 30. R@e8+ {+12.37/18 2.6s}
Kxe8 {-10.33/16 1.3s} 31. Ngf6+ {+17.93/15 1.7s} Ke7 {-15.27/15 0.76s}
32. Q@e8+ {+15.04/14 1.8s} Kd6 {-1.08/1 0.013s} 33. Ne4+ {+20.54/11 1.3s}
Kd5 {-1.41/1 0.014s} 34. Nhf6# {+M1/10 1.1s, White mates} 1-0

[Event "With-Q-1600sim"]
[Site "?"]
[Date "2019.04.29"]
[Round "6"]
[White "CrazyAra-Dev-0.4.1-No-Q-800sim"]
[Black "CrazyAra-Dev-0.4.1-With-Q-1600sim"]
[Result "0-1"]
[PlyCount "58"]
[TimeControl "40/1200"]
[Variant "crazyhouse"]

1. e4 {book} e5 {book} 2. Nf3 {book} Nc6 {book} 3. Bc4 {book} Bc5 {book}
4. O-O {+0.99/19 2.5s} Nf6 {-0.92/24 5.3s} 5. d3 {+0.87/23 2.6s}
O-O {-0.85/28 5.5s} 6. Bg5 {+0.55/21 2.5s} Be7 {+0.20/24 5.3s}
7. c3 {+0.04/21 2.6s} d6 {0.00/23 5.6s} 8. Nbd2 {+0.03/19 2.4s}
Bg4 {-0.06/21 5.1s} 9. h3 {+0.16/19 2.5s} Bh5 {-0.20/20 5.3s}
10. a4 {+0.31/18 2.5s} h6 {-0.15/19 5.1s} 11. Bh4 {+0.41/16 2.6s}
Kh8 {-0.19/15 5.2s} 12. b4 {+0.17/14 2.5s} a6 {+0.14/16 5.3s}
13. Qb3 {-0.11/15 2.6s} Nxe4 {+1.19/28 5.9s} 14. Nxe4 {-0.67/21 2.9s}
Bxh4 {+0.86/26 6.0s} 15. Nxh4 {-1.28/25 2.9s} Qxh4 {+2.53/28 5.8s}
16. B@g3 {-1.21/25 2.9s} N@f3+ {+2.44/24 5.9s} 17. Kh1 {-2.43/19 2.7s}
P@e2 {+3.89/31 5.8s} 18. Rfb1 {-3.88/27 2.5s} B@d1 {+9.71/18 3.7s}
19. N@g1 {-6.61/16 2.1s} Bxb3 {+9.67/24 5.1s} 20. Nxf3 {-8.68/23 2.4s}
Qxh3+ {+14.22/28 5.6s} 21. gxh3 {-14.29/25 2.5s} Bxf3+ {+14.60/28 5.5s}
22. N@g2 {-13.72/23 2.4s} Bxc4 {+14.72/24 5.7s} 23. dxc4 {-15.86/23 2.9s}
Bxg2+ {+18.11/24 5.0s} 24. Kxg2 {-16.04/22 2.4s} P@f3+ {+19.60/22 4.5s}
25. Kxf3 {-19.93/21 1.7s} N@d4+ {+22.00/21 3.8s} 26. cxd4 {-18.96/19 1.8s}
Nxd4+ {+21.51/19 3.7s} 27. Ke3 {-19.51/18 1.5s} Q@f3+ {+21.56/19 3.8s}
28. Kd2 {-14.56/1 0.014s} N@b3+ {+23.59/16 4.0s} 29. Ke1 {-31.57/14 1.7s}
Nc2# {+M1/12 2.0s, Black mates} 0-1

[Event "With-Q-1600sim"]
[Site "?"]
[Date "2019.04.29"]
[Round "7"]
[White "CrazyAra-Dev-0.4.1-With-Q-1600sim"]
[Black "CrazyAra-Dev-0.4.1-No-Q-800sim"]
[Result "1-0"]
[PlyCount "125"]
[TimeControl "40/1200"]
[Variant "crazyhouse"]

1. e4 {book} e5 {book} 2. Nf3 {book} Nc6 {book} 3. Bc4 {book} Bc5 {book}
4. O-O {+0.91/26 5.3s} Nf6 {-0.92/21 2.5s} 5. Nc3 {+1.23/29 5.7s}
O-O {-1.02/24 2.6s} 6. d3 {+1.14/25 5.6s} d6 {-1.15/20 2.5s}
7. Bg5 {+1.28/29 5.7s} h6 {-1.19/24 2.7s} 8. Bxf6 {+1.40/29 5.6s}
Qxf6 {-1.37/18 2.7s} 9. Nd5 {+1.13/22 5.6s} Qd8 {-1.44/18 2.7s}
10. Qd2 {+1.92/17 5.3s} Kh7 {-1.35/14 2.5s} 11. N@g5+ {+0.44/20 5.5s}
Kh8 {-0.37/17 2.6s} 12. c3 {+0.13/20 5.5s} hxg5 {+0.72/22 2.7s}
13. Nxg5 {+0.17/28 5.8s} B@f4 {+0.05/22 2.8s} 14. Nxf7+ {+0.69/25 5.8s}
Rxf7 {-0.43/21 2.8s} 15. Nxf4 {+0.73/23 5.8s} Rxf4 {-0.44/19 2.7s}
16. B@g3 {+0.89/18 5.5s} Rf8 {-0.83/17 2.7s} 17. Kh1 {+1.12/20 5.6s}
Na5 {-0.79/17 2.7s} 18. P@e6 {+1.35/22 5.7s} Nxc4 {-1.02/21 2.8s}
19. dxc4 {+0.35/23 5.9s} B@g6 {+0.46/17 2.8s} 20. P@h6 {+0.18/24 5.8s}
Bxe6 {+0.63/20 2.8s} 21. hxg7+ {+0.54/29 6.2s} Kxg7 {+0.15/22 2.8s}
22. Bxe5+ {+1.20/19 5.8s} dxe5 {-1.40/24 2.9s} 23. P@h6+ {+1.76/29 6.3s}
Kf7 {-0.99/23 2.8s} 24. Qxd8 {+1.56/27 6.3s} Raxd8 {-1.40/25 3.1s}
25. Q@g7+ {+1.91/26 6.6s} Ke8 {-1.08/1 0.012s} 26. Qxg6+ {+1.84/23 6.2s}
B@f7 {-1.23/19 3.0s} 27. N@g7+ {+2.00/24 6.4s} Kd7 {-1.74/20 3.0s}
28. Nxe6 {+2.09/19 6.2s} Bxg6 {-2.08/18 3.0s} 29. Nxc5+ {+2.23/22 6.2s}
Kc8 {-2.47/20 3.0s} 30. B@h3+ {+2.73/21 6.2s} Kb8 {-2.50/19 3.0s}
31. P@e7 {+2.76/20 6.4s} P@f3 {-2.77/19 3.1s} 32. gxf3 {+4.23/20 6.2s}
N@g4 {-1.16/22 2.9s} 33. exd8=Q+ {+1.92/23 6.1s} Rxd8 {-1.82/22 3.1s}
34. fxg4 {+3.05/25 6.4s} Bxe4+ {-1.79/20 3.1s} 35. B@g2 {+3.49/24 6.8s}
P@f3 {-3.09/22 3.4s} 36. N@d7+ {+4.51/32 7.0s} Ka8 {-3.89/21 3.3s}
37. Nxe4 {+4.29/21 6.8s} fxg2+ {-4.40/29 3.3s} 38. Bxg2 {+4.85/27 6.7s}
P@h3 {-3.79/19 3.3s} 39. B@f3 {+4.74/26 6.8s} hxg2+ {-4.59/25 3.2s}
40. Bxg2 {+5.35/28 6.7s} P@h3 {-4.03/23 3.2s} 41. Bxh3 {+6.18/26 6.7s}
B@f3+ {-6.12/25 3.2s} 42. B@g2 {+6.75/22 6.7s} Bxg2+ {-6.33/23 3.2s}
43. Bxg2 {+6.82/22 6.6s} B@h3 {-6.26/19 3.2s} 44. Bxh3 {+8.11/20 6.8s}
B@f3+ {-7.47/18 3.2s} 45. B@g2 {+8.44/19 6.8s} Bxg2+ {-8.58/17 3.3s}
46. Bxg2 {+8.36/19 6.4s} N@f4 {-8.46/14 3.2s} 47. P@c6 {+12.38/20 6.2s}
Q@a6 {-8.24/14 2.8s} 48. P@e7 {+9.91/15 6.4s} Rb8 {-9.84/16 3.1s}
49. R@d8 {+12.41/15 5.9s} Q@c8 {-11.68/14 2.6s} 50. Rxc8 {+10.86/18 5.9s}
Rxc8 {-9.54/15 2.7s} 51. B@b5 {+10.18/20 6.5s} B@h3 {-5.74/19 3.1s}
52. B@f3 {+6.22/20 6.4s} Bxg2+ {-4.27/19 3.0s} 53. Bxg2 {+8.64/18 6.4s}
B@h3 {-6.05/19 3.2s} 54. Bxh3 {+8.04/18 6.3s} Nxh3 {-5.90/14 3.1s}
55. B@g2 {+12.23/17 6.4s} N@d3 {-9.44/15 3.0s} 56. Bxh3 {+14.57/15 6.6s}
B@f3+ {-14.20/14 3.2s} 57. B@g2 {+14.40/15 6.7s} Bxg2+ {-14.84/12 3.2s}
58. Bxg2 {+16.37/13 6.7s} Nxf2+ {-17.23/10 3.2s} 59. Rxf2 {+19.41/13 6.2s}
Qxb5 {-19.54/12 3.2s} 60. cxb5 {+21.17/16 6.1s} R@g1+ {-20.75/12 3.0s}
61. Kxg1 {+24.98/15 5.2s} B@e3 {-43.80/13 2.4s} 62. cxb7+ {+44.68/9 2.1s}
Kxb7 {-26.28/1 0.016s} 63. Q@c6# {+M1/11 1.7s, White mates} 1-0

[Event "With-Q-1600sim"]
[Site "?"]
[Date "2019.04.29"]
[Round "7"]
[White "CrazyAra-Dev-0.4.1-No-Q-800sim"]
[Black "CrazyAra-Dev-0.4.1-With-Q-1600sim"]
[Result "0-1"]
[PlyCount "88"]
[TimeControl "40/1200"]
[Variant "crazyhouse"]

1. d4 {book} d5 {-0.41/19 4.8s} 2. Bf4 {+0.72/18 2.4s} Bf5 {-0.58/21 5.2s}
3. e3 {+0.65/20 2.6s} e6 {-0.64/21 5.3s} 4. Bd3 {+0.74/18 2.6s}
Bg6 {-0.67/23 5.5s} 5. Ne2 {+0.70/24 2.6s} Bd6 {-0.69/27 5.3s}
6. O-O {+0.58/23 2.5s} Ne7 {-0.57/25 5.5s} 7. Nbc3 {+0.53/23 2.6s}
O-O {-0.59/22 5.3s} 8. Bxd6 {+1.06/20 2.5s} cxd6 {-0.85/21 5.6s}
9. Nf4 {+0.93/19 2.6s} Nbc6 {-1.04/22 5.4s} 10. B@h4 {+1.29/18 2.6s}
Qe8 {-1.28/23 5.6s} 11. Bxe7 {+0.20/18 2.5s} Qxe7 {-0.49/24 5.8s}
12. Ncxd5 {+0.37/18 2.8s} exd5 {-0.45/24 6.2s} 13. Nxd5 {+0.15/22 2.9s}
Qg5 {-0.13/22 5.9s} 14. Bxg6 {+0.40/17 2.8s} hxg6 {-0.42/22 5.9s}
15. B@f3 {+0.77/19 2.9s} B@e6 {-0.31/19 5.8s} 16. P@f4 {+0.09/17 2.8s}
N@h3+ {+0.86/30 6.4s} 17. Kh1 {-0.91/1 0.003s} Qxd5 {+1.11/26 6.0s}
18. Bxd5 {-1.17/23 2.9s} Bxd5 {+1.24/27 6.3s} 19. P@f3 {-1.88/19 2.8s}
B@e6 {+3.55/22 6.0s} 20. N@g1 {-2.61/19 2.8s} N@h4 {+5.21/20 6.0s}
21. Q@g3 {-5.20/18 2.8s} Nxg2 {+6.29/22 5.9s} 22. Qxg2 {-6.31/19 2.8s}
P@g4 {+8.18/22 6.1s} 23. e4 {-7.26/16 2.9s} Nxf4 {+9.13/20 6.0s}
24. exd5 {-9.28/18 2.8s} P@h3 {+11.58/20 5.5s} 25. Nxh3 {-10.87/18 2.4s}
gxh3 {+11.19/22 6.0s} 26. Rg1 {-9.57/20 2.7s} hxg2+ {+9.61/21 6.3s}
27. Rxg2 {-12.14/1 0.015s} B@h3 {+9.62/23 6.3s} 28. B@f1 {-9.75/17 2.9s}
Nxg2 {+9.45/18 6.3s} 29. dxe6 {-7.30/20 3.0s} Nf4 {+7.32/27 6.4s}
30. P@g2 {-6.76/18 3.1s} B@e2 {+7.30/19 6.2s} 31. N@g5 {-5.03/19 2.9s}
Bxd1 {+6.86/28 6.4s} 32. exf7+ {-6.68/21 2.9s} Kh8 {+7.51/26 6.3s}
33. Nxh3 {-6.83/22 2.8s} R@e1 {+8.72/24 6.1s} 34. Nxf4 {-6.93/23 3.0s}
Rxf1+ {+8.06/28 5.8s} 35. B@g1 {-6.82/21 3.0s} Rxg1+ {+10.30/27 4.9s}
36. Kxg1 {-7.27/1 0.003s} Q@e1+ {+8.95/24 5.4s} 37. R@f1 {-8.45/23 2.5s}
Qxf1+ {+12.01/23 4.7s} 38. Kxf1 {-11.67/1 0.015s} R@h1+ {+13.46/21 4.9s}
39. B@g1 {-13.65/20 2.6s} B@e2+ {+19.82/22 4.2s} 40. Nxe2 {-18.00/18 2.2s}
Bxe2+ {+19.86/20 4.4s} 41. Kxe2 {-19.10/16 2.3s} Nxd4+ {+21.70/22 3.8s}
42. Kd3 {-22.00/17 1.7s} Q@e2+ {+21.62/17 3.5s} 43. Kxd4 {-21.40/14 1.8s}
B@e5+ {+22.84/21 2.9s} 44. Kd5 {-23.75/1 0.002s}
N@c7# {+M1/12 2.2s, Black mates} 0-1

[Event "With-Q-1600sim"]
[Site "?"]
[Date "2019.04.29"]
[Round "8"]
[White "CrazyAra-Dev-0.4.1-With-Q-1600sim"]
[Black "CrazyAra-Dev-0.4.1-No-Q-800sim"]
[Result "1-0"]
[PlyCount "73"]
[TimeControl "40/1200"]
[Variant "crazyhouse"]

1. d4 {book} d5 {-0.41/16 2.3s} 2. Bf4 {+0.71/20 5.0s} Bf5 {-0.54/19 2.5s}
3. e3 {+0.68/23 5.6s} e6 {-0.64/18 2.5s} 4. Bd3 {+0.75/22 5.3s}
Bg6 {-0.54/19 2.6s} 5. Ne2 {+0.75/28 5.5s} Bd6 {-0.66/23 2.5s}
6. O-O {+0.67/26 5.3s} Ne7 {-0.50/25 2.7s} 7. Nbc3 {+0.56/25 5.4s}
O-O {-0.58/22 2.5s} 8. Bxd6 {+0.84/20 5.3s} cxd6 {-0.82/21 2.6s}
9. Nf4 {+1.05/22 5.5s} Nbc6 {-1.03/18 2.5s} 10. B@h4 {+1.53/22 5.4s}
Qd7 {-1.13/18 2.7s} 11. Ncxd5 {+2.39/27 6.2s} Nxd5 {-2.16/24 2.9s}
12. Nxd5 {+2.17/26 6.1s} exd5 {-2.21/22 2.8s} 13. P@f6 {+2.17/28 6.2s}
gxf6 {-1.85/25 3.0s} 14. Bxf6 {+1.94/26 6.0s} P@g7 {-1.85/21 2.8s}
15. Bxg7 {+1.92/27 6.1s} Kxg7 {-1.84/23 2.9s} 16. P@g5 {+1.90/22 5.9s}
f6 {-1.60/19 2.8s} 17. Bxg6 {+2.24/27 6.2s} hxg6 {-2.10/22 3.0s}
18. B@h6+ {+2.30/25 6.0s} Kf7 {-2.22/20 2.8s} 19. Bxf8 {+4.12/28 6.3s}
Rxf8 {-3.47/22 2.9s} 20. R@h7+ {+4.93/26 6.0s} B@g7 {-4.26/22 2.9s}
21. P@h6 {+5.53/26 6.0s} B@h8 {-5.19/23 3.0s} 22. hxg7 {+5.19/27 6.2s}
Bxg7 {-5.19/23 2.9s} 23. gxf6 {+5.99/25 6.1s} Kxf6 {-5.57/24 2.9s}
24. B@h4+ {+6.54/23 5.9s} P@g5 {-5.93/19 2.9s} 25. Bxg5+ {+5.74/21 6.1s}
Kxg5 {-5.99/20 3.0s} 26. f4+ {+5.65/20 6.0s} Kf6 {-7.16/17 2.8s}
27. P@e5+ {+7.52/21 6.1s} Kf7 {-6.73/20 2.9s} 28. P@f6 {+7.91/20 6.0s}
B@h6 {-7.29/18 2.9s} 29. fxg7 {+8.92/21 6.2s} Bxg7 {-8.56/18 3.0s}
30. N@g5+ {+9.50/19 6.1s} Ke8 {-8.40/20 2.9s} 31. B@e6 {+10.05/20 6.2s}
Qe7 {-9.03/16 3.0s} 32. exd6 {+11.20/18 6.1s} Qxd6 {-10.88/15 2.9s}
33. Rxg7 {+11.99/18 5.9s} B@f6 {-12.31/15 2.8s} 34. P@d7+ {+13.42/17 5.6s}
Kd8 {-13.00/15 2.5s} 35. Nf7+ {+17.07/20 4.5s} Rxf7 {-16.77/16 2.0s}
36. Rxf7 {+19.91/19 3.4s} Qxe6 {-27.56/17 1.6s}
37. R@c8# {+M1/11 1.1s, White mates} 1-0

[Event "With-Q-1600sim"]
[Site "?"]
[Date "2019.04.29"]
[Round "8"]
[White "CrazyAra-Dev-0.4.1-No-Q-800sim"]
[Black "CrazyAra-Dev-0.4.1-With-Q-1600sim"]
[Result "0-1"]
[PlyCount "64"]
[TimeControl "40/1200"]
[Variant "crazyhouse"]

1. d4 {book} d5 {book} 2. Bf4 {+0.69/18 2.4s} Bf5 {-0.58/21 5.1s}
3. e3 {+0.68/19 2.6s} e6 {-0.67/24 5.5s} 4. Bd3 {+0.77/17 2.5s}
Bg6 {-0.62/24 5.3s} 5. Ne2 {+0.74/24 2.6s} Bd6 {-0.69/26 5.4s}
6. O-O {+0.60/22 2.5s} Ne7 {-0.56/25 5.4s} 7. Nbc3 {+0.63/24 2.6s}
O-O {-0.64/23 5.6s} 8. Bxd6 {+1.13/18 2.5s} cxd6 {-0.86/24 5.4s}
9. Nf4 {+0.94/19 2.5s} Nbc6 {-1.01/23 5.5s} 10. B@h4 {+1.37/18 2.6s}
Qe8 {-0.91/20 5.5s} 11. Ncxd5 {+3.67/23 2.7s} Nxd5 {-2.44/33 6.0s}
12. Nxd5 {+2.80/31 3.0s} exd5 {-2.36/26 6.1s} 13. P@f6 {+3.03/27 2.8s}
B@d8 {-1.26/22 5.9s} 14. fxg7 {+1.29/17 2.9s} Bxh4 {-0.95/22 6.1s}
15. P@h6 {+1.51/16 2.8s} B@g5 {-0.92/21 5.8s} 16. gxf8=Q+ {+0.66/18 2.9s}
Qxf8 {-0.18/24 6.3s} 17. R@g7+ {+0.44/20 3.0s} Qxg7 {-0.08/22 6.2s}
18. hxg7 {0.00/21 3.0s} Kxg7 {-0.76/26 6.3s} 19. Bxg6 {-0.21/19 2.9s}
hxg6 {+0.17/23 6.1s} 20. B@g3 {-0.33/20 2.9s} B@e4 {+1.06/25 6.0s}
21. Bxh4 {-0.54/25 2.9s} N@h3+ {+0.71/31 6.0s} 22. Kh1 {-0.50/27 2.9s}
Bxh4 {+0.53/34 6.4s} 23. B@h6+ {-0.32/24 2.8s} Kf6 {+0.46/28 5.8s}
24. Q@g7+ {+0.07/27 3.0s} Ke6 {+0.77/32 6.2s} 25. Qg4+ {+0.09/26 3.0s}
B@f5 {+0.38/28 6.2s} 26. Qxh4 {-0.24/28 3.0s} Bxg2+ {+0.87/29 6.3s}
27. Kxg2 {-2.11/1 0.013s} P@f3+ {+0.63/26 5.9s} 28. Kxf3 {-0.18/20 2.9s}
Be4+ {+0.83/34 6.3s} 29. Ke2 {-2.39/22 2.6s} P@f3+ {+5.77/27 4.3s}
30. Kd2 {-3.84/20 2.4s} R@e2+ {+13.16/16 1.8s} 31. Kc3 {-10.10/12 0.71s}
N@b5+ {+16.18/14 1.8s} 32. Kb3 {-3.23/1 0.015s} Bxc2# {+M1/9 0.99s, Black mates}
0-1

[Event "With-Q-1600sim"]
[Site "?"]
[Date "2019.04.29"]
[Round "9"]
[White "CrazyAra-Dev-0.4.1-With-Q-1600sim"]
[Black "CrazyAra-Dev-0.4.1-No-Q-800sim"]
[Result "1-0"]
[PlyCount "61"]
[TimeControl "40/1200"]
[Variant "crazyhouse"]

1. d4 {book} d5 {book} 2. Bf4 {+0.71/20 5.0s} Bf5 {-0.57/19 2.4s}
3. e3 {+0.68/23 5.6s} e6 {-0.62/19 2.6s} 4. Bd3 {+0.71/21 5.3s}
Bg6 {-0.57/17 2.5s} 5. Ne2 {+0.75/27 5.4s} Bd6 {-0.71/23 2.6s}
6. O-O {+0.59/26 5.2s} Ne7 {-0.57/22 2.5s} 7. Nbc3 {+0.60/25 5.5s}
O-O {-0.49/21 2.6s} 8. Bxd6 {+0.91/22 5.3s} cxd6 {-0.99/21 2.6s}
9. Nf4 {+1.06/23 5.5s} Nbc6 {-0.99/23 2.6s} 10. B@h4 {+1.22/20 5.4s}
Qd7 {-0.92/17 2.6s} 11. Ncxd5 {+2.50/27 6.0s} Nxd5 {-2.15/24 2.9s}
12. Nxd5 {+2.19/25 6.1s} exd5 {-2.21/22 2.9s} 13. P@f6 {+2.20/28 6.2s}
gxf6 {-1.86/24 3.0s} 14. Bxf6 {+1.92/26 6.1s} P@g7 {-1.83/21 2.8s}
15. Bxg7 {+1.94/27 6.2s} Kxg7 {-1.84/23 2.9s} 16. P@g5 {+1.91/22 5.8s}
f6 {-1.60/20 2.8s} 17. Bxg6 {+2.18/27 6.2s} hxg6 {-2.09/22 2.8s}
18. B@h6+ {+2.26/25 6.0s} Kh7 {-2.60/20 2.8s} 19. Bxf8 {+3.32/25 6.0s}
Rxf8 {-2.92/21 2.9s} 20. R@h6+ {+3.51/25 5.8s} Kg7 {-2.90/18 2.8s}
21. P@h5 {+4.42/21 5.9s} fxg5 {-5.69/21 2.8s} 22. Rxg6+ {+6.89/23 5.5s}
Kf7 {-5.18/20 2.6s} 23. P@e6+ {+8.12/24 5.5s} Qxe6 {-6.92/23 2.7s}
24. N@h6+ {+8.67/22 5.4s} Ke7 {-9.26/21 2.5s} 25. Rxe6+ {+12.26/20 4.8s}
Kxe6 {-11.48/18 2.4s} 26. Qg4+ {+12.57/18 4.5s} P@f5 {-11.60/16 2.2s}
27. Nxf5 {+12.64/19 4.6s} Rxf5 {-15.48/15 2.3s} 28. Qxf5+ {+26.25/16 2.5s}
Kxf5 {-22.15/6 0.86s} 29. Q@g6+ {+36.82/6 1.4s} Kg4 {-28.02/1 0.002s}
30. h3+ {+34.73/3 1.2s} Kh4 {-41.60/1 0.002s}
31. R@g4# {+M1/4 0.98s, White mates} 1-0

[Event "With-Q-1600sim"]
[Site "?"]
[Date "2019.04.29"]
[Round "9"]
[White "CrazyAra-Dev-0.4.1-No-Q-800sim"]
[Black "CrazyAra-Dev-0.4.1-With-Q-1600sim"]
[Result "0-1"]
[PlyCount "128"]
[TimeControl "40/1200"]
[Variant "crazyhouse"]

1. d4 {book} d5 {book} 2. Nf3 {book} Bf5 {book} 3. Bf4 {-0.39/18 2.4s}
e6 {+0.51/26 5.3s} 4. e3 {-0.48/22 2.5s} Bd6 {+0.52/24 5.4s}
5. Bg3 {-0.16/21 2.4s} Ne7 {+0.34/22 5.2s} 6. Bd3 {-0.28/20 2.5s}
O-O {+0.39/21 5.3s} 7. O-O {-0.20/17 2.5s} Nbc6 {+0.31/20 5.3s}
8. Nc3 {-0.20/17 2.5s} Bxd3 {+0.38/19 5.4s} 9. cxd3 {-0.44/21 2.6s}
Nf5 {+0.21/22 5.3s} 10. Ne5 {+0.29/20 2.7s} f6 {+0.07/22 5.5s}
11. Nxc6 {-0.08/19 2.7s} bxc6 {+0.10/20 5.5s} 12. Bxd6 {+0.16/23 2.8s}
cxd6 {-0.04/21 5.7s} 13. B@h3 {+0.27/19 2.6s} B@g6 {+0.06/20 5.5s}
14. N@f4 {-0.02/19 2.7s} N@g5 {+0.65/21 5.7s} 15. B@g4 {-0.23/17 2.7s}
B@f7 {+0.76/19 5.5s} 16. Qe2 {-0.40/18 2.7s} Nxh3+ {+0.80/23 5.7s}
17. Bxh3 {-0.86/18 2.7s} B@h6 {+1.08/21 5.5s} 18. Nxg6 {-0.88/20 2.8s}
Bxg6 {+1.03/20 5.8s} 19. B@g4 {-0.86/18 2.7s} N@g5 {+1.24/19 5.7s}
20. N@f4 {-1.37/18 2.8s} Nxh3+ {+1.02/18 5.7s} 21. Nxh3 {-0.58/13 2.7s}
B@f7 {+0.75/17 5.6s} 22. N@f4 {-0.72/15 2.7s} Rb8 {+0.79/17 5.7s}
23. Rab1 {-0.62/14 2.6s} Qe7 {+1.07/17 5.6s} 24. Kh1 {-0.85/13 2.7s}
e5 {+1.40/17 5.9s} 25. dxe5 {-1.50/16 2.9s} fxe5 {+1.59/18 6.1s}
26. Nxg6 {-1.48/17 3.0s} hxg6 {+1.54/20 6.2s} 27. P@e4 {-1.73/15 2.9s}
Nh4 {+1.81/20 6.2s} 28. f4 {-1.25/21 3.0s} Nxg2 {+0.93/21 6.4s}
29. Qxg2 {-1.06/20 3.1s} exf4 {+0.69/20 6.4s} 30. exf4 {-1.13/17 3.0s}
N@h4 {+0.36/22 6.4s} 31. B@f3 {-0.11/18 3.2s} Nxg2 {-0.10/21 6.4s}
32. Bxg2 {+0.02/17 3.1s} P@c2 {-0.17/22 6.6s} 33. Rbc1 {+0.18/20 3.2s}
P@d2 {-0.02/20 6.4s} 34. Rxc2 {-0.04/18 3.1s} Q@e1 {-0.33/20 6.3s}
35. P@g5 {+0.72/19 3.2s} Qxf1+ {-1.08/19 6.3s} 36. Bxf1 {+1.12/18 3.1s}
R@e1 {-1.42/22 6.5s} 37. Q@f2 {+1.77/19 3.2s} P@e3 {-1.41/20 6.4s}
38. Qg2 {+1.68/16 3.1s} Bxg5 {-1.49/23 6.6s} 39. fxg5 {+1.96/22 3.2s}
Be6 {-1.49/22 6.4s} 40. P@f5 {+2.57/21 3.1s} P@h5 {-1.24/24 6.5s}
41. Be2 {+1.85/18 3.1s} dxe4 {-0.66/22 6.5s} 42. dxe4 {+1.63/21 3.2s}
P@g4 {-0.56/33 6.8s} 43. Nf4 {+0.32/19 3.2s} Bxf5 {-0.75/28 6.7s}
44. exf5 {-0.59/17 3.1s} P@h3 {+0.30/28 6.5s} 45. Qxc6 {+0.09/19 3.2s}
Rxf5 {+0.61/21 6.7s} 46. B@c4+ {-0.13/18 3.2s} P@f7 {+1.15/21 6.5s}
47. B@g3 {-0.83/18 3.1s} Rxf1+ {+2.72/21 6.7s} 48. Bxf1 {-3.05/20 3.2s}
Rxf4 {+3.07/19 6.5s} 49. P@f6 {-2.94/18 3.0s} B@e4+ {+4.88/25 6.3s}
50. P@g2 {-3.57/19 3.0s} hxg2+ {+4.18/25 6.8s} 51. Bxg2 {-4.23/22 3.3s}
Bxg2+ {+4.79/26 6.9s} 52. Qxg2 {-3.95/18 3.3s} B@f3 {+4.70/21 6.7s}
53. B@f1 {-4.90/22 3.2s} Bxg2+ {+5.81/27 6.2s} 54. Bxg2 {-4.08/20 3.3s}
P@f3 {+5.07/22 6.6s} 55. B@f1 {-5.16/22 3.3s} fxg2+ {+7.08/24 6.0s}
56. Bxg2 {-5.24/17 3.3s} B@f3 {+6.61/20 6.5s} 57. Rxd2 {-4.76/17 3.3s}
N@f2+ {+11.04/20 5.4s} 58. Rxf2 {-9.14/18 2.6s} exf2 {+12.26/21 4.9s}
59. R@h8+ {-9.48/18 2.5s} Kxh8 {+6.15/1 0.016s} 60. fxg7+ {-8.88/16 2.9s}
Kxg7 {+12.63/18 5.4s} 61. P@f6+ {-12.82/17 2.4s} Kh7 {+24.27/17 3.3s}
62. Bxf2 {-22.56/14 1.6s} Bxg2+ {+24.16/15 2.5s} 63. Kxg2 {-24.58/14 1.1s}
Q@f3+ {+42.11/12 1.8s} 64. Kg1 {-37.59/4 0.60s} R@h1# {+M1/5 1.1s, Black mates}
0-1

[Event "With-Q-1600sim"]
[Site "?"]
[Date "2019.04.29"]
[Round "10"]
[White "CrazyAra-Dev-0.4.1-With-Q-1600sim"]
[Black "CrazyAra-Dev-0.4.1-No-Q-800sim"]
[Result "1-0"]
[PlyCount "57"]
[TimeControl "40/1200"]
[Variant "crazyhouse"]

1. d4 {book} d5 {book} 2. Nf3 {book} Bf5 {book} 3. g3 {+0.23/22 4.9s}
e6 {-0.13/19 2.4s} 4. Bg2 {0.00/24 5.2s} Bd6 {+0.12/19 2.5s}
5. O-O {-0.16/21 5.1s} Ne7 {+0.34/17 2.4s} 6. h3 {-0.02/24 5.3s}
O-O {-0.09/24 2.6s} 7. Nbd2 {+0.33/24 5.3s} Nbc6 {-0.21/23 2.5s}
8. c4 {+0.17/23 5.5s} f6 {-0.03/21 2.7s} 9. c5 {+0.17/19 5.5s}
Bxg3 {-0.11/17 2.6s} 10. fxg3 {+0.16/22 5.6s} P@e4 {-0.10/20 2.6s}
11. B@e3 {+0.89/19 5.4s} exf3 {-0.80/16 2.6s} 12. Nxf3 {+0.68/20 5.6s}
N@e4 {-0.98/19 2.7s} 13. Qe1 {+1.79/20 5.4s} Bg6 {-1.20/18 2.6s}
14. Nh4 {+1.34/26 5.9s} Nf5 {-1.88/20 2.7s} 15. Rxf5 {+2.88/22 5.8s}
exf5 {-2.55/20 2.8s} 16. Nxg6 {+4.14/30 6.0s} hxg6 {-3.35/25 2.7s}
17. B@e6+ {+4.64/25 5.8s} Kh8 {-4.69/24 2.8s} 18. N@f7+ {+5.43/25 5.9s}
Rxf7 {-6.10/22 2.7s} 19. Bxf7 {+5.65/23 5.6s} N@e7 {-4.46/22 2.8s}
20. R@h4+ {+5.37/24 6.1s} R@h5 {-4.46/21 2.9s} 21. Rxh5+ {+6.38/20 5.9s}
gxh5 {-6.36/18 2.8s} 22. Bxh5 {+7.56/22 5.6s} N@c2 {-7.29/18 2.6s}
23. Bxe4 {+12.06/22 4.7s} Nxe1 {-11.08/18 2.2s} 24. N@f7+ {+12.70/21 4.2s}
Kh7 {-10.16/16 1.9s} 25. Nxd8 {+15.38/16 4.3s} R@g4 {-9.87/15 2.1s}
26. hxg4 {+24.21/17 3.5s} dxe4 {-28.88/10 1.6s} 27. P@g6+ {+35.73/11 1.8s}
Nxg6 {-30.32/8 0.85s} 28. Bxg6+ {+33.70/11 1.6s} Kxg6 {-35.32/9 0.71s}
29. Q@h5# {+M1/9 1.2s, White mates} 1-0

[Event "With-Q-1600sim"]
[Site "?"]
[Date "2019.04.29"]
[Round "10"]
[White "CrazyAra-Dev-0.4.1-No-Q-800sim"]
[Black "CrazyAra-Dev-0.4.1-With-Q-1600sim"]
[Result "1-0"]
[PlyCount "87"]
[TimeControl "40/1200"]
[Variant "crazyhouse"]

1. e4 {book} e6 {book} 2. d4 {book} d5 {-0.54/22 5.0s} 3. Nc3 {+0.90/15 2.4s}
dxe4 {-0.71/24 5.5s} 4. Nxe4 {+0.70/18 2.6s} Nc6 {-0.60/22 5.4s}
5. Nf3 {+0.74/17 2.6s} Qd5 {-0.69/22 5.6s} 6. Bd3 {+0.88/20 2.7s}
P@g4 {-0.98/24 5.6s} 7. Nfg5 {+1.21/16 2.6s} Nxd4 {-1.69/20 5.5s}
8. Be3 {+2.29/18 2.7s} Nf5 {-1.58/23 5.5s} 9. Qxg4 {+1.82/18 2.6s}
Be7 {-1.39/20 5.5s} 10. O-O {+1.88/19 2.7s} Ngh6 {-1.71/20 5.5s}
11. Qe2 {+2.15/19 2.7s} P@g4 {-1.23/22 5.5s} 12. c4 {+1.52/21 2.7s}
Qc6 {-1.14/23 5.6s} 13. P@b5 {+1.73/20 2.7s} Qb6 {-1.06/24 5.8s}
14. Bxb6 {+0.95/20 2.9s} axb6 {-1.14/27 5.9s} 15. P@c6 {+1.18/19 2.7s}
bxc6 {-1.51/24 5.9s} 16. bxc6 {+1.76/26 3.0s} O-O {-1.72/33 6.4s}
17. Nxh7 {+2.26/23 2.8s} Kxh7 {-1.98/29 6.1s} 18. P@g5 {+2.51/28 3.0s}
P@f3 {-2.63/29 6.2s} 19. gxh6 {+2.88/22 2.8s} fxe2 {-2.52/28 6.0s}
20. N@g5+ {+2.37/27 2.9s} Bxg5 {-1.98/31 6.3s} 21. Nxg5+ {+2.16/22 2.7s}
Kxh6 {-1.68/26 6.0s} 22. B@f4 {+2.15/25 3.0s} exf1=Q+ {-2.65/27 6.2s}
23. Rxf1 {+2.68/22 2.9s} B@g6 {-2.31/25 6.0s} 24. Bxf5 {+2.83/24 2.8s}
N@e2+ {-2.77/26 6.0s} 25. Kh1 {+2.00/1 0.015s} Nxf4 {-2.47/22 5.8s}
26. Bxg6 {+2.73/20 2.8s} Nxg6 {-2.70/21 5.7s} 27. Q@h7+ {+2.43/20 2.8s}
Kxg5 {-3.27/1 0.015s} 28. f4+ {+3.35/18 2.6s} gxf3 {-1.34/22 5.7s}
29. B@h4+ {+2.12/17 2.9s} Kf4 {-0.90/23 6.1s} 30. Rxf3+ {+1.33/19 2.8s}
Ke4 {-0.81/19 5.8s} 31. N@c3+ {+1.21/16 2.9s} Kd4 {-1.32/18 5.9s}
32. Qxg7+ {+1.38/15 2.9s} Kc5 {-0.48/16 5.6s} 33. Qxf8+ {+0.57/17 2.9s}
Nxf8 {-0.20/26 6.2s} 34. R@f1 {+0.61/16 2.9s} B@d4 {-0.31/19 6.0s}
35. P@b7 {+1.67/15 3.0s} Q@g4 {+0.13/17 6.0s} 36. Be7+ {-0.29/14 3.0s}
P@d6 {+0.70/21 6.1s} 37. P@b4+ {-0.54/15 3.0s} Kxb4 {-0.23/23 5.9s}
38. P@a3+ {-0.31/15 2.9s} Kxc4 {-2.24/28 5.5s} 39. b3+ {+2.24/22 2.9s}
Kc5 {+2.38/1 0.015s} 40. b4+ {+3.32/19 2.6s} Kxc6 {-5.99/18 4.0s}
41. bxa8=Q+ {+6.37/18 1.4s} P@b7 {-7.99/19 3.1s} 42. P@b5+ {+14.32/16 1.3s}
Kd7 {-6.27/1 0.015s} 43. Qxc8+ {+37.50/17 0.76s} Kxc8 {-31.93/6 1.3s}
44. R@d8# {+M1/1 0.45s, White mates} 1-0

[Event "With-Q-1600sim"]
[Site "?"]
[Date "2019.04.29"]
[Round "11"]
[White "CrazyAra-Dev-0.4.1-With-Q-1600sim"]
[Black "CrazyAra-Dev-0.4.1-No-Q-800sim"]
[Result "1-0"]
[PlyCount "79"]
[TimeControl "40/1200"]
[Variant "crazyhouse"]

1. e4 {book} e6 {book} 2. d4 {book} d5 {-0.51/20 2.4s} 3. Nc3 {+0.85/19 5.1s}
dxe4 {-0.73/21 2.6s} 4. Nxe4 {+0.78/24 5.6s} Nc6 {-0.47/16 2.6s}
5. Nf3 {+0.76/21 5.4s} Qd5 {-0.57/17 2.7s} 6. Bd3 {+1.15/22 5.7s}
P@c4 {-1.04/21 2.7s} 7. Nc3 {+0.89/24 5.8s} Bb4 {-1.65/22 2.8s}
8. Be2 {+1.92/22 5.9s} Bxc3+ {-1.96/20 2.7s} 9. bxc3 {+1.74/20 5.7s}
N@e4 {-1.64/18 2.8s} 10. P@b2 {+1.90/26 5.7s} Ngf6 {-1.99/19 2.6s}
11. O-O {+2.23/25 5.4s} Ng4 {-1.83/24 2.6s} 12. B@g3 {+1.96/26 5.5s}
h5 {-2.59/17 2.6s} 13. Bxc7 {+3.28/26 5.5s} h4 {-3.01/26 2.8s}
14. B7f4 {+4.09/25 5.9s} e5 {-2.97/21 2.7s} 15. Nxe5 {+4.35/26 5.7s}
Ngxf2 {-4.51/25 2.8s} 16. Rxf2 {+5.53/28 6.1s} P@g3 {-3.52/23 2.7s}
17. Rf1 {+6.87/28 5.8s} gxh2+ {-6.25/23 2.8s} 18. Bxh2 {+7.80/30 6.0s}
P@g3 {-7.05/25 2.8s} 19. N@c7+ {+8.52/25 6.0s} Kf8 {-8.39/21 3.0s}
20. Nxd5 {+7.92/25 5.8s} gxh2+ {-8.33/19 2.8s} 21. Kxh2 {+8.27/21 5.7s}
B@g3+ {-8.78/20 2.7s} 22. Kg1 {+8.72/21 5.3s} Be6 {-8.16/20 2.6s}
23. Ng6+ {+9.17/21 5.3s} Kg8 {-8.92/19 2.5s} 24. Nde7+ {+12.59/24 4.2s}
Nxe7 {-10.26/20 2.1s} 25. Nxe7+ {+11.73/22 4.4s} Kf8 {-10.96/19 2.1s}
26. Ng6+ {+12.90/26 4.2s} Kg8 {-10.36/17 2.1s} 27. N@e7+ {+13.32/24 4.4s}
Kh7 {-12.60/1 0.002s} 28. Q@h5+ {+14.25/21 3.5s} N@h6 {-12.69/1 0.002s}
29. Nxh8 {+15.73/20 3.9s} Kxh8 {-11.71/20 2.1s} 30. Bxh6 {+10.92/26 5.6s}
N@f6 {-8.31/22 2.7s} 31. Bxg7+ {+9.81/27 6.3s} Kxg7 {-8.28/1 0.003s}
32. N@f5+ {+11.07/25 6.3s} Kf8 {-10.28/21 3.1s} 33. R@h8+ {+13.11/20 6.1s}
B@g8 {-12.85/18 2.6s} 34. Qh6+ {+15.34/17 5.3s} Ke8 {-14.33/1 0.002s}
35. Nxg8 {+17.05/16 5.9s} Kd7 {-16.94/14 2.5s} 36. Nxf6+ {+17.67/18 6.0s}
Nxf6 {-16.57/13 2.9s} 37. Qxf6 {+18.56/16 5.9s} Rxh8 {-19.99/15 2.6s}
38. Qe7+ {+24.77/15 3.8s} Kc6 {-21.02/12 1.6s} 39. N@b4+ {+21.65/13 4.0s}
Kb6 {-24.71/12 1.3s} 40. Qc5# {+M1/11 2.0s, White mates} 1-0

[Event "With-Q-1600sim"]
[Site "?"]
[Date "2019.04.29"]
[Round "11"]
[White "CrazyAra-Dev-0.4.1-No-Q-800sim"]
[Black "CrazyAra-Dev-0.4.1-With-Q-1600sim"]
[Result "1-0"]
[PlyCount "73"]
[TimeControl "40/1200"]
[Variant "crazyhouse"]

1. e4 {book} e6 {book} 2. d4 {book} Nc6 {book} 3. Nc3 {book} d5 {-0.61/24 5.3s}
4. Nf3 {+0.88/17 2.5s} dxe4 {-0.78/28 5.7s} 5. Nxe4 {+0.78/21 2.7s}
Nf6 {-0.62/20 5.4s} 6. Neg5 {+0.74/19 2.5s} Qd5 {-0.48/26 5.7s}
7. Be2 {+0.86/22 2.6s} P@g4 {-0.82/24 5.6s} 8. O-O {+1.02/21 2.7s}
gxf3 {-0.87/23 5.9s} 9. Bxf3 {+0.99/20 2.8s} N@e2+ {-0.71/19 5.6s}
10. Qxe2 {-0.36/19 2.8s} Nxd4 {-0.53/26 6.2s} 11. Bxd5 {+0.47/24 2.9s}
Nxe2+ {-0.63/24 6.1s} 12. Kh1 {-1.14/1 0.014s} exd5 {-0.50/27 6.0s}
13. Q@b5+ {+1.18/20 2.8s} B@c6 {-0.82/23 6.0s} 14. Qxe2+ {+0.83/20 2.9s}
Q@e7 {-0.58/25 6.0s} 15. N@e5 {+0.71/17 2.8s} P@h3 {-0.15/30 6.0s}
16. gxh3 {-0.28/25 2.8s} d4+ {-0.25/31 6.2s} 17. f3 {+0.82/18 2.9s}
Bxh3 {-0.54/21 6.1s} 18. Nxh3 {+0.69/21 3.0s} P@g4 {-0.05/24 6.2s}
19. B@g2 {+1.12/17 2.8s} gxf3 {-0.85/22 5.9s} 20. Bxf3 {+0.31/19 2.9s}
Bxf3+ {-1.26/24 6.1s} 21. Rxf3 {+0.12/17 2.8s} B@c6 {-1.20/22 5.8s}
22. B@g2 {+1.88/23 3.0s} P@g4 {-1.57/26 5.9s} 23. Rxf6 {+2.65/20 2.8s}
Bxg2+ {-1.72/24 5.8s} 24. Kxg2 {+1.81/23 2.8s} B@d5+ {-0.52/27 6.0s}
25. Kg1 {+0.98/20 2.8s} gxf6 {-1.37/25 6.0s} 26. P@d7+ {+1.34/24 2.9s}
Kd8 {-2.45/24 6.0s} 27. B@g2 {+1.15/22 2.8s} Bxg2 {-2.91/21 5.9s}
28. Nxf7+ {+7.66/20 2.6s} Qxf7 {-9.25/23 4.6s} 29. Qe8+ {+7.88/20 2.6s}
Qxe8 {+1.90/1 0.015s} 30. dxe8=Q+ {+10.14/20 2.1s} Kxe8 {-1.90/1 0.015s}
31. P@f7+ {+10.27/17 2.4s} Kd7 {-10.67/17 4.2s} 32. P@e6+ {+12.25/16 1.8s}
Kc6 {-13.00/16 2.9s} 33. Q@d7+ {+13.53/13 1.3s} Kb6 {-14.83/12 2.4s}
34. N@c4+ {+17.10/11 0.87s} Kc5 {-17.68/14 1.5s} 35. N@b3+ {+20.54/9 0.94s}
Kb4 {-18.76/10 1.9s} 36. a3+ {+29.54/8 0.80s} Kxc4 {-28.12/1 0.003s}
37. P@d3# {+M1/6 0.60s, White mates} 1-0

[Event "With-Q-1600sim"]
[Site "?"]
[Date "2019.04.29"]
[Round "12"]
[White "CrazyAra-Dev-0.4.1-With-Q-1600sim"]
[Black "CrazyAra-Dev-0.4.1-No-Q-800sim"]
[Result "1-0"]
[PlyCount "91"]
[TimeControl "40/1200"]
[Variant "crazyhouse"]

1. e4 {book} e6 {book} 2. d4 {book} Nc6 {book} 3. Nc3 {book} d5 {-0.32/21 2.5s}
4. Nf3 {+0.90/23 5.2s} dxe4 {-0.78/23 2.6s} 5. Nxe4 {+0.79/23 5.6s}
Nf6 {-0.67/16 2.6s} 6. Neg5 {+0.78/22 5.4s} Qd5 {-0.37/21 2.7s}
7. Be2 {+0.84/25 5.7s} P@g4 {-0.73/20 2.6s} 8. O-O {+0.88/22 5.7s}
gxf3 {-1.10/21 2.8s} 9. Bxf3 {+0.89/21 5.8s} Qxd4 {-1.41/18 2.7s}
10. Nxf7 {+2.10/27 5.9s} Kxf7 {-2.04/25 2.9s} 11. Bxc6 {+1.94/28 6.2s}
bxc6 {-1.76/22 2.8s} 12. N@g5+ {+1.90/24 5.9s} Ke7 {-1.80/24 2.9s}
13. Be3 {+2.12/23 5.8s} Qe5 {-1.53/18 2.7s} 14. P@f4 {+1.90/22 5.8s}
Qf5 {-1.61/20 2.8s} 15. P@e5 {+0.99/25 5.8s} Nd5 {-2.05/19 2.8s}
16. P@e4 {+2.13/26 5.9s} Qg6 {-2.08/25 2.9s} 17. exd5 {+2.18/22 5.8s}
exd5 {-1.99/23 2.8s} 18. N@f7 {+2.07/22 5.9s} Qxf7 {-1.06/22 2.9s}
19. Nxf7 {+1.89/29 6.4s} Kxf7 {-0.90/23 2.9s} 20. c4 {+1.96/27 6.0s}
Be7 {-1.67/26 3.1s} 21. cxd5 {+2.27/29 6.5s} cxd5 {-1.11/24 3.0s}
22. P@f6 {+2.57/26 6.2s} gxf6 {-2.58/25 3.0s} 23. exf6 {+2.90/29 6.4s}
Bxf6 {-2.73/21 3.0s} 24. P@e5 {+2.99/23 6.1s} Bd8 {-2.10/24 3.1s}
25. Qxd5+ {+3.03/23 6.2s} B@e6 {-2.44/19 2.9s} 26. Qxa8 {+3.18/21 6.0s}
N@e2+ {-2.83/19 2.9s} 27. Kh1 {+3.12/1 0.004s} P@h3 {-3.33/18 2.9s}
28. P@f6 {+6.52/23 5.8s} N@e8 {-3.41/19 2.8s} 29. Rg1 {+5.09/21 6.1s}
Nxg1 {-5.42/21 2.9s} 30. Rxg1 {+5.44/26 6.4s} R@g6 {-4.81/21 2.9s}
31. N@g5+ {+4.91/24 6.4s} Rxg5 {-4.76/23 3.1s} 32. fxg5 {+4.76/24 6.2s}
hxg2+ {-4.98/19 2.9s} 33. Qxg2 {+6.39/24 6.1s} Bb7 {-5.10/23 3.0s}
34. Qxb7 {+6.85/25 6.1s} P@h3 {-4.95/20 3.0s} 35. B@h5+ {+6.94/23 6.2s}
P@g6 {-7.48/22 2.9s} 36. P@g7 {+10.46/23 6.4s} P@g2+ {-10.22/22 3.0s}
37. Rxg2 {+13.88/26 6.0s} hxg2+ {-13.71/22 2.9s} 38. Qxg2 {+14.89/25 6.0s}
R@e1+ {-14.98/19 2.9s} 39. R@g1 {+15.20/23 5.9s} Rg8 {-18.80/22 2.8s}
40. R@f8+ {+22.12/26 4.4s} Rxf8 {-18.49/1 0.016s} 41. gxf8=Q+ {+21.86/24 4.0s}
Kxf8 {-17.09/1 0.015s} 42. P@g7+ {+25.38/23 3.1s} Nxg7 {-23.01/20 1.5s}
43. fxg7+ {+24.56/21 3.6s} Kxg7 {-26.31/19 1.4s} 44. P@f6+ {+31.02/15 2.3s}
Kf7 {-30.79/8 0.95s} 45. Q@g7+ {+42.94/11 1.8s} Ke8 {-42.73/1 0.002s}
46. R@f8# {+M1/9 1.4s, White mates} 1-0

[Event "With-Q-1600sim"]
[Site "?"]
[Date "2019.04.29"]
[Round "12"]
[White "CrazyAra-Dev-0.4.1-No-Q-800sim"]
[Black "CrazyAra-Dev-0.4.1-With-Q-1600sim"]
[Result "0-1"]
[PlyCount "74"]
[TimeControl "40/1200"]
[Variant "crazyhouse"]

1. e4 {book} e5 {book} 2. Bc4 {book} Nc6 {book} 3. Nf3 {+0.57/20 2.4s}
Be7 {-0.49/23 5.2s} 4. d4 {+0.84/20 2.6s} exd4 {-0.68/26 5.8s}
5. Nxd4 {+0.74/21 2.7s} Nxd4 {-0.56/23 5.6s} 6. Qxd4 {+0.49/23 2.7s}
Bf6 {-0.37/23 6.0s} 7. e5 {+0.47/17 2.6s} N@c6 {-0.36/21 5.6s}
8. Qe3 {+0.54/20 2.8s} Nxe5 {-0.32/23 5.9s} 9. P@d4 {+0.29/18 2.7s}
d6 {-0.33/21 5.8s} 10. dxe5 {+0.28/18 2.7s} dxe5 {-1.05/25 5.8s}
11. N@d5 {+0.13/15 2.6s} P@e6 {+0.26/19 5.9s} 12. Nxf6+ {-0.37/17 2.8s}
Nxf6 {+0.06/22 5.8s} 13. Qxe5 {-0.81/17 2.7s} P@h3 {+1.07/23 5.8s}
14. B@f1 {+0.13/19 2.9s} hxg2 {+1.03/26 6.2s} 15. Bxg2 {-0.32/20 2.9s}
N@h4 {+1.40/22 5.7s} 16. Qg3 {-0.81/20 2.8s} Nxg2+ {+0.76/25 6.0s}
17. Qxg2 {-1.06/19 2.8s} P@g4 {+1.15/22 5.7s} 18. P@e2 {-0.72/21 2.9s}
B@e4 {+1.24/24 6.0s} 19. f3 {-0.95/20 2.8s} Bxc2 {+1.06/25 6.1s}
20. Nc3 {-0.71/25 2.9s} P@h3 {+0.50/28 6.1s} 21. Qg3 {-0.12/21 2.8s}
P@g2 {+0.15/21 6.0s} 22. Rg1 {-0.20/20 2.9s} Qd4 {+0.28/21 5.9s}
23. Bb5+ {-0.27/18 2.9s} Bd7 {-0.13/21 6.0s} 24. P@e3 {+0.63/19 2.9s}
Qb4 {-0.25/29 6.2s} 25. Qxc7 {+0.70/20 2.9s} O-O {-0.34/27 6.1s}
26. Bxd7 {+0.46/23 2.9s} gxf3 {-0.20/23 6.2s} 27. exf3 {+0.36/24 2.9s}
Nxd7 {-0.27/24 6.0s} 28. B@d6 {+0.62/18 2.9s} B@a5 {+0.03/21 6.1s}
29. Qxd7 {-0.53/18 2.8s} Qxc3+ {+2.15/27 6.2s} 30. bxc3 {-2.16/20 3.0s}
Bxc3+ {+3.48/22 6.0s} 31. Bd2 {-1.46/15 2.9s} Bxa1 {+3.83/19 6.0s}
32. N@h6+ {-3.17/17 2.9s} gxh6 {+4.75/20 5.7s} 33. Q@g3+ {-1.78/14 2.9s}
P@g7 {+6.45/18 5.6s} 34. N@e7+ {-5.45/17 2.6s} Kh8 {+6.08/1 0.004s}
35. P@f6 {-7.21/19 2.6s} R@d1+ {+14.51/18 3.6s} 36. Kf2 {-13.98/16 1.5s}
N@h1+ {+22.47/16 3.0s} 37. Ke2 {-33.63/14 0.91s}
P@d3# {+M1/11 1.2s, Black mates} 0-1

[Event "With-Q-1600sim"]
[Site "?"]
[Date "2019.04.29"]
[Round "13"]
[White "CrazyAra-Dev-0.4.1-With-Q-1600sim"]
[Black "CrazyAra-Dev-0.4.1-No-Q-800sim"]
[Result "1-0"]
[PlyCount "69"]
[TimeControl "40/1200"]
[Variant "crazyhouse"]

1. e4 {book} e5 {book} 2. Bc4 {book} Nc6 {book} 3. Nf3 {+0.52/24 5.1s}
Be7 {-0.37/19 2.4s} 4. d4 {+0.79/23 5.5s} exd4 {-0.81/22 2.7s}
5. Nxd4 {+0.80/23 5.6s} Nxd4 {-0.63/20 2.6s} 6. Qxd4 {+0.54/24 6.0s}
Bf6 {-0.22/22 2.8s} 7. e5 {+0.40/22 5.6s} N@c6 {-0.51/19 2.7s}
8. Qe3 {+0.68/22 5.9s} Nxe5 {-0.37/20 2.7s} 9. P@f4 {+0.62/21 5.6s}
d6 {-0.21/17 2.7s} 10. fxe5 {+0.75/19 5.8s} dxe5 {-0.24/19 2.7s}
11. N@f3 {+0.35/18 5.5s} Bg4 {+0.57/15 2.6s} 12. Qb3 {+0.56/19 5.6s}
P@e6 {-0.42/18 2.8s} 13. Qxb7 {+1.23/22 5.9s} Bxf3 {-0.83/19 2.8s}
14. Qxf3 {+1.07/20 5.8s} N@d4 {-0.71/17 2.8s} 15. B@a4+ {+1.43/27 5.9s}
P@d7 {-1.09/20 2.8s} 16. Qd1 {+1.21/23 5.6s} Ne7 {-1.18/17 2.7s}
17. P@g5 {+2.53/22 6.0s} Bxg5 {-2.36/21 2.8s} 18. Bxg5 {+2.91/25 6.0s}
P@f6 {-2.56/21 2.8s} 19. Bxf6 {+4.27/33 6.3s} gxf6 {-4.46/24 2.9s}
20. B@g7 {+5.11/31 6.1s} Rg8 {-4.98/19 2.8s} 21. Bxf6 {+4.42/21 5.9s}
Rxg2 {-4.51/18 2.8s} 22. Bxe5 {+4.55/20 5.8s} Nef5 {-4.27/17 2.8s}
23. Bxd4 {+5.67/21 6.0s} Nxd4 {-5.79/18 2.9s} 24. Qxd4 {+6.18/23 5.9s}
B@f6 {-5.62/18 2.9s} 25. P@e5 {+7.34/22 6.0s} B@b6 {-6.20/19 2.9s}
26. Bxd7+ {+8.82/21 6.0s} Kf8 {-8.04/21 2.9s} 27. exf6 {+9.55/22 6.0s}
Bxd4 {-9.02/21 2.8s} 28. P@e7+ {+9.78/26 5.4s} Qxe7 {-9.54/19 2.7s}
29. P@g7+ {+14.27/25 4.6s} Rxg7 {-12.34/23 2.2s} 30. fxe7+ {+12.88/24 4.7s}
Kxe7 {-12.65/21 2.3s} 31. N@c6+ {+14.95/24 4.4s} Kxd7 {-14.18/21 1.8s}
32. N@e5+ {+15.24/22 4.6s} Bxe5 {-13.06/19 2.1s} 33. Nxe5+ {+13.81/21 5.1s}
Kd6 {-12.84/19 2.3s} 34. Q@d4+ {+17.06/16 4.6s} P@d5 {-31.48/16 1.9s}
35. B@c5# {+M1/7 1.1s, White mates} 1-0

[Event "With-Q-1600sim"]
[Site "?"]
[Date "2019.04.29"]
[Round "13"]
[White "CrazyAra-Dev-0.4.1-No-Q-800sim"]
[Black "CrazyAra-Dev-0.4.1-With-Q-1600sim"]
[Result "0-1"]
[PlyCount "70"]
[TimeControl "40/1200"]
[Variant "crazyhouse"]

1. e4 {book} Nf6 {book} 2. Nc3 {+0.67/17 2.4s} e5 {-0.52/19 5.2s}
3. Nf3 {+0.56/21 2.7s} Nc6 {-0.69/23 5.5s} 4. Bc4 {+0.64/19 2.6s}
Be7 {-0.64/24 5.4s} 5. d4 {+0.93/20 2.7s} exd4 {-0.93/22 5.8s}
6. Nxd4 {+0.95/18 2.6s} d5 {-0.61/18 5.5s} 7. Bxd5 {+0.37/19 2.7s}
Nxd5 {0.00/23 5.9s} 8. exd5 {+0.56/19 2.8s} Nxd4 {+0.14/24 5.9s}
9. Qxd4 {-0.01/21 2.9s} B@f6 {+0.42/23 5.9s} 10. P@e5 {-0.24/19 2.8s}
P@h3 {+0.84/21 5.8s} 11. Rg1 {-0.42/18 2.7s} hxg2 {+0.54/25 5.9s}
12. N@f3 {-0.06/20 2.8s} N@h4 {+0.77/27 5.9s} 13. Nxh4 {-0.65/22 2.8s}
Bxh4 {+0.58/26 6.1s} 14. P@e2 {-0.96/19 2.7s} Bxf2+ {+1.73/22 5.7s}
15. Qxf2 {-1.38/21 2.8s} Bh4 {+1.44/23 6.1s} 16. B@g3 {-1.61/22 2.9s}
Bxg3 {+1.48/25 6.0s} 17. hxg3 {-1.65/19 2.7s} B@b6 {+2.08/26 6.1s}
18. B@e3 {-2.37/22 2.8s} P@h2 {+2.09/26 6.2s} 19. Qxg2 {-1.95/23 3.1s}
hxg1=Q+ {+2.42/30 6.4s} 20. Qxg1 {-1.90/19 2.9s} N@h3 {+2.17/25 6.2s}
21. N@h5 {-1.69/22 3.0s} Nxg1 {+2.07/32 6.1s} 22. Nxg7+ {-1.62/19 2.9s}
Kf8 {+2.18/22 6.0s} 23. Bxb6 {-1.79/20 2.9s} axb6 {+2.36/29 6.6s}
24. Ne6+ {-1.32/18 2.9s} Bxe6 {+2.09/25 6.4s} 25. P@g7+ {-1.66/25 3.2s}
Ke7 {+3.43/26 6.5s} 26. Bg5+ {-1.37/22 3.0s} Kd7 {+2.53/24 6.2s}
27. dxe6+ {-1.83/23 3.1s} Kc8 {+4.22/24 5.9s} 28. P@d7+ {-2.36/19 3.0s}
Kb8 {+3.92/20 5.8s} 29. O-O-O {-3.11/19 2.6s} Q@a1+ {+8.04/18 4.0s}
30. N@b1 {-3.14/17 2.6s} N@c4 {+11.59/16 4.2s} 31. B@a3 {-9.81/15 1.8s}
Rxa3 {+15.78/16 3.5s} 32. Rxg1 {-12.95/13 1.8s} Qxg5+ {+21.01/17 2.9s}
33. B@f4 {-19.56/12 1.3s} Qxf4+ {+26.89/15 1.9s} 34. gxf4 {-28.00/14 1.2s}
Qxb2+ {+29.66/9 1.4s} 35. Kd1 {-35.40/1 0.002s} R@c1# {+M1/8 1.0s, Black mates}
0-1

[Event "With-Q-1600sim"]
[Site "?"]
[Date "2019.04.29"]
[Round "14"]
[White "CrazyAra-Dev-0.4.1-With-Q-1600sim"]
[Black "CrazyAra-Dev-0.4.1-No-Q-800sim"]
[Result "1-0"]
[PlyCount "63"]
[TimeControl "40/1200"]
[Variant "crazyhouse"]

1. e4 {book} Nf6 {book} 2. Nc3 {+0.69/21 5.1s} Nc6 {-0.69/17 2.4s}
3. d4 {+0.92/24 5.5s} d5 {-1.12/19 2.5s} 4. e5 {+0.88/24 5.5s}
Ne4 {-0.94/22 2.5s} 5. Be3 {+1.09/27 5.8s} Bf5 {-0.89/23 2.8s}
6. Bd3 {+0.92/23 5.6s} e6 {-0.89/21 2.7s} 7. Nge2 {+0.60/25 5.8s}
Nxc3 {-0.48/23 2.7s} 8. bxc3 {+0.34/26 5.6s} N@h4 {-0.03/19 2.7s}
9. Rg1 {+0.74/25 5.7s} Bxd3 {-0.23/23 2.7s} 10. cxd3 {+0.81/23 5.7s}
B@f3 {+0.05/22 2.7s} 11. B@h3 {+0.71/28 5.9s} Bxg2 {-0.80/22 2.8s}
12. Bxg2 {+0.56/21 5.9s} P@f3 {-1.09/19 2.9s} 13. Bh1 {+1.47/23 6.1s}
fxe2 {-1.79/22 2.9s} 14. Qxe2 {+1.70/21 5.8s} Nxd4 {-1.29/19 2.7s}
15. Bxd4 {+1.01/23 6.0s} N@f4 {-0.75/18 2.8s} 16. B@a4+ {+1.08/20 5.9s}
c6 {-0.65/18 2.8s} 17. Qc2 {+1.53/22 6.0s} P@g2 {-1.44/20 2.8s}
18. O-O-O {+1.97/21 5.9s} gxh1=Q {-2.03/18 2.7s} 19. Rxh1 {+1.54/27 6.1s}
B@a3+ {-1.96/18 2.9s} 20. P@b2 {+2.48/19 5.9s} Bxb2+ {-2.64/17 2.8s}
21. Kxb2 {+3.22/23 5.8s} P@e2 {-2.47/17 2.6s} 22. P@d6 {+4.92/19 5.9s}
exd1=Q {-4.76/18 2.7s} 23. Rxd1 {+4.78/21 6.1s} R@e2 {-4.93/19 2.8s}
24. B@d2 {+6.45/19 5.9s} Nf3 {-5.65/18 2.8s} 25. N@c7+ {+6.68/23 5.5s}
Qxc7 {-5.35/21 2.7s} 26. dxc7 {+6.23/21 5.5s} Nxd2 {-4.71/19 2.7s}
27. Q@b8+ {+6.97/24 5.0s} B@c8 {-5.21/17 2.2s} 28. Qxa8 {+6.81/22 5.0s}
Nxd3+ {-5.75/16 2.4s} 29. Ka1 {+17.26/14 3.5s} P@b2+ {-19.98/12 1.8s}
30. Qxb2 {+5.33/1 0.014s} Nxb2 {-31.69/11 1.5s} 31. Qxc8+ {+39.88/7 1.4s}
Ke7 {-46.46/6 0.52s} 32. Qd8# {+M1/11 1.3s, White mates} 1-0

[Event "With-Q-1600sim"]
[Site "?"]
[Date "2019.04.29"]
[Round "14"]
[White "CrazyAra-Dev-0.4.1-No-Q-800sim"]
[Black "CrazyAra-Dev-0.4.1-With-Q-1600sim"]
[Result "0-1"]
[PlyCount "58"]
[TimeControl "40/1200"]
[Variant "crazyhouse"]

1. e4 {book} Nf6 {book} 2. Nc3 {book} Nc6 {book} 3. d4 {+1.08/19 2.5s}
d5 {-0.86/23 5.2s} 4. e5 {+0.99/24 2.7s} Ne4 {-0.82/25 5.5s}
5. Be3 {+1.20/22 2.6s} Bf5 {-1.02/24 5.7s} 6. Bd3 {+0.84/22 2.8s}
e6 {-0.65/25 5.9s} 7. Nge2 {+0.92/19 2.6s} Nxc3 {-0.46/22 5.6s}
8. bxc3 {+0.38/21 2.7s} N@h4 {-0.13/25 5.7s} 9. Rg1 {+0.42/18 2.6s}
Bxd3 {-0.64/24 5.5s} 10. cxd3 {+0.40/24 2.8s} Nxg2+ {-0.19/22 5.8s}
11. Rxg2 {+0.10/18 2.8s} P@f3 {+0.01/21 5.9s} 12. Rg3 {-0.02/20 2.8s}
fxe2 {-0.11/24 5.9s} 13. Qxe2 {-0.02/19 2.8s} B@a5 {+0.17/21 5.7s}
14. B@d2 {+0.20/21 2.8s} N@f5 {+0.32/23 5.8s} 15. P@h6 {+0.95/18 2.7s}
gxh6 {+0.59/25 6.0s} 16. N@f6+ {-0.36/22 2.8s} Qxf6 {+1.01/24 6.3s}
17. exf6 {-0.42/20 2.8s} N@c2+ {+1.04/22 6.0s} 18. Kf1 {-0.98/21 2.9s}
Nxa1 {+0.97/24 6.1s} 19. N@g7+ {-1.02/18 2.8s} Bxg7 {+1.41/19 5.8s}
20. fxg7 {-1.62/18 2.8s} Rg8 {+1.06/30 5.8s} 21. Q@f8+ {-2.16/15 2.7s}
Rxf8 {+2.32/25 6.2s} 22. gxf8=Q+ {-2.58/24 2.9s} Kxf8 {+3.09/22 5.8s}
23. R@g8+ {-2.51/22 2.8s} Ke7 {+0.78/1 0.012s} 24. B@f6+ {-1.84/20 2.8s}
Kd7 {+4.40/19 5.2s} 25. Rxa8 {-3.91/18 2.4s} Q@h1+ {+10.79/24 3.8s}
26. R@g1 {-7.29/16 2.1s} R@b1+ {+10.33/17 3.9s} 27. Be1 {-11.04/16 1.8s}
Nxg3+ {+16.29/23 2.0s} 28. fxg3 {-12.39/17 1.1s} R@f3+ {+24.71/20 1.9s}
29. N@f2 {-29.60/20 0.71s} P@g2# {+M1/3 0.98s, Black mates} 0-1

[Event "With-Q-1600sim"]
[Site "?"]
[Date "2019.04.29"]
[Round "15"]
[White "CrazyAra-Dev-0.4.1-With-Q-1600sim"]
[Black "CrazyAra-Dev-0.4.1-No-Q-800sim"]
[Result "1-0"]
[PlyCount "87"]
[TimeControl "40/1200"]
[Variant "crazyhouse"]

1. e4 {book} Nf6 {book} 2. Nc3 {book} Nc6 {book} 3. d4 {+1.01/23 5.3s}
d5 {-1.13/20 2.5s} 4. e5 {+0.83/24 5.7s} Ne4 {-0.87/23 2.6s}
5. Be3 {+1.08/24 5.5s} Bf5 {-1.07/21 2.7s} 6. Bd3 {+0.86/26 5.8s}
e6 {-0.92/24 2.8s} 7. Nge2 {+0.82/22 5.7s} Nxc3 {-0.38/19 2.6s}
8. bxc3 {+0.22/23 5.8s} N@h4 {-0.07/21 2.8s} 9. Rg1 {+0.42/24 5.7s}
Bxd3 {-0.26/23 2.7s} 10. cxd3 {+0.89/23 5.9s} B@f3 {-0.45/22 2.8s}
11. B@h3 {+1.17/24 5.8s} Bxg2 {-0.79/19 2.8s} 12. Bxg2 {+0.50/23 6.1s}
Nxg2+ {0.00/19 2.9s} 13. Rxg2 {+0.05/22 5.9s} P@f3 {-0.03/17 2.8s}
14. Rg3 {-0.01/23 6.0s} fxe2 {+0.13/21 2.9s} 15. Qxe2 {+0.06/21 5.9s}
B@a5 {+0.68/18 2.8s} 16. B@d2 {-0.07/24 6.0s} N@c2+ {-0.26/20 2.9s}
17. Kf1 {+0.15/24 5.9s} Nxa1 {-0.27/18 2.7s} 18. Bg5 {+0.19/24 5.9s}
Be7 {-0.50/16 2.8s} 19. N@h5 {+0.08/25 5.9s} R@b1+ {+0.07/18 2.8s}
20. N@e1 {-0.15/26 6.2s} Bxg5 {+0.54/22 2.9s} 21. Nxg7+ {-0.40/31 6.1s}
Kd7 {+0.46/25 2.9s} 22. Bxg5 {-0.88/30 6.0s} Bxc3 {+0.57/28 2.9s}
23. Bxd8 {-0.57/28 6.0s} Bxe1 {+0.74/26 2.9s} 24. B@e8+ {0.00/25 5.8s}
Rxe8 {-0.61/21 2.8s} 25. Nxe8 {-0.04/23 5.9s} Bb4+ {-0.60/19 2.8s}
26. R@d1 {+1.06/27 6.2s} Rxd1+ {-1.00/23 3.0s} 27. Qxd1 {+0.82/25 6.1s}
Rxd8 {-1.03/20 2.9s} 28. Nf6+ {+0.14/25 6.4s} Kc8 {-0.58/22 2.9s}
29. P@d7+ {+0.37/23 6.0s} Rxd7 {-0.15/17 2.9s} 30. Nxd7 {-0.06/23 6.1s}
P@e2+ {+0.42/22 3.0s} 31. Qxe2 {+0.05/24 6.3s} R@c1+ {+0.09/21 3.0s}
32. R@d1 {+1.03/27 6.4s} Rxd1+ {-0.86/22 3.0s} 33. Qxd1 {+0.90/26 6.2s}
P@e2+ {-0.29/19 3.0s} 34. Qxe2 {+1.37/27 6.4s} R@c1+ {-0.87/22 3.0s}
35. R@d1 {+2.27/25 6.4s} Rxd1+ {-2.02/21 3.0s} 36. Qxd1 {+3.14/25 6.3s}
Kxd7 {-2.19/22 3.0s} 37. R@g8 {+3.58/17 6.1s} B@f8 {-2.92/15 2.9s}
38. Rxf8 {+4.05/22 6.2s} R@h1+ {-3.30/17 2.9s} 39. R@g1 {+4.64/20 6.1s}
Rxg1+ {-5.20/20 2.9s} 40. Kxg1 {+8.16/25 5.9s} Bxf8 {-10.59/21 2.7s}
41. B@e8+ {+17.49/13 2.5s} Kxe8 {-14.55/9 1.0s} 42. Q@c8+ {+40.49/14 1.5s}
R@d8 {-37.60/6 0.60s} 43. P@d7+ {+35.47/5 1.3s} Ke7 {-16.86/1 0.015s}
44. P@f6# {+M1/6 1.2s, White mates} 1-0

[Event "With-Q-1600sim"]
[Site "?"]
[Date "2019.04.29"]
[Round "15"]
[White "CrazyAra-Dev-0.4.1-No-Q-800sim"]
[Black "CrazyAra-Dev-0.4.1-With-Q-1600sim"]
[Result "0-1"]
[PlyCount "80"]
[TimeControl "40/1200"]
[Variant "crazyhouse"]

1. e4 {book} Nf6 {book} 2. Nc3 {book} Nc6 {book} 3. Nf3 {book}
d5 {-0.36/25 5.2s} 4. exd5 {+0.44/19 2.6s} Nxd5 {-0.41/21 5.7s}
5. d4 {+0.64/19 2.7s} e6 {-0.21/20 5.6s} 6. Nxd5 {+0.55/19 2.7s}
exd5 {-0.11/19 5.6s} 7. Bb5 {+0.15/17 2.6s} Bb4+ {+0.25/18 5.5s}
8. c3 {-0.24/16 2.7s} Qe7+ {+0.44/20 5.6s} 9. N@e5 {-0.16/19 2.7s}
P@h3 {+0.62/18 5.5s} 10. Rg1 {-0.23/17 2.6s} hxg2 {+0.25/20 5.6s}
11. Rxg2 {-0.44/19 2.7s} P@g4 {+0.04/18 5.5s} 12. Ng5 {-0.84/17 2.6s}
Bd7 {+1.37/19 5.8s} 13. Bxc6 {-1.18/19 2.8s} bxc6 {+0.88/20 5.8s}
14. Nxf7 {-1.43/17 2.8s} N@f3+ {+1.00/24 5.9s} 15. Kf1 {-1.07/22 2.9s}
Nxe5 {+0.98/23 5.8s} 16. Nxe5 {-1.44/19 2.8s} B@f3 {+0.57/23 6.0s}
17. Nxf3 {-0.36/20 2.9s} Bxc3 {+0.54/19 5.9s} 18. B@h5+ {-0.18/17 2.8s}
N@g6 {+0.02/19 5.9s} 19. bxc3 {+0.52/17 2.8s} gxf3 {0.00/21 5.9s}
20. Bxf3 {+0.51/16 2.8s} P@e4 {+0.09/22 6.0s} 21. Bh5 {-0.16/18 2.8s}
Bh3 {+0.21/20 5.9s} 22. N@g5 {+0.05/14 2.8s} Bxg2+ {+2.13/24 6.3s}
23. Kxg2 {-1.20/23 2.9s} O-O {+2.64/22 6.0s} 24. Bxg6 {-1.91/21 2.8s}
hxg6 {+1.42/25 6.2s} 25. P@f7+ {-3.30/20 3.1s} Rxf7 {+3.07/28 6.6s}
26. P@h7+ {-4.14/18 3.1s} Kh8 {+2.98/35 7.0s} 27. Nxf7+ {-2.84/22 3.1s}
Qxf7 {+2.87/26 6.4s} 28. R@g8+ {-4.04/15 3.0s} Rxg8 {+2.74/31 6.7s}
29. hxg8=Q+ {-2.55/22 3.0s} Qxg8 {+2.95/21 6.2s} 30. R@h3+ {-5.29/12 2.9s}
P@h6 {+5.62/23 6.0s} 31. N@f4 {-5.38/19 2.9s} R@g5+ {+8.88/21 6.0s}
32. P@g4 {-8.08/16 2.7s} B@f3+ {+8.91/24 6.2s} 33. Rxf3 {-7.23/18 2.9s}
Rxg4+ {+10.11/21 6.3s} 34. Rg3 {-9.28/18 3.0s} P@f3+ {+10.52/23 6.0s}
35. Kg1 {-9.19/18 2.7s} N@e2+ {+12.88/17 5.7s} 36. Qxe2 {-13.52/16 2.6s}
fxe2 {+15.45/22 5.1s} 37. Nxg6+ {-14.77/18 2.5s} Rxg6 {+17.40/20 4.8s}
38. Bxh6 {-15.13/18 2.2s} Rxg3+ {+25.35/19 3.9s} 39. hxg3 {-27.70/12 1.7s}
N@f3+ {+42.33/9 1.9s} 40. Kg2 {-48.17/2 0.46s} Q@h2# {+M1/5 1.0s, Black mates}
0-1

[Event "With-Q-1600sim"]
[Site "?"]
[Date "2019.04.29"]
[Round "16"]
[White "CrazyAra-Dev-0.4.1-With-Q-1600sim"]
[Black "CrazyAra-Dev-0.4.1-No-Q-800sim"]
[Result "1-0"]
[PlyCount "87"]
[TimeControl "40/1200"]
[Variant "crazyhouse"]

1. e4 {book} Nf6 {book} 2. Nc3 {book} Nc6 {book} 3. Nf3 {book}
e6 {-0.51/21 2.5s} 4. d4 {+0.40/29 5.4s} Bb4 {-0.28/28 2.9s}
5. Bd3 {+0.96/29 6.3s} d5 {-0.43/26 2.8s} 6. e5 {+0.91/26 6.1s}
Ne4 {-0.89/25 3.1s} 7. O-O {+0.80/29 6.2s} Bxc3 {-0.71/22 2.9s}
8. bxc3 {+1.07/23 5.9s} Nxc3 {-1.07/22 2.9s} 9. Bg5 {+0.66/26 5.9s}
Qd7 {-0.33/18 2.8s} 10. Qe1 {+0.83/23 5.9s} Ne4 {-0.50/20 2.9s}
11. Bxe4 {+1.94/34 6.1s} dxe4 {-0.60/20 2.9s} 12. N@h5 {+2.02/28 5.9s}
exf3 {-1.24/27 2.8s} 13. Nxg7+ {+2.42/32 6.2s} Kf8 {+0.37/1 0.014s}
14. Nh5 {+2.49/29 5.7s} Rg8 {-2.17/23 2.7s} 15. P@g7+ {+3.42/32 6.2s}
Rxg7 {-2.60/27 2.8s} 16. B@h6 {+2.98/26 5.7s} B@h8 {-2.53/24 2.7s}
17. Nxg7 {+3.63/35 6.1s} Kg8 {-2.75/23 2.8s} 18. R@e8+ {+4.02/23 5.5s}
N@f8 {-3.51/23 2.8s} 19. gxf3 {+4.67/31 5.9s} Bxg7 {-3.97/30 2.9s}
20. Rxf8+ {+6.09/31 6.2s} Bxf8 {-4.37/29 3.0s} 21. N@f6+ {+6.47/34 6.3s}
Kh8 {-4.32/1 0.004s} 22. P@g7+ {+6.06/27 6.1s} Bxg7 {-4.78/1 0.003s}
23. Bxg7+ {+6.61/32 6.0s} Kxg7 {-4.76/1 0.003s} 24. B@h6+ {+6.59/23 5.9s}
Kh8 {-5.74/22 2.8s} 25. Nxd7 {+6.18/29 6.0s} N@h3+ {-5.35/20 2.8s}
26. Kh1 {+6.65/23 5.6s} P@g2+ {-6.64/22 2.5s} 27. Kxg2 {+6.59/1 0.005s}
N@f4+ {-5.87/16 2.6s} 28. Kg3 {+6.30/28 6.1s} P@h4+ {-5.74/22 2.6s}
29. Kxh4 {+4.99/26 5.7s} R@h5+ {-5.91/20 2.4s} 30. Kg3 {+5.98/25 6.0s}
Rxg5+ {-4.88/23 2.9s} 31. Bxg5 {+5.08/22 5.9s} Nh5+ {-3.87/17 2.8s}
32. Kxh3 {+5.31/23 6.2s} B@f5+ {-4.34/21 3.1s} 33. Kg2 {+7.01/23 6.1s}
Bxd7 {-5.56/25 2.9s} 34. P@g7+ {+6.78/24 6.0s} Nxg7 {-6.40/23 2.8s}
35. P@f6 {+7.51/22 5.9s} Nh5 {-6.07/22 2.8s} 36. R@g3 {+9.31/20 5.6s}
B@f8 {-5.49/19 2.8s} 37. N@h6 {+11.00/23 4.9s} Bxh6 {-8.85/21 2.1s}
38. Bxh6 {+12.05/23 4.1s} N@f4+ {-8.50/19 2.4s} 39. Bxf4 {+15.83/16 4.0s}
Nxf4+ {-16.58/15 2.1s} 40. Kh1 {+30.68/14 2.0s} P@g2+ {-22.92/8 1.4s}
41. Rxg2 {+30.66/11 2.2s} B@h6 {-32.80/7 1.1s} 42. P@g7+ {+46.81/6 1.4s}
Bxg7 {-37.92/4 0.68s} 43. fxg7+ {+47.29/5 1.3s} Kg8 {-48.75/1 0.002s}
44. Q@h8# {+M1/11 1.6s, White mates} 1-0

[Event "With-Q-1600sim"]
[Site "?"]
[Date "2019.04.29"]
[Round "16"]
[White "CrazyAra-Dev-0.4.1-No-Q-800sim"]
[Black "CrazyAra-Dev-0.4.1-With-Q-1600sim"]
[Result "0-1"]
[PlyCount "94"]
[TimeControl "40/1200"]
[Variant "crazyhouse"]

1. Nf3 {book} d5 {-0.41/17 4.7s} 2. d4 {+0.10/17 2.3s} Bf5 {+0.22/23 5.0s}
3. Nc3 {-0.28/20 2.4s} e6 {+0.12/24 5.2s} 4. Bf4 {-0.35/20 2.5s}
Bd6 {+0.53/24 5.5s} 5. e3 {-0.66/22 2.6s} Ne7 {+0.56/23 5.5s}
6. Bd3 {-0.82/21 2.5s} Bxf4 {+1.51/24 5.5s} 7. exf4 {-1.52/17 2.6s}
O-O {+1.71/21 5.2s} 8. O-O {-1.59/17 2.4s} Nbc6 {+1.81/21 5.4s}
9. Ne5 {-1.51/18 2.6s} B@e4 {+2.53/17 5.6s} 10. f3 {-2.23/19 2.7s}
Bxd3 {+2.61/22 5.8s} 11. cxd3 {-2.35/19 2.7s} B@e3+ {+2.95/20 5.6s}
12. B@f2 {-2.83/19 2.7s} Bxf2+ {+3.08/21 5.8s} 13. Rxf2 {-3.35/18 2.7s}
B@e3 {+3.22/22 5.6s} 14. B@g3 {-2.79/21 2.7s} Bxd4 {+2.99/20 5.8s}
15. B@h4 {-2.56/17 2.7s} f6 {+2.97/18 5.6s} 16. Nxc6 {-2.99/17 2.7s}
Nxc6 {+3.48/20 5.8s} 17. N@h5 {-2.35/15 2.6s} P@g5 {+6.64/19 5.7s}
18. Kh1 {-3.26/20 2.8s} gxh4 {+3.93/25 6.0s} 19. Bxh4 {-3.61/24 2.9s}
B@e3 {+5.08/23 5.9s} 20. Re2 {-4.33/19 2.8s} Bg6 {+4.46/19 5.9s}
21. Nxg7 {-4.00/18 2.9s} Kxg7 {+4.43/18 6.0s} 22. P@f2 {-3.80/17 2.9s}
Bxf4 {+3.14/24 6.2s} 23. Rxe6 {-4.44/15 2.8s} N@f5 {+2.83/28 6.2s}
24. Rxc6 {-1.47/24 3.1s} bxc6 {+1.54/28 6.6s} 25. N@e6+ {-1.46/25 3.1s}
Kg8 {+1.87/24 6.3s} 26. Nxd8 {-1.67/20 3.1s} Raxd8 {+1.85/24 6.2s}
27. Q@e6+ {-1.15/18 3.0s} R@f7 {+2.15/18 6.3s} 28. P@e7 {-1.73/17 3.1s}
N@c5 {+2.41/22 6.4s} 29. exf8=Q+ {-2.71/18 3.1s} Rxf8 {+2.70/25 6.4s}
30. Qxc6 {-2.89/17 3.0s} Nxh4 {+2.38/23 6.6s} 31. P@e6 {-1.96/22 3.1s}
Nxe6 {+2.74/22 6.4s} 32. Qxe6 {-2.43/19 3.1s} B@f5 {+2.37/23 6.5s}
33. N@e7+ {-2.99/21 3.2s} Kh8 {+3.12/23 6.5s} 34. Nxg6+ {-2.90/16 3.1s}
hxg6 {+3.38/22 6.7s} 35. Qxf7 {-2.95/23 3.1s} Rxf7 {+2.92/23 6.5s}
36. R@e8+ {-2.40/19 3.1s} N@g8 {+3.02/31 6.6s} 37. Rxg8+ {-2.89/21 3.1s}
Kxg8 {+2.15/24 6.6s} 38. R@e8+ {-2.52/18 3.2s} R@f8 {+3.36/23 6.9s}
39. Rxf8+ {-3.03/22 3.3s} Rxf8 {+3.36/23 6.7s} 40. N@e7+ {-2.78/18 3.2s}
Kg7 {+3.07/21 6.8s} 41. Nxf5+ {-4.46/17 3.2s} Nxf5 {+5.36/20 6.4s}
42. Nxd5 {-5.42/16 3.2s} N@g3+ {+14.29/17 3.4s} 43. hxg3 {-12.32/14 1.6s}
Nxg3+ {+19.99/15 3.2s} 44. fxg3 {-17.77/12 1.5s} N@f2+ {+25.31/15 2.3s}
45. Kh2 {-21.64/10 0.95s} Bxg3+ {+23.97/11 2.3s} 46. Kxg3 {-23.48/8 0.96s}
P@h4+ {+33.51/9 1.7s} 47. Kxh4 {-32.62/8 0.71s} Q@g5# {+M1/7 1.3s, Black mates}
0-1

[Event "With-Q-1600sim"]
[Site "?"]
[Date "2019.04.29"]
[Round "17"]
[White "CrazyAra-Dev-0.4.1-With-Q-1600sim"]
[Black "CrazyAra-Dev-0.4.1-No-Q-800sim"]
[Result "1-0"]
[PlyCount "95"]
[TimeControl "40/1200"]
[Variant "crazyhouse"]

1. Nf3 {book} d5 {-0.39/15 2.2s} 2. d3 {+0.82/19 4.8s} Nc6 {-0.62/18 2.4s}
3. g3 {+0.32/23 5.1s} e5 {-0.55/21 2.4s} 4. Bg2 {+0.07/21 5.1s}
Nf6 {-0.18/16 2.4s} 5. O-O {-0.10/21 5.2s} h6 {+0.56/15 2.3s}
6. Nc3 {-0.59/19 5.0s} Be6 {+0.77/17 2.5s} 7. h3 {-0.80/19 5.2s}
Qd7 {+0.73/16 2.4s} 8. Kh2 {-0.98/18 5.2s} Rd8 {+1.54/16 2.5s}
9. a3 {-1.16/18 5.1s} Bd6 {+1.33/17 2.5s} 10. e4 {+0.17/21 5.4s}
d4 {-0.15/20 2.7s} 11. Nd5 {+0.38/26 6.0s} Nxd5 {-0.31/21 2.7s}
12. exd5 {+0.33/22 5.7s} Bxd5 {-0.40/22 2.8s} 13. N@h5 {+0.31/27 6.0s}
Kf8 {0.00/18 2.6s} 14. c4 {+0.55/25 5.8s} dxc3 {-0.16/23 2.8s}
15. bxc3 {-0.13/24 5.8s} P@g6 {+0.01/21 2.7s} 16. Nxg7 {-0.21/23 5.8s}
Kxg7 {+0.21/21 2.9s} 17. c4 {-0.15/22 5.8s} Bxf3 {+0.26/21 2.8s}
18. Qxf3 {-0.88/17 5.8s} P@f4 {+1.71/14 2.8s} 19. P@f6+ {-1.56/23 5.8s}
Kh7 {+1.72/18 2.8s} 20. B@g4 {-1.26/23 5.6s} N@f5 {+1.59/22 2.8s}
21. Bxf5 {-1.14/19 6.0s} Qxf5 {+1.48/17 2.8s} 22. Qe4 {-0.97/18 5.8s}
Qxe4 {+1.58/17 2.8s} 23. Bxe4 {-1.84/20 5.8s} Rhg8 {+2.55/18 2.8s}
24. Bxc6 {-1.13/17 5.6s} bxc6 {+2.20/16 2.8s} 25. N@f3 {-1.95/23 5.9s}
N@e6 {+2.60/20 2.9s} 26. P@e7 {-2.15/21 5.9s} fxg3+ {+1.80/20 2.9s}
27. fxg3 {-1.97/23 6.3s} B@f4 {+3.73/19 3.0s} 28. Q@g2 {+0.14/22 6.2s}
Bxg3+ {-0.50/19 3.0s} 29. Kh1 {+0.89/23 6.5s} Rde8 {+0.26/20 3.0s}
30. P@d7 {+1.22/22 6.4s} Rxe7 {-0.74/15 3.1s} 31. fxe7 {+1.24/21 6.6s}
Bxe7 {-0.49/17 3.1s} 32. Bxh6 {+1.40/19 6.4s} B@f4 {-0.94/18 3.2s}
33. R@e8 {+1.85/20 6.5s} Bxh6 {-1.05/17 3.1s} 34. Rxe7 {+2.03/20 6.4s}
B@f6 {-1.49/17 3.1s} 35. Rxe6 {+3.04/21 6.4s} fxe6 {-2.04/18 3.1s}
36. B@f7 {+3.11/17 6.3s} Q@g7 {-2.30/18 3.1s} 37. Bxg8+ {+4.43/20 6.6s}
Qxg8 {-3.74/18 3.2s} 38. R@e8 {+4.57/17 6.4s} B@f8 {-4.24/16 3.1s}
39. d8=Q {+5.42/17 6.4s} Bxd8 {-5.21/16 3.1s} 40. Rxd8 {+6.06/17 6.4s}
P@f6 {-4.98/16 3.1s} 41. N@g5+ {+8.88/20 6.2s} Bxg5 {-6.88/14 3.1s}
42. Nxg5+ {+10.26/15 5.9s} fxg5 {-9.55/14 2.8s} 43. N@f6+ {+12.87/16 5.5s}
Kh8 {-10.58/13 2.7s} 44. Nxg8 {+12.17/14 5.8s} R@h2+ {-12.79/11 2.9s}
45. Qxh2 {+16.22/14 4.4s} Bxh2 {-15.53/12 2.5s} 46. R@h7+ {+20.97/13 3.0s}
Kxh7 {-20.46/12 0.98s} 47. Nf6+ {+37.47/13 1.3s} Kg7 {-35.77/7 0.51s}
48. Q@h7# {+M1/8 1.1s, White mates} 1-0

[Event "With-Q-1600sim"]
[Site "?"]
[Date "2019.04.29"]
[Round "17"]
[White "CrazyAra-Dev-0.4.1-No-Q-800sim"]
[Black "CrazyAra-Dev-0.4.1-With-Q-1600sim"]
[Result "0-1"]
[PlyCount "108"]
[TimeControl "40/1200"]
[Variant "crazyhouse"]

1. Nf3 {book} Nf6 {book} 2. d4 {+0.54/14 2.3s} g6 {0.00/19 4.9s}
3. Nc3 {+0.18/16 2.4s} Bg7 {-0.44/21 5.3s} 4. e4 {+0.38/15 2.3s}
O-O {-0.54/20 5.1s} 5. e5 {+0.87/17 2.4s} Ng4 {-0.65/23 5.3s}
6. h3 {+0.89/23 2.5s} Nxf2 {-0.83/26 5.5s} 7. Kxf2 {+0.90/24 2.7s}
Nc6 {-0.84/26 5.6s} 8. Bc4 {+0.63/20 2.6s} d6 {-1.13/22 5.7s}
9. exd6 {+1.04/20 2.8s} cxd6 {-1.85/27 5.7s} 10. P@h6 {+1.61/19 2.7s}
Bf6 {-1.86/25 5.5s} 11. Rf1 {+2.45/24 2.7s} P@g4 {-2.17/25 5.8s}
12. hxg4 {+2.23/24 2.8s} Bxg4 {-2.16/24 5.6s} 13. P@g7 {+2.09/23 2.8s}
Nxd4 {-1.34/23 5.9s} 14. Ne4 {+1.66/22 2.7s} Bxf3 {-1.08/21 5.8s}
15. gxf3 {+1.44/19 2.8s} Nf5 {-1.49/22 5.8s} 16. gxf8=Q+ {+1.15/25 2.8s}
Qxf8 {-1.73/24 5.8s} 17. N@g4 {+2.18/18 2.8s} P@g7 {-1.81/23 6.1s}
18. hxg7 {+1.74/20 2.8s} Bxg7 {-2.04/21 6.0s} 19. P@e6 {+2.77/20 3.1s}
N@h3+ {-1.81/27 6.6s} 20. Kg2 {+2.09/24 3.1s} fxe6 {-1.79/25 6.5s}
21. Bxe6+ {+1.88/24 3.2s} P@f7 {-2.33/24 6.3s} 22. Bxf5 {+1.89/21 3.1s}
gxf5 {-1.58/22 6.4s} 23. N@h6+ {+1.75/21 3.1s} Bxh6 {-1.05/23 6.4s}
24. Nxh6+ {+1.23/19 3.0s} Kh8 {-0.60/20 6.3s} 25. B@c3+ {+0.97/20 3.1s}
B@e5 {-0.17/22 6.3s} 26. Bxe5+ {+0.19/20 3.1s} dxe5 {-0.17/23 6.3s}
27. Nxf5 {+0.33/20 3.0s} N@f4+ {-0.07/26 6.6s} 28. Bxf4 {+0.12/20 3.0s}
Nxf4+ {-0.07/21 6.4s} 29. Kh2 {+0.48/20 3.1s} P@h4 {+0.44/25 6.6s}
30. Rg1 {+0.54/20 3.2s} P@g3+ {+0.79/23 6.5s} 31. Nfxg3 {-0.66/22 3.3s}
P@f2 {+4.56/22 5.9s} 32. Nxf2 {-3.87/19 2.8s} hxg3+ {+3.62/23 6.4s}
33. Rxg3 {-3.99/19 3.1s} P@h4 {+2.97/25 5.9s} 34. Rg1 {-3.39/19 3.2s}
B@g3+ {+3.09/21 6.5s} 35. Kh1 {-3.24/18 3.1s} B@g7 {+5.61/23 6.3s}
36. B@e3 {-5.00/18 3.0s} Bxf2 {+5.08/23 6.5s} 37. Bxf2 {-5.11/18 3.1s}
N@g3+ {+5.64/21 6.3s} 38. Bxg3 {-6.14/18 3.1s} hxg3 {+7.22/20 6.4s}
39. B@e3 {-5.91/19 3.1s} B@d4 {+6.94/23 6.5s} 40. Bxd4 {-8.06/17 3.0s}
exd4 {+6.57/20 6.5s} 41. B@e1 {-5.24/17 3.1s} B@e2 {+7.73/23 6.6s}
42. Qd2 {-7.61/22 3.1s} Bxf3+ {+8.65/24 6.6s} 43. P@g2 {-8.69/22 3.1s}
Nxg2 {+8.69/24 6.3s} 44. Bxg3 {-7.14/21 3.1s} N@e4 {+10.36/19 6.6s}
45. Rxg2 {-11.53/14 3.1s} Nxd2 {+12.62/19 6.4s} 46. B@h3 {-12.55/16 3.1s}
P@g4 {+13.42/17 6.5s} 47. Bxg4 {-12.85/16 3.1s} Bxg2+ {+12.39/20 6.4s}
48. Kxg2 {-12.45/16 3.1s} P@f3+ {+13.13/18 6.4s} 49. Bxf3 {-13.07/16 2.7s}
Nxf3 {+12.89/17 6.0s} 50. Kxf3 {-15.89/15 3.0s} R@e3+ {+21.12/17 4.9s}
51. Kg2 {-21.62/16 1.9s} Q@f3+ {+22.19/17 3.8s} 52. Kh2 {-28.50/14 1.6s}
Qxg3+ {+30.64/17 2.3s} 53. Kh1 {-29.02/1 0.002s} B@g2+ {+42.10/11 2.2s}
54. Kg1 {-41.17/1 0.002s} B@f2# {+M1/9 1.3s, Black mates} 0-1

[Event "With-Q-1600sim"]
[Site "?"]
[Date "2019.04.29"]
[Round "18"]
[White "CrazyAra-Dev-0.4.1-With-Q-1600sim"]
[Black "CrazyAra-Dev-0.4.1-No-Q-800sim"]
[Result "1-0"]
[PlyCount "57"]
[TimeControl "40/1200"]
[Variant "crazyhouse"]

1. Nf3 {book} Nf6 {book} 2. d4 {+0.44/19 4.7s} d5 {-0.74/16 2.3s}
3. Bf4 {+0.62/20 5.0s} Bf5 {-0.77/16 2.4s} 4. e3 {+0.66/18 5.1s}
e6 {-0.73/17 2.3s} 5. Bd3 {+0.69/19 5.2s} Ne4 {-0.56/17 2.5s}
6. O-O {+0.93/23 5.4s} Bd6 {-0.87/20 2.5s} 7. Ne5 {+1.29/27 5.6s}
O-O {-1.24/21 2.7s} 8. f3 {+1.31/25 5.4s} f6 {-1.15/19 2.6s}
9. Nd2 {+2.12/25 5.9s} Nxd2 {-2.52/18 2.7s} 10. Bxf5 {+4.44/22 5.8s}
fxe5 {-3.13/19 2.8s} 11. Bxe6+ {+4.89/26 6.1s} Kh8 {-3.77/19 2.8s}
12. dxe5 {+5.01/24 5.8s} Nxf1 {-4.68/23 2.9s} 13. Qxf1 {+6.00/22 5.8s}
Qe7 {-3.41/16 2.8s} 14. P@h6 {+8.82/20 5.8s} Rxf4 {-8.19/17 2.7s}
15. exf4 {+8.29/21 5.8s} Nd7 {-6.13/16 2.7s} 16. N@f7+ {+6.21/25 6.2s}
Qxf7 {-7.88/17 2.8s} 17. Bxf7 {+5.93/20 6.1s} B@d4+ {-7.43/14 2.9s}
18. P@f2 {+7.57/20 6.2s} B6xe5 {-7.23/17 2.9s} 19. fxe5 {+7.61/18 6.0s}
Bxe5 {-7.61/15 2.9s} 20. B@g3 {+8.69/19 5.9s} N@h3+ {-6.54/18 2.9s}
21. gxh3 {+8.67/21 6.1s} P@e2 {-7.14/20 2.9s} 22. hxg7+ {+10.44/24 5.3s}
Bxg7 {-9.03/18 2.7s} 23. N@g6+ {+13.87/23 3.9s} hxg6 {-11.72/1 0.002s}
24. R@h7+ {+13.91/21 4.3s} Kxh7 {-12.85/1 0.001s} 25. Bxg6+ {+15.05/19 3.2s}
Kxg6 {-13.24/18 1.8s} 26. P@f5+ {+18.66/17 3.6s} Kxf5 {-16.51/16 1.4s}
27. B@g4+ {+24.47/15 2.4s} Kg6 {-22.35/13 0.95s} 28. Q@f5+ {+29.95/13 1.8s}
Kh6 {-18.12/1 0.014s} 29. Qh5# {+M1/11 1.2s, White mates} 1-0

[Event "With-Q-1600sim"]
[Site "?"]
[Date "2019.04.29"]
[Round "18"]
[White "CrazyAra-Dev-0.4.1-No-Q-800sim"]
[Black "CrazyAra-Dev-0.4.1-With-Q-1600sim"]
[Result "0-1"]
[PlyCount "72"]
[TimeControl "40/1200"]
[Variant "crazyhouse"]

1. d3 {book} e5 {0.00/21 4.9s} 2. Nf3 {+0.43/20 2.3s} Nc6 {-0.11/26 5.2s}
3. g3 {+0.40/23 2.5s} d5 {-0.37/24 5.1s} 4. Bg2 {+0.38/20 2.4s}
Nf6 {0.00/20 5.0s} 5. O-O {+0.15/19 2.5s} h6 {+0.60/19 5.0s}
6. Nc3 {-0.42/17 2.4s} Be6 {+0.85/19 5.2s} 7. h3 {-0.65/17 2.5s}
Qd7 {+0.96/18 5.2s} 8. Kh2 {-0.83/15 2.5s} Bc5 {+1.52/20 5.2s}
9. a3 {-1.08/17 2.5s} h5 {+2.54/20 5.4s} 10. Bg5 {-2.58/19 2.6s}
Ng4+ {+2.29/23 5.9s} 11. hxg4 {-1.94/19 2.8s} hxg4+ {+1.94/23 5.8s}
12. Nh4 {-1.91/17 2.7s} f6 {+2.36/23 5.8s} 13. Nxd5 {-1.67/22 2.8s}
fxg5 {+1.75/32 6.1s} 14. N@f6+ {-2.05/25 2.9s} gxf6 {+1.89/34 6.5s}
15. Nxf6+ {-1.73/29 3.1s} Kd8 {+1.87/28 5.8s} 16. Nxd7 {-2.53/21 2.7s}
gxh4 {+1.67/34 6.3s} 17. Kg1 {-1.51/25 2.9s} hxg3 {+1.68/25 6.1s}
18. Nxc5 {-1.62/23 2.8s} gxf2+ {+1.76/30 6.2s} 19. Rxf2 {-1.84/28 2.9s}
P@h2+ {+1.68/28 5.9s} 20. Kf1 {-1.93/20 2.8s} h1=Q+ {+1.74/29 6.1s}
21. Bxh1 {-1.85/25 2.8s} Rxh1+ {+2.05/24 5.8s} 22. Kg2 {-1.24/17 2.8s}
B@d5+ {+1.24/24 5.7s} 23. B@e4 {-1.15/17 2.7s} Rxd1 {+1.92/21 5.8s}
24. Rf8+ {-1.25/17 2.7s} B@e8 {+0.22/25 6.1s} 25. Nxb7+ {-1.64/24 2.9s}
Kc8 {+1.24/25 5.8s} 26. Rxe8+ {-1.72/18 2.8s} N@d8 {+2.21/26 6.3s}
27. P@d7+ {-0.34/24 3.1s} Bxd7 {+1.15/24 6.0s} 28. Nd6+ {-0.48/23 2.9s}
cxd6 {+2.40/25 6.2s} 29. Rxd8+ {-2.35/22 3.0s} Nxd8 {+2.50/20 6.1s}
30. N@e7+ {-2.65/19 2.8s} Kb7 {+3.92/22 6.0s} 31. Q@b4+ {-3.42/18 2.8s}
R@b6 {+3.66/21 5.9s} 32. Bxd5+ {-3.04/18 2.9s} Kc7 {+12.26/18 5.1s}
33. Qxb6+ {-10.62/14 2.5s} axb6 {+15.38/15 4.5s} 34. R@c4+ {-12.79/13 2.2s}
P@c6 {+18.42/13 4.5s} 35. Rxd1 {-18.57/12 1.9s} Q@h3+ {+38.20/16 2.5s}
36. Kf2 {-43.02/6 0.56s} Q@g3# {+M1/5 1.1s, Black mates} 0-1

[Event "With-Q-1600sim"]
[Site "?"]
[Date "2019.04.29"]
[Round "19"]
[White "CrazyAra-Dev-0.4.1-With-Q-1600sim"]
[Black "CrazyAra-Dev-0.4.1-No-Q-800sim"]
[Result "0-1"]
[PlyCount "60"]
[TimeControl "40/1200"]
[Variant "crazyhouse"]

1. d3 {book} Nf6 {-0.30/17 2.2s} 2. Nf3 {+0.81/19 4.9s} d5 {-0.75/19 2.4s}
3. g3 {+0.37/25 5.2s} Nc6 {-0.60/17 2.4s} 4. Bg2 {+0.26/21 5.1s}
e5 {-0.32/18 2.4s} 5. O-O {-0.14/21 5.2s} h6 {+0.52/16 2.4s}
6. Nc3 {-0.55/19 5.0s} Be6 {+0.77/17 2.5s} 7. h3 {-0.77/19 5.2s}
Qd7 {+0.75/16 2.5s} 8. Kh2 {-0.96/18 5.2s} Rd8 {+1.55/16 2.5s}
9. a3 {-1.15/18 5.2s} Bd6 {+1.23/17 2.5s} 10. e4 {+0.19/21 5.5s}
Bxh3 {+3.77/19 2.8s} 11. Bxh3 {-4.27/25 5.8s} Qxh3+ {+4.86/24 2.9s}
12. Kxh3 {-4.70/28 6.0s} P@g4+ {+5.15/20 2.8s} 13. Kh2 {-5.05/21 5.6s}
gxf3 {+5.22/21 2.7s} 14. B@h3 {-3.67/21 5.7s} N@g4+ {+4.02/19 2.7s}
15. Kg1 {-3.58/25 5.8s} dxe4 {+3.09/22 2.7s} 16. Nxe4 {-3.58/27 6.0s}
P@e2 {+3.06/23 2.8s} 17. Nxf6+ {-2.50/27 5.6s} Nxf6 {+2.79/25 2.8s}
18. P@g6 {-2.78/37 6.0s} fxg6 {+2.15/16 2.7s} 19. N@e6 {-2.95/30 5.7s}
P@h2+ {+5.98/21 2.7s} 20. Kh1 {-6.98/23 5.2s} B@g2+ {+8.15/22 2.6s}
21. Bxg2 {-10.47/21 5.0s} fxg2+ {+10.84/22 2.2s} 22. Kxg2 {-12.27/22 4.6s}
exf1=Q+ {+14.90/15 2.3s} 23. Qxf1 {-15.63/20 4.6s} R@g1+ {+16.82/17 1.9s}
24. Kf3 {-15.69/16 4.1s} B@g4+ {+17.16/13 2.8s} 25. Ke3 {-15.53/1 0.014s}
Bxe6 {+19.49/14 2.7s} 26. B@h3 {-18.55/14 5.6s} Rxf1 {+21.12/12 2.6s}
27. Bxe6 {-22.72/16 4.5s} Q@e1+ {+24.07/16 1.4s} 28. B@e2 {-22.07/15 3.1s}
Qxf2+ {+20.32/14 1.4s} 29. Kd2 {-20.54/1 0.001s} Qe1+ {+31.05/15 1.3s}
30. Ke3 {-29.79/1 0.002s} P@d4# {+M1/13 0.73s, Black mates} 0-1

[Event "With-Q-1600sim"]
[Site "?"]
[Date "2019.04.29"]
[Round "19"]
[White "CrazyAra-Dev-0.4.1-No-Q-800sim"]
[Black "CrazyAra-Dev-0.4.1-With-Q-1600sim"]
[Result "1/2-1/2"]
[PlyCount "98"]
[TimeControl "40/1200"]
[Variant "crazyhouse"]

1. e4 {book} e5 {book} 2. Nf3 {book} Nc6 {book} 3. Bc4 {book} Bc5 {book}
4. d3 {book} Nf6 {-0.74/24 5.2s} 5. O-O {+1.06/20 2.4s} O-O {-0.85/26 5.4s}
6. Bg5 {+0.42/21 2.5s} Be7 {+0.21/24 5.3s} 7. c3 {+0.04/20 2.4s}
d6 {-0.01/23 5.5s} 8. Nbd2 {-0.02/21 2.6s} Na5 {+0.16/21 5.2s}
9. Bb5 {0.00/21 2.6s} c6 {+0.12/23 5.7s} 10. Ba4 {-0.12/21 2.8s}
b5 {+0.12/20 5.4s} 11. Bc2 {-0.01/17 2.6s} Nb7 {+0.23/23 5.6s}
12. d4 {-0.09/18 2.7s} h6 {+0.24/21 5.7s} 13. Bh4 {-0.35/19 2.7s}
Bg4 {-0.38/24 5.9s} 14. h3 {+0.59/23 2.8s} Bh5 {-0.58/23 5.7s}
15. dxe5 {-0.07/21 2.7s} dxe5 {+0.28/29 6.4s} 16. P@g4 {-0.13/20 3.0s}
Nxg4 {+0.18/23 6.1s} 17. hxg4 {-0.19/21 2.9s} Bxh4 {+0.65/26 6.1s}
18. gxh5 {-0.62/23 2.8s} Bxf2+ {+0.88/24 5.8s} 19. Rxf2 {-0.85/16 2.8s}
P@e3 {+0.85/22 5.9s} 20. Rf1 {-0.79/18 2.8s} exd2 {+0.82/20 5.9s}
21. Nxe5 {-0.79/19 2.8s} P@h2+ {+1.90/27 6.4s} 22. Kxh2 {-2.41/23 3.1s}
Qh4+ {+2.19/24 6.2s} 23. B@h3 {-2.53/19 2.9s} B@g3+ {+1.29/27 6.4s}
24. Kh1 {-1.76/21 3.0s} Bxe5 {+1.48/24 6.3s} 25. P@h2 {-1.79/19 2.9s}
N@e3 {+0.89/24 6.2s} 26. Qf3 {-0.92/22 3.0s} Nxf1 {+1.41/24 6.1s}
27. Rxf1 {-1.09/22 2.9s} R@e1 {+1.20/21 6.1s} 28. P@h7+ {-1.26/21 3.0s}
Kh8 {+0.29/23 6.1s} 29. B@g1 {-0.55/18 2.9s} Rxf1 {-0.73/22 5.9s}
30. Qxf1 {+0.51/21 2.9s} Qxh5 {-0.51/20 5.8s} 31. N@d7 {+0.37/18 2.8s}
Bxh2 {+4.98/23 6.3s} 32. N@g3 {-0.09/25 3.0s} Bxg3 {-0.21/28 6.3s}
33. Nxf8 {+0.59/27 3.1s} Rxf8 {-0.24/37 6.9s} 34. R@g8+ {+0.25/23 3.0s}
Rxg8 {-0.36/31 6.4s} 35. hxg8=Q+ {+0.39/30 3.3s} Kxg8 {-0.39/1 0.003s}
36. R@e8+ {+0.54/20 2.8s} R@f8 {-0.47/31 6.6s} 37. Rxf8+ {+0.19/27 3.2s}
Kxf8 {-0.34/29 6.3s} 38. R@c8+ {+0.37/22 2.8s} R@d8 {-0.28/35 6.4s}
39. Rxd8+ {-0.14/26 3.1s} Nxd8 {+0.23/28 6.4s} 40. R@h8+ {-0.31/21 3.0s}
R@g8 {0.00/31 6.2s} 41. Rxg8+ {-0.27/27 3.0s} Kxg8 {0.00/29 6.3s}
42. R@e8+ {-0.12/23 2.9s} R@f8 {-0.25/33 3.7s} 43. Rxf8+ {+0.06/26 2.9s}
Kxf8 {+0.05/25 5.7s} 44. R@h8+ {-0.11/20 2.6s} R@g8 {-0.19/25 2.7s}
45. Rxg8+ {+0.10/17 1.2s} Kxg8 {-0.06/20 2.8s} 46. R@e8+ {+0.02/16 1.7s}
R@f8 {0.00/15 1.2s} 47. R@h8+ {+0.02/7 0.60s} Kxh8 {+2.57/1 0.015s}
48. Rxf8+ {-0.23/19 1.8s} R@g8 {+0.08/21 3.5s} 49. Rxg8+ {-0.01/12 0.66s}
Kxg8 {0.00/12 1.1s, Draw by 3-fold repetition} 1/2-1/2

[Event "With-Q-1600sim"]
[Site "?"]
[Date "2019.04.29"]
[Round "20"]
[White "CrazyAra-Dev-0.4.1-With-Q-1600sim"]
[Black "CrazyAra-Dev-0.4.1-No-Q-800sim"]
[Result "1-0"]
[PlyCount "73"]
[TimeControl "40/1200"]
[Variant "crazyhouse"]

1. e4 {book} e5 {book} 2. Nf3 {book} Nc6 {book} 3. Bc4 {book} Bc5 {book}
4. d3 {book} Nf6 {-0.86/19 2.4s} 5. O-O {+0.76/22 5.2s} O-O {-0.68/22 2.6s}
6. Nc3 {+1.14/24 5.5s} d6 {-1.12/20 2.6s} 7. Bg5 {+1.27/25 5.6s}
h6 {-1.20/24 2.7s} 8. Bxf6 {+1.46/30 5.8s} Qxf6 {-1.33/18 2.6s}
9. Nd5 {+1.44/19 5.6s} Qd8 {-1.42/18 2.7s} 10. Qd2 {+1.09/20 5.5s}
Kh7 {-1.33/14 2.5s} 11. N@g5+ {+0.63/18 5.4s} Kh8 {-0.45/17 2.6s}
12. Nxc7 {+0.24/26 5.8s} hxg5 {+0.68/21 2.8s} 13. Nxa8 {-0.12/26 5.6s}
B@f4 {+0.14/25 2.8s} 14. P@e3 {-0.09/25 5.9s} g4 {-0.05/24 2.8s}
15. exf4 {-0.46/23 5.7s} gxf3 {-0.25/22 2.7s} 16. R@h5+ {+0.22/27 6.0s}
Kg8 {+0.18/20 2.7s} 17. B@h7+ {+1.68/25 5.7s} Kh8 {+0.05/1 0.002s}
18. Bg6+ {+1.64/36 6.1s} N@h6 {-1.50/20 2.7s} 19. f5 {+1.84/22 5.6s}
N@f4 {-2.67/20 2.6s} 20. Bgxf7 {+2.23/23 5.5s} Rxf7 {-2.97/21 2.7s}
21. Qxf4 {+3.00/20 5.7s} exf4 {-2.66/19 2.6s} 22. N@g6+ {+3.46/23 5.9s}
Kg8 {-2.44/20 2.9s} 23. gxf3 {+3.22/19 5.7s} B@h7 {-2.22/18 2.7s}
24. Nxf4 {+3.84/21 5.9s} Ne5 {-3.84/20 2.9s} 25. Bxf7+ {+5.33/23 6.1s}
Nhxf7 {-5.03/21 2.9s} 26. P@g6 {+4.80/23 6.3s} Nxf3+ {-6.12/22 3.0s}
27. Kh1 {+6.43/22 6.2s} P@g2+ {-6.20/20 2.9s} 28. Nxg2 {+6.45/22 6.2s}
Bxg6 {-6.53/20 2.8s} 29. fxg6 {+5.65/23 6.1s} P@h3 {-5.80/20 2.9s}
30. gxf7+ {+9.62/24 5.3s} Kxf7 {-8.49/23 2.8s} 31. P@g6+ {+10.73/22 5.1s}
Kxg6 {-9.52/21 2.6s} 32. Nf4+ {+14.19/21 3.8s} Kf7 {-13.14/19 1.9s}
33. B@g6+ {+15.03/17 3.9s} Ke7 {-14.81/16 1.8s} 34. R@f7+ {+23.15/17 2.3s}
Ke8 {-19.58/1 0.002s} 35. N@c7+ {+34.66/13 2.3s} Qxc7 {-29.51/1 0.001s}
36. Rxc7+ {+43.61/7 1.3s} Kd8 {-47.86/4 0.60s}
37. Q@e7# {+M1/1 0.97s, White mates} 1-0

[Event "With-Q-1600sim"]
[Site "?"]
[Date "2019.04.29"]
[Round "20"]
[White "CrazyAra-Dev-0.4.1-No-Q-800sim"]
[Black "CrazyAra-Dev-0.4.1-With-Q-1600sim"]
[Result "1-0"]
[PlyCount "79"]
[TimeControl "40/1200"]
[Variant "crazyhouse"]

1. e4 {book} e5 {book} 2. Nf3 {book} Nc6 {book} 3. Bc4 {book} Bc5 {book}
4. d3 {book} Nf6 {book} 5. O-O {book} O-O {-0.69/22 5.2s} 6. Bg5 {+0.52/20 2.4s}
Be7 {+0.16/24 5.5s} 7. c3 {+0.01/21 2.6s} d6 {+0.04/22 5.4s}
8. Nbd2 {+0.02/21 2.5s} Na5 {+0.16/21 5.4s} 9. Bb5 {-0.05/20 2.6s}
c6 {0.00/20 5.5s} 10. Ba4 {0.00/18 2.6s} b5 {+0.16/25 5.8s}
11. Bc2 {-0.10/20 2.8s} Nb7 {+0.29/19 5.5s} 12. d4 {-0.27/16 2.5s}
h6 {+0.03/22 5.9s} 13. Bh4 {-0.12/19 2.7s} exd4 {-0.58/25 5.8s}
14. cxd4 {+0.46/22 2.9s} P@h3 {-0.33/24 6.1s} 15. e5 {+0.76/21 3.0s}
Ne8 {-0.58/20 5.9s} 16. Bxe7 {+0.69/18 2.8s} Qxe7 {-1.48/22 5.9s}
17. B@h4 {+1.31/21 2.9s} B@g5 {-1.17/23 5.8s} 18. Nxg5 {+1.64/17 2.8s}
hxg2 {-1.85/24 5.9s} 19. P@f6 {+1.37/20 2.8s} gxf6 {-1.27/23 5.8s}
20. exf6 {+0.92/20 2.8s} Qxf6 {-0.06/30 6.0s} 21. Nde4 {+0.84/22 2.8s}
hxg5 {+0.01/28 6.0s} 22. Nxf6+ {-0.20/27 3.0s} Nxf6 {-0.56/27 6.2s}
23. P@h7+ {-0.43/25 2.9s} Kh8 {-0.37/26 6.2s} 24. Bxg5 {+0.64/25 3.0s}
N@h3+ {-1.59/26 6.0s} 25. Kxg2 {-3.08/1 0.016s} Nxg5 {-0.67/22 6.0s}
26. P@g7+ {+0.25/20 2.9s} Kxg7 {-0.81/1 0.004s} 27. P@h6+ {+1.56/21 2.6s}
Kxh6 {-2.59/21 5.5s} 28. Q@h4+ {+1.05/16 2.8s} B@h5 {-2.20/18 5.5s}
29. B@f4 {+4.76/20 2.7s} Bh3+ {-5.62/26 5.3s} 30. Qxh3 {+7.11/20 2.5s}
N@e6 {-6.04/23 5.1s} 31. Bxg5+ {+6.26/18 2.4s} Nxg5 {-9.81/20 3.6s}
32. N@f5+ {+6.37/23 2.1s} Kg6 {-6.38/23 4.7s} 33. Qhxh5+ {+6.90/17 2.3s}
Nxh5 {-7.35/1 0.002s} 34. Qxh5+ {+9.44/18 2.2s} Kf6 {-10.07/20 3.2s}
35. Qxg5+ {+11.96/16 2.3s} Kxg5 {-14.31/16 3.2s} 36. B@h4+ {+18.10/15 1.3s}
Kg6 {-16.56/14 2.4s} 37. N@e7+ {+26.31/12 1.4s} Kh5 {-23.64/13 1.8s}
38. N@g3+ {+27.10/12 0.79s} Kg4 {-26.24/1 0.002s} 39. f3+ {+36.83/5 0.69s}
Kf4 {-42.28/1 0.002s} 40. B@g5# {+M1/4 0.53s, White mates} 1-0

[Event "With-Q-1600sim"]
[Site "?"]
[Date "2019.04.29"]
[Round "21"]
[White "CrazyAra-Dev-0.4.1-With-Q-1600sim"]
[Black "CrazyAra-Dev-0.4.1-No-Q-800sim"]
[Result "1-0"]
[PlyCount "77"]
[TimeControl "40/1200"]
[Variant "crazyhouse"]

1. e4 {book} e5 {book} 2. Nf3 {book} Nc6 {book} 3. Bc4 {book} Bc5 {book}
4. d3 {book} Nf6 {book} 5. O-O {book} O-O {-0.83/19 2.4s} 6. Nc3 {+0.96/22 5.1s}
d6 {-1.13/21 2.6s} 7. Bg5 {+1.32/26 5.7s} h6 {-1.02/21 2.6s}
8. Bxf6 {+1.42/30 5.6s} Qxf6 {-1.40/19 2.7s} 9. Nd5 {+1.14/22 5.7s}
Qd8 {-1.34/16 2.5s} 10. Qd2 {+1.86/17 5.4s} Kh7 {-1.17/15 2.6s}
11. N@g5+ {+0.45/19 5.4s} Kh8 {-0.71/15 2.6s} 12. c3 {+0.16/19 5.4s}
hxg5 {+0.98/29 2.7s} 13. Nxg5 {+0.09/28 5.8s} B@f4 {+0.25/19 2.7s}
14. P@e7 {+0.21/31 5.9s} Nxe7 {-0.15/29 2.9s} 15. Nxe7 {+0.53/32 6.3s}
Bxg5 {-0.16/25 2.9s} 16. N@g6+ {+0.11/31 6.1s} fxg6 {+0.38/26 3.1s}
17. Nxg6+ {-0.22/30 6.1s} Kh7 {+1.58/1 0.014s} 18. Nxf8+ {+0.10/32 6.1s}
Qxf8 {+0.22/21 2.8s} 19. Qxg5 {+0.27/33 6.4s} N@h3+ {-0.28/29 3.0s}
20. gxh3 {+1.07/28 5.9s} N@f3+ {-0.25/23 2.8s} 21. Kh1 {+0.68/29 6.2s}
Nxg5 {-0.74/25 2.8s} 22. R@h5+ {+1.30/24 5.8s} Q@h6 {+0.10/23 2.9s}
23. Rxh6+ {+0.26/28 6.0s} Kxh6 {-0.34/22 2.9s} 24. Q@h4+ {+0.60/21 6.0s}
N@h5 {-0.20/22 2.9s} 25. Rg1 {+1.42/25 6.3s} N@f3 {-0.34/20 2.9s}
26. Qxh5+ {+1.90/21 6.1s} Kxh5 {0.00/1 0.015s} 27. B@g4+ {+2.31/26 6.2s}
Kh6 {-2.24/19 2.9s} 28. N@g8+ {+4.36/24 6.2s} Kh7 {-3.77/23 3.0s}
29. P@e7 {+3.14/22 6.4s} Bxg4 {-4.33/21 2.9s} 30. exf8=N+ {+2.96/19 6.1s}
Rxf8 {-2.88/17 3.0s} 31. Rxg4 {+2.37/22 6.2s} B@g6 {-4.22/14 2.8s}
32. B@f5 {+3.38/19 6.1s} R@e1+ {-1.51/17 2.9s} 33. Rxe1 {+5.13/20 5.2s}
Nxe1 {-1.86/20 2.9s} 34. R@h5+ {+13.10/15 4.2s} P@h6 {-10.02/16 1.9s}
35. Rxh6+ {+20.02/17 2.8s} gxh6 {-19.14/1 0.003s} 36. Bxg6+ {+18.92/15 2.9s}
Kg7 {-20.74/10 1.3s} 37. N@h5+ {+28.87/11 2.0s} Kxg6 {-26.33/8 0.81s}
38. Q@g7+ {+34.64/9 1.6s} Kxh5 {-35.82/1 0.002s}
39. Qxh6# {+M1/7 1.1s, White mates} 1-0

[Event "With-Q-1600sim"]
[Site "?"]
[Date "2019.04.29"]
[Round "21"]
[White "CrazyAra-Dev-0.4.1-No-Q-800sim"]
[Black "CrazyAra-Dev-0.4.1-With-Q-1600sim"]
[Result "0-1"]
[PlyCount "70"]
[TimeControl "40/1200"]
[Variant "crazyhouse"]

1. e4 {book} Nf6 {book} 2. e5 {book} Nc6 {book} 3. exf6 {book} exf6 {book}
4. Nc3 {-0.88/19 2.4s} d5 {+0.78/21 5.2s} 5. Bb5 {-0.40/18 2.6s}
Be7 {+0.74/22 5.5s} 6. d4 {-0.73/17 2.6s} O-O {+0.56/22 5.4s}
7. Nge2 {-0.36/18 2.6s} Re8 {+0.69/21 5.6s} 8. O-O {-0.74/20 2.6s}
P@h3 {+0.78/19 5.7s} 9. gxh3 {-0.72/20 2.8s} Bxh3 {+0.65/29 6.1s}
10. Nf4 {-0.58/16 2.8s} Bxf1 {+0.58/19 5.9s} 11. Bxf1 {-0.22/17 2.8s}
Bb4 {+0.52/20 5.7s} 12. B@g2 {-0.18/17 2.7s} R@e1 {0.00/20 5.7s}
13. Qg4 {+0.55/17 2.7s} P@g5 {-0.60/24 5.7s} 14. N@f5 {+0.41/18 2.7s}
Nxd4 {-0.54/24 5.9s} 15. Nxd4 {+0.49/22 2.9s} Bxc3 {+0.01/26 6.2s}
16. P@e6 {+0.75/21 2.9s} Bxd4 {+0.25/24 6.2s} 17. exf7+ {-0.10/23 3.1s}
Kxf7 {+0.37/26 6.4s} 18. P@e6+ {+0.81/21 2.8s} R1xe6 {+0.54/20 5.9s}
19. Nxe6 {-1.03/20 2.9s} Rxe6 {+0.57/26 6.2s} 20. N@h8+ {+0.38/19 2.8s}
Kg8 {+1.02/21 6.0s} 21. Qxe6+ {-0.77/16 2.9s} Kxh8 {+1.47/22 6.1s}
22. Bxg5 {-0.34/15 2.8s} N@c5 {+2.02/22 6.1s} 23. Qh3 {-1.06/17 2.9s}
fxg5 {+2.46/21 6.1s} 24. P@g6 {-1.45/18 2.9s} N@h6 {+3.55/19 5.9s}
25. gxh7 {-3.48/18 2.9s} B@f5 {+4.94/23 6.1s} 26. Qxh6 {-3.62/18 2.9s}
gxh6 {+4.45/20 6.2s} 27. R@f3 {-2.83/18 2.9s} N@h4 {+5.48/24 5.9s}
28. P@g7+ {-3.97/21 2.9s} Kxg7 {+4.99/23 6.2s} 29. R@g8+ {-7.24/18 2.8s}
Kxh7 {+13.64/20 4.2s} 30. Rxd8 {-11.38/18 2.3s} Nxf3+ {+18.84/17 3.2s}
31. Bxf3 {-18.43/16 1.3s} Bxf2+ {+23.21/17 2.5s} 32. Kxf2 {-22.10/14 1.3s}
N@e4+ {+25.57/13 2.5s} 33. Bxe4 {-32.66/11 0.87s} Nxe4+ {+35.39/13 1.7s}
34. Ke3 {-34.53/6 0.81s} Q@d2+ {+41.75/11 1.5s} 35. Kf3 {-41.30/1 0.001s}
Qf2# {+M1/3 1.1s, Black mates} 0-1

[Event "With-Q-1600sim"]
[Site "?"]
[Date "2019.04.29"]
[Round "22"]
[White "CrazyAra-Dev-0.4.1-With-Q-1600sim"]
[Black "CrazyAra-Dev-0.4.1-No-Q-800sim"]
[Result "0-1"]
[PlyCount "68"]
[TimeControl "40/1200"]
[Variant "crazyhouse"]

1. e4 {book} Nf6 {book} 2. e5 {book} Nc6 {book} 3. exf6 {book} exf6 {book}
4. Nc3 {-0.72/21 5.1s} d5 {+0.79/20 2.5s} 5. Bb5 {-0.33/23 5.6s}
Be7 {+0.84/17 2.6s} 6. N@a5 {-0.47/22 5.5s} Qd6 {+2.64/20 2.7s}
7. Qe2 {-1.93/23 5.7s} O-O {+2.17/20 2.8s} 8. Bxc6 {-2.50/21 5.7s}
bxc6 {+2.23/18 2.7s} 9. d4 {-2.44/20 5.5s} B@a6 {+2.57/17 2.7s}
10. Qe3 {-2.07/18 5.4s} Bd7 {+4.00/13 2.6s} 11. N@c5 {-3.22/17 5.4s}
Qxc5 {+3.91/16 2.7s} 12. dxc5 {-3.95/20 5.7s} Rfe8 {+4.43/16 2.7s}
13. Nge2 {-3.78/20 5.7s} N@f5 {+4.67/19 2.9s} 14. Q@g3 {-2.62/24 6.0s}
Bxe2 {+3.49/19 2.8s} 15. Nxe2 {-2.57/26 6.1s} Nxg3 {+3.16/24 2.9s}
16. Qxg3 {-2.57/20 5.8s} Bxc5 {+2.48/20 2.8s} 17. N@h6+ {-2.93/20 5.9s}
Kf8 {+3.25/18 2.7s} 18. Nxc6 {-2.35/17 5.7s} Bxc6 {+2.61/18 2.9s}
19. B@e3 {-2.73/18 5.7s} Bb4+ {+3.76/18 2.8s} 20. P@d2 {-3.28/19 5.8s}
Bd6 {+5.61/16 2.8s} 21. Qxg7+ {-6.46/20 5.7s} Kxg7 {+6.93/20 2.9s}
22. Nf5+ {-6.73/20 5.7s} Kg8 {+5.88/19 2.9s} 23. d3 {-7.06/19 5.6s}
P@g7 {+8.46/18 2.7s} 24. P@h6 {-10.36/18 5.4s} P@h3 {+14.04/16 2.5s}
25. f3 {-10.77/25 5.1s} hxg2 {+10.35/21 2.6s} 26. Rg1 {-12.91/20 4.5s}
N@h3 {+16.16/19 2.1s} 27. hxg7 {-17.06/16 4.1s} Nxg1 {+22.55/15 1.8s}
28. Nh6+ {-19.51/16 3.1s} Kxg7 {+18.00/1 0.003s} 29. Nf5+ {-20.85/16 3.9s}
Kg8 {+22.28/15 1.8s} 30. Nh6+ {-22.37/16 3.4s} Kf8 {+21.79/13 2.2s}
31. P@g7+ {-22.67/14 3.8s} Kxg7 {+25.06/16 1.6s} 32. Nf5+ {-26.23/16 3.1s}
Kg8 {+25.27/13 1.8s} 33. Nh6+ {-25.14/12 3.0s} Kf8 {+28.76/11 1.7s}
34. Kf2 {-26.81/13 2.7s} Q@f1# {+M1/10 1.2s, Black mates} 0-1

[Event "With-Q-1600sim"]
[Site "?"]
[Date "2019.04.29"]
[Round "22"]
[White "CrazyAra-Dev-0.4.1-No-Q-800sim"]
[Black "CrazyAra-Dev-0.4.1-With-Q-1600sim"]
[Result "0-1"]
[PlyCount "64"]
[TimeControl "40/1200"]
[Variant "crazyhouse"]

1. e4 {book} Nf6 {book} 2. e5 {book} Nc6 {book} 3. exf6 {book} exf6 {book}
4. d4 {book} d5 {book} 5. Bb5 {-2.03/20 2.5s} Bb4+ {+2.29/22 5.4s}
6. c3 {-2.14/21 2.7s} Bd6 {+1.75/18 5.5s} 7. Qe2+ {-1.43/19 2.6s}
P@e4 {+1.31/18 5.4s} 8. N@h5 {-1.04/18 2.6s} O-O {+0.69/20 5.5s}
9. h4 {-0.29/15 2.5s} a6 {+0.44/18 5.3s} 10. Bxc6 {-0.43/18 2.6s}
bxc6 {+0.09/24 5.8s} 11. Nxg7 {-0.28/17 2.6s} Kxg7 {+0.31/21 5.5s}
12. P@g5 {+0.01/20 2.8s} Kh8 {+1.02/24 5.9s} 13. gxf6 {-1.03/18 2.8s}
Qxf6 {+0.90/26 5.8s} 14. N@h5 {-0.19/23 2.8s} N@d3+ {+0.53/30 6.0s}
15. Qxd3 {-0.17/23 2.7s} exd3 {+0.51/29 5.9s} 16. Nxf6 {-0.43/28 2.9s}
B@g7 {+0.79/29 5.8s} 17. Q@g5 {-0.07/24 2.8s} P@c2 {+0.65/27 5.7s}
18. Qxg7+ {-0.85/28 2.7s} Kxg7 {+0.87/1 0.005s} 19. Nh5+ {-0.57/22 2.7s}
Kg6 {+3.68/31 5.7s} 20. N@f4+ {-3.16/27 2.8s} Bxf4 {+4.77/29 5.5s}
21. Nxf4+ {-2.89/25 2.7s} Kg7 {+6.73/29 5.2s} 22. Nh5+ {-5.17/26 2.5s}
Kg8 {+7.11/26 5.6s} 23. Nf6+ {-4.99/24 2.8s} Kh8 {+7.63/26 5.9s}
24. P@g7+ {-6.76/22 2.7s} Kxg7 {0.00/1 0.012s} 25. Nh5+ {-6.64/20 2.6s}
Kg8 {+11.64/23 5.1s} 26. Nf6+ {-11.08/20 2.3s} Kh8 {+13.99/22 4.9s}
27. B@g7+ {-11.37/18 2.4s} Kxg7 {+3.66/1 0.015s} 28. Nh5+ {-13.66/18 2.3s}
Kg8 {+17.46/17 4.8s} 29. Nf6+ {-16.47/16 2.0s} Kh8 {+21.31/21 3.6s}
30. B@g7+ {-21.99/20 1.7s} Kxg7 {+11.70/1 0.014s} 31. Nh5+ {-23.33/12 1.6s}
Kh8 {+32.33/13 2.8s} 32. Nf3 {-48.99/8 0.76s} Q@e2# {+M1/7 1.1s, Black mates}
0-1

[Event "With-Q-1600sim"]
[Site "?"]
[Date "2019.04.29"]
[Round "23"]
[White "CrazyAra-Dev-0.4.1-With-Q-1600sim"]
[Black "CrazyAra-Dev-0.4.1-No-Q-800sim"]
[Result "1-0"]
[PlyCount "85"]
[TimeControl "40/1200"]
[Variant "crazyhouse"]

1. e4 {book} Nf6 {book} 2. e5 {book} Nc6 {book} 3. exf6 {book} exf6 {book}
4. d4 {book} d5 {book} 5. a3 {-1.03/21 5.1s} Bd6 {+1.16/20 2.5s}
6. Nc3 {-0.98/23 5.5s} O-O {+0.97/20 2.7s} 7. Nxd5 {-0.85/21 5.6s}
Re8+ {+1.14/18 2.6s} 8. Be2 {-0.38/23 5.6s} Bf8 {+0.88/19 2.7s}
9. P@c4 {-0.12/23 5.5s} P@e6 {+1.15/22 2.6s} 10. Nxf6+ {+0.87/18 5.6s}
Qxf6 {-1.02/17 2.7s} 11. P@e5 {+2.63/22 5.5s} Qg6 {-2.05/18 2.6s}
12. N@f4 {+2.76/22 5.4s} Qe4 {-2.50/16 2.6s} 13. Nf3 {+3.22/22 5.7s}
Rd8 {-2.64/20 2.7s} 14. Be3 {+3.64/21 5.7s} Nxd4 {-2.95/16 2.5s}
15. Nxd4 {+3.69/31 5.9s} Rxd4 {-2.87/23 2.8s} 16. Qxd4 {+2.98/33 6.0s}
Qxd4 {-3.16/28 2.9s} 17. Bxd4 {+3.77/37 5.9s} P@d2+ {-2.44/33 2.9s}
18. Kf1 {+2.68/35 5.8s} Q@c1+ {-2.62/26 2.8s} 19. R@d1 {+2.39/38 6.4s}
Qxa1 {-1.71/37 2.9s} 20. Rxa1 {+1.93/36 6.1s} R@c1+ {-1.68/28 2.7s}
21. Q@d1 {+2.49/34 6.7s} Rxa1 {-1.85/33 3.0s} 22. Qxa1 {+1.94/32 5.8s}
R@c1+ {-1.53/27 2.6s} 23. R@d1 {+2.41/30 6.3s} Rxa1 {-1.88/29 3.0s}
24. Rxa1 {+2.09/27 5.7s} Q@c1+ {-1.06/27 2.3s} 25. R@d1 {+1.90/28 6.4s}
Qxa1 {-1.37/25 3.0s} 26. Rxa1 {+1.63/24 5.3s} R@c1+ {-0.70/22 2.1s}
27. Rxc1 {+2.01/25 6.4s} dxc1=Q+ {-2.42/20 2.9s} 28. R@d1 {+2.12/20 6.0s}
N@d2+ {-2.39/18 2.9s} 29. Ke1 {+2.74/24 6.1s} Qxd1+ {-3.37/18 2.9s}
30. Bxd1 {+2.61/22 6.2s} Nxc4 {-2.14/16 3.0s} 31. Bc3 {+2.79/22 6.2s}
R@e4+ {-2.71/18 3.0s} 32. P@e3 {+2.48/21 6.3s} P@d2+ {-3.65/17 2.9s}
33. Bxd2 {+4.02/22 6.2s} Nxd2 {-3.61/19 2.9s} 34. Q@e8 {+4.71/19 6.2s}
Rxe3+ {-3.67/18 2.9s} 35. fxe3 {+4.56/20 6.3s} P@f2+ {-4.08/17 3.0s}
36. Kxd2 {+5.22/22 6.2s} N@e4+ {-4.36/21 2.9s} 37. Ke2 {+6.76/26 6.0s}
R@e1+ {-5.74/17 2.9s} 38. Kd3 {+8.94/18 5.7s} Nc5+ {-8.03/16 2.7s}
39. Kd2 {+12.69/29 5.0s} Ne4+ {-12.62/15 2.4s} 40. Kc1 {+16.03/27 4.4s}
B@d2+ {-17.76/14 2.0s} 41. Kb1 {+20.36/1 0.004s} Bd7 {-21.60/15 1.4s}
42. N@e7+ {+37.46/13 1.8s} Kh8 {-15.46/1 0.014s}
43. R@g8# {+M1/8 1.2s, White mates} 1-0

[Event "With-Q-1600sim"]
[Site "?"]
[Date "2019.04.29"]
[Round "23"]
[White "CrazyAra-Dev-0.4.1-No-Q-800sim"]
[Black "CrazyAra-Dev-0.4.1-With-Q-1600sim"]
[Result "1-0"]
[PlyCount "81"]
[TimeControl "40/1200"]
[Variant "crazyhouse"]

1. e4 {book} c5 {book} 2. Nf3 {book} Nc6 {-2.56/20 5.2s} 3. d4 {+2.70/19 2.5s}
cxd4 {-1.80/26 5.6s} 4. Nxd4 {+2.27/23 2.6s} e5 {-1.48/24 5.4s}
5. Nxc6 {+1.67/21 2.6s} bxc6 {-1.37/22 5.7s} 6. P@d6 {+0.83/22 2.7s}
Nf6 {-1.25/22 5.6s} 7. N@c7+ {+1.33/19 2.8s} Qxc7 {-1.16/1 0.003s}
8. dxc7 {+1.00/21 2.8s} Bb4+ {-0.65/26 5.7s} 9. Nc3 {+0.98/17 2.7s}
O-O {-0.88/23 5.5s} 10. Bd3 {+0.91/17 2.7s} N@h4 {-0.16/19 5.5s}
11. Rg1 {+0.55/17 2.6s} P@f4 {+0.46/17 5.4s} 12. Bxf4 {+0.21/16 2.6s}
exf4 {-0.76/20 5.6s} 13. e5 {+0.23/18 2.6s} Re8 {-0.18/21 5.6s}
14. Qe2 {+0.66/16 2.7s} B@h5 {-1.05/23 5.7s} 15. exf6 {+3.09/23 2.9s}
Rxe2+ {-1.75/24 5.8s} 16. Bxe2 {+1.50/22 2.8s} Nxg2+ {-1.51/28 6.2s}
17. Rxg2 {+0.68/20 2.6s} P@d2+ {-1.20/24 5.6s} 18. Kf1 {+1.97/24 2.7s}
Q@h1+ {-3.43/24 5.6s} 19. R@g1 {+1.45/20 2.7s} Bxe2+ {-2.15/23 5.7s}
20. Nxe2 {+2.26/22 2.8s} Qxg2+ {-1.66/28 5.7s} 21. Kxg2 {+2.20/19 2.8s}
f3+ {-1.51/20 5.7s} 22. Kxf3 {+1.65/19 2.7s} B@d5+ {-1.59/27 5.8s}
23. P@e4 {+0.52/17 2.6s} Bxe4+ {-0.50/24 5.7s} 24. Ke3 {+1.32/20 2.7s}
N@d5+ {-1.47/25 6.2s} 25. Kxe4 {+1.29/20 3.0s} Nxf6+ {-1.57/26 6.2s}
26. Kf3 {+1.86/21 3.0s} P@g4+ {-2.40/24 6.2s} 27. Kg2 {+2.32/22 2.9s}
Bb7 {-2.20/22 6.1s} 28. Q@d8+ {+3.84/18 3.0s} Rxd8 {-3.60/26 5.8s}
29. cxd8=Q+ {+1.43/23 2.9s} Q@f8 {-3.54/24 5.6s} 30. N@h6+ {+8.07/23 2.2s}
gxh6 {-9.50/22 4.0s} 31. R@g7+ {+8.15/21 2.3s} Kh8 {-9.90/20 4.2s}
32. Qxf8+ {+12.60/19 1.6s} Bxf8 {-14.01/21 2.6s} 33. Q@g8+ {+16.16/17 1.7s}
Nxg8 {-3.55/1 0.015s} 34. Rxg8+ {+19.35/17 1.2s} Kxg8 {-6.18/1 0.015s}
35. N@f6+ {+18.61/13 1.4s} Kg7 {-19.40/14 2.6s} 36. N@h5+ {+20.12/13 0.92s}
Kg6 {-21.89/16 2.2s} 37. B@e4+ {+20.53/12 1.5s} P@f5 {-22.04/14 2.4s}
38. Nef4+ {+29.00/13 1.0s} Kg5 {-28.21/1 0.002s} 39. P@h4+ {+28.19/11 0.86s}
Kxh4 {-29.82/1 0.003s} 40. B@g3+ {+30.96/11 0.59s} Kg5 {-29.45/1 0.002s}
41. Q@h4# {+M1/9 0.63s, White mates} 1-0

[Event "With-Q-1600sim"]
[Site "?"]
[Date "2019.04.29"]
[Round "24"]
[White "CrazyAra-Dev-0.4.1-With-Q-1600sim"]
[Black "CrazyAra-Dev-0.4.1-No-Q-800sim"]
[Result "1-0"]
[PlyCount "63"]
[TimeControl "40/1200"]
[Variant "crazyhouse"]

1. e4 {book} c5 {book} 2. Nf3 {book} Nc6 {-2.89/18 2.5s} 3. d4 {+2.41/24 5.2s}
cxd4 {-2.58/21 2.6s} 4. Nxd4 {+1.70/25 5.6s} e5 {-1.91/19 2.6s}
5. Nb5 {+1.71/23 5.5s} a6 {-1.09/22 2.6s} 6. Nd6+ {+0.59/20 5.7s}
Bxd6 {-0.98/21 2.8s} 7. Qxd6 {+0.49/20 5.5s} N@d4 {+0.24/17 2.7s}
8. B@b3 {+0.21/21 5.7s} P@c7 {+0.14/15 2.6s} 9. Qd5 {+0.26/20 5.6s}
Nxb3 {-0.20/18 2.7s} 10. axb3 {+0.38/22 5.9s} Nf6 {-0.10/16 2.7s}
11. N@f5 {+0.65/20 5.6s} Nxd5 {-0.54/19 2.7s} 12. Nxg7+ {+0.43/28 5.9s}
Kf8 {-0.71/17 2.6s} 13. Nf5 {+0.85/20 5.5s} B@f6 {-0.40/23 2.7s}
14. Bh6+ {+0.62/25 5.9s} Kg8 {-0.72/23 2.8s} 15. P@g7 {+0.73/21 5.8s}
Ndb4 {-0.12/19 2.7s} 16. gxh8=Q+ {-0.01/26 6.0s} Bxh8 {+0.49/18 2.7s}
17. Na3 {+0.13/25 6.0s} P@g7 {-0.52/24 2.9s} 18. R@g3 {+1.25/27 5.9s}
Q@g6 {-0.46/20 2.9s} 19. Rxg6 {+0.82/27 6.0s} hxg6 {-0.99/23 2.9s}
20. Nxg7 {+1.31/25 6.0s} Bxg7 {-1.75/21 2.8s} 21. Bxg7 {+3.85/25 5.6s}
Kxg7 {-2.91/25 2.7s} 22. h4 {+4.38/23 5.5s} B@f4 {-3.05/19 2.6s}
23. P@h6+ {+5.65/22 5.8s} Kf8 {-2.92/22 2.4s} 24. B@g7+ {+9.47/25 3.7s}
Ke7 {-8.27/22 1.4s} 25. Q@f6+ {+11.58/22 2.6s} Ke8 {-4.33/1 0.014s}
26. Qxd8+ {+9.85/21 3.0s} Kxd8 {-5.79/18 1.8s} 27. Q@f8+ {+12.21/18 2.3s}
N@e8 {-9.29/18 1.1s} 28. Bf6+ {+11.92/16 2.7s} R@e7 {-8.87/13 1.4s}
29. Bxe7+ {+15.12/15 1.9s} Nxe7 {-11.20/1 0.003s} 30. Qxe8+ {+19.36/12 1.8s}
Kxe8 {-17.46/1 0.002s} 31. N@f6+ {+37.03/8 1.2s} Kf8 {-37.27/4 0.48s}
32. R@e8# {+M1/11 1.1s, White mates} 1-0

[Event "With-Q-1600sim"]
[Site "?"]
[Date "2019.04.29"]
[Round "24"]
[White "CrazyAra-Dev-0.4.1-No-Q-800sim"]
[Black "CrazyAra-Dev-0.4.1-With-Q-1600sim"]
[Result "0-1"]
[PlyCount "110"]
[TimeControl "40/1200"]
[Variant "crazyhouse"]

1. e4 {book} d6 {book} 2. d4 {+1.03/19 2.4s} Nf6 {-1.30/26 5.3s}
3. Nc3 {+1.17/24 2.6s} g6 {-1.57/27 5.4s} 4. Bc4 {+1.52/22 2.4s}
Bg7 {-1.99/25 5.4s} 5. Bxf7+ {+2.32/24 2.7s} Kxf7 {-2.54/25 5.8s}
6. P@h6 {+2.66/21 2.6s} Rf8 {-1.72/20 5.5s} 7. hxg7 {+1.65/19 2.6s}
Kxg7 {-1.54/23 5.7s} 8. e5 {+2.09/18 2.7s} Ng4 {-1.91/21 5.5s}
9. Nf3 {+1.77/21 2.7s} Kg8 {-1.60/19 5.5s} 10. O-O {+1.55/18 2.6s}
P@g7 {-1.99/23 5.4s} 11. B@b3+ {+2.41/20 2.6s} e6 {-2.66/23 5.6s}
12. exd6 {+2.27/22 2.7s} cxd6 {-2.77/23 5.6s} 13. d5 {+2.27/20 2.7s}
e5 {-1.25/22 5.4s} 14. P@e6 {+1.39/15 2.5s} Na6 {-0.97/16 5.3s}
15. Ne4 {+1.52/16 2.6s} P@f4 {-0.61/20 5.4s} 16. h3 {+0.51/14 2.6s}
Nxf2 {+0.77/21 5.7s} 17. Nxf2 {-0.53/17 2.7s} B@b6 {+0.63/22 5.8s}
18. N@f7 {-0.84/17 2.7s} Qe7 {+0.58/20 5.7s} 19. Kh1 {-0.38/18 2.8s}
Nc5 {+0.36/22 5.9s} 20. Bxf4 {-0.03/16 2.8s} exf4 {-0.04/19 5.8s}
21. P@d4 {+0.11/18 2.7s} Nxb3 {+0.76/24 6.1s} 22. axb3 {-0.74/19 2.9s}
B@f5 {+1.54/22 6.0s} 23. N@h6+ {-1.18/21 2.9s} gxh6 {+1.16/1 0.003s}
24. Nxh6+ {-0.85/19 3.1s} Kh8 {+0.66/19 6.2s} 25. Nxf5 {-0.91/17 2.9s}
Rxf5 {+0.65/17 6.0s} 26. Ne4 {-0.22/16 2.9s} N@f6 {+0.92/25 6.2s}
27. Nxf6 {-0.96/25 3.0s} N@g3+ {+1.45/26 6.3s} 28. Kh2 {-0.82/24 3.0s}
Rxf6 {+1.46/31 6.6s} 29. P@h6 {-1.00/25 3.1s} B@f8 {+1.56/26 6.3s}
30. B@h4 {-1.22/23 3.0s} Nxf1+ {+1.45/30 6.6s} 31. Qxf1 {-1.51/23 3.2s}
P@g3+ {+1.35/26 6.5s} 32. Kh1 {-1.29/19 3.0s} N@f2+ {+1.73/28 6.5s}
33. Qxf2 {-1.42/23 3.1s} gxf2 {+1.48/24 6.2s} 34. N@e4 {-1.28/20 2.9s}
Bxe6 {+2.64/23 6.5s} 35. Nxf2 {-2.00/22 3.2s} Bxh6 {+1.68/23 6.8s}
36. Bxf6+ {-1.17/22 3.3s} Qxf6 {+2.08/27 6.9s} 37. dxe6 {-1.16/20 3.3s}
Qxe6 {+2.00/23 6.7s} 38. B@c4 {-1.75/22 3.2s} P@d5 {+2.76/26 6.5s}
39. Bxd5 {-2.07/23 3.2s} R@e1+ {+2.83/24 6.6s} 40. R@g1 {-1.79/23 3.2s}
Rxa1 {+2.52/25 6.5s} 41. Rxa1 {-1.66/22 3.0s} R@e1+ {+2.22/23 6.2s}
42. R@g1 {-1.30/22 2.8s} Qxd5 {+2.45/22 6.6s} 43. Raxe1 {-2.29/16 3.2s}
Bxd4 {+2.65/20 6.6s} 44. Nxd4 {-3.33/18 3.2s} P@g3 {+2.65/24 6.6s}
45. Ng4 {-2.84/19 3.2s} P@f2 {+1.53/24 6.6s} 46. B@f6+ {-2.42/19 3.2s}
B@g7 {+3.37/28 6.7s} 47. Bxg7+ {-3.08/21 3.2s} Bxg7 {+3.04/21 6.5s}
48. B@e6 {-2.41/19 3.3s} fxg1=Q+ {+6.68/20 5.7s} 49. Rxg1 {-4.65/17 2.7s}
B@f7 {+6.64/17 5.7s} 50. P@h6 {-4.41/16 2.8s} Qxd4 {+11.85/20 5.2s}
51. hxg7+ {-11.38/17 2.4s} Qxg7 {+12.07/19 4.8s} 52. B@d4 {-8.61/16 2.4s}
Qxd4 {+14.34/17 4.9s} 53. N@f3 {-13.31/12 2.4s} Qxg1+ {+21.30/17 3.9s}
54. Nxg1 {-27.13/16 1.5s} N@f2+ {+48.85/3 1.2s} 55. Nxf2 {-34.77/1 0.002s}
Q@h2# {+M1/1 1.0s, Black mates} 0-1

[Event "With-Q-1600sim"]
[Site "?"]
[Date "2019.04.29"]
[Round "25"]
[White "CrazyAra-Dev-0.4.1-With-Q-1600sim"]
[Black "CrazyAra-Dev-0.4.1-No-Q-800sim"]
[Result "1-0"]
[PlyCount "53"]
[TimeControl "40/1200"]
[Variant "crazyhouse"]

1. e4 {book} d6 {book} 2. d4 {+1.17/27 5.0s} Nf6 {-1.02/21 2.4s}
3. Nc3 {+1.66/28 5.5s} g6 {-1.17/24 2.5s} 4. Bc4 {+1.87/26 5.4s}
Bg7 {-1.69/24 2.6s} 5. Bxf7+ {+2.60/25 5.9s} Kxf7 {-2.39/23 2.7s}
6. P@h6 {+2.71/22 5.5s} Bf8 {-3.05/16 2.6s} 7. Nf3 {+2.72/28 5.6s}
Ng8 {-3.35/22 2.6s} 8. Qd2 {+4.15/26 5.5s} Ke8 {-3.31/23 2.6s}
9. e5 {+3.09/29 5.8s} Nxh6 {-3.08/26 2.8s} 10. Qxh6 {+3.03/29 5.9s}
Bxh6 {-3.61/23 2.6s} 11. Bxh6 {+2.58/28 6.0s} B@f8 {-2.38/24 2.8s}
12. Bxf8 {+2.88/26 5.8s} Rxf8 {-2.61/22 2.7s} 13. B@h6 {+3.45/25 5.6s}
B@h8 {-2.91/23 2.8s} 14. Bxf8 {+3.27/24 5.9s} Kxf8 {-2.84/20 2.8s}
15. N@h6 {+3.63/24 5.9s} B@g8 {-3.16/20 2.8s} 16. Nxg8 {+2.98/24 5.9s}
Kxg8 {-2.82/23 2.8s} 17. B@c4+ {+3.92/24 5.9s} P@f7 {-3.31/21 2.8s}
18. Bxf7+ {+4.78/26 5.9s} Kxf7 {-3.79/21 2.8s} 19. Ng5+ {+5.21/27 6.2s}
Kg7 {-4.34/24 2.8s} 20. P@h6+ {+5.26/23 6.1s} Kf8 {-3.45/19 2.8s}
21. B@e6 {+6.60/23 5.5s} B@g8 {-5.00/22 2.6s} 22. Bxg8 {+6.63/22 5.5s}
dxe5 {-4.54/20 2.6s} 23. B@e6 {+7.42/20 5.3s} P@d2+ {-8.53/16 2.3s}
24. Kf1 {+7.14/22 5.2s} Q@c1+ {-7.71/21 2.4s} 25. Nd1 {+14.33/20 3.4s}
Qxa1 {-14.88/19 1.5s} 26. Nxh7+ {+52.56/7 1.2s} Ke8 {-35.86/1 0.002s}
27. P@f7# {+M1/2 1.0s, White mates} 1-0

[Event "With-Q-1600sim"]
[Site "?"]
[Date "2019.04.29"]
[Round "25"]
[White "CrazyAra-Dev-0.4.1-No-Q-800sim"]
[Black "CrazyAra-Dev-0.4.1-With-Q-1600sim"]
[Result "0-1"]
[PlyCount "78"]
[TimeControl "40/1200"]
[Variant "crazyhouse"]

1. e4 {book} d6 {book} 2. d4 {book} e6 {book} 3. Nc3 {+2.05/19 2.4s}
Nf6 {-1.53/19 5.0s} 4. Nf3 {+1.57/16 2.6s} Nc6 {-1.33/25 5.5s}
5. Bb5 {+1.48/17 2.5s} a6 {-1.25/22 5.6s} 6. Bxc6+ {+0.76/19 2.7s}
bxc6 {-0.72/21 5.7s} 7. O-O {+0.61/16 2.6s} B@h5 {-0.07/19 5.4s}
8. e5 {+0.39/18 2.6s} Nd5 {-0.41/22 5.5s} 9. N@g3 {+0.50/16 2.6s}
Bxf3 {+0.45/25 5.7s} 10. Qxf3 {-0.39/22 2.8s} N@h4 {+0.23/25 5.9s}
11. Qg4 {-0.68/19 2.7s} Nxg2 {+1.44/22 5.8s} 12. Kxg2 {-1.48/21 2.8s}
h5 {+2.16/23 5.8s} 13. Qe2 {-1.54/19 2.7s} dxe5 {+1.85/26 5.8s}
14. dxe5 {-1.69/25 2.9s} Nxc3 {+1.86/31 6.0s} 15. bxc3 {-1.53/26 2.9s}
P@g4 {+2.13/30 6.2s} 16. f3 {-1.71/29 3.0s} gxf3+ {+1.79/28 6.1s}
17. Rxf3 {-1.80/22 2.9s} P@g4 {+2.51/27 6.1s} 18. Rxf7 {-2.40/26 3.0s}
P@f3+ {+2.54/29 6.4s} 19. Rxf3 {-2.49/23 2.8s} gxf3+ {+2.33/24 5.9s}
20. Kxf3 {-1.81/23 2.9s} N@g1+ {+2.65/25 6.1s} 21. Kf2 {-2.09/21 2.8s}
Nxe2 {+2.37/22 6.0s} 22. B@g6+ {-2.00/22 2.9s} Kd7 {+2.25/27 6.1s}
23. Kxe2 {-2.02/16 2.9s} Qh4 {+2.32/19 5.9s} 24. N@f3 {-1.99/23 2.9s}
Qc4+ {+2.21/27 5.8s} 25. P@d3 {-2.28/19 2.8s} Qxc3 {+3.11/23 5.8s}
26. P@f5 {-2.07/21 2.8s} R@g2+ {+3.53/23 5.7s} 27. P@f2 {-2.79/22 2.7s}
Qxc2+ {+3.90/22 5.7s} 28. Bd2 {-3.81/21 2.7s} Rxf2+ {+4.66/22 5.6s}
29. Kxf2 {-3.55/17 2.7s} P@e3+ {+5.30/18 5.2s} 30. Kxe3 {-5.47/17 2.5s}
Bc5+ {+7.52/22 5.1s} 31. P@d4 {-5.41/15 2.4s} P@f4+ {+7.35/20 4.8s}
32. Kf2 {-5.51/19 2.6s} Bxd4+ {+10.99/23 4.3s} 33. Nxd4 {-10.17/18 2.5s}
Qxd2+ {+12.99/17 4.5s} 34. R@e2 {-12.49/15 2.0s} B@e3+ {+16.57/16 3.3s}
35. Kg2 {-14.05/14 1.4s} Q@f2+ {+15.08/16 2.8s} 36. Kh3 {-15.28/15 1.3s}
P@g4+ {+17.14/16 2.3s} 37. Kh4 {-8.22/1 0.014s} Qxh2+ {+17.18/13 2.4s}
38. Rxh2 {-14.95/11 1.1s} Qxh2+ {+20.35/13 1.6s} 39. Kg5 {-19.31/11 0.94s}
P@h6# {+M1/10 1.2s, Black mates} 0-1

[Event "With-Q-1600sim"]
[Site "?"]
[Date "2019.04.29"]
[Round "26"]
[White "CrazyAra-Dev-0.4.1-With-Q-1600sim"]
[Black "CrazyAra-Dev-0.4.1-No-Q-800sim"]
[Result "1-0"]
[PlyCount "71"]
[TimeControl "40/1200"]
[Variant "crazyhouse"]

1. e4 {book} d6 {book} 2. d4 {book} e6 {book} 3. Nc3 {+1.96/20 5.1s}
Nf6 {-1.68/18 2.4s} 4. Nf3 {+1.48/20 5.3s} Nc6 {-1.31/18 2.6s}
5. Bb5 {+1.38/21 5.3s} a6 {-1.01/18 2.6s} 6. Ba4 {+1.73/23 5.7s}
b5 {-1.61/20 2.7s} 7. Nxb5 {+1.54/21 5.6s} axb5 {-1.53/20 2.7s}
8. Bxb5 {+1.56/23 6.0s} N@a7 {-1.58/21 2.7s} 9. Bd3 {+2.04/19 5.6s}
Nb4 {-1.60/17 2.5s} 10. O-O {+1.74/20 5.6s} Nxd3 {-1.78/16 2.7s}
11. cxd3 {+1.84/19 5.5s} B@h5 {-1.52/13 2.6s} 12. P@g5 {+1.95/19 5.6s}
Nc6 {-0.83/18 2.7s} 13. Be3 {+1.38/21 5.9s} Ng4 {-1.89/18 2.7s}
14. N@g3 {+2.50/21 5.8s} Nxe3 {-2.48/18 2.7s} 15. fxe3 {+2.79/21 6.0s}
B@g4 {-2.36/18 2.9s} 16. Nxh5 {+2.91/20 5.8s} Bxh5 {-2.55/16 2.8s}
17. B@b5 {+3.92/22 5.9s} N@a7 {-3.38/17 2.8s} 18. Ba4 {+4.03/20 5.8s}
Bd7 {-3.87/16 2.7s} 19. N@g3 {+4.72/23 5.9s} Bxf3 {-5.35/21 2.7s}
20. Qxf3 {+5.32/21 5.9s} N@e5 {-4.58/20 2.8s} 21. dxe5 {+4.19/22 5.7s}
Nxe5 {-4.50/20 3.1s} 22. Qf2 {+5.92/20 5.4s} Bxa4 {-9.50/17 2.3s}
23. d4 {+7.06/19 5.5s} B@g6 {-3.76/18 2.8s} 24. dxe5 {+4.19/22 5.8s}
P@h4 {-3.47/21 2.8s} 25. Ne2 {+4.26/22 6.0s} dxe5 {-4.27/15 2.8s}
26. P@f6 {+4.76/21 5.9s} P@g3 {-4.16/17 3.0s} 27. hxg3 {+5.02/22 6.4s}
hxg3 {-4.41/18 3.0s} 28. Qxg3 {+5.73/20 6.2s} Bxe4 {-6.36/18 3.0s}
29. fxg7 {+7.33/24 6.3s} Bxg7 {-7.27/18 3.1s} 30. P@f6 {+7.60/21 6.1s}
Bf8 {-8.47/19 3.1s} 31. P@g7 {+9.14/20 6.3s} P@f4 {-6.84/19 3.0s}
32. gxh8=Q {+9.11/25 5.7s} fxg3 {-9.39/21 2.7s} 33. Qxf8+ {+13.68/23 4.0s}
Kxf8 {-12.87/19 2.2s} 34. R@h8+ {+18.68/21 3.6s} Q@g8 {-17.94/1 0.001s}
35. Rxg8+ {+31.68/20 2.2s} Kxg8 {-39.06/1 0.002s}
36. Q@g7# {+M1/12 1.3s, White mates} 1-0

[Event "With-Q-1600sim"]
[Site "?"]
[Date "2019.04.29"]
[Round "26"]
[White "CrazyAra-Dev-0.4.1-No-Q-800sim"]
[Black "CrazyAra-Dev-0.4.1-With-Q-1600sim"]
[Result "0-1"]
[PlyCount "116"]
[TimeControl "40/1200"]
[Variant "crazyhouse"]

1. d4 {book} Nf6 {book} 2. Nf3 {+0.56/14 2.2s} g6 {-0.01/16 4.8s}
3. Nc3 {+0.18/16 2.4s} Bg7 {-0.38/22 5.2s} 4. e4 {+0.39/16 2.4s}
O-O {-0.58/18 5.1s} 5. e5 {+0.83/17 2.5s} Ng4 {-0.58/19 5.3s}
6. h3 {+0.86/23 2.6s} Nxf2 {-0.97/27 5.5s} 7. Kxf2 {+0.89/26 2.8s}
Nc6 {-0.86/29 5.7s} 8. Bc4 {+0.74/20 2.6s} d6 {-1.03/21 5.7s}
9. exd6 {+1.00/20 2.8s} cxd6 {-1.81/24 5.6s} 10. P@h6 {+1.59/18 2.6s}
Bf6 {-1.89/25 5.5s} 11. Rf1 {+2.45/24 2.7s} P@g4 {-2.17/25 5.7s}
12. hxg4 {+2.16/24 2.7s} Bxg4 {-2.14/24 5.6s} 13. P@g7 {+2.09/22 2.8s}
Nxd4 {-1.33/22 5.8s} 14. Ne4 {+1.74/22 2.7s} Bxf3 {-1.07/23 5.8s}
15. gxf3 {+1.38/18 2.8s} Nf5 {-1.55/22 5.8s} 16. gxf8=Q+ {+1.12/25 2.8s}
Qxf8 {-1.79/24 5.8s} 17. N@g4 {+2.17/17 2.7s} P@g7 {-1.82/23 6.1s}
18. hxg7 {+1.75/19 2.8s} Bxg7 {-2.05/21 6.0s} 19. P@e6 {+2.73/20 3.0s}
N@h3+ {-1.77/27 6.5s} 20. Kg2 {+2.04/25 3.0s} fxe6 {-1.82/25 6.4s}
21. Bxe6+ {+1.85/24 3.2s} P@f7 {-2.33/24 6.3s} 22. Bxf5 {+1.88/21 3.1s}
gxf5 {-1.59/22 6.2s} 23. N@h6+ {+1.76/21 3.1s} Bxh6 {-0.98/23 6.4s}
24. Nxh6+ {+1.24/19 3.0s} Kh8 {-0.54/21 6.1s} 25. B@c3+ {+1.01/20 3.0s}
B@e5 {-0.16/22 6.3s} 26. Bxe5+ {+0.14/20 3.1s} dxe5 {-0.22/23 6.2s}
27. Nxf5 {+0.36/22 3.1s} N@f4+ {-0.02/26 6.5s} 28. Bxf4 {+0.11/20 3.0s}
Nxf4+ {-0.12/22 6.3s} 29. Kh2 {+0.41/18 3.1s} P@h4 {+0.40/24 6.5s}
30. Rg1 {+0.51/21 3.1s} P@g3+ {+0.86/23 6.5s} 31. Nfxg3 {-0.75/22 3.1s}
P@f2 {+4.57/22 5.8s} 32. Nxf2 {-4.13/20 2.7s} hxg3+ {+3.64/22 6.4s}
33. Rxg3 {-3.67/19 3.0s} P@h4 {+3.05/25 5.9s} 34. Rg1 {-3.32/19 3.1s}
B@g3+ {+3.12/21 6.4s} 35. Kh1 {-3.27/18 3.1s} B@g7 {+5.58/26 6.2s}
36. B@e3 {-5.09/19 2.9s} Bxf2 {+5.04/22 6.4s} 37. Bxf2 {-5.05/18 3.1s}
N@g3+ {+5.54/21 6.3s} 38. Kh2 {-4.57/19 3.1s} N@e2 {+5.60/19 6.0s}
39. B@g2 {-4.14/18 3.0s} Nxg1 {+5.00/25 6.6s} 40. Qxg1 {-4.23/23 3.2s}
Nge2 {+5.96/24 6.4s} 41. Bxh4 {-5.50/22 3.2s} Nxg1 {+6.79/22 6.8s}
42. Rxg1 {-6.22/21 3.2s} R@h5 {+7.32/20 6.5s} 43. B@g3 {-6.90/17 3.2s}
Nxg2 {+7.78/22 6.5s} 44. Rxg2 {-7.76/19 3.2s} B@f4 {+8.17/20 6.4s}
45. R@h3 {-7.15/16 3.1s} Q@f1 {+9.07/20 6.3s} 46. N@g1 {-9.77/16 2.9s}
Bxg3+ {+10.06/20 6.2s} 47. Bxg3 {-9.77/18 2.8s} Rxh3+ {+9.80/22 6.1s}
48. Kxh3 {-9.41/17 3.0s} R@h1+ {+9.72/17 6.4s} 49. N@h2 {-7.71/19 3.1s}
Rxg1 {+7.89/27 6.4s} 50. Nxf1 {-6.92/21 3.2s} N@g5+ {+9.31/22 6.5s}
51. Kh2 {-8.82/21 3.3s} Nxf3+ {+10.51/21 6.5s} 52. Kh3 {-10.77/1 0.003s}
Ng5+ {+13.37/22 6.3s} 53. Kh2 {-13.27/21 3.0s} Rxf1 {+14.86/23 5.2s}
54. B@g4 {-13.52/19 2.5s} N@f3+ {+15.38/18 4.9s} 55. Bxf3 {-13.91/1 0.002s}
Nxf3+ {+16.58/19 3.9s} 56. Kh3 {-13.09/1 0.001s} P@g4+ {+22.86/14 3.9s}
57. Kxg4 {-19.98/1 0.002s} f5+ {+39.14/13 2.1s} 58. Kh3 {-41.81/4 0.53s}
B@g4# {+M1/6 1.3s, Black mates} 0-1

[Event "With-Q-1600sim"]
[Site "?"]
[Date "2019.04.29"]
[Round "27"]
[White "CrazyAra-Dev-0.4.1-With-Q-1600sim"]
[Black "CrazyAra-Dev-0.4.1-No-Q-800sim"]
[Result "1-0"]
[PlyCount "81"]
[TimeControl "40/1200"]
[Variant "crazyhouse"]

1. d4 {book} Nf6 {book} 2. Nc3 {+0.80/17 4.7s} d5 {-0.98/17 2.3s}
3. Bf4 {+1.19/20 5.0s} Bf5 {-1.33/16 2.4s} 4. e3 {+1.32/20 5.2s}
e6 {-1.36/19 2.4s} 5. Bd3 {+1.46/20 5.4s} Bg6 {-1.04/18 2.5s}
6. Nge2 {+1.25/20 5.1s} Bd6 {-1.15/18 2.4s} 7. O-O {+1.24/21 5.5s}
O-O {-1.12/18 2.5s} 8. Nb5 {+1.53/19 5.3s} Nc6 {-1.25/18 2.6s}
9. Nxd6 {+1.46/23 5.5s} cxd6 {-1.49/19 2.6s} 10. B@h4 {+1.84/20 5.5s}
N@f5 {-1.63/17 2.5s} 11. Bxf5 {+2.16/27 5.9s} Bxf5 {-2.29/24 2.8s}
12. Bxd6 {+2.81/27 6.0s} Qxd6 {-2.76/24 2.8s} 13. P@e5 {+3.07/31 6.3s}
Nxe5 {-2.65/23 3.0s} 14. dxe5 {+2.86/26 6.2s} Qxe5 {-2.53/21 2.8s}
15. N@f3 {+3.09/28 6.1s} Qc7 {-3.10/23 3.0s} 16. Bxf6 {+3.33/26 6.2s}
gxf6 {-3.03/22 2.9s} 17. N@h5 {+3.07/25 6.2s} P@g7 {-3.03/23 3.0s}
18. Nxg7 {+2.88/22 6.1s} B@h6 {-2.25/20 2.9s} 19. Nxf5 {+2.18/23 6.4s}
exf5 {-2.01/18 3.0s} 20. N@h5 {+2.92/18 6.0s} P@g7 {-2.76/17 2.9s}
21. B@f4 {+0.91/24 6.1s} B@g4 {+0.62/21 2.8s} 22. Bxh6 {+0.17/28 6.3s}
Bxh5 {+0.50/23 2.9s} 23. B@g3 {+0.22/21 5.8s} Bxf3 {+0.27/21 2.8s}
24. gxf3 {-0.66/25 6.2s} N@h3+ {+0.80/23 3.0s} 25. Kh1 {-0.60/23 6.0s}
B@e4 {+1.14/19 2.9s} 26. Nd4 {+0.42/18 5.9s} Bxf3+ {-0.69/14 2.8s}
27. Qxf3 {+0.53/21 6.1s} gxh6 {-0.04/22 2.9s} 28. Bxc7 {+0.71/25 6.2s}
B@e4 {-0.41/20 2.8s} 29. B@g2 {+1.38/25 6.2s} Bxf3 {-0.90/23 2.9s}
30. Q@g3+ {+1.47/29 6.1s} P@g4 {-1.69/24 2.8s} 31. Bxf3 {+1.54/28 5.8s}
N@g6 {-0.64/28 2.9s} 32. Nxf5 {+7.49/28 5.4s} gxf3 {-5.57/26 2.7s}
33. Nxh6+ {+7.32/27 5.1s} Kh8 {-4.98/24 2.6s} 34. P@g7+ {+9.86/28 4.5s}
Kxg7 {-5.57/1 0.002s} 35. Nf5+ {+8.13/25 4.8s} Kg8 {-8.52/23 2.1s}
36. Ne7+ {+13.73/24 3.4s} Kh8 {-9.49/18 2.2s} 37. P@g7+ {+13.55/22 3.7s}
Kxg7 {-10.67/1 0.003s} 38. P@h6+ {+20.73/21 2.7s} Kxh6 {-19.64/18 1.2s}
39. Nf5+ {+23.23/18 3.0s} Kh5 {-14.14/1 0.013s} 40. B@g4+ {+25.01/18 2.1s}
Kg5 {-17.62/1 0.012s} 41. B@h6# {+M1/14 2.0s, White mates} 1-0

[Event "With-Q-1600sim"]
[Site "?"]
[Date "2019.04.29"]
[Round "27"]
[White "CrazyAra-Dev-0.4.1-No-Q-800sim"]
[Black "CrazyAra-Dev-0.4.1-With-Q-1600sim"]
[Result "0-1"]
[PlyCount "80"]
[TimeControl "40/1200"]
[Variant "crazyhouse"]

1. d4 {book} Nf6 {book} 2. Nf3 {book} d6 {book} 3. Nc3 {book} g6 {-0.29/22 5.1s}
4. e4 {+0.26/16 2.4s} Bg7 {-0.91/23 5.4s} 5. e5 {+0.87/17 2.5s}
Ng4 {-0.97/20 5.5s} 6. Bb5+ {+1.55/19 2.6s} Nc6 {-0.55/20 5.6s}
7. d5 {+1.14/18 2.7s} dxe5 {-0.13/20 5.8s} 8. dxc6 {+0.46/19 2.8s}
O-O {-0.12/24 5.8s} 9. Qxd8 {-0.05/17 2.7s} Rxd8 {-0.64/23 5.7s}
10. cxb7 {-0.79/17 2.7s} Bxb7 {+0.83/21 5.9s} 11. P@c6 {-0.89/17 2.8s}
Ba6 {+0.84/19 5.7s} 12. Bxa6 {-0.73/18 2.8s} e4 {+2.54/23 5.7s}
13. B@d5 {-0.94/18 2.6s} exf3 {+2.73/22 5.7s} 14. Bxf7+ {-2.15/19 2.7s}
Kh8 {+3.28/23 5.7s} 15. Bd5 {-1.40/16 2.7s} Rxd5 {+3.19/19 5.8s}
16. N@f7+ {-3.02/18 2.7s} Kg8 {+3.04/1 0.002s} 17. Nxd5 {-2.62/16 2.7s}
Q@e6+ {+4.20/20 6.0s} 18. R@e3 {-4.85/17 2.9s} fxg2 {+7.24/23 5.8s}
19. Q@f3 {-4.69/21 2.9s} gxh1=Q+ {+5.67/24 6.2s} 20. Qxh1 {-6.16/20 2.8s}
Qxf7 {+6.31/20 5.9s} 21. P@f6 {-4.41/16 2.8s} Nxe3 {+5.59/22 6.0s}
22. Bxe3 {-4.99/21 2.9s} exf6 {+4.73/21 5.9s} 23. N@e7+ {-5.13/19 2.8s}
Kh8 {+4.98/26 6.3s} 24. P@h6 {-4.52/22 3.0s} B@a5+ {+4.78/24 6.1s}
25. b4 {-3.52/20 2.9s} Bxh6 {+4.82/22 6.1s} 26. Bxh6 {-4.66/18 2.9s}
P@g7 {+6.17/19 6.0s} 27. Bxg7+ {-5.89/16 2.9s} Qxg7 {+6.71/19 6.4s}
28. P@h6 {-6.15/15 3.0s} Bxb4+ {+8.27/19 6.2s} 29. c3 {-6.69/17 3.0s}
Bxc3+ {+8.04/20 6.2s} 30. Nxc3 {-7.59/16 3.1s} Qxe7+ {+8.74/17 6.2s}
31. B@e3 {-8.58/15 3.0s} N@c2+ {+9.87/18 6.4s} 32. Kd2 {-10.47/17 3.1s}
Nxe3 {+10.23/17 6.2s} 33. B@g7+ {-9.82/15 3.0s} Kg8 {+10.96/17 6.3s}
34. fxe3 {-9.47/14 3.0s} R@b2+ {+11.41/15 6.2s} 35. N@c2 {-10.58/14 2.9s}
Qd6+ {+12.55/18 6.0s} 36. Kc1 {-11.46/17 2.8s} Rxc2+ {+14.30/19 5.0s}
37. Kxc2 {-13.61/18 2.2s} R@d2+ {+17.26/17 3.6s} 38. Kb3 {-15.58/14 1.5s}
N@c5+ {+17.95/17 3.6s} 39. Ka3 {-18.17/11 1.7s} Nd3+ {+28.82/11 2.5s}
40. Ka4 {-29.38/10 0.81s} Qb4# {+M1/6 1.2s, Black mates} 0-1

[Event "With-Q-1600sim"]
[Site "?"]
[Date "2019.04.29"]
[Round "28"]
[White "CrazyAra-Dev-0.4.1-With-Q-1600sim"]
[Black "CrazyAra-Dev-0.4.1-No-Q-800sim"]
[Result "1-0"]
[PlyCount "63"]
[TimeControl "40/1200"]
[Variant "crazyhouse"]

1. d4 {book} Nf6 {book} 2. Nf3 {book} d6 {book} 3. Nc3 {book} g6 {+0.05/18 2.4s}
4. e4 {+0.56/19 5.1s} Bg7 {-0.57/18 2.5s} 5. Bb5+ {+1.35/20 5.3s}
c6 {-1.16/16 2.5s} 6. Be2 {+1.64/22 5.2s} O-O {-1.62/19 2.5s}
7. e5 {+1.99/22 5.4s} Ng4 {-1.71/21 2.6s} 8. exd6 {+1.78/22 5.6s}
exd6 {-1.94/20 2.7s} 9. O-O {+1.92/23 5.7s} h6 {-1.84/18 2.6s}
10. P@g5 {+2.07/21 5.5s} hxg5 {-1.86/21 2.7s} 11. Nxg5 {+2.80/21 5.6s}
Nxh2 {-2.30/19 2.6s} 12. Kxh2 {+2.78/22 5.8s} P@h6 {-2.56/21 2.7s}
13. Nge4 {+3.32/24 5.8s} f5 {-2.52/19 2.7s} 14. Nxd6 {+3.90/25 6.0s}
Qxd6+ {-3.86/22 2.9s} 15. P@e5 {+3.02/24 5.8s} Qd8 {-3.45/19 2.6s}
16. P@f6 {+3.88/25 5.8s} Bxf6 {-3.39/23 2.8s} 17. exf6 {+3.40/30 6.2s}
Qxf6 {-3.31/24 2.8s} 18. B@e5 {+3.65/26 5.9s} Qh4+ {-3.54/25 2.9s}
19. Kg1 {+3.96/26 5.9s} N@g4 {-3.58/23 2.6s} 20. Bxg4 {+2.88/24 5.7s}
fxg4 {-2.42/26 2.9s} 21. Bxh6 {+5.28/22 5.9s} Qxh6 {-5.33/19 2.8s}
22. N@e7+ {+5.96/21 5.9s} Kf7 {-5.62/18 2.8s} 23. Nxc8 {+6.67/23 5.9s}
B@f3 {-5.47/17 2.8s} 24. Nd6+ {+6.60/20 5.5s} Kg8 {-5.73/18 2.7s}
25. P@f7+ {+7.58/22 5.6s} Rxf7 {-7.43/17 2.7s} 26. Nxf7 {+7.04/20 5.6s}
Kxf7 {-6.48/15 2.7s} 27. N@d6+ {+9.50/23 4.2s} Ke6 {-7.00/19 2.1s}
28. B@f7+ {+9.81/21 4.4s} Kd7 {-8.43/17 2.0s} 29. Qxf3 {+12.21/23 3.7s}
gxf3 {-13.47/20 2.1s} 30. B@e6+ {+17.76/13 2.1s} Kc7 {-15.43/12 1.0s}
31. Nc4+ {+28.88/11 1.6s} Kd8 {-27.80/8 0.58s}
32. R@e8# {+M1/8 1.1s, White mates} 1-0

[Event "With-Q-1600sim"]
[Site "?"]
[Date "2019.04.29"]
[Round "28"]
[White "CrazyAra-Dev-0.4.1-No-Q-800sim"]
[Black "CrazyAra-Dev-0.4.1-With-Q-1600sim"]
[Result "1-0"]
[PlyCount "81"]
[TimeControl "40/1200"]
[Variant "crazyhouse"]

1. e3 {book} g6 {+0.44/19 4.7s} 2. h4 {+0.36/19 2.3s} Bg7 {-0.42/21 5.1s}
3. h5 {+0.38/20 2.5s} Nc6 {-0.19/21 5.2s} 4. hxg6 {-0.04/20 2.5s}
hxg6 {-0.25/25 5.5s} 5. Rxh8 {+0.08/20 2.7s} Bxh8 {-0.24/23 5.4s}
6. R@h7 {+0.15/16 2.6s} Bf6 {-0.35/20 5.6s} 7. Nc3 {+0.65/17 2.7s}
d5 {-0.43/18 5.4s} 8. d4 {+0.82/16 2.6s} e5 {-0.26/18 5.6s}
9. dxe5 {-0.39/17 2.7s} Nxe5 {+1.05/20 5.7s} 10. Nxd5 {-0.97/19 2.7s}
P@g3 {+2.09/24 5.9s} 11. fxg3 {-1.79/23 2.7s} Be6 {+2.21/22 5.7s}
12. Nxf6+ {-2.40/15 2.7s} Nxf6 {+2.43/24 5.9s} 13. Rh8+ {-2.51/17 2.8s}
R@g8 {+2.35/21 5.8s} 14. Rxg8+ {-3.54/18 2.7s} Nxg8 {+0.46/23 5.9s}
15. B@d4 {-1.18/22 2.9s} P@f2+ {+0.94/24 5.8s} 16. Kxf2 {-0.87/22 2.7s}
N@e4+ {+0.46/29 6.0s} 17. Ke1 {-0.59/25 2.9s} Bg4 {+0.87/27 5.8s}
18. P@h7 {-0.29/23 2.7s} R@h8 {-0.27/23 6.0s} 19. hxg8=Q+ {+0.33/22 2.9s}
Rxg8 {-0.97/22 6.0s} 20. P@f2 {+0.82/20 2.8s} Bxd1 {-2.61/22 5.9s}
21. P@h7 {+2.91/20 3.0s} Qf6 {-1.39/20 5.9s} 22. R@f4 {+3.44/20 2.8s}
Rh8 {-3.10/21 5.9s} 23. Rxf6 {+3.85/18 2.9s} Bxc2 {-4.07/19 5.7s}
24. Bd2 {+5.81/15 2.7s} P@e2 {-5.05/18 5.8s} 25. Q@g8+ {+5.79/16 2.8s}
Q@f8 {-5.05/22 5.9s} 26. Qxf8+ {+5.47/21 3.0s} Rxf8 {-5.20/21 5.9s}
27. Q@b5+ {+5.13/19 2.8s} Nc6 {-5.50/21 5.9s} 28. Nxe2 {+9.51/14 2.8s}
Nxd2 {-10.44/18 5.7s} 29. P@g7 {+10.64/18 2.7s} Nf3+ {-9.86/18 5.8s}
30. gxf3 {+11.62/15 2.9s} B@b4+ {-9.11/16 5.9s} 31. P@c3 {+7.64/15 2.8s}
Q@e5 {-4.99/17 5.8s} 32. Qxe5+ {+7.41/19 2.9s} Nxe5 {-12.69/20 5.7s}
33. gxf8=Q+ {+10.72/18 2.9s} Bxf8 {-9.73/21 5.8s} 34. Q@b5+ {+15.56/17 2.8s}
Nc6 {-12.84/20 5.5s} 35. h8=Q {+10.16/15 2.9s} Bf5 {-10.07/14 5.9s}
36. N@g7+ {+18.76/13 2.7s} Ke7 {-19.17/16 5.2s} 37. Nxf5+ {+19.31/15 2.4s}
gxf5 {-19.16/15 4.4s} 38. Rxf7+ {+26.67/13 2.3s} Kxf7 {-27.99/12 3.0s}
39. Qxf5+ {+35.47/11 1.4s} Ke7 {-37.52/14 1.9s} 40. R@d7+ {+40.47/7 0.81s}
Ke8 {-46.48/1 0.002s} 41. Qhxf8# {+M1/9 0.64s, White mates} 1-0

[Event "With-Q-1600sim"]
[Site "?"]
[Date "2019.04.29"]
[Round "29"]
[White "CrazyAra-Dev-0.4.1-With-Q-1600sim"]
[Black "CrazyAra-Dev-0.4.1-No-Q-800sim"]
[Result "1-0"]
[PlyCount "85"]
[TimeControl "40/1200"]
[Variant "crazyhouse"]

1. e3 {book} g6 {+0.77/17 2.2s} 2. h4 {+0.24/21 5.0s} Bg7 {-0.28/20 2.4s}
3. h5 {+0.59/22 5.3s} Nc6 {+0.11/20 2.5s} 4. Nc3 {+0.88/22 5.3s}
d5 {-0.56/19 2.5s} 5. hxg6 {+0.58/23 5.5s} hxg6 {-0.47/18 2.6s}
6. Rxh8 {+0.55/20 5.5s} Bxh8 {-0.52/19 2.6s} 7. R@h1 {+0.80/23 5.5s}
P@h5 {-0.67/15 2.6s} 8. d4 {+0.94/21 5.4s} Nf6 {-0.80/20 2.6s}
9. Bb5 {+1.19/23 5.5s} Bg4 {-1.09/19 2.5s} 10. P@f3 {+1.45/19 5.4s}
Bd7 {-1.54/19 2.5s} 11. Nge2 {+2.02/18 5.4s} a6 {-2.04/17 2.6s}
12. Bxc6 {+2.06/17 5.3s} bxc6 {-1.71/18 2.6s} 13. Nf4 {+2.00/18 5.4s}
B@d6 {-1.37/16 2.5s} 14. Qe2 {+2.28/20 5.4s} Rb8 {-1.94/19 2.6s}
15. N@e5 {+2.01/21 5.4s} Bxe5 {-1.95/19 2.6s} 16. dxe5 {+2.17/21 5.7s}
Nh7 {-1.72/20 2.8s} 17. B@d4 {+2.50/25 5.8s} N@e6 {-2.21/17 2.7s}
18. Nxe6 {+2.33/20 5.8s} Bxe6 {-2.57/19 2.8s} 19. N@c5 {+3.14/20 5.9s}
Bc8 {-2.94/17 2.8s} 20. e6 {+3.32/22 6.1s} Bf6 {-2.57/19 3.0s}
21. exf7+ {+2.39/23 6.2s} Kxf7 {-2.52/19 2.9s} 22. P@e5 {+2.47/22 6.0s}
Bg7 {-2.29/23 2.9s} 23. e6+ {+3.64/28 6.2s} Kf8 {-2.37/22 2.9s}
24. Bxg7+ {+3.19/25 6.0s} Kxg7 {-2.98/24 3.0s} 25. e4 {+3.77/25 6.1s}
d4 {-3.64/20 2.9s} 26. B@h6+ {+4.04/20 6.1s} Kg8 {-3.62/19 2.9s}
27. Nxa6 {+5.18/30 6.3s} Bxe6 {-4.48/17 3.0s} 28. Nxb8 {+5.18/23 6.3s}
dxc3 {-4.75/22 3.0s} 29. R@g7+ {+6.42/26 6.1s} Kh8 {-5.43/19 3.0s}
30. bxc3 {+5.12/27 6.1s} R@d1+ {-4.27/28 3.1s} 31. Qxd1 {+4.00/1 0.006s}
Qxd1+ {-4.10/25 3.0s} 32. Kxd1 {+3.83/1 0.005s} P@e2+ {-4.69/27 3.0s}
33. Kxe2 {+6.64/27 6.1s} N@d4+ {-3.46/23 2.8s} 34. cxd4 {+4.62/25 6.0s}
N@c3+ {-5.27/26 3.0s} 35. Ke3 {+7.48/25 6.1s} Q@e2+ {-7.40/15 2.8s}
36. Kf4 {+8.02/1 0.003s} B@d2+ {-7.41/14 2.8s} 37. P@e3 {+10.62/15 5.6s}
P@g5+ {-10.52/12 2.6s} 38. Bxg5 {+11.12/16 4.8s} Qxe3+ {-8.76/14 2.5s}
39. fxe3 {+14.31/17 4.9s} P@e5+ {-8.64/14 2.5s} 40. Kxe5 {+20.10/17 3.9s}
Kxg7 {-19.42/12 1.6s} 41. P@h6+ {+27.27/15 2.4s} Kf7 {-25.12/12 1.0s}
42. Q@g7+ {+30.18/13 2.3s} Ke8 {-30.34/1 0.002s}
43. Qxe7# {+M1/13 1.6s, White mates} 1-0

[Event "With-Q-1600sim"]
[Site "?"]
[Date "2019.04.29"]
[Round "29"]
[White "CrazyAra-Dev-0.4.1-No-Q-800sim"]
[Black "CrazyAra-Dev-0.4.1-With-Q-1600sim"]
[Result "0-1"]
[PlyCount "84"]
[TimeControl "40/1200"]
[Variant "crazyhouse"]

1. e3 {book} Nf6 {book} 2. d4 {-0.33/17 2.2s} g6 {+1.22/20 4.9s}
3. Nf3 {-1.46/16 2.4s} Bg7 {+1.02/19 5.1s} 4. Nc3 {-1.01/16 2.3s}
O-O {+0.85/20 4.9s} 5. Bd3 {-0.80/16 2.4s} d6 {+1.03/24 5.3s}
6. O-O {-0.99/16 2.4s} Nc6 {+1.11/20 5.3s} 7. h3 {-1.03/18 2.5s}
Nb4 {+1.00/22 5.6s} 8. e4 {-1.13/19 2.6s} Nxd3 {+0.59/21 5.6s}
9. cxd3 {-0.67/20 2.7s} h6 {+0.35/23 5.8s} 10. e5 {-0.93/19 2.7s}
Nh7 {+1.12/21 5.6s} 11. N@g4 {-0.48/21 2.8s} Bxg4 {+0.40/23 5.9s}
12. hxg4 {-0.52/19 2.7s} dxe5 {+0.37/25 5.6s} 13. dxe5 {-0.28/19 2.8s}
B@c6 {+0.68/22 5.8s} 14. B@e4 {-0.18/17 2.7s} Bxe4 {+0.86/20 6.0s}
15. Nxe4 {-0.76/19 2.9s} B@c6 {+0.86/26 6.3s} 16. P@f6 {-0.76/17 2.9s}
exf6 {+1.07/25 6.5s} 17. exf6 {-0.94/23 3.2s} Nxf6 {+0.97/26 6.4s}
18. Bxh6 {-0.25/19 2.9s} Bxh6 {+0.60/24 6.4s} 19. Nxf6+ {-0.46/21 2.9s}
Qxf6 {+0.82/22 6.2s} 20. B@e5 {-0.76/19 3.0s} P@h2+ {+2.41/21 6.4s}
21. Kxh2 {-2.12/20 3.1s} B@f4+ {+2.32/24 6.5s} 22. P@g3 {-2.50/19 3.0s}
Bxe5 {+2.12/22 6.4s} 23. Nxe5 {-2.14/21 3.1s} Bxg2 {+3.02/21 6.2s}
24. N@d7 {-2.64/20 2.9s} Qxe5 {+2.91/23 6.5s} 25. Nxe5 {-3.05/22 3.0s}
Bxf1 {+2.71/22 6.1s} 26. Qxf1 {-3.06/20 2.9s} B@f6 {+3.24/20 6.2s}
27. P@g2 {-2.30/19 3.0s} Bxe5 {+2.87/19 6.2s} 28. P@f4 {-2.13/17 3.0s}
N@d2 {+4.07/19 6.1s} 29. Qh1 {-3.74/17 2.8s} N@f1+ {+5.28/23 6.1s}
30. Rxf1 {-4.74/20 2.9s} P@e2 {+6.29/19 5.9s} 31. Re1 {-5.69/18 2.9s}
N@f1+ {+6.17/20 5.9s} 32. Kh3 {-5.55/16 2.8s} R@h2+ {+6.25/19 5.8s}
33. Qxh2 {-6.63/1 0.003s} Nxh2 {+7.42/19 5.3s} 34. N@e7+ {-5.42/17 2.8s}
Kh8 {+7.83/17 5.8s} 35. R@h4 {-7.03/14 2.8s} P@h5 {+8.64/18 5.6s}
36. gxh5 {-7.47/16 2.6s} P@g4+ {+9.98/20 4.9s} 37. Kxh2 {-8.59/18 2.4s}
N@f3+ {+11.28/22 4.0s} 38. Kh1 {-9.18/18 1.9s} Q@f1+ {+10.79/18 4.3s}
39. B@g1 {-10.44/16 2.1s} Qxg2+ {+19.47/17 2.3s} 40. Kxg2 {-14.51/1 0.001s}
Nxe1+ {+25.40/13 2.0s} 41. Kh2 {-25.06/10 0.70s} Ndf3+ {+47.07/11 1.5s}
42. Kh1 {-12.75/1 0.014s} P@g2# {+M1/5 1.0s, Black mates} 0-1

[Event "With-Q-1600sim"]
[Site "?"]
[Date "2019.04.29"]
[Round "30"]
[White "CrazyAra-Dev-0.4.1-With-Q-1600sim"]
[Black "CrazyAra-Dev-0.4.1-No-Q-800sim"]
[Result "1-0"]
[PlyCount "77"]
[TimeControl "40/1200"]
[Variant "crazyhouse"]

1. e3 {book} Nf6 {book} 2. Nc3 {-0.12/18 4.7s} g6 {+0.94/17 2.3s}
3. h4 {+0.45/18 5.1s} Bg7 {-0.27/20 2.5s} 4. h5 {+0.08/21 5.2s}
gxh5 {0.00/17 2.5s} 5. Rxh5 {+0.08/19 5.2s} Nxh5 {-0.51/14 2.5s}
6. Qxh5 {+0.83/22 5.4s} P@g6 {-0.61/16 2.6s} 7. Qh2 {+1.16/18 5.2s}
d5 {-0.87/17 2.5s} 8. P@h6 {+1.31/20 5.4s} Bf6 {-1.07/18 2.6s}
9. Nf3 {+1.35/19 5.3s} Nc6 {-1.92/16 2.5s} 10. Nb5 {+2.37/22 5.6s}
O-O {-1.34/20 2.7s} 11. Qxc7 {+1.66/25 5.7s} Bg4 {-1.28/24 2.8s}
12. P@g7 {+1.60/24 6.0s} Bxg7 {-1.12/21 2.7s} 13. hxg7 {+1.18/21 5.8s}
Kxg7 {-1.04/20 2.9s} 14. N@h2 {+1.41/23 5.8s} Bxf3 {-1.22/20 2.8s}
15. Nxf3 {+0.73/23 5.9s} R@h1 {-0.82/21 2.7s} 16. Qxb7 {-0.07/25 5.7s}
P@e4 {+0.31/22 2.8s} 17. Nh4 {+0.75/19 5.7s} Ne5 {-0.28/15 2.8s}
18. B@c3 {+1.91/24 5.9s} P@f6 {-0.65/21 2.9s} 19. Bxe5 {+0.66/25 5.8s}
fxe5 {-0.51/20 2.8s} 20. N@g3 {+2.59/24 5.9s} Rxh4 {-3.14/19 2.8s}
21. B@g5 {+3.22/23 5.8s} N@b4 {-2.69/17 2.8s} 22. Na3 {+3.85/19 5.9s}
Rb8 {-3.78/17 2.8s} 23. Qxa7 {+2.93/19 5.8s} B@f6 {-3.95/16 2.8s}
24. Bxf6+ {+4.47/21 6.2s} exf6 {-5.02/18 2.9s} 25. P@e7 {+5.13/21 6.0s}
B@b6 {-4.29/17 2.8s} 26. exd8=Q {+4.12/26 6.1s} Rfxd8 {-3.22/21 2.9s}
27. Qe7 {+3.80/24 6.0s} Nc6 {-2.46/21 2.9s} 28. Qxf6+ {+5.10/26 5.9s}
Kxf6 {-4.53/24 2.7s} 29. P@g5+ {+5.21/24 5.6s} Kxg5 {-4.80/16 2.5s}
30. B@g7 {+5.67/24 5.5s} N@g8 {-5.03/21 2.6s} 31. P@f4+ {+5.16/22 6.1s}
exf4 {-4.57/19 2.9s} 32. exf4+ {+4.44/25 6.2s} Rxf4 {-5.26/18 2.6s}
33. d4 {+5.71/19 5.8s} Q@b4+ {-4.91/16 2.8s} 34. c3 {+11.42/20 4.8s}
Qd6 {-10.04/19 2.1s} 35. P@h4+ {+16.68/20 3.0s} Kxh4 {-13.69/20 1.2s}
36. Q@h3+ {+18.97/19 2.2s} Kg5 {-15.09/1 0.002s} 37. Bxf4+ {+18.82/17 2.0s}
Qxf4 {-17.96/15 0.74s} 38. R@h5+ {+34.42/13 1.3s} gxh5 {-2.79/1 0.013s}
39. Qxh5# {+M1/7 1.0s, White mates} 1-0

[Event "With-Q-1600sim"]
[Site "?"]
[Date "2019.04.29"]
[Round "30"]
[White "CrazyAra-Dev-0.4.1-No-Q-800sim"]
[Black "CrazyAra-Dev-0.4.1-With-Q-1600sim"]
[Result "0-1"]
[PlyCount "66"]
[TimeControl "40/1200"]
[Variant "crazyhouse"]

1. e4 {book} Nf6 {book} 2. Nc3 {book} Nc6 {book} 3. Nf3 {book} e6 {book}
4. Bb5 {book} a6 {-0.16/19 5.0s} 5. Bxc6 {+0.06/15 2.4s} dxc6 {+0.01/19 5.3s}
6. O-O {+0.15/17 2.5s} B@h5 {-0.03/17 5.2s} 7. d4 {+0.38/15 2.5s}
c5 {-0.38/20 5.5s} 8. e5 {+0.78/19 2.7s} cxd4 {-0.64/23 5.7s}
9. exf6 {+0.58/22 2.7s} gxf6 {-0.79/24 5.8s} 10. Ne4 {+0.87/19 2.8s}
P@g7 {-0.58/19 5.6s} 11. N@f4 {+0.97/16 2.7s} Bxf3 {-1.31/19 5.7s}
12. Qxf3 {+1.23/18 2.7s} N@e5 {-1.29/18 5.5s} 13. Qe2 {+1.53/15 2.6s}
Bd7 {-1.39/19 5.5s} 14. Nh5 {+1.05/17 2.7s} Bc6 {-0.57/19 5.6s}
15. f4 {+1.14/16 2.6s} d3 {+1.85/31 6.3s} 16. cxd3 {-1.09/24 2.9s}
Qxd3 {+2.28/29 6.1s} 17. Nexf6+ {-2.04/23 2.9s} gxf6 {+3.06/31 6.2s}
18. Nxf6+ {-2.56/26 2.9s} Kd8 {+2.68/28 5.9s} 19. Qxd3+ {-2.10/21 2.8s}
Nxd3 {+2.96/27 5.9s} 20. Be3 {-2.37/25 2.9s} N@e2+ {+2.96/25 5.8s}
21. Kh1 {-6.48/1 0.014s} P@h3 {+4.86/24 5.7s} 22. B@f3 {-3.02/22 2.8s}
hxg2+ {+4.58/22 5.8s} 23. Bxg2 {-4.37/21 2.7s} Bxg2+ {+6.02/24 5.2s}
24. Kxg2 {-6.18/1 0.014s} B@c6+ {+5.84/20 5.5s} 25. P@d5 {-4.64/17 2.6s}
Bxd5+ {+8.63/21 4.6s} 26. N@f3 {-5.70/20 2.5s} Nexf4+ {+8.33/24 5.6s}
27. Bxf4 {-7.74/23 2.7s} Nxf4+ {+9.91/21 4.6s} 28. Kg3 {-7.85/20 2.6s}
Q@g2+ {+10.52/19 4.9s} 29. Kxf4 {-9.79/17 2.2s} P@e5+ {+17.03/19 3.3s}
30. Kxe5 {-12.36/17 1.7s} Bd6+ {+16.49/17 3.9s} 31. Kd4 {-9.20/1 0.011s}
B@c5+ {+19.49/17 3.1s} 32. Kc3 {-17.99/14 1.5s} P@b4+ {+29.48/15 2.7s}
33. Kd3 {-28.59/1 0.002s} P@c4# {+M1/13 1.2s, Black mates} 0-1

[Event "With-Q-1600sim"]
[Site "?"]
[Date "2019.04.29"]
[Round "31"]
[White "CrazyAra-Dev-0.4.1-With-Q-1600sim"]
[Black "CrazyAra-Dev-0.4.1-No-Q-800sim"]
[Result "1-0"]
[PlyCount "55"]
[TimeControl "40/1200"]
[Variant "crazyhouse"]

1. e4 {book} Nf6 {book} 2. Nc3 {book} Nc6 {book} 3. Nf3 {book} e6 {book}
4. Bb5 {book} a6 {+0.04/14 2.5s} 5. Be2 {+0.82/19 5.0s} d5 {-0.90/18 2.5s}
6. e5 {+1.25/20 5.4s} Ne4 {-1.77/16 2.5s} 7. O-O {+1.55/20 5.2s}
Bb4 {-1.27/17 2.5s} 8. a3 {+1.44/21 5.2s} Bxc3 {-1.53/18 2.4s}
9. dxc3 {+1.58/22 5.3s} Qe7 {-1.18/18 2.6s} 10. B@h4 {+1.62/24 5.4s}
f6 {-1.41/20 2.5s} 11. Bd3 {+2.02/23 5.3s} Rg8 {-1.37/22 2.7s}
12. Re1 {+2.49/27 5.9s} N@f5 {-2.53/26 2.7s} 13. Rxe4 {+3.00/27 6.0s}
dxe4 {-3.03/25 2.9s} 14. Bxe4 {+3.14/34 6.2s} R@g4 {-2.43/21 2.8s}
15. N@f4 {+5.11/21 5.8s} Nxh4 {-4.67/19 2.7s} 16. Nxh4 {+5.18/26 5.9s}
Nxe5 {-4.97/23 2.8s} 17. Bxh7 {+5.24/25 5.9s} Rxh4 {-6.31/17 2.7s}
18. Bxg8 {+5.53/29 5.9s} N@f3+ {-3.15/25 2.8s} 19. gxf3 {+4.84/27 6.0s}
Rxf4 {-4.22/25 2.8s} 20. P@f7+ {+7.35/28 5.4s} Nxf7 {-5.29/23 2.6s}
21. Bxf7+ {+6.94/24 5.6s} Kxf7 {-6.40/23 2.6s} 22. N@h8+ {+8.82/22 5.5s}
Kg8 {-7.30/15 2.6s} 23. P@g2 {+12.05/20 5.3s} Kxh8 {-11.74/12 2.5s}
24. N@g6+ {+16.27/19 4.8s} Kh7 {-14.24/17 2.4s} 25. Nxe7 {+21.79/17 4.5s}
B@f7 {-19.99/15 1.9s} 26. N@f8+ {+31.85/17 3.3s} Kh6 {-30.86/10 1.1s}
27. Bxf4+ {+38.52/9 2.2s} P@g5 {-49.98/11 0.79s}
28. Q@h7# {+M1/8 1.1s, White mates} 1-0

[Event "With-Q-1600sim"]
[Site "?"]
[Date "2019.04.29"]
[Round "31"]
[White "CrazyAra-Dev-0.4.1-No-Q-800sim"]
[Black "CrazyAra-Dev-0.4.1-With-Q-1600sim"]
[Result "0-1"]
[PlyCount "76"]
[TimeControl "40/1200"]
[Variant "crazyhouse"]

1. Nc3 {book} e6 {book} 2. e4 {+1.02/16 2.2s} Nc6 {-0.67/23 5.0s}
3. Nf3 {+0.61/21 2.6s} Nf6 {-0.49/29 5.5s} 4. d4 {+0.59/24 2.6s}
Bb4 {-0.58/28 5.9s} 5. Bd3 {+0.43/27 3.0s} d5 {-0.73/32 6.5s}
6. e5 {+0.52/25 2.8s} Ne4 {-0.95/25 6.0s} 7. O-O {+1.07/24 2.9s}
Bxc3 {-0.65/28 6.2s} 8. bxc3 {+0.68/21 2.8s} Nxc3 {-1.04/22 5.8s}
9. Bg5 {+1.11/21 2.8s} Qxg5 {-0.75/27 5.9s} 10. Nxg5 {+0.60/23 2.8s}
Nxd1 {-0.79/27 5.8s} 11. Q@h5 {+1.00/25 2.9s} P@g6 {-1.08/22 5.7s}
12. Qxd1 {+1.17/21 2.7s} Nxd4 {-1.10/20 5.7s} 13. B@c5 {+1.52/19 2.8s}
B@f4 {-0.39/20 5.8s} 14. Bxd4 {+0.29/18 2.7s} Bxg5 {-1.00/23 5.6s}
15. f4 {+1.31/15 2.7s} N@c6 {-0.95/21 5.8s} 16. fxg5 {+0.75/18 2.8s}
Nxd4 {-0.60/19 5.9s} 17. B@e3 {+0.94/17 2.9s} B@b6 {-0.14/21 6.0s}
18. N@a4 {+0.79/16 2.9s} P@h3 {+3.35/21 5.9s} 19. Nxb6 {-3.21/17 2.7s}
hxg2 {+3.83/23 5.9s} 20. B@a4+ {-3.18/19 2.8s} P@c6 {+3.76/23 5.7s}
21. Kxg2 {-4.07/18 2.7s} axb6 {+4.21/26 6.0s} 22. Bxd4 {-4.27/23 2.8s}
N@h4+ {+4.03/24 5.9s} 23. Kh3 {-3.57/20 2.8s} Q@g2+ {+5.13/27 5.7s}
24. Kxh4 {-3.63/1 0.003s} h6 {+4.68/23 5.6s} 25. N@d6+ {-3.97/22 2.7s}
cxd6 {+5.56/23 5.8s} 26. N@c7+ {-3.27/20 2.8s} Kd8 {+5.44/21 5.7s}
27. P@e7+ {-5.24/20 2.7s} Kxc7 {+6.18/23 5.7s} 28. exd6+ {-5.05/20 2.7s}
Kxd6 {+6.53/21 5.7s} 29. P@e5+ {-7.41/16 2.7s} Kd7 {+8.16/20 5.5s}
30. e8=B+ {-6.69/18 2.6s} Kxe8 {+6.85/21 5.6s} 31. N@d6+ {-5.93/18 2.4s}
Kd7 {+9.78/19 4.6s} 32. Rxf7+ {-6.42/16 2.5s} N@e7 {+10.32/17 5.2s}
33. Rxe7+ {-9.78/14 2.5s} Kxe7 {+8.00/20 5.6s} 34. P@f6+ {-11.04/12 2.5s}
Kd7 {+12.19/19 4.2s} 35. N@g3 {-7.54/15 1.8s} R@h3+ {+15.49/17 3.4s}
36. Kg4 {-14.62/1 0.015s} h5+ {+18.24/13 3.4s} 37. Kf4 {-11.15/1 0.015s}
Rh4+ {+23.56/14 2.3s} 38. Ke3 {-24.05/10 0.98s} P@f4# {+M1/12 1.8s, Black mates}
0-1

[Event "With-Q-1600sim"]
[Site "?"]
[Date "2019.04.29"]
[Round "32"]
[White "CrazyAra-Dev-0.4.1-With-Q-1600sim"]
[Black "CrazyAra-Dev-0.4.1-No-Q-800sim"]
[Result "1-0"]
[PlyCount "63"]
[TimeControl "40/1200"]
[Variant "crazyhouse"]

1. Nc3 {book} e6 {book} 2. e4 {+0.92/19 4.8s} d5 {-0.85/23 2.4s}
3. exd5 {+0.98/22 5.2s} exd5 {-0.97/20 2.6s} 4. Bb5+ {+1.08/22 5.2s}
c6 {-0.99/21 2.5s} 5. Qe2+ {+0.80/25 5.5s} Be7 {-0.70/24 2.7s}
6. Ba4 {+1.01/24 5.5s} Nf6 {-1.04/22 2.6s} 7. d4 {+0.62/24 5.8s}
O-O {-0.57/22 2.7s} 8. P@h6 {+0.57/22 5.5s} gxh6 {-0.72/20 2.7s}
9. Bxh6 {+0.47/23 5.6s} Ng4 {-0.39/19 2.7s} 10. Bf4 {+1.58/20 5.6s}
P@g7 {-0.91/20 2.8s} 11. h3 {+1.16/23 5.7s} Nxf2 {-0.87/21 2.7s}
12. Qxf2 {+0.40/22 5.6s} P@g5 {-0.41/18 2.6s} 13. P@c7 {+0.69/23 5.8s}
gxf4 {-0.36/18 2.7s} 14. cxd8=Q {+0.56/21 5.8s} Bxd8 {-0.05/19 2.7s}
15. Qxf4 {+0.73/18 5.6s} B@g5 {-0.56/16 2.7s} 16. Qg3 {+1.38/16 5.5s}
P@h4 {-0.86/14 2.6s} 17. Qf2 {+0.72/23 5.6s} P@e3 {-0.31/22 2.7s}
18. Qf3 {+1.48/21 5.6s} b5 {-0.89/14 2.7s} 19. Bb3 {+1.37/23 5.9s}
Nd7 {-0.88/16 2.7s} 20. P@f4 {+1.93/22 5.9s} b4 {-1.19/19 2.9s}
21. Nce2 {+3.05/27 6.2s} Bxf4 {-2.41/19 2.9s} 22. Qxf4 {+3.50/25 6.2s}
P@f2+ {-3.13/19 2.9s} 23. Kd1 {+3.29/26 6.1s} fxg1=Q+ {-4.26/22 2.9s}
24. Rxg1 {+2.89/22 6.0s} N@f2+ {-4.76/18 2.9s} 25. Kc1 {+6.64/19 5.8s}
Ba6 {-5.55/17 2.8s} 26. P@h6 {+11.79/21 5.0s} Bf6 {-9.96/18 2.4s}
27. Qxf6 {+16.13/21 3.6s} Nxf6 {-13.22/18 1.8s} 28. N@e7+ {+16.34/19 3.5s}
Kh8 {-14.28/1 0.003s} 29. hxg7+ {+18.16/18 2.7s} Kxg7 {-14.99/1 0.002s}
30. Q@g5+ {+26.24/14 2.7s} P@g6 {-26.81/11 0.76s} 31. B@h6+ {+51.38/15 1.6s}
Kh8 {-18.74/1 0.015s} 32. P@g7# {+M1/13 1.2s, White mates} 1-0

[Event "With-Q-1600sim"]
[Site "?"]
[Date "2019.04.29"]
[Round "32"]
[White "CrazyAra-Dev-0.4.1-No-Q-800sim"]
[Black "CrazyAra-Dev-0.4.1-With-Q-1600sim"]
[Result "1-0"]
[PlyCount "99"]
[TimeControl "40/1200"]
[Variant "crazyhouse"]

1. e4 {book} b6 {book} 2. d4 {+1.75/17 2.4s} Bb7 {-1.77/22 4.9s}
3. Nc3 {+2.01/18 2.4s} e6 {-1.94/24 5.2s} 4. Bd3 {+2.29/16 2.3s}
Na6 {-1.60/21 5.0s} 5. Nge2 {+1.73/21 2.5s} Nb4 {-1.61/24 5.2s}
6. O-O {+1.52/22 2.5s} Nxd3 {-1.51/19 5.2s} 7. cxd3 {+1.55/16 2.5s}
Nf6 {-1.33/19 5.3s} 8. f3 {+1.56/17 2.5s} h5 {-0.92/20 5.3s}
9. Bg5 {+1.03/18 2.6s} h4 {-0.81/24 5.6s} 10. e5 {+1.07/23 2.7s}
B@e7 {-0.44/27 5.7s} 11. exf6 {+0.46/19 2.6s} gxf6 {-0.55/26 5.6s}
12. Bf4 {+0.47/24 2.7s} Rg8 {-0.31/24 5.4s} 13. N@g4 {+0.45/22 2.6s}
P@h5 {-0.72/21 5.6s} 14. Ne3 {+0.41/19 2.7s} h3 {-0.48/24 5.6s}
15. g3 {+0.87/20 2.7s} Bd6 {-0.26/21 5.8s} 16. Bxd6 {+0.43/18 2.8s}
Bxd6 {-0.45/19 5.7s} 17. B@h7 {+0.97/18 2.7s} Rg7 {-0.21/23 5.9s}
18. Be4 {+0.66/18 2.7s} B@h6 {+0.03/19 5.6s} 19. f4 {+0.06/18 2.8s}
Bxe4 {+0.18/32 6.2s} 20. dxe4 {-0.13/25 3.0s} Bhxf4 {+0.84/32 6.0s}
21. Nxf4 {-0.14/29 3.0s} Bxf4 {+1.08/34 6.5s} 22. Rxf4 {-0.93/33 3.0s}
B@h6 {+0.90/32 6.0s} 23. N@f5 {-0.25/30 2.9s} exf5 {+0.70/31 6.5s}
24. Nxf5 {-0.38/29 3.0s} Bxf4 {+0.42/28 6.1s} 25. Nxg7+ {-0.67/27 2.9s}
Kf8 {+0.73/28 6.3s} 26. B@f3 {-0.08/25 2.9s} Be3+ {+0.74/26 6.3s}
27. P@f2 {-0.35/24 2.9s} P@g2 {+0.82/26 6.3s} 28. Bxg2 {-0.50/23 3.0s}
hxg2 {+0.58/22 6.0s} 29. Kxg2 {-0.27/21 2.8s} Kxg7 {+1.01/29 6.3s}
30. fxe3 {-0.86/23 3.0s} B@g4 {+0.99/34 6.2s} 31. P@f3 {-0.94/19 3.0s}
Bxf3+ {+0.33/25 6.4s} 32. Qxf3 {-0.77/21 3.0s} P@h3+ {+0.45/23 6.2s}
33. Kh1 {+0.22/21 2.9s} N@g5 {-0.94/28 6.4s} 34. Qxh5 {+1.10/23 3.1s}
N@f2+ {-1.14/26 6.5s} 35. Kg1 {-1.38/1 0.013s} R@g2+ {-0.81/38 6.8s}
36. Kf1 {+1.71/1 0.014s} N@d2+ {-1.05/22 6.3s} 37. Ke2 {+0.87/21 3.0s}
Nfxe4+ {-1.15/32 6.4s} 38. Kd1 {+1.43/19 3.1s} Nxc3+ {-1.27/21 6.1s}
39. bxc3 {+1.11/17 2.8s} N@b2+ {+0.04/24 6.1s} 40. Kc2 {+1.07/20 3.0s}
Ndf3+ {+1.23/23 5.9s} 41. Kb3 {-1.10/22 2.9s} P@a4+ {+1.96/26 5.2s}
42. Ka3 {-2.37/24 2.7s} Nc4+ {+2.87/23 5.5s} 43. Kxa4 {-2.24/21 2.5s}
b5+ {+1.33/26 4.1s} 44. Kxb5 {-1.96/21 2.3s} Qb8+ {+1.36/23 4.3s}
45. Ka4 {-0.09/16 1.6s} Nb2+ {+0.08/12 2.1s} 46. Ka3 {+0.01/10 0.83s}
Nc4+ {+0.07/10 2.0s} 47. Ka4 {-2.37/1 0.017s} Nb2+ {+0.09/8 1.4s}
48. Ka3 {-0.05/4 0.63s} Qd8 {+0.03/4 1.2s} 49. N@f5+ {+33.00/11 1.0s}
Kg8 {-39.19/6 1.2s} 50. R@h8# {+M1/5 0.48s, White mates} 1-0

[Event "With-Q-1600sim"]
[Site "?"]
[Date "2019.04.29"]
[Round "33"]
[White "CrazyAra-Dev-0.4.1-With-Q-1600sim"]
[Black "CrazyAra-Dev-0.4.1-No-Q-800sim"]
[Result "1-0"]
[PlyCount "49"]
[TimeControl "40/1200"]
[Variant "crazyhouse"]

1. e4 {book} b6 {book} 2. d4 {+1.76/20 5.0s} Bb7 {-1.74/18 2.3s}
3. Nc3 {+2.02/23 5.3s} e6 {-1.88/17 2.5s} 4. Bd3 {+2.18/19 5.1s}
Nf6 {-2.22/15 2.4s} 5. Nge2 {+2.27/22 5.2s} d6 {-2.13/20 2.4s}
6. O-O {+1.79/21 5.2s} Nbd7 {-1.73/19 2.5s} 7. f4 {+2.07/23 5.4s}
Be7 {-1.86/20 2.5s} 8. f5 {+2.21/22 5.3s} e5 {-1.94/19 2.5s}
9. dxe5 {+3.04/28 5.4s} Nxe5 {-2.92/21 2.6s} 10. Nf4 {+3.84/27 5.3s}
O-O {-3.78/18 2.6s} 11. P@e6 {+3.41/29 5.9s} fxe6 {-3.70/24 2.7s}
12. Nxe6 {+3.30/27 5.8s} Qd7 {-3.28/22 2.7s} 13. Bf4 {+2.75/23 5.7s}
P@f3 {-2.51/18 2.7s} 14. Rxf3 {+4.93/22 5.8s} Nxf3+ {-5.00/19 2.8s}
15. Qxf3 {+4.57/19 5.8s} P@g4 {-5.12/19 2.8s} 16. Qf2 {+6.24/18 5.7s}
d5 {-4.97/17 2.8s} 17. P@h6 {+7.56/20 5.9s} gxh6 {-6.73/18 2.8s}
18. Bxh6 {+6.37/20 5.8s} dxe4 {-6.77/16 2.9s} 19. N@e5 {+8.66/23 5.8s}
Qd6 {-7.56/22 2.6s} 20. Bxf8 {+11.41/25 4.7s} Bxf8 {-10.96/22 2.3s}
21. P@f7+ {+14.56/25 3.2s} Kh8 {-10.95/1 0.001s} 22. R@g8+ {+17.74/21 3.3s}
Nxg8 {-15.92/1 0.002s} 23. fxg8=Q+ {+18.95/23 2.3s} Kxg8 {-15.97/1 0.002s}
24. N@f6+ {+43.49/17 2.4s} Kh8 {-39.24/1 0.001s}
25. Nf7# {+M1/7 0.99s, White mates} 1-0

[Event "With-Q-1600sim"]
[Site "?"]
[Date "2019.04.29"]
[Round "33"]
[White "CrazyAra-Dev-0.4.1-No-Q-800sim"]
[Black "CrazyAra-Dev-0.4.1-With-Q-1600sim"]
[Result "0-1"]
[PlyCount "82"]
[TimeControl "40/1200"]
[Variant "crazyhouse"]

1. e4 {book} b6 {book} 2. d4 {book} Bb7 {book} 3. Nc3 {+1.89/18 2.4s}
e6 {-1.89/22 5.0s} 4. Bd3 {+2.23/18 2.5s} Nf6 {-1.97/22 5.1s}
5. Nge2 {+2.69/16 2.3s} d6 {-1.79/24 5.1s} 6. O-O {+1.84/19 2.5s}
Nbd7 {-1.86/25 5.4s} 7. f4 {+1.99/17 2.4s} Ng4 {-1.07/21 5.3s}
8. d5 {+2.27/19 2.5s} Qh4 {-1.50/22 5.4s} 9. h3 {+1.58/20 2.7s}
h5 {-1.12/19 5.3s} 10. dxe6 {+0.89/17 2.5s} fxe6 {-0.37/23 5.4s}
11. P@g3 {+0.30/16 2.6s} Qf6 {-0.37/16 5.2s} 12. Nb5 {+0.30/15 2.5s}
Kd8 {-1.09/24 5.4s} 13. hxg4 {+1.91/16 2.5s} hxg4 {-2.24/19 5.5s}
14. Ned4 {+3.31/14 2.5s} Nc5 {-2.87/18 5.5s} 15. Qxg4 {+3.17/16 2.6s}
P@h2+ {-3.57/17 5.3s} 16. Kh1 {+3.56/17 2.6s} P@d7 {-2.80/18 5.6s}
17. P@g5 {+3.44/15 2.6s} Qg6 {-3.02/20 5.5s} 18. f5 {+1.83/17 2.7s}
exf5 {-1.21/20 5.7s} 19. exf5 {+1.10/19 2.7s} Qe8 {-0.92/19 5.5s}
20. g6 {+1.03/19 2.7s} P@h3 {-0.60/21 5.7s} 21. Bg5+ {+0.70/20 2.8s}
Be7 {-1.23/24 6.0s} 22. P@e4 {+1.22/22 2.9s} hxg2+ {-0.51/33 6.4s}
23. Kxg2 {+1.23/1 0.003s} Bxg5 {-0.49/25 6.2s} 24. Qxg5+ {+0.33/23 3.0s}
B@f6 {-0.15/27 6.2s} 25. N@f7+ {+0.48/20 2.9s} Ke7 {-0.10/21 6.1s}
26. Qe3 {+0.41/20 3.0s} Nxd3 {-0.06/24 6.1s} 27. cxd3 {-0.09/18 2.9s}
B@h3+ {-0.16/25 6.1s} 28. Kf3 {+0.60/22 3.0s} Bxf1 {+0.73/24 6.0s}
29. Rxf1 {-0.20/19 2.9s} h1=Q+ {+0.89/22 6.0s} 30. Rxh1 {-0.90/21 2.9s}
Rxh1 {+1.24/18 5.9s} 31. N@d5+ {-1.19/15 2.7s} Bxd5 {+2.25/20 6.0s}
32. exd5+ {-1.80/17 2.9s} P@e5 {+3.54/23 5.8s} 33. B@f2 {-2.08/15 2.8s}
N@h2+ {+4.32/20 5.8s} 34. Ke2 {-3.20/17 2.8s} Nf1 {+6.10/21 5.6s}
35. Qe4 {-5.22/17 2.7s} R@d2+ {+6.98/22 4.6s} 36. Kf3 {-5.69/21 2.3s}
Qxf7 {+7.58/23 4.8s} 37. P@g5 {-5.09/19 2.5s} N@h2+ {+9.49/19 4.5s}
38. Kg2 {-5.52/1 0.001s} R@g1+ {+9.57/17 4.3s} 39. Kh3 {-5.82/1 0.003s}
Rxf2 {+12.53/17 3.9s} 40. gxf7 {-11.95/13 1.9s} Nf3+ {+28.40/15 1.9s}
41. Kg4 {-31.59/5 0.62s} Rxg3# {+M1/6 1.1s, Black mates} 0-1

[Event "With-Q-1600sim"]
[Site "?"]
[Date "2019.04.29"]
[Round "34"]
[White "CrazyAra-Dev-0.4.1-With-Q-1600sim"]
[Black "CrazyAra-Dev-0.4.1-No-Q-800sim"]
[Result "1-0"]
[PlyCount "57"]
[TimeControl "40/1200"]
[Variant "crazyhouse"]

1. e4 {book} b6 {book} 2. d4 {book} Bb7 {book} 3. Nc3 {+1.91/23 5.0s}
e6 {-1.90/17 2.3s} 4. Bd3 {+2.12/23 5.1s} Nf6 {-2.16/19 2.4s}
5. Nge2 {+2.33/22 5.0s} Be7 {-2.47/18 2.3s} 6. O-O {+1.95/22 5.2s}
d6 {-1.68/20 2.5s} 7. f4 {+1.95/21 5.2s} Nbd7 {-1.84/21 2.5s}
8. f5 {+2.24/26 5.5s} e5 {-2.01/21 2.6s} 9. dxe5 {+2.93/22 5.4s}
Nxe5 {-2.73/21 2.5s} 10. Nf4 {+3.30/31 5.7s} Nfg4 {-3.18/24 2.6s}
11. P@e6 {+2.94/23 5.4s} O-O {-2.51/25 2.6s} 12. exf7+ {+2.34/27 5.7s}
Rxf7 {-2.01/26 2.7s} 13. P@g6 {+2.07/24 5.4s} hxg6 {-2.29/24 2.6s}
14. fxg6 {+2.66/26 5.7s} Rf6 {-1.83/22 2.7s} 15. P@f5 {+2.69/21 5.5s}
P@e3 {-1.84/17 2.6s} 16. Be2 {+5.41/22 5.6s} P@f2+ {-5.11/19 2.6s}
17. Kh1 {+5.30/27 6.0s} Nxh2 {-4.51/20 2.8s} 18. Kxh2 {+5.06/24 5.8s}
P@g5 {-4.21/18 2.7s} 19. Nh5 {+5.90/25 5.9s} P@f4 {-4.75/20 2.7s}
20. Nxf6+ {+6.63/26 5.8s} Bxf6 {-5.58/20 2.7s} 21. N@f7 {+8.44/26 5.5s}
Nxf7 {-7.90/23 2.7s} 22. gxf7+ {+8.21/23 5.4s} Kxf7 {-7.31/20 2.6s}
23. Bh5+ {+9.46/23 4.9s} Kg8 {-7.95/20 2.5s} 24. Bxe3 {+8.58/23 5.2s}
N@e5 {-6.12/19 2.6s} 25. P@f7+ {+10.41/23 4.6s} Kf8 {-8.08/20 2.3s}
26. R@g8+ {+13.96/22 3.8s} Ke7 {-11.82/1 0.001s} 27. Rxd8 {+21.70/19 2.3s}
Rxd8 {-24.64/12 1.2s} 28. Q@e6+ {+40.85/13 1.5s} Kf8 {-18.94/1 0.014s}
29. N@h7# {+M1/3 0.99s, White mates} 1-0

[Event "With-Q-1600sim"]
[Site "?"]
[Date "2019.04.29"]
[Round "34"]
[White "CrazyAra-Dev-0.4.1-No-Q-800sim"]
[Black "CrazyAra-Dev-0.4.1-With-Q-1600sim"]
[Result "0-1"]
[PlyCount "72"]
[TimeControl "40/1200"]
[Variant "crazyhouse"]

1. e4 {book} b6 {book} 2. d4 {book} Bb7 {book} 3. Bd3 {book} e6 {-1.70/23 4.8s}
4. Be3 {+1.82/22 2.4s} Qf6 {-1.20/24 5.1s} 5. Nd2 {+0.70/16 2.3s}
Qg6 {-0.84/23 5.3s} 6. Qf3 {+0.80/21 2.5s} Nf6 {-1.03/21 5.2s}
7. Nh3 {+0.52/19 2.5s} Bd6 {-0.37/22 5.3s} 8. Ng5 {+0.84/17 2.6s}
Nc6 {-0.34/23 5.5s} 9. e5 {+0.66/18 2.6s} Nxe5 {-0.56/23 5.8s}
10. dxe5 {+0.86/21 2.7s} Bxf3 {-0.81/25 6.1s} 11. Ndxf3 {+0.99/23 2.9s}
P@e4 {-0.91/25 5.9s} 12. Nxe4 {+1.17/16 2.7s} Nxe4 {-1.11/22 6.1s}
13. N@f4 {+1.32/19 3.0s} N@b4 {-0.97/19 5.9s} 14. Nxg6 {+0.58/18 2.9s}
Nxd3+ {+0.25/26 6.3s} 15. cxd3 {+0.23/18 3.0s} Bb4+ {+0.71/21 5.9s}
16. B@d2 {-0.45/20 2.8s} hxg6 {+0.47/24 6.0s} 17. Bxb4 {-0.77/22 2.8s}
N@c2+ {+0.12/22 6.0s} 18. Kf1 {+0.05/19 2.8s} B@e7 {+0.02/21 5.9s}
19. dxe4 {+0.35/15 2.8s} Nxe3+ {+0.10/23 6.0s} 20. fxe3 {+0.05/19 2.9s}
B@a6+ {+0.61/21 5.8s} 21. Kg1 {-0.13/17 2.8s} Bxb4 {+0.27/19 5.7s}
22. B@g5 {-0.42/19 2.7s} Q@e2 {+1.00/19 5.8s} 23. N@g4 {-0.95/20 2.7s}
B@e1 {+0.50/22 5.8s} 24. h3 {-0.02/21 2.9s} Bg3 {+0.71/20 5.8s}
25. P@f2 {-0.23/20 2.7s} Bxf2+ {+0.53/28 5.7s} 26. Nxf2 {-0.65/20 2.6s}
P@g3 {+0.79/23 5.5s} 27. N@g4 {+0.38/16 2.6s} Qxb2 {+1.06/24 5.8s}
28. Re1 {-0.66/20 2.7s} gxf2+ {+1.94/23 5.4s} 29. Nxf2 {-2.39/22 2.6s}
N@e2+ {+2.77/26 5.8s} 30. Kf1 {-1.87/24 2.7s} Ng3+ {+2.23/25 5.8s}
31. Kg1 {-5.28/1 0.015s} P@e7 {+6.26/23 5.9s} 32. P@d2 {-6.14/16 2.8s}
Bxd2 {+7.53/26 5.9s} 33. Bxe7 {-7.85/20 2.8s} Bxe1 {+13.03/21 4.3s}
34. Nxe1 {-8.39/17 2.5s} R@f1+ {+13.23/17 3.7s} 35. Kh2 {-7.95/1 0.003s}
Qxf2 {+22.17/14 2.6s} 36. B@g1 {-17.55/12 1.3s} N@g4# {+M1/17 1.7s, Black mates}
0-1

[Event "With-Q-1600sim"]
[Site "?"]
[Date "2019.04.29"]
[Round "35"]
[White "CrazyAra-Dev-0.4.1-With-Q-1600sim"]
[Black "CrazyAra-Dev-0.4.1-No-Q-800sim"]
[Result "1-0"]
[PlyCount "65"]
[TimeControl "40/1200"]
[Variant "crazyhouse"]

1. e4 {book} b6 {book} 2. d4 {book} Bb7 {book} 3. Bd3 {book} Nf6 {-1.53/17 2.3s}
4. Nc3 {+1.99/23 5.0s} e6 {-2.00/20 2.4s} 5. Nge2 {+2.00/23 5.3s}
d6 {-2.01/20 2.4s} 6. O-O {+1.75/22 5.3s} Nbd7 {-1.75/19 2.5s}
7. f4 {+2.02/23 5.3s} Be7 {-1.80/21 2.5s} 8. f5 {+2.19/22 5.3s}
e5 {-2.07/22 2.6s} 9. dxe5 {+3.13/29 5.5s} Nxe5 {-2.73/21 2.6s}
10. Nf4 {+3.87/27 5.5s} O-O {-3.86/25 2.6s} 11. P@e6 {+3.20/30 5.7s}
fxe6 {-3.91/24 2.6s} 12. Nxe6 {+3.27/27 5.8s} Qd7 {-2.97/24 2.7s}
13. Bf4 {+2.67/22 5.7s} P@f7 {-4.24/14 2.6s} 14. Nxg7 {+3.21/31 6.0s}
Kxg7 {-3.95/22 2.8s} 15. P@g5 {+3.34/30 6.4s} Rg8 {-3.31/20 2.7s}
16. gxf6+ {+2.83/26 5.9s} Bxf6 {-2.70/26 3.0s} 17. P@g5 {+3.32/27 6.1s}
Bxg5 {-2.27/23 2.7s} 18. Bxg5 {+2.92/25 6.1s} Kh8 {-2.42/22 3.0s}
19. B@f6+ {+2.62/27 6.1s} P@g7 {-2.04/20 2.8s} 20. Qh5 {+3.40/20 5.9s}
gxf6 {-2.73/20 2.9s} 21. Bxf6+ {+2.81/24 6.0s} P@g7 {-2.64/17 2.8s}
22. Bxe5 {+2.86/21 5.8s} dxe5 {-2.79/19 2.8s} 23. P@e6 {+3.84/20 5.6s}
N@f4 {-1.88/17 2.6s} 24. Qxh7+ {+4.72/25 5.7s} Kxh7 {-3.30/1 0.002s}
25. N@g5+ {+6.43/27 5.3s} Kh6 {-4.60/22 2.6s} 26. exd7 {+5.68/22 5.5s}
B@e3+ {-5.54/20 2.7s} 27. Kh1 {+7.83/26 5.3s} Kxg5 {-6.99/18 2.5s}
28. Rxf4 {+11.10/19 4.7s} Bxf4 {-13.01/14 2.3s} 29. N@f3+ {+16.78/21 3.1s}
Kh6 {-13.13/18 1.5s} 30. N@g4+ {+18.59/22 3.0s} Kh7 {-18.10/20 1.1s}
31. P@g6+ {+23.61/18 1.9s} fxg6 {-20.87/17 1.2s} 32. fxg6+ {+22.27/18 2.1s}
Kxg6 {-22.39/17 0.79s} 33. Q@f5# {+M1/17 1.4s, White mates} 1-0

[Event "With-Q-1600sim"]
[Site "?"]
[Date "2019.04.29"]
[Round "35"]
[White "CrazyAra-Dev-0.4.1-No-Q-800sim"]
[Black "CrazyAra-Dev-0.4.1-With-Q-1600sim"]
[Result "0-1"]
[PlyCount "80"]
[TimeControl "40/1200"]
[Variant "crazyhouse"]

1. e4 {book} b6 {book} 2. d4 {book} Bb7 {book} 3. Bd3 {book} e6 {book}
4. Be3 {+1.92/22 2.3s} Nf6 {-1.65/25 5.2s} 5. Nd2 {+1.63/23 2.6s}
Nc6 {-1.28/24 5.5s} 6. c3 {+1.33/18 2.5s} e5 {-1.31/22 5.3s}
7. d5 {+1.55/21 2.7s} Ne7 {-1.40/25 5.8s} 8. Ngf3 {+1.76/19 2.5s}
Nexd5 {-1.35/23 5.5s} 9. exd5 {+1.34/22 2.8s} Nxd5 {-1.08/22 5.8s}
10. Nxe5 {+1.22/20 2.7s} Nxe3 {-1.08/20 5.7s} 11. fxe3 {+1.06/19 2.9s}
Bxg2 {-1.26/21 5.7s} 12. Rg1 {+1.18/19 2.7s} B@b7 {-0.75/21 5.7s}
13. Qh5 {+1.58/19 2.7s} P@g6 {-0.78/23 5.9s} 14. Bxg6 {+0.91/19 2.8s}
hxg6 {-0.26/18 5.7s} 15. Qxh8 {+0.69/16 2.8s} Qe7 {+0.19/21 5.7s}
16. N@g4 {+0.23/15 2.8s} P@f6 {+0.06/17 5.8s} 17. O-O-O {-0.36/16 2.8s}
B@f5 {+1.20/18 5.7s} 18. P@c2 {-0.74/16 2.7s} P@a3 {+0.23/27 5.9s}
19. Ndc4 {-0.67/16 2.7s} axb2+ {-1.00/19 5.8s} 20. Kxb2 {+1.15/17 2.8s}
fxe5 {-1.07/25 6.2s} 21. P@f6 {+1.91/23 3.0s} P@a3+ {-1.00/24 6.1s}
22. Kb1 {+1.38/22 2.9s} O-O-O {-0.36/26 6.3s} 23. fxe7 {+0.16/24 3.0s}
Bxe7 {-0.27/23 6.1s} 24. Qxd8+ {+0.47/19 3.0s} Bxd8 {-0.33/23 5.8s}
25. R@e8 {+0.28/20 2.8s} Bxc2+ {-0.77/23 6.0s} 26. Kxc2 {-0.09/20 2.8s}
Bge4+ {-0.38/28 6.3s} 27. P@d3 {-0.96/21 2.8s} Q@e2+ {+1.62/24 5.7s}
28. Kb3 {-0.53/18 2.7s} N@a5+ {+4.23/25 4.6s} 29. Ka4 {-1.87/23 2.7s}
Bbc6+ {+4.12/23 5.0s} 30. N@b5 {-0.63/19 2.6s} Bxb5+ {+3.43/23 5.0s}
31. Kxb5 {-1.81/22 2.7s} a6+ {+4.28/21 5.0s} 32. Kxa6 {-2.64/20 2.7s}
Bb7+ {+4.19/23 5.5s} 33. Kb5 {-4.29/19 2.1s} P@a6+ {+4.37/20 5.2s}
34. Ka4 {-4.48/16 2.3s} Bc6+ {+8.31/21 3.4s} 35. P@b5 {-3.12/19 3.0s}
axb5+ {+9.10/20 4.1s} 36. Kxa3 {-3.22/16 2.9s} N@c2+ {+15.46/19 2.1s}
37. Kb2 {-2.12/1 0.002s} Nxc4+ {+14.18/17 3.2s} 38. dxc4 {-12.37/14 1.1s}
N@a4+ {+29.02/15 1.6s} 39. Kb1 {-38.33/14 0.59s} Na3+ {+33.77/3 1.2s}
40. Kc1 {-39.52/2 0.54s} P@b2# {+M1/2 0.94s, Black mates} 0-1

[Event "With-Q-1600sim"]
[Site "?"]
[Date "2019.04.30"]
[Round "36"]
[White "CrazyAra-Dev-0.4.1-With-Q-1600sim"]
[Black "CrazyAra-Dev-0.4.1-No-Q-800sim"]
[Result "1-0"]
[PlyCount "55"]
[TimeControl "40/1200"]
[Variant "crazyhouse"]

1. e4 {book} b6 {book} 2. d4 {book} Bb7 {book} 3. Bd3 {book} e6 {book}
4. Nc3 {+2.27/22 4.8s} Nf6 {-2.19/15 2.3s} 5. Nge2 {+2.29/21 5.2s}
Ng4 {-0.52/15 2.4s} 6. O-O {+0.86/19 5.1s} Nc6 {-0.18/18 2.5s}
7. Bf4 {+0.74/22 5.2s} g5 {-0.12/20 2.6s} 8. Bg3 {+0.49/23 5.7s}
h5 {-0.23/22 2.7s} 9. f3 {+0.48/22 5.5s} Ne3 {-0.82/22 2.8s}
10. Qd2 {+0.52/25 5.9s} Nxg2 {-0.71/20 2.7s} 11. Kxg2 {+1.08/22 5.6s}
g4 {-0.49/18 2.7s} 12. fxg4 {+1.49/29 6.1s} hxg4 {-0.86/19 2.8s}
13. N@f6+ {+1.84/26 5.9s} Qxf6 {-1.82/25 2.9s} 14. Rxf6 {+1.47/26 6.0s}
P@f3+ {-1.65/23 2.8s} 15. Rxf3 {+1.83/22 5.7s} gxf3+ {-1.92/18 2.8s}
16. Kxf3 {+1.76/23 5.8s} P@g4+ {-2.57/16 2.7s} 17. Kxg4 {+3.67/19 5.7s}
N@f6+ {-3.40/17 2.7s} 18. Kf3 {+3.50/18 5.7s} Nb4 {-2.46/16 2.7s}
19. P@e5 {+4.11/17 5.7s} Nxd3 {-3.72/17 2.8s} 20. exf6 {+5.39/18 5.5s}
B@h5+ {-4.19/14 2.5s} 21. Kg2 {+6.29/20 5.3s} Rg8 {-5.31/17 2.6s}
22. P@g7 {+7.03/20 5.7s} O-O-O {-5.08/17 2.7s} 23. Qxd3 {+7.54/18 5.8s}
R@f3 {-6.08/17 2.7s} 24. P@a6 {+13.44/22 3.9s} Rxd3 {-11.46/18 1.8s}
25. axb7+ {+13.52/20 2.7s} Kxb7 {-11.67/15 1.3s} 26. N@a5+ {+21.61/15 1.7s}
bxa5 {-20.56/12 0.67s} 27. P@a6+ {+24.90/10 1.5s} Kxa6 {-25.27/6 0.59s}
28. Q@b5# {+M1/10 0.99s, White mates} 1-0

[Event "With-Q-1600sim"]
[Site "?"]
[Date "2019.04.30"]
[Round "36"]
[White "CrazyAra-Dev-0.4.1-No-Q-800sim"]
[Black "CrazyAra-Dev-0.4.1-With-Q-1600sim"]
[Result "0-1"]
[PlyCount "86"]
[TimeControl "40/1200"]
[Variant "crazyhouse"]

1. e4 {book} b6 {book} 2. d4 {book} Bb7 {book} 3. Bd3 {book} e6 {book}
4. Be3 {book} Nf6 {-1.64/24 5.2s} 5. Nd2 {+1.55/22 2.5s} c5 {-1.37/24 5.5s}
6. dxc5 {+2.12/18 2.6s} bxc5 {-2.21/21 5.3s} 7. Ngf3 {+2.37/21 2.5s}
d6 {-2.04/23 5.3s} 8. O-O {+1.87/18 2.5s} Be7 {-1.56/19 5.3s}
9. h3 {+2.30/17 2.5s} Nbd7 {-1.29/18 5.4s} 10. Re1 {+1.44/17 2.5s}
P@g4 {-0.34/26 5.6s} 11. hxg4 {+0.34/17 2.7s} Nxg4 {-0.03/20 5.7s}
12. P@h3 {-0.10/17 2.7s} Nxe3 {+0.36/19 5.7s} 13. Rxe3 {-0.21/16 2.7s}
O-O {+0.77/19 5.6s} 14. Nc4 {-0.72/16 2.7s} P@f4 {+1.10/21 5.6s}
15. Re1 {-0.97/21 2.7s} B@h5 {+1.78/21 5.7s} 16. P@g4 {-1.80/20 2.7s}
Bg6 {+1.92/19 5.7s} 17. Qd2 {-1.57/18 2.7s} Ne5 {+2.54/21 6.0s}
18. Qxf4 {-2.09/19 2.8s} Nxf3+ {+2.66/22 5.9s} 19. Qxf3 {-3.09/17 2.8s}
N@g5 {+4.04/19 6.0s} 20. Qg3 {-4.21/17 2.9s} Nxe4 {+4.04/19 6.0s}
21. Bxe4 {-4.87/16 2.8s} Bbxe4 {+3.77/20 6.2s} 22. Rxe4 {-3.20/18 3.0s}
Bxe4 {+3.41/19 6.0s} 23. N@h5 {-2.86/17 2.9s} R@g6 {+3.93/18 6.0s}
24. N@f4 {-4.21/15 2.9s} B@h6 {+4.49/17 6.1s} 25. B@e3 {-2.72/15 2.9s}
Bxf4 {+4.53/17 5.9s} 26. Nxf4 {-3.79/16 2.9s} Bh4 {+5.28/20 6.0s}
27. Qh2 {-4.69/21 2.9s} P@d4 {+4.51/26 6.1s} 28. Nxg6 {-5.00/20 2.9s}
hxg6 {+4.32/26 5.9s} 29. N@h6+ {-2.68/22 3.0s} Kh7 {+3.84/26 6.3s}
30. B@g8+ {-2.45/20 3.0s} Rxg8 {+3.99/21 6.2s} 31. Nxf7 {-2.83/20 3.0s}
dxe3 {+4.52/22 6.2s} 32. Nxd8 {-3.34/20 2.9s} exf2+ {+4.24/19 5.8s}
33. Kh1 {-4.93/21 2.8s} P@e2 {+5.06/25 5.9s} 34. Ne3 {-5.56/24 2.7s}
e1=Q+ {+7.96/23 5.6s} 35. R@f1 {-8.06/22 2.8s} Qxf1+ {+12.89/23 4.4s}
36. Rxf1 {-10.17/20 2.6s} R@g1+ {+14.37/21 4.7s} 37. Rxg1 {-14.54/20 2.0s}
fxg1=Q+ {+14.76/21 4.1s} 38. Qxg1 {-12.84/18 2.2s} N@g3+ {+14.90/18 4.7s}
39. Kh2 {-13.95/1 0.003s} N@f1+ {+21.46/18 3.1s} 40. Nxf1 {-20.37/16 1.7s}
Nxf1+ {+20.72/15 2.8s} 41. Qxf1 {-18.74/13 1.4s} B@g3+ {+22.86/14 2.1s}
42. Kg1 {-20.49/12 0.99s} B@f2+ {+36.77/12 1.9s} 43. Kh1 {-33.89/6 0.62s}
R@h2# {+M1/7 1.1s, Black mates} 0-1

[Event "With-Q-1600sim"]
[Site "?"]
[Date "2019.04.30"]
[Round "37"]
[White "CrazyAra-Dev-0.4.1-With-Q-1600sim"]
[Black "CrazyAra-Dev-0.4.1-No-Q-800sim"]
[Result "1-0"]
[PlyCount "79"]
[TimeControl "40/1200"]
[Variant "crazyhouse"]

1. e4 {book} b6 {book} 2. d4 {book} Bb7 {book} 3. Bd3 {book} e6 {book}
4. Be3 {book} Nf6 {-1.55/24 2.5s} 5. Nd2 {+1.61/23 5.3s} c5 {-1.16/22 2.6s}
6. dxc5 {+2.13/21 5.4s} bxc5 {-2.20/19 2.6s} 7. Ngf3 {+2.32/22 5.3s}
d6 {-1.82/19 2.6s} 8. O-O {+1.98/22 5.3s} Nbd7 {-1.59/17 2.5s}
9. P@f5 {+2.62/21 5.3s} exf5 {-3.27/20 2.5s} 10. exf5 {+2.58/23 5.7s}
P@g4 {-2.53/17 2.5s} 11. P@e6 {+2.15/21 5.5s} gxf3 {-2.93/18 2.7s}
12. Nxf3 {+1.38/24 5.9s} P@g4 {-0.67/18 2.7s} 13. exf7+ {+0.53/19 5.6s}
Kxf7 {-0.46/18 2.7s} 14. Ng5+ {+1.34/19 5.7s} Ke7 {-0.98/14 2.7s}
15. f3 {+2.03/16 5.5s} gxf3 {-1.71/14 2.7s} 16. Rxf3 {+1.42/17 5.7s}
Ne5 {-0.98/14 2.7s} 17. P@f4 {+1.87/23 5.9s} Nxf3+ {-1.75/22 2.9s}
18. Qxf3 {+1.96/26 6.1s} Bxf3 {-2.21/20 2.9s} 19. Nxf3 {+2.09/24 5.9s}
P@e4 {-1.80/23 2.9s} 20. N@c6+ {+3.32/29 6.1s} Kd7 {-2.18/21 2.9s}
21. Nxd8 {+3.12/24 5.9s} Kxd8 {-2.74/21 2.8s} 22. B@c6 {+3.67/26 5.8s}
R@c7 {-2.53/19 2.8s} 23. Bxa8 {+5.54/27 6.1s} exd3 {-4.33/25 2.9s}
24. R@b8+ {+7.02/27 6.3s} B@c8 {-4.91/24 2.9s} 25. P@b7 {+6.59/24 6.1s}
N@e2+ {-6.40/23 2.9s} 26. Kh1 {+7.61/25 6.1s} N@g3+ {-5.79/21 2.8s}
27. hxg3 {-0.66/1 0.014s} Nxg3+ {-7.34/20 2.9s} 28. Kh2 {+7.62/21 5.9s}
Ng4+ {-7.66/18 2.8s} 29. Kxg3 {+11.16/21 5.5s} P@h4+ {-9.29/20 2.8s}
30. Nxh4 {+11.10/19 5.6s} Q@h2+ {-9.42/18 2.8s} 31. Kxg4 {+13.60/19 5.2s}
h5+ {-12.59/16 2.6s} 32. Kf3 {+13.96/17 5.2s} P@g4+ {-12.31/14 2.6s}
33. Ke4 {+15.81/15 4.8s} d5+ {-14.93/14 2.4s} 34. Kxd3 {+17.65/15 5.1s}
c4+ {-15.64/12 2.4s} 35. Kd2 {+20.89/15 4.8s} c3+ {-21.51/13 2.3s}
36. bxc3 {+23.57/13 4.1s} Be7 {-24.34/12 2.0s} 37. bxc8=Q+ {+28.00/13 3.4s}
Rxc8 {-26.94/1 0.002s} 38. Rxc8+ {+29.63/11 2.9s} Kxc8 {-31.40/10 0.95s}
39. Q@b7+ {+37.71/13 2.1s} Kd8 {-21.96/1 0.016s}
40. R@c8# {+M1/11 1.5s, White mates} 1-0

[Event "With-Q-1600sim"]
[Site "?"]
[Date "2019.04.30"]
[Round "37"]
[White "CrazyAra-Dev-0.4.1-No-Q-800sim"]
[Black "CrazyAra-Dev-0.4.1-With-Q-1600sim"]
[Result "0-1"]
[PlyCount "80"]
[TimeControl "40/1200"]
[Variant "crazyhouse"]

1. b3 {book} e5 {+0.32/25 5.0s} 2. Bb2 {-0.36/24 2.4s} Nc6 {+0.23/25 5.2s}
3. e3 {-0.32/22 2.5s} d5 {+0.15/23 5.2s} 4. Bb5 {-0.32/21 2.5s}
Bd6 {-0.05/25 5.7s} 5. Nf3 {-0.04/24 2.8s} Qe7 {+0.16/25 5.6s}
6. Nc3 {+0.19/22 2.6s} Nf6 {-0.32/27 5.7s} 7. d4 {+0.35/22 2.9s}
e4 {-0.37/26 5.9s} 8. Ne5 {+0.23/20 2.8s} Bd7 {-0.44/24 5.9s}
9. Nxd7 {+0.40/23 2.8s} Nxd7 {-0.31/22 5.6s} 10. Nxd5 {+0.02/21 2.7s}
Qg5 {+0.01/24 5.8s} 11. B@h3 {+0.28/19 2.8s} O-O {+0.13/20 5.7s}
12. Bc4 {+0.60/19 2.7s} Nb6 {-0.11/26 5.7s} 13. Nxb6 {+0.09/19 2.7s}
axb6 {-0.15/23 5.7s} 14. P@f4 {+0.21/19 2.7s} Qa5+ {-0.73/28 5.9s}
15. N@d2 {+0.87/23 2.8s} Bxf4 {-0.29/25 5.7s} 16. exf4 {+1.16/25 2.9s}
P@c3 {-1.34/24 5.9s} 17. Bxc3 {+1.41/23 2.9s} Qxc3 {-1.26/23 6.0s}
18. O-O {+1.41/22 2.9s} B@g6 {-1.76/23 5.9s} 19. B@e5 {+2.33/18 2.8s}
Nxe5 {-3.22/20 5.8s} 20. dxe5 {+3.75/21 2.9s} B@h5 {-4.04/23 5.8s}
21. P@f6 {+6.15/24 2.9s} h6 {-4.81/24 5.8s} 22. N@e7+ {+6.01/19 2.8s}
Kh7 {-7.60/25 5.6s} 23. Nxg6 {+8.30/24 2.5s} Bxd1 {-8.50/23 5.3s}
24. Nxf8+ {+8.54/22 2.8s} Rxf8 {-9.22/23 5.4s} 25. fxg7 {+9.72/21 2.7s}
Rg8 {-8.74/20 5.5s} 26. R@h8+ {+9.40/19 2.7s} Rxh8 {-7.92/28 5.6s}
27. gxh8=Q+ {+7.88/19 2.8s} Kxh8 {-7.88/22 5.6s} 28. B@f6+ {+8.09/17 2.7s}
P@g7 {-8.03/24 5.5s} 29. Bxg7+ {+7.60/23 2.8s} Kh7 {-6.26/17 5.4s}
30. Bf6 {+7.03/15 2.7s} R@g8 {-6.84/25 4.2s} 31. Bxf7 {+4.31/24 2.1s}
N@e2+ {+4.37/26 4.7s} 32. Kh1 {+4.02/1 0.015s} N@g3+ {+7.68/28 3.3s}
33. hxg3 {-0.23/22 2.7s} Nxg3+ {+6.34/23 4.4s} 34. fxg3 {-6.28/22 1.7s}
Q@h2+ {+10.17/24 2.9s} 35. Kxh2 {+11.30/1 0.015s} Qxg3+ {+8.05/20 3.7s}
36. Kh1 {-5.83/16 2.1s} Qxh3+ {+12.16/20 2.5s} 37. gxh3 {-11.04/17 1.3s}
P@g2+ {+13.49/17 2.6s} 38. Kg1 {-10.30/12 1.4s} gxf1=Q+ {+14.10/14 1.9s}
39. Kxf1 {-12.59/14 0.90s} N@e3+ {+22.21/10 1.8s} 40. Kf2 {-24.81/7 0.55s}
R@e2# {+M1/6 0.98s, Black mates} 0-1

[Event "With-Q-1600sim"]
[Site "?"]
[Date "2019.04.30"]
[Round "38"]
[White "CrazyAra-Dev-0.4.1-With-Q-1600sim"]
[Black "CrazyAra-Dev-0.4.1-No-Q-800sim"]
[Result "1-0"]
[PlyCount "55"]
[TimeControl "40/1200"]
[Variant "crazyhouse"]

1. b3 {book} e5 {+0.45/23 2.4s} 2. Bb2 {-0.14/24 5.1s} Nc6 {+0.33/23 2.5s}
3. e3 {-0.11/28 5.4s} d5 {+0.40/21 2.5s} 4. Bb5 {-0.26/26 5.3s}
Bd6 {+0.15/22 2.6s} 5. Nf3 {+0.06/26 5.9s} Qe7 {+0.47/21 2.6s}
6. Nc3 {+0.24/24 5.7s} Nf6 {-0.24/23 2.8s} 7. d4 {+0.42/27 6.1s}
e4 {-0.06/21 2.8s} 8. Ne5 {+0.39/25 5.9s} Bd7 {-0.35/23 2.8s}
9. Nxd7 {+0.75/22 5.7s} Nxd7 {-0.16/21 2.7s} 10. B@h3 {+1.36/21 5.6s}
O-O {-0.82/19 2.6s} 11. Bxd7 {+1.33/29 5.7s} N@h4 {-1.52/19 2.6s}
12. Qg4 {+1.56/22 5.7s} f5 {-0.89/21 2.8s} 13. Bxf5 {+1.65/25 6.1s}
Rxf5 {-1.35/22 3.0s} 14. N@h6+ {+1.52/21 6.0s} Kh8 {-1.55/20 2.9s}
15. Nxf5 {+2.17/21 6.0s} Nxf5 {-1.87/20 3.0s} 16. Qxf5 {+1.60/19 6.0s}
B@g6 {-1.23/16 2.9s} 17. Nxd5 {+4.78/24 6.1s} Bxf5 {-6.13/20 2.9s}
18. Nxe7 {+4.97/23 6.0s} Nxe7 {-5.69/21 2.9s} 19. N@f7+ {+5.94/23 5.9s}
Kg8 {-5.93/1 0.003s} 20. R@h8+ {+4.95/20 5.8s} Kxf7 {-6.48/1 0.003s}
21. Bc4+ {+8.61/23 5.7s} N@d5 {-7.37/18 2.7s} 22. Rxa8 {+9.04/20 5.6s}
Bb4+ {-7.77/17 2.7s} 23. P@c3 {+11.78/21 5.2s} Bg4 {-8.34/16 2.5s}
24. Bxd5+ {+18.13/17 4.0s} Nxd5 {-17.64/15 1.9s} 25. N@e5+ {+21.78/17 2.8s}
Ke6 {-19.94/14 1.6s} 26. Q@f7+ {+21.54/15 2.9s} Kd6 {-18.82/1 0.002s}
27. R@d7+ {+50.60/14 2.0s} Bxd7 {-43.58/1 0.001s}
28. Qxd7# {+M1/5 1.1s, White mates} 1-0

[Event "With-Q-1600sim"]
[Site "?"]
[Date "2019.04.30"]
[Round "38"]
[White "CrazyAra-Dev-0.4.1-No-Q-800sim"]
[Black "CrazyAra-Dev-0.4.1-With-Q-1600sim"]
[Result "1-0"]
[PlyCount "67"]
[TimeControl "40/1200"]
[Variant "crazyhouse"]

1. b3 {book} e5 {book} 2. Bb2 {book} Nc6 {book} 3. e3 {-0.34/21 2.4s}
d5 {+0.23/22 5.0s} 4. Bb5 {-0.15/23 2.6s} Bd6 {-0.01/25 5.6s}
5. Nf3 {-0.15/21 2.6s} Qe7 {+0.20/25 5.6s} 6. Nc3 {+0.25/24 2.8s}
Nf6 {-0.33/27 5.7s} 7. d4 {+0.27/22 2.8s} e4 {-0.39/26 5.8s}
8. Ne5 {+0.43/25 2.9s} Bd7 {-0.48/24 5.9s} 9. Nxd7 {+0.44/22 2.8s}
Nxd7 {-0.27/22 5.6s} 10. B@g3 {+0.52/21 2.8s} Qg5 {+0.20/22 5.6s}
11. h4 {+0.26/16 2.7s} Qg6 {+0.02/22 5.9s} 12. h5 {+0.14/17 2.8s}
Qg5 {-0.03/21 5.8s} 13. Bxd6 {-0.14/16 2.7s} Qxg2 {-0.31/25 6.0s}
14. Rh2 {+0.70/20 2.9s} N@f3+ {-0.49/24 6.1s} 15. Qxf3 {+0.68/18 2.8s}
Qxf3 {-0.38/24 6.0s} 16. B@e2 {+0.82/21 2.9s} Q@g1+ {-1.02/20 5.9s}
17. Kd2 {+1.14/19 2.8s} Qxh2 {-1.33/25 6.1s} 18. Bxh2 {+1.90/20 3.0s}
Qxf2 {-1.79/22 5.9s} 19. N@g4 {+2.77/18 2.9s} Qg2 {-1.85/23 6.0s}
20. Rg1 {+1.33/22 2.9s} Qxg1 {-1.92/24 6.0s} 21. Bxg1 {+1.20/22 2.9s}
P@f3 {-2.40/24 5.9s} 22. Bxc6 {+2.85/20 2.8s} bxc6 {-2.86/20 5.8s}
23. N@f5 {+2.91/17 2.8s} B@h4 {-1.00/23 5.8s} 24. Nxg7+ {+1.27/19 2.8s}
Kd8 {-3.59/24 5.6s} 25. Bf2 {+6.16/23 2.8s} a6 {-5.11/22 5.4s}
26. P@b7 {+12.83/17 2.6s} Bxf2 {-9.36/22 5.2s} 27. bxa8=Q+ {+10.00/21 2.8s}
R@b8 {-9.45/23 5.3s} 28. Qxb8+ {+8.94/21 2.7s} Nxb8 {-10.89/22 4.5s}
29. Q@f6+ {+11.64/21 2.2s} P@e7 {-11.22/20 4.9s} 30. Qxe7+ {+12.09/15 2.1s}
Kxe7 {-14.43/18 3.4s} 31. Nf5+ {+19.90/15 1.1s} Kd8 {-17.91/14 2.3s}
32. Q@e7+ {+22.68/11 0.98s} Kc8 {-30.18/1 0.003s} 33. Nd6+ {+37.22/5 0.51s}
cxd6 {-40.20/1 0.002s} 34. R@c7# {+M1/1 0.43s, White mates} 1-0

[Event "With-Q-1600sim"]
[Site "?"]
[Date "2019.04.30"]
[Round "39"]
[White "CrazyAra-Dev-0.4.1-With-Q-1600sim"]
[Black "CrazyAra-Dev-0.4.1-No-Q-800sim"]
[Result "1-0"]
[PlyCount "61"]
[TimeControl "40/1200"]
[Variant "crazyhouse"]

1. b3 {book} e5 {book} 2. Bb2 {book} Nc6 {book} 3. e3 {-0.18/23 5.1s}
d5 {+0.49/21 2.4s} 4. Bb5 {-0.06/26 5.7s} Bd6 {+0.16/22 2.6s}
5. Nf3 {-0.02/24 5.6s} Qe7 {+0.49/19 2.5s} 6. Nc3 {+0.46/29 6.1s}
Nf6 {-0.22/23 2.9s} 7. d4 {+0.49/27 5.9s} e4 {-0.12/21 2.8s}
8. Ne5 {+0.49/25 6.0s} Bd7 {-0.33/23 2.9s} 9. Nxd7 {+0.48/23 5.6s}
Nxd7 {-0.12/21 2.7s} 10. B@h3 {+1.31/22 5.6s} O-O {-0.95/19 2.6s}
11. Bxd7 {+1.48/20 5.6s} N@h4 {-1.45/19 2.7s} 12. Qg4 {+1.67/23 5.8s}
f5 {-1.07/21 2.9s} 13. Bxf5 {+1.47/24 5.9s} Rxf5 {-1.38/20 2.9s}
14. N@h6+ {+2.05/21 6.1s} Kh8 {-1.59/22 3.1s} 15. Nxf5 {+1.83/21 6.0s}
Nxf5 {-1.54/17 2.9s} 16. Nxd5 {+2.65/20 5.9s} Qf7 {-2.08/17 2.9s}
17. P@f6 {+3.47/18 5.9s} N@h6 {-3.16/16 2.8s} 18. fxg7+ {+3.44/20 6.0s}
Nxg7 {-3.56/17 2.8s} 19. Qg5 {+4.45/17 5.7s} P@d2+ {-4.18/12 2.7s}
20. Kxd2 {+5.20/19 5.8s} Qxf2+ {-4.61/17 2.8s} 21. R@e2 {+5.00/20 5.8s}
Qf5 {-4.15/17 2.8s} 22. Qxh6 {+6.47/21 5.7s} B@g5 {-5.48/18 2.7s}
23. Qxg5 {+12.66/21 5.8s} Qxg5 {-14.86/18 2.8s} 24. N@f7+ {+16.83/19 5.4s}
Kg8 {-12.89/1 0.013s} 25. Nxg5 {+16.58/17 5.2s} Q@a5+ {-14.54/16 2.6s}
26. B@c3 {+19.00/19 4.7s} Qxb5 {-19.30/15 2.2s} 27. P@f7+ {+21.71/16 2.9s}
Kh8 {-19.88/11 1.3s} 28. Q@g8+ {+32.24/16 2.2s} Rxg8 {-27.78/1 0.002s}
29. fxg8=Q+ {+29.27/12 1.6s} Kxg8 {-29.97/1 0.002s} 30. P@f7+ {+35.73/12 1.3s}
Kf8 {-34.96/8 0.48s} 31. R@g8# {+M1/5 1.0s, White mates} 1-0

[Event "With-Q-1600sim"]
[Site "?"]
[Date "2019.04.30"]
[Round "39"]
[White "CrazyAra-Dev-0.4.1-No-Q-800sim"]
[Black "CrazyAra-Dev-0.4.1-With-Q-1600sim"]
[Result "0-1"]
[PlyCount "120"]
[TimeControl "40/1200"]
[Variant "crazyhouse"]

1. b3 {book} e5 {book} 2. Bb2 {book} Nc6 {book} 3. e3 {book} d5 {+0.22/23 5.1s}
4. Bb5 {-0.32/21 2.5s} Bd6 {-0.05/25 5.6s} 5. Nf3 {-0.08/24 2.7s}
Qe7 {+0.16/25 5.6s} 6. Nc3 {+0.19/22 2.6s} Nf6 {-0.28/26 5.6s}
7. d4 {+0.35/22 2.9s} e4 {-0.38/26 5.9s} 8. Ne5 {+0.23/20 2.8s}
Bd7 {-0.46/24 5.8s} 9. Nxd7 {+0.40/23 2.8s} Nxd7 {-0.27/22 5.6s}
10. Nxd5 {+0.10/21 2.7s} Qg5 {-0.01/24 5.9s} 11. B@h3 {+0.30/19 2.8s}
O-O {+0.12/20 5.6s} 12. Bc4 {+0.54/19 2.7s} Nb6 {-0.19/25 5.8s}
13. Nxb6 {+0.06/21 2.8s} axb6 {-0.15/23 5.6s} 14. P@f4 {+0.24/19 2.7s}
Qa5+ {-0.74/28 5.9s} 15. N@d2 {+0.86/23 2.7s} Bxf4 {-0.24/25 5.7s}
16. exf4 {+1.15/25 2.9s} P@c3 {-1.30/24 6.0s} 17. Bxc3 {+1.35/23 2.9s}
Qxc3 {-1.24/23 6.0s} 18. O-O {+1.37/22 3.0s} B@g6 {-1.76/23 6.0s}
19. B@e5 {+2.34/18 2.8s} Nxe5 {-3.27/20 5.8s} 20. dxe5 {+3.71/21 2.8s}
N@h4 {-4.32/23 5.8s} 21. P@f6 {+4.96/19 2.8s} gxf6 {-4.58/22 5.8s}
22. exf6 {+4.54/18 3.0s} Qxf6 {-5.00/23 5.9s} 23. N@g4 {+5.60/16 2.8s}
Qc3 {-3.73/21 5.9s} 24. P@g3 {+4.62/18 2.8s} P@g7 {-4.10/18 5.9s}
25. gxh4 {+4.08/18 2.8s} B@d4 {-3.44/17 5.8s} 26. N@b5 {+5.80/16 2.9s}
Qxa1 {-6.33/21 6.0s} 27. Qxa1 {+6.60/17 2.9s} Bxa1 {-6.30/18 5.9s}
28. Rxa1 {+6.29/19 2.9s} Q@b2 {-5.03/27 6.1s} 29. Rf1 {+6.10/15 2.8s}
P@h5 {-4.23/25 5.9s} 30. B@e5 {+5.16/24 2.9s} hxg4 {-4.09/36 6.4s}
31. Bxg4 {+4.01/22 2.8s} Qxe5 {-1.95/21 6.3s} 32. fxe5 {+1.76/19 3.2s}
B@f4 {-1.42/20 6.4s} 33. P@f6 {+0.85/17 3.1s} Bxe5 {-2.05/24 6.6s}
34. fxg7 {+1.23/20 3.1s} Bxg7 {-1.29/23 6.4s} 35. P@g5 {+1.10/18 3.2s}
P@f3 {-1.40/22 6.3s} 36. Nxf3 {+2.15/21 3.1s} exf3 {-1.43/22 6.4s}
37. P@f6 {+2.84/19 2.9s} fxg2 {-1.09/22 6.3s} 38. fxg7 {+1.15/21 3.0s}
N@h3+ {-0.02/28 6.6s} 39. Kxg2 {+0.53/19 3.0s} Nf4+ {+0.28/26 6.4s}
40. Kg3 {+0.08/25 3.1s} N@h5+ {+0.17/27 6.5s} 41. Kf3 {-0.08/22 3.1s}
N@e5+ {+1.99/24 6.6s} 42. Ke3 {-0.72/1 0.002s} Nxg4+ {+2.54/24 6.6s}
43. Kd2 {-2.05/18 3.1s} Rfd8+ {+2.74/20 6.4s} 44. P@d3 {-2.52/16 3.1s}
R@e2+ {+3.44/24 6.7s} 45. Kc1 {-2.78/19 3.1s} P@d2+ {+3.83/22 6.4s}
46. Kb1 {-3.39/21 3.1s} Re1+ {+4.15/25 6.7s} 47. Q@d1 {-3.63/24 3.2s}
Rxd1+ {+3.50/26 6.8s} 48. Rxd1 {-3.46/19 3.2s} Nxg7 {+4.10/26 6.7s}
49. B@b2 {-3.61/24 3.3s} P@e2 {+3.80/25 6.7s} 50. Bxf7+ {-2.45/23 3.2s}
Bxf7 {+3.23/29 6.9s} 51. R@h8+ {-3.20/26 3.2s} Kxh8 {+3.42/1 0.015s}
52. Bxg7+ {-2.53/20 3.1s} Kxg7 {+3.27/25 6.4s} 53. P@f6+ {-3.34/24 3.1s}
Kg6 {+5.75/20 6.4s} 54. h5+ {-3.64/14 3.0s} Kxh5 {+4.99/19 6.6s}
55. N@g3+ {-5.41/18 3.1s} Kh4 {+8.79/20 6.4s} 56. Nxe2 {-7.53/18 3.0s}
Nxe2 {+10.55/20 5.6s} 57. P@g3+ {-9.77/17 2.7s} Kh5 {+15.21/21 4.2s}
58. Q@h4+ {-14.12/16 2.2s} Kg6 {+5.75/1 0.014s} 59. Qxg4 {-19.32/18 1.4s}
R@c1+ {+30.17/18 1.7s} 60. Kb2 {-33.23/2 0.55s} Q@a1# {+M1/3 0.98s, Black mates}
0-1

[Event "With-Q-1600sim"]
[Site "?"]
[Date "2019.04.30"]
[Round "40"]
[White "CrazyAra-Dev-0.4.1-With-Q-1600sim"]
[Black "CrazyAra-Dev-0.4.1-No-Q-800sim"]
[Result "0-1"]
[PlyCount "86"]
[TimeControl "40/1200"]
[Variant "crazyhouse"]

1. b3 {book} e5 {book} 2. Bb2 {book} Nc6 {book} 3. e3 {book} d5 {+0.41/21 2.5s}
4. Bb5 {-0.27/26 5.4s} Bd6 {+0.17/22 2.6s} 5. Nf3 {+0.05/26 6.0s}
Qe7 {+0.45/21 2.5s} 6. Nc3 {+0.26/24 5.8s} Nf6 {-0.24/23 2.8s}
7. d4 {+0.39/27 6.0s} e4 {-0.20/21 2.8s} 8. Ne5 {+0.36/25 5.9s}
Bd7 {-0.40/23 2.8s} 9. Nxd7 {+0.75/22 5.7s} Nxd7 {-0.16/21 2.7s}
10. B@g3 {+0.45/21 5.6s} O-O {-0.20/19 2.7s} 11. Nxd5 {+1.12/23 5.7s}
Qg5 {-0.36/19 2.7s} 12. Bc4 {+0.94/24 5.6s} Nb6 {-0.28/20 2.8s}
13. h4 {+0.87/22 5.9s} Qxd5 {-0.46/21 2.8s} 14. Bxd5 {+0.76/20 5.7s}
Nxd5 {-0.48/18 2.8s} 15. Bxd6 {+1.05/22 5.9s} cxd6 {-0.74/18 2.8s}
16. Q@g5 {+1.70/20 5.8s} B@a5+ {-1.19/19 2.8s} 17. P@d2 {+0.77/27 6.0s}
B@e6 {-1.40/18 2.7s} 18. B@h6 {+2.39/25 6.1s} N@g6 {-2.01/24 2.9s}
19. Bxg7 {+2.19/26 6.1s} Kxg7 {-2.48/22 2.8s} 20. P@h6+ {+3.17/24 5.9s}
Kg8 {-3.72/26 3.0s} 21. Qxd5 {+3.96/26 6.3s} Bxd5 {-4.36/23 2.9s}
22. N@f6+ {+3.95/24 6.1s} Kh8 {-4.33/1 0.003s} 23. Nxd5 {+3.79/24 6.1s}
N@f5 {-3.44/21 2.9s} 24. B@g7+ {+3.62/21 6.0s} Nxg7 {-3.68/20 2.8s}
25. hxg7+ {+3.43/22 6.1s} Kxg7 {-3.45/20 3.0s} 26. h5 {+3.89/20 5.9s}
Kh8 {-3.02/18 2.9s} 27. hxg6 {+2.99/19 6.0s} fxg6 {-3.19/17 2.9s}
28. N@g5 {+3.13/16 5.8s} P@h2 {-0.33/19 2.8s} 29. N@f7+ {-0.78/25 6.1s}
Kg7 {+0.65/24 3.0s} 30. Rxh2 {-1.10/23 6.0s} Q@g1+ {+0.29/19 2.8s}
31. Ke2 {-1.28/1 0.004s} B@g4+ {+2.27/20 3.1s} 32. P@f3 {-2.57/24 6.1s}
Qxh2 {+3.48/18 2.8s} 33. fxg4 {-2.44/21 6.0s} Rxf7 {+3.80/20 3.1s}
34. Nxe4 {-3.69/28 6.1s} Qxg2 {+2.59/18 3.0s} 35. P@f6+ {-4.22/18 6.1s}
Rxf6 {+7.96/19 2.6s} 36. B@h6+ {-8.30/18 4.9s} Kh8 {+8.85/17 2.6s}
37. Nexf6 {-10.59/16 4.5s} B@f3+ {+12.78/17 1.5s} 38. Kd3 {-14.18/16 2.8s}
P@e4+ {+12.90/14 1.8s} 39. Kc4 {-15.65/14 2.4s} P@b5+ {+22.42/11 0.86s}
40. Kxb5 {-21.85/1 0.003s} a6+ {+18.60/9 0.98s} 41. Ka4 {-27.75/8 1.3s}
b5+ {+25.82/7 0.62s} 42. Ka3 {-7.35/1 0.014s} P@b4+ {+24.72/5 0.63s}
43. Nxb4 {-10.17/1 0.015s} Bxb4# {+M1/1 0.41s, Black mates} 0-1

[Event "With-Q-1600sim"]
[Site "?"]
[Date "2019.04.30"]
[Round "40"]
[White "CrazyAra-Dev-0.4.1-No-Q-800sim"]
[Black "CrazyAra-Dev-0.4.1-With-Q-1600sim"]
[Result "0-1"]
[PlyCount "88"]
[TimeControl "40/1200"]
[Variant "crazyhouse"]

1. b3 {book} e5 {book} 2. Bb2 {book} Nc6 {book} 3. e3 {book} d5 {book}
4. Bb5 {book} Bd6 {+0.14/24 5.2s} 5. Nf3 {-0.16/20 2.5s} Qe7 {+0.06/25 5.8s}
6. Nc3 {+0.25/24 2.8s} Nf6 {-0.22/25 5.8s} 7. d4 {+0.37/22 2.8s}
e4 {-0.40/26 6.0s} 8. Ne5 {+0.42/25 2.9s} Bd7 {-0.44/24 5.8s}
9. Nxd7 {+0.45/22 2.7s} Nxd7 {-0.53/21 5.6s} 10. B@g3 {+0.56/21 2.7s}
O-O {-0.49/22 5.7s} 11. Nxd5 {+0.56/19 2.7s} Qg5 {-1.04/22 5.6s}
12. Bc4 {+0.99/21 2.8s} Nb6 {-0.40/22 5.7s} 13. h4 {+0.99/22 2.8s}
Qxd5 {-0.75/23 5.8s} 14. Bxd5 {+0.47/20 2.8s} Nxd5 {-0.73/19 5.8s}
15. Qg4 {+0.93/18 2.7s} B@b4+ {0.00/20 5.6s} 16. P@d2 {+0.28/19 2.7s}
Bxg3 {+0.47/23 5.7s} 17. Qxg3 {-0.54/20 2.8s} Bxd2+ {+1.07/22 5.9s}
18. Kxd2 {-0.76/16 2.7s} B@a5+ {+1.25/24 5.7s} 19. Ke2 {-1.04/22 2.8s}
P@g6 {+1.41/28 5.9s} 20. h5 {-1.90/24 2.8s} N@f5 {+2.11/26 5.8s}
21. Qg5 {-1.57/23 2.9s} N@e6 {+2.89/30 6.0s} 22. Qg4 {-1.90/23 2.8s}
Nf6 {+2.91/28 5.8s} 23. hxg6 {-2.89/27 2.9s} fxg6 {+4.43/29 6.0s}
24. Qh3 {-3.00/25 2.8s} Ncxd4+ {+4.22/26 5.8s} 25. Bxd4 {-3.56/25 2.7s}
Nfxd4+ {+2.97/28 6.1s} 26. Kf1 {-2.92/20 2.8s} P@e2+ {+2.00/23 6.1s}
27. Kg1 {-2.28/1 0.003s} P@b2 {+2.45/23 6.2s} 28. Rb1 {-2.38/25 3.0s}
e1=Q+ {+1.58/27 6.1s} 29. Rxe1 {-1.18/22 3.0s} Bxe1 {+1.73/29 6.5s}
30. N@e7+ {-1.27/24 3.2s} Kf7 {+1.29/25 6.3s} 31. exd4 {-0.36/19 3.0s}
Bxf2+ {+1.92/25 6.4s} 32. Kxf2 {-1.20/24 3.1s} P@e3+ {+2.57/23 6.0s}
33. Qxe3 {-2.05/22 3.0s} Kxe7 {+3.08/21 6.3s} 34. B@a3+ {-3.42/19 3.0s}
B@d6 {+3.46/21 6.3s} 35. Bxd6+ {-3.31/19 3.0s} cxd6 {+3.91/25 6.2s}
36. B@f4 {-4.16/21 2.9s} Ng4+ {+5.16/22 5.9s} 37. Ke2 {-5.22/17 2.8s}
Nxf4+ {+8.70/23 4.6s} 38. Qxf4 {-7.88/20 2.3s} R@f2+ {+10.96/21 4.0s}
39. Ke1 {-8.11/18 2.0s} b1=Q+ {+11.00/21 3.7s} 40. B@d1 {-8.96/18 1.9s}
B@d2+ {+14.70/21 2.8s} 41. Qxd2 {-5.11/1 0.015s} Rf1+ {+18.81/19 1.8s}
42. Rxf1 {-12.70/16 1.2s} Rxf1+ {+18.16/17 2.1s} 43. Kxf1 {-18.31/16 0.79s}
N@g3+ {+30.93/15 1.3s} 44. Kg1 {-37.69/9 0.58s} R@h1# {+M1/3 1.0s, Black mates}
0-1

[Event "With-Q-1600sim"]
[Site "?"]
[Date "2019.04.30"]
[Round "41"]
[White "CrazyAra-Dev-0.4.1-With-Q-1600sim"]
[Black "CrazyAra-Dev-0.4.1-No-Q-800sim"]
[Result "1-0"]
[PlyCount "61"]
[TimeControl "40/1200"]
[Variant "crazyhouse"]

1. b3 {book} e5 {book} 2. Bb2 {book} Nc6 {book} 3. e3 {book} d5 {book}
4. Bb5 {book} Bd6 {+0.26/20 2.4s} 5. Nf3 {-0.03/26 5.4s} Qe7 {+0.25/23 2.8s}
6. Nc3 {+0.49/29 6.0s} Nf6 {-0.09/23 2.8s} 7. d4 {+0.50/27 5.9s}
e4 {-0.34/25 2.9s} 8. Ne5 {+0.46/25 5.9s} Bd7 {-0.28/19 2.8s}
9. Nxd7 {+0.46/23 5.7s} Nxd7 {-0.15/22 2.7s} 10. B@h3 {+1.32/21 5.7s}
O-O {-0.95/19 2.7s} 11. Bxd7 {+1.53/20 5.7s} N@h4 {-1.17/21 2.7s}
12. Qg4 {+1.69/23 5.9s} f5 {-1.03/21 2.9s} 13. Bxf5 {+1.48/25 6.0s}
Rxf5 {-1.33/20 2.9s} 14. N@h6+ {+2.06/21 6.1s} Kh8 {-1.53/22 3.0s}
15. Nxf5 {+1.87/21 6.0s} Nxf5 {-1.52/18 2.9s} 16. Nxd5 {+2.66/20 5.8s}
Qf7 {-2.01/17 2.8s} 17. P@f6 {+3.50/18 6.0s} N@h6 {-3.18/16 2.8s}
18. fxg7+ {+3.37/22 6.0s} Nxg7 {-3.59/17 2.7s} 19. Qg5 {+4.49/18 5.7s}
P@d2+ {-4.05/12 2.7s} 20. Kxd2 {+5.23/19 5.9s} Qxf2+ {-4.66/16 2.8s}
21. R@e2 {+5.00/20 5.7s} Qf5 {-4.18/17 2.8s} 22. Qxh6 {+6.44/20 5.7s}
B@g5 {-5.31/17 2.7s} 23. Qxg5 {+12.64/21 5.8s} Qxg5 {-14.83/18 2.8s}
24. N@f7+ {+16.82/19 5.4s} Kg8 {-12.89/1 0.015s} 25. Nxg5 {+16.62/17 5.3s}
Q@a5+ {-14.55/16 2.6s} 26. B@c3 {+18.78/19 4.8s} Qxb5 {-19.38/15 2.3s}
27. P@f7+ {+21.53/18 3.0s} Kh8 {-19.82/12 1.4s} 28. Q@g8+ {+32.36/15 2.3s}
Rxg8 {-26.93/1 0.002s} 29. fxg8=Q+ {+29.07/12 1.6s} Kxg8 {-28.74/1 0.002s}
30. P@f7+ {+35.56/12 1.2s} Kf8 {-41.10/2 0.45s}
31. R@g8# {+M1/8 1.1s, White mates} 1-0

[Event "With-Q-1600sim"]
[Site "?"]
[Date "2019.04.30"]
[Round "41"]
[White "CrazyAra-Dev-0.4.1-No-Q-800sim"]
[Black "CrazyAra-Dev-0.4.1-With-Q-1600sim"]
[Result "0-1"]
[PlyCount "66"]
[TimeControl "40/1200"]
[Variant "crazyhouse"]

1. e4 {book} Nc6 {book} 2. Nc3 {+0.64/20 2.4s} Nf6 {-0.80/26 5.1s}
3. d4 {+1.15/22 2.6s} d5 {-0.79/25 5.4s} 4. e5 {+0.96/22 2.6s}
Ne4 {-0.83/23 5.5s} 5. Be3 {+1.01/22 2.7s} Bf5 {-0.96/27 5.8s}
6. Bd3 {+0.89/21 2.7s} e6 {-0.90/24 5.7s} 7. Nge2 {+0.86/23 2.7s}
Nxc3 {-0.33/24 5.8s} 8. bxc3 {+0.37/19 2.7s} N@h4 {-0.02/27 5.6s}
9. Rg1 {+0.45/22 2.7s} Bxd3 {-0.74/25 5.6s} 10. cxd3 {+0.26/23 2.7s}
B@f3 {-0.60/23 5.5s} 11. B@h3 {+1.21/23 2.8s} Nxd4 {+0.89/22 5.7s}
12. Bxd4 {-0.79/16 2.7s} P@g4 {+0.23/23 5.8s} 13. Bxg4 {-1.58/24 2.7s}
Bxg4 {+1.84/21 5.7s} 14. P@f6 {-1.49/18 2.7s} B@f3 {+1.04/26 5.8s}
15. Qa4+ {+0.30/23 2.8s} c6 {-0.95/34 6.2s} 16. fxg7 {+1.16/28 3.0s}
Bxg7 {-1.12/31 5.9s} 17. N@d6+ {+1.53/23 2.8s} Kf8 {-1.16/33 6.2s}
18. P@f6 {+1.46/28 2.9s} Bh6 {-1.23/28 5.9s} 19. gxf3 {+1.42/22 2.7s}
Nxf3+ {-1.27/30 6.1s} 20. Kf1 {+1.30/28 2.8s} Nd2+ {-0.94/28 5.6s}
21. Ke1 {+0.99/23 2.6s} Nf3+ {-1.16/26 6.1s} 22. Kf1 {+1.15/25 2.8s}
Nd2+ {-0.91/24 5.4s} 23. Ke1 {+0.75/23 2.2s} Nf3+ {-1.09/29 6.1s}
24. Kd1 {+1.21/21 3.0s} Nxg1 {-1.00/21 6.0s} 25. B@g7+ {+1.57/19 2.9s}
Kg8 {-1.06/24 6.1s} 26. Bxh6 {+1.25/22 2.9s} Nxe2 {-0.74/21 5.9s}
27. N@e7+ {+0.86/20 2.9s} Qxe7 {-0.72/1 0.003s} 28. fxe7 {+0.59/25 3.0s}
Nxd4+ {-0.66/27 6.0s} 29. Kc1 {+1.21/20 2.8s} P@d2+ {-0.17/25 5.9s}
30. Bxd2 {+0.65/24 2.9s} B@a3+ {+3.79/23 3.5s} 31. P@b2 {+0.79/22 2.8s}
N@b3+ {+14.00/21 4.5s} 32. Qxb3 {-12.96/11 0.90s} Nxb3+ {+25.35/12 1.6s}
33. axb3 {-23.14/15 1.1s} Q@d1# {+M1/7 1.1s, Black mates} 0-1

[Event "With-Q-1600sim"]
[Site "?"]
[Date "2019.04.30"]
[Round "42"]
[White "CrazyAra-Dev-0.4.1-With-Q-1600sim"]
[Black "CrazyAra-Dev-0.4.1-No-Q-800sim"]
[Result "1-0"]
[PlyCount "63"]
[TimeControl "40/1200"]
[Variant "crazyhouse"]

1. e4 {book} Nc6 {book} 2. Nc3 {+0.69/22 5.0s} Nf6 {-0.75/18 2.4s}
3. d4 {+0.92/24 5.5s} d5 {-1.04/20 2.5s} 4. e5 {+0.89/24 5.5s}
Ne4 {-0.92/23 2.5s} 5. Be3 {+1.09/26 5.7s} Bf5 {-0.87/22 2.7s}
6. Bd3 {+0.85/23 5.6s} e6 {-0.91/21 2.7s} 7. Nge2 {+0.60/25 5.8s}
Nxc3 {-0.47/22 2.7s} 8. bxc3 {+0.37/22 5.5s} N@h4 {-0.08/19 2.6s}
9. Rg1 {+0.71/24 5.7s} Bxd3 {-0.24/24 2.7s} 10. cxd3 {+0.79/23 5.7s}
B@f3 {+0.04/22 2.6s} 11. B@h3 {+0.71/27 5.8s} Bxg2 {-1.01/22 2.8s}
12. Bxg2 {+0.54/22 5.9s} P@f3 {-1.17/19 2.8s} 13. Bh1 {+1.49/23 6.0s}
fxe2 {-2.10/21 2.8s} 14. Qxe2 {+1.59/21 5.7s} Nxd4 {-1.24/19 2.7s}
15. Bxd4 {+1.05/23 6.0s} N@f4 {-0.82/18 2.8s} 16. B@a4+ {+1.08/20 5.8s}
c6 {-0.72/18 2.8s} 17. Qc2 {+1.54/22 6.0s} P@g2 {-1.41/20 2.8s}
18. O-O-O {+1.96/21 5.9s} gxh1=Q {-1.98/18 2.8s} 19. Rxh1 {+1.59/23 6.1s}
B@a3+ {-1.97/18 2.8s} 20. P@b2 {+2.36/19 5.9s} Bxb2+ {-2.71/17 2.8s}
21. Kxb2 {+3.29/23 5.8s} P@e2 {-2.53/16 2.8s} 22. P@d6 {+4.94/19 5.9s}
exd1=Q {-5.03/19 2.8s} 23. Rxd1 {+4.76/21 6.0s} R@e2 {-4.78/20 2.8s}
24. B@d2 {+6.44/19 5.9s} Nf3 {-5.62/18 2.8s} 25. N@c7+ {+6.59/23 5.6s}
Qxc7 {-5.49/21 2.7s} 26. dxc7 {+6.32/21 5.5s} Nxd2 {-4.71/19 2.6s}
27. Q@b8+ {+6.85/23 5.0s} Rxb8 {-8.35/16 2.2s} 28. cxb8=Q+ {+11.56/17 3.1s}
N@d8 {-8.19/14 1.7s} 29. P@d7+ {+17.25/19 2.1s} Kxd7 {-15.40/16 0.91s}
30. R@d6+ {+28.08/9 1.7s} Bxd6 {-22.54/4 0.67s} 31. Qxd6+ {+48.69/6 1.2s}
Kc8 {-43.98/2 0.45s} 32. B@d7# {+M1/3 0.96s, White mates} 1-0

[Event "With-Q-1600sim"]
[Site "?"]
[Date "2019.04.30"]
[Round "42"]
[White "CrazyAra-Dev-0.4.1-No-Q-800sim"]
[Black "CrazyAra-Dev-0.4.1-With-Q-1600sim"]
[Result "0-1"]
[PlyCount "52"]
[TimeControl "40/1200"]
[Variant "crazyhouse"]

1. e4 {book} Nc6 {book} 2. Nc3 {book} e5 {book} 3. Nf3 {book} g6 {book}
4. Bc4 {+1.48/19 2.5s} Bg7 {-1.44/16 5.0s} 5. d3 {+1.63/17 2.4s}
h6 {-1.22/23 5.2s} 6. h4 {+1.75/15 2.4s} Nf6 {-1.53/21 5.3s}
7. Nd5 {+1.67/17 2.5s} d6 {-0.83/27 5.6s} 8. Nxf6+ {+1.23/20 2.6s}
Qxf6 {-0.52/26 5.7s} 9. N@d5 {+0.47/22 2.7s} Qd8 {-1.19/25 5.7s}
10. h5 {+0.23/19 2.6s} gxh5 {-0.10/29 5.9s} 11. Rxh5 {-0.02/23 2.8s}
Bg4 {-0.12/30 6.1s} 12. Rh1 {-0.89/20 2.7s} P@e6 {+0.48/24 5.6s}
13. Ne3 {-0.43/17 2.7s} Bxf3 {+0.65/22 5.8s} 14. Qxf3 {-0.74/18 2.7s}
Nd4 {+0.74/20 5.6s} 15. Qg3 {-0.24/19 2.7s} Qg5 {+1.11/24 5.9s}
16. B@d1 {-0.73/18 2.7s} N@f4 {+0.79/25 6.0s} 17. Qxg5 {-2.11/21 2.8s}
hxg5 {+2.36/27 5.9s} 18. Rxh8+ {-2.40/20 2.7s} Bxh8 {+3.14/25 5.6s}
19. R@g8+ {-2.58/24 2.8s} Kd7 {+4.25/18 5.3s} 20. Bxe6+ {-2.38/15 2.4s}
Ndxe6 {+6.54/21 5.0s} 21. Rxh8 {-4.50/17 2.5s} Rxh8 {+6.51/17 5.2s}
22. B@f1 {-4.77/15 2.5s} R@h1 {+5.24/18 5.3s} 23. Be2 {-3.85/14 2.5s}
R@g1 {+7.07/16 5.5s} 24. P@d5 {-7.84/13 2.4s} Rxf1+ {+20.51/11 1.9s}
25. Nxf1 {-18.23/8 0.81s} Nxg2+ {+25.29/10 1.5s} 26. Kd2 {-24.45/8 0.60s}
Q@e1# {+M1/8 1.0s, Black mates} 0-1

[Event "With-Q-1600sim"]
[Site "?"]
[Date "2019.04.30"]
[Round "43"]
[White "CrazyAra-Dev-0.4.1-With-Q-1600sim"]
[Black "CrazyAra-Dev-0.4.1-No-Q-800sim"]
[Result "1-0"]
[PlyCount "69"]
[TimeControl "40/1200"]
[Variant "crazyhouse"]

1. e4 {book} Nc6 {book} 2. Nc3 {book} e5 {book} 3. Nf3 {book} g6 {book}
4. d4 {+2.88/19 5.1s} exd4 {-2.68/18 2.6s} 5. Nxd4 {+2.53/24 5.6s}
Bg7 {-2.56/22 2.6s} 6. Nxc6 {+2.14/22 5.4s} bxc6 {-2.06/16 2.6s}
7. Bc4 {+1.93/24 5.5s} N@e5 {-1.77/20 2.7s} 8. Be2 {+2.15/21 5.5s}
d6 {-1.78/18 2.6s} 9. P@d4 {+1.98/23 5.6s} P@b4 {-1.16/23 2.7s}
10. dxe5 {+0.92/21 5.5s} bxc3 {-0.73/21 2.8s} 11. bxc3 {+0.69/23 5.9s}
Bxe5 {-0.69/21 2.8s} 12. P@d4 {+0.80/22 5.7s} Bg7 {-0.86/19 2.7s}
13. O-O {+1.05/21 5.7s} N@h4 {-0.58/18 2.7s} 14. g3 {+0.77/19 5.5s}
Nf6 {+0.39/18 2.7s} 15. Bg5 {+0.20/21 5.7s} h6 {+0.18/20 2.8s}
16. Bxh4 {-0.25/22 5.9s} P@g5 {+0.49/18 2.8s} 17. e5 {-0.30/20 5.8s}
gxh4 {+0.26/17 2.8s} 18. exf6 {-0.16/21 6.0s} Bxf6 {+0.21/16 2.7s}
19. N@g4 {+0.05/20 5.8s} Bxg4 {+0.12/20 2.9s} 20. Bxg4 {-0.26/22 6.1s}
P@f5 {+0.43/16 2.8s} 21. Re1+ {-0.35/20 5.9s} B@e6 {+0.86/18 2.9s}
22. Bxf5 {+0.44/25 6.2s} gxf5 {+0.40/21 2.9s} 23. Rxe6+ {+1.72/25 6.1s}
fxe6 {-1.79/23 3.0s} 24. B@h5+ {+2.10/26 6.3s} B@f7 {-1.99/20 2.9s}
25. Bxf7+ {+3.51/26 6.0s} Kxf7 {-3.65/24 2.9s} 26. B@h5+ {+4.66/26 6.0s}
Ke7 {-3.11/20 2.9s} 27. N@g6+ {+4.98/23 5.6s} Kd7 {-4.14/23 2.7s}
28. N@e5+ {+6.96/23 5.1s} dxe5 {-4.54/20 2.5s} 29. Nxe5+ {+9.42/20 5.1s}
Bxe5 {-9.50/19 2.0s} 30. dxe5+ {+12.94/18 3.6s} B@d5 {-9.00/14 2.2s}
31. N@c5+ {+21.69/12 2.1s} Kc8 {-22.98/10 0.85s} 32. P@b7+ {+27.66/7 1.5s}
Kb8 {-9.49/1 0.015s} 33. bxa8=Q+ {+25.27/5 1.5s} Kxa8 {-6.31/1 0.015s}
34. P@b7+ {+35.09/3 1.1s} Kb8 {-11.89/1 0.015s}
35. R@a8# {+M1/1 0.95s, White mates} 1-0

[Event "With-Q-1600sim"]
[Site "?"]
[Date "2019.04.30"]
[Round "43"]
[White "CrazyAra-Dev-0.4.1-No-Q-800sim"]
[Black "CrazyAra-Dev-0.4.1-With-Q-1600sim"]
[Result "0-1"]
[PlyCount "80"]
[TimeControl "40/1200"]
[Variant "crazyhouse"]

1. e4 {book} Nc6 {book} 2. Nc3 {book} e5 {book} 3. Nf3 {book} g6 {book}
4. d4 {book} Bg7 {book} 5. dxe5 {book} Nxe5 {book} 6. Nxe5 {book} Bxe5 {book}
7. Bc4 {+3.85/17 2.6s} d6 {-3.03/19 5.3s} 8. N@g5 {+3.86/17 2.6s}
Nh6 {-3.46/30 5.7s} 9. P@e6 {+4.45/26 2.7s} f6 {-2.08/32 6.0s}
10. Nf7 {+2.04/31 3.0s} Nxf7 {-2.27/29 5.9s} 11. exf7+ {+2.73/28 2.9s}
Kf8 {-2.23/28 5.8s} 12. Bh6+ {+2.02/27 2.8s} P@g7 {-2.45/26 5.9s}
13. Bxg7+ {+1.70/25 2.9s} Kxg7 {-0.90/26 6.0s} 14. N@e8+ {+0.79/25 2.9s}
Rxe8 {+0.02/27 6.3s} 15. fxe8=Q {+1.26/23 2.9s} Qxe8 {+0.09/25 6.1s}
16. P@f7 {-0.04/23 2.9s} Bxc3+ {+0.64/26 6.0s} 17. bxc3 {-0.07/20 2.8s}
Qxe4+ {+1.05/24 5.9s} 18. R@e3 {-0.51/20 2.8s} Qxc4 {+1.66/30 6.1s}
19. B@d5 {-0.83/15 2.8s} Qc5 {+1.89/23 5.8s} 20. O-O {-1.85/18 2.8s}
P@e5 {+3.38/20 5.9s} 21. Qf3 {-1.19/15 2.8s} B@f5 {+4.25/24 6.0s}
22. Bxb7 {-4.08/18 2.8s} Bxb7 {+3.59/28 6.3s} 23. Qxb7 {-3.80/22 3.0s}
B@d5 {+4.83/24 6.1s} 24. Qxa8 {-4.99/22 2.8s} Bxa8 {+6.37/24 6.0s}
25. R@g8+ {-6.02/20 2.8s} Kxf7 {+5.89/21 6.1s} 26. Rxa8 {-5.74/19 2.8s}
B@c6 {+6.39/25 5.9s} 27. B@e8+ {-5.13/21 3.0s} Bxe8 {+6.62/21 6.3s}
28. B@g8+ {-5.50/18 3.0s} Kxg8 {+7.07/24 6.2s} 29. Rxe8+ {-6.56/17 3.0s}
Kf7 {+7.88/17 6.2s} 30. P@g7 {-5.63/17 3.0s} Kxg7 {+8.82/21 6.3s}
31. B@f8+ {-8.37/20 3.0s} Kf7 {+10.14/19 6.5s} 32. Re7+ {-9.27/18 3.1s}
Kxf8 {+11.11/17 6.5s} 33. Rxh7 {-10.20/16 3.1s} B@g8 {+11.78/15 6.2s}
34. P@e7+ {-11.73/13 3.1s} Ke8 {+12.04/1 0.002s} 35. Rh8 {-12.70/14 3.1s}
B@h7 {+14.34/15 6.4s} 36. Rxg8+ {-14.15/13 3.2s} Bxg8 {+14.04/15 6.4s}
37. B@d4 {-10.22/14 3.1s} Qc6 {+18.41/19 6.2s} 38. Bxe5 {-18.36/13 2.9s}
Qxg2+ {+29.72/15 4.4s} 39. Kxg2 {-27.90/1 0.002s} N@h4+ {+44.56/9 1.7s}
40. Kg3 {-46.58/6 0.61s} Q@g4# {+M1/5 1.2s, Black mates} 0-1

[Event "With-Q-1600sim"]
[Site "?"]
[Date "2019.04.30"]
[Round "44"]
[White "CrazyAra-Dev-0.4.1-With-Q-1600sim"]
[Black "CrazyAra-Dev-0.4.1-No-Q-800sim"]
[Result "1-0"]
[PlyCount "49"]
[TimeControl "40/1200"]
[Variant "crazyhouse"]

1. e4 {book} Nc6 {book} 2. Nc3 {book} e5 {book} 3. Nf3 {book} g6 {book}
4. d4 {book} Bg7 {book} 5. dxe5 {book} Nxe5 {book} 6. Nxe5 {book} Bxe5 {book}
7. N@g4 {+5.20/21 5.3s} Bg7 {-5.07/20 2.6s} 8. P@h6 {+5.07/24 5.6s}
Nxh6 {-4.73/23 2.7s} 9. Nxh6 {+5.96/22 5.5s} d6 {-5.71/19 2.6s}
10. Bc4 {+5.71/23 5.7s} P@e6 {-5.72/21 2.7s} 11. Nxf7 {+6.31/24 5.7s}
Kxf7 {-5.87/22 2.7s} 12. N@g5+ {+7.42/23 5.8s} Ke7 {-6.25/21 2.7s}
13. Bxe6 {+7.13/21 5.7s} Bxe6 {-6.69/18 2.8s} 14. Nxe6 {+7.97/22 5.7s}
Kxe6 {-7.33/18 2.7s} 15. Qg4+ {+9.54/19 5.5s} Ke7 {-9.06/15 2.6s}
16. Nd5+ {+9.80/21 5.5s} Kf8 {-9.03/18 2.6s} 17. P@h6 {+11.49/19 5.5s}
Be5 {-13.00/16 2.7s} 18. P@g7+ {+12.86/23 5.0s} Bxg7 {-15.03/21 2.4s}
19. hxg7+ {+15.73/19 4.5s} Kxg7 {-15.20/16 2.1s} 20. B@f6+ {+17.12/20 4.3s}
Qxf6 {-17.32/16 2.2s} 21. Nxf6 {+18.04/17 4.4s} B@a5+ {-15.84/12 2.2s}
22. B@c3 {+18.91/15 4.3s} Bxc3+ {-20.48/12 2.1s} 23. bxc3 {+21.61/13 3.7s}
Kxf6 {-25.98/12 2.0s} 24. Q@e6+ {+37.98/11 2.1s} Kg7 {-33.67/1 0.002s}
25. B@h6# {+M1/7 1.4s, White mates} 1-0

[Event "With-Q-1600sim"]
[Site "?"]
[Date "2019.04.30"]
[Round "44"]
[White "CrazyAra-Dev-0.4.1-No-Q-800sim"]
[Black "CrazyAra-Dev-0.4.1-With-Q-1600sim"]
[Result "0-1"]
[PlyCount "54"]
[TimeControl "40/1200"]
[Variant "crazyhouse"]

1. e4 {book} d6 {book} 2. Nc3 {book} Nf6 {book} 3. d4 {book} g6 {book}
4. Nf3 {book} Bg7 {book} 5. h3 {+0.65/17 2.4s} O-O {-0.67/24 5.1s}
6. Be3 {+0.84/19 2.5s} Nc6 {-0.84/22 5.2s} 7. Qd2 {+0.68/18 2.4s}
a6 {-0.91/19 5.1s} 8. a4 {+1.17/18 2.5s} Bd7 {-0.96/20 5.3s}
9. Bc4 {+0.94/14 2.4s} Nh5 {-0.17/18 5.2s} 10. g4 {+0.12/16 2.5s}
Nf6 {-0.03/22 5.6s} 11. g5 {+0.10/16 2.5s} Nh5 {-0.02/20 5.3s}
12. O-O-O {-0.07/18 2.5s} b5 {+1.10/26 5.5s} 13. Bb3 {-0.49/23 2.6s}
Na5 {+1.06/26 5.6s} 14. Ba2 {-0.67/25 2.8s} bxa4 {+0.74/25 5.8s}
15. Nxa4 {-0.18/19 2.8s} Bxa4 {+0.37/24 6.0s} 16. Qxa5 {-0.25/23 2.9s}
Bxc2 {+0.71/26 6.2s} 17. Kxc2 {-0.63/21 2.9s} c5 {+0.65/22 5.9s}
18. Qxd8 {-0.74/21 2.9s} N@b4+ {+1.12/24 6.0s} 19. Kd2 {-0.70/20 2.9s}
Raxd8 {+1.13/25 5.9s} 20. B@b1 {-1.08/21 2.9s} P@f4 {+2.29/25 5.9s}
21. P@h6 {-2.18/19 2.9s} fxe3+ {+3.24/21 5.5s} 22. fxe3 {-2.87/20 2.7s}
Q@f2+ {+4.63/23 5.6s} 23. Kc1 {-3.98/17 2.4s} P@c2 {+5.12/30 4.7s}
24. Rd2 {-4.02/26 2.3s} Qxf3 {+7.51/25 5.1s} 25. hxg7 {-6.22/21 2.7s}
Qxh1+ {+10.83/22 3.7s} 26. B@d1 {-7.52/20 2.4s} N@e2+ {+49.96/15 1.2s}
27. Rxe2 {-36.74/1 0.002s} cxd1=Q# {+M1/1 0.97s, Black mates} 0-1

[Event "With-Q-1600sim"]
[Site "?"]
[Date "2019.04.30"]
[Round "45"]
[White "CrazyAra-Dev-0.4.1-With-Q-1600sim"]
[Black "CrazyAra-Dev-0.4.1-No-Q-800sim"]
[Result "1-0"]
[PlyCount "55"]
[TimeControl "40/1200"]
[Variant "crazyhouse"]

1. e4 {book} d6 {book} 2. Nc3 {book} Nf6 {book} 3. d4 {book} g6 {book}
4. Nf3 {book} Bg7 {book} 5. Bb5+ {+1.28/18 5.0s} c6 {-1.16/16 2.4s}
6. Be2 {+1.60/22 5.2s} O-O {-1.58/20 2.5s} 7. O-O {+1.32/20 5.1s}
h6 {-0.93/19 2.5s} 8. h3 {+1.21/22 5.3s} Nbd7 {-1.24/16 2.5s}
9. Be3 {+1.59/19 5.2s} e5 {-1.78/14 2.5s} 10. Qd2 {+1.38/22 5.7s}
exd4 {-0.98/18 2.7s} 11. Bxd4 {+1.56/21 5.6s} Ne5 {-0.78/20 2.8s}
12. Bxe5 {+2.63/28 6.4s} dxe5 {-2.23/25 3.0s} 13. Qxd8 {+2.51/27 6.1s}
Rxd8 {-2.17/21 2.8s} 14. N@e7+ {+2.93/25 6.1s} Kh7 {-2.99/22 2.9s}
15. P@f5 {+3.32/23 5.9s} B@h5 {-2.81/20 2.8s} 16. Nxg6 {+3.94/24 6.0s}
fxg6 {-3.81/21 2.8s} 17. P@g4 {+5.52/25 5.9s} P@f7 {-3.86/26 2.8s}
18. gxh5 {+4.60/29 6.1s} Nxh5 {-4.20/24 3.0s} 19. fxg6+ {+4.42/27 5.9s}
fxg6 {-4.56/22 2.8s} 20. B@f7 {+5.33/25 6.1s} N@f4 {-3.93/20 2.9s}
21. P@f5 {+5.91/20 5.9s} gxf5 {-5.37/18 2.8s} 22. Bxh5 {+7.53/23 5.5s}
Nxh5 {-6.41/20 2.7s} 23. N@g5+ {+10.06/22 4.7s} hxg5 {-8.68/18 2.2s}
24. Nxg5+ {+9.70/22 5.0s} Kh6 {-7.49/20 2.5s} 25. Nf7+ {+10.19/19 5.1s}
Kh7 {-9.27/18 2.4s} 26. P@g6+ {+13.50/21 4.0s} Kxg6 {-15.29/18 1.5s}
27. Bxh5+ {+18.11/21 3.4s} Kxh5 {-27.69/17 1.5s}
28. Q@g5# {+M1/9 1.1s, White mates} 1-0

[Event "With-Q-1600sim"]
[Site "?"]
[Date "2019.04.30"]
[Round "45"]
[White "CrazyAra-Dev-0.4.1-No-Q-800sim"]
[Black "CrazyAra-Dev-0.4.1-With-Q-1600sim"]
[Result "0-1"]
[PlyCount "86"]
[TimeControl "40/1200"]
[Variant "crazyhouse"]

1. e4 {book} e5 {book} 2. Nf3 {book} Nc6 {book} 3. Bc4 {book} Bc5 {book}
4. O-O {book} Nf6 {book} 5. d3 {book} O-O {book} 6. Bg5 {book} h6 {book}
7. Bh4 {+0.79/20 2.5s} Be7 {+0.06/21 5.2s} 8. c3 {+0.11/19 2.6s}
d6 {-0.21/23 5.7s} 9. Nbd2 {+0.27/17 2.4s} Nh5 {+0.17/20 5.1s}
10. Bxe7 {-0.17/20 2.6s} Qxe7 {-0.17/22 5.5s} 11. B@h4 {+0.44/21 2.5s}
B@f6 {-0.10/17 5.4s} 12. Bxf6 {+0.07/17 2.7s} Qxf6 {+0.19/23 5.6s}
13. B@h4 {+0.16/14 2.6s} Qg6 {+0.13/24 5.5s} 14. Bg3 {+0.02/17 2.7s}
B@g4 {+0.25/21 5.5s} 15. Nh4 {-0.06/19 2.5s} Qf6 {+0.62/20 5.5s}
16. Ndf3 {-0.23/16 2.6s} Kh8 {+0.63/19 5.6s} 17. Bxf7 {+0.04/16 2.6s}
Rxf7 {+0.42/24 5.9s} 18. P@f5 {0.00/23 2.8s} B@h7 {+0.81/27 5.9s}
19. h3 {-0.55/21 2.8s} Bgxf5 {+1.84/27 6.5s} 20. exf5 {-1.38/24 3.1s}
Bcxf5 {+1.92/23 6.1s} 21. Nxf5 {-1.20/23 3.0s} Bxf5 {+2.02/26 6.3s}
22. B@h4 {-1.64/21 3.0s} Nxg3 {+2.28/24 6.1s} 23. Bxg3 {-1.95/19 2.9s}
B@h5 {+2.14/22 6.1s} 24. B@e2 {-2.43/21 2.9s} P@f4 {+2.06/26 6.3s}
25. Bh4 {-2.24/20 3.0s} Qg6 {+1.86/31 6.6s} 26. N@g5 {-1.20/29 3.1s}
P@g3 {+2.75/25 6.4s} 27. Nxf7+ {-2.93/22 3.0s} Qxf7 {+1.80/22 6.6s}
28. Nxe5 {-1.14/21 3.2s} Nxe5 {+1.84/19 6.5s} 29. Bxh5 {-1.30/18 3.1s}
gxf2+ {+1.75/22 6.4s} 30. Rxf2 {-1.93/17 3.0s} P@g3 {+2.18/20 6.4s}
31. Rxf4 {-1.89/19 3.0s} Nxd3 {+4.59/23 6.0s} 32. Qxd3 {-3.20/20 2.9s}
P@f2+ {+6.18/24 5.8s} 33. Kh1 {-4.87/23 2.7s} Bxd3 {+8.23/24 5.3s}
34. Bxg3 {-6.64/20 2.6s} Qxf4 {+8.34/22 5.6s} 35. B@h2 {-5.84/18 2.8s}
R@e1+ {+9.68/24 5.2s} 36. R@f1 {-8.88/19 2.7s} Bxf1 {+12.96/17 4.5s}
37. N@g6+ {-10.78/16 2.1s} Kh7 {+16.52/17 3.8s} 38. Nf8+ {-12.28/14 1.7s}
Rxf8 {+19.60/17 3.9s} 39. P@g6+ {-17.71/13 1.9s} Kh8 {+22.90/15 2.9s}
40. Bxf4 {-19.11/12 1.3s} Bxg2+ {+23.97/14 3.0s} 41. Kxg2 {-13.43/1 0.015s}
N@h4+ {+26.89/13 2.2s} 42. Kxf2 {-24.52/10 1.2s} Q@g2+ {+36.25/11 2.0s}
43. Kxe1 {-36.33/1 0.002s} R@f1# {+M1/5 1.0s, Black mates} 0-1

[Event "With-Q-1600sim"]
[Site "?"]
[Date "2019.04.30"]
[Round "46"]
[White "CrazyAra-Dev-0.4.1-With-Q-1600sim"]
[Black "CrazyAra-Dev-0.4.1-No-Q-800sim"]
[Result "1-0"]
[PlyCount "73"]
[TimeControl "40/1200"]
[Variant "crazyhouse"]

1. e4 {book} e5 {book} 2. Nf3 {book} Nc6 {book} 3. Bc4 {book} Bc5 {book}
4. O-O {book} Nf6 {book} 5. d3 {book} O-O {book} 6. Bg5 {book} h6 {book}
7. Bh4 {+0.58/21 5.2s} Be7 {-0.17/20 2.5s} 8. c3 {+0.12/24 5.4s}
d6 {-0.27/17 2.6s} 9. Nbd2 {+0.26/22 5.2s} Na5 {-0.11/16 2.4s}
10. Bxf7+ {+0.99/26 5.5s} Rxf7 {-0.99/19 2.5s} 11. P@f5 {+1.06/24 5.4s}
B@h5 {-0.52/17 2.5s} 12. b4 {+0.48/19 5.2s} Nc6 {-0.48/17 2.6s}
13. b5 {+0.58/18 5.2s} Nb8 {-1.18/17 2.5s} 14. Qb3 {+0.93/21 5.4s}
Kh8 {-0.58/19 2.6s} 15. Nxe5 {+2.91/27 5.5s} dxe5 {-2.02/31 2.9s}
16. P@g6 {+1.71/38 6.4s} Rf8 {-2.03/37 3.0s} 17. Bxf6 {+1.80/36 6.1s}
Bxf6 {-2.03/29 2.8s} 18. N@f7+ {+2.11/34 6.3s} Rxf7 {-2.03/33 3.0s}
19. Qxf7 {+1.87/32 5.9s} N@h3+ {+0.63/27 2.5s} 20. gxh3 {+1.32/34 5.9s}
N@e2+ {-0.93/32 2.9s} 21. Kh1 {+1.30/32 5.8s} B@f3+ {+0.14/25 2.6s}
22. N@g2 {+1.34/31 6.1s} Bxg2+ {-1.53/29 3.0s} 23. Kxg2 {-8.08/1 0.014s}
N@h4+ {-0.04/22 2.5s} 24. Kh1 {-0.75/1 0.011s} Nxg6 {-2.20/25 2.8s}
25. B@g2 {+4.04/26 5.7s} Ngf4 {-3.06/23 3.0s} 26. R@f8+ {+3.64/29 6.4s}
Qxf8 {-3.72/27 3.0s} 27. Qxf8+ {+3.59/26 6.1s} R@g8 {-2.76/20 2.9s}
28. Qxg8+ {+3.42/25 6.1s} Kxg8 {-2.94/1 0.001s} 29. Q@c4+ {+4.40/22 5.9s}
P@e6 {-3.51/21 2.8s} 30. Qxc7 {+3.61/25 6.0s} Nd7 {-3.05/17 2.9s}
31. P@g6 {+3.88/18 5.7s} Nxg2 {-5.06/17 2.6s} 32. Qxc8+ {+7.03/30 4.8s}
Rxc8 {-7.92/19 1.8s} 33. B@f7+ {+8.22/20 3.8s} Kf8 {-7.24/23 2.2s}
34. R@g8+ {+7.74/26 4.6s} Ke7 {+0.95/1 0.014s} 35. Rxc8 {+7.04/22 4.3s}
B@f3 {-10.50/12 1.7s} 36. R@e8+ {+26.84/13 1.4s} Kd6 {-19.37/1 0.001s}
37. Nc4# {+M1/11 1.0s, White mates} 1-0

[Event "With-Q-1600sim"]
[Site "?"]
[Date "2019.04.30"]
[Round "46"]
[White "CrazyAra-Dev-0.4.1-No-Q-800sim"]
[Black "CrazyAra-Dev-0.4.1-With-Q-1600sim"]
[Result "0-1"]
[PlyCount "98"]
[TimeControl "40/1200"]
[Variant "crazyhouse"]

1. e4 {book} e5 {book} 2. Nf3 {book} Nc6 {book} 3. Bc4 {book} Bc5 {book}
4. O-O {book} Nf6 {book} 5. d3 {book} O-O {book} 6. Bg5 {book} h6 {book}
7. Bh4 {book} d6 {book} 8. c3 {book} Na5 {-0.35/26 5.5s} 9. Bb5 {+0.53/25 2.6s}
c6 {-0.06/31 6.1s} 10. Ba4 {-0.09/23 2.8s} b5 {+0.04/24 5.7s}
11. Bc2 {+0.03/21 2.7s} b4 {+0.18/29 6.0s} 12. cxb4 {-0.10/21 2.8s}
Bxb4 {-0.05/26 5.8s} 13. P@f5 {+0.44/19 2.6s} P@g6 {+0.32/22 5.7s}
14. d4 {+0.29/19 2.7s} exd4 {+0.20/21 5.7s} 15. Qxd4 {+0.36/19 2.7s}
P@g4 {+1.38/18 5.6s} 16. Ne1 {-0.44/17 2.7s} g5 {+0.67/21 5.7s}
17. Bxg5 {+0.07/19 2.8s} hxg5 {+0.64/24 5.8s} 18. Qxb4 {-0.60/22 2.8s}
B@h3 {+1.05/22 5.7s} 19. P@g6 {-1.19/20 2.7s} fxg6 {+2.75/22 5.9s}
20. fxg6 {-2.96/19 2.8s} Bxg2 {+2.99/19 5.7s} 21. Nxg2 {-3.24/17 2.7s}
P@f3 {+2.46/22 5.9s} 22. Ne3 {-2.54/17 2.8s} P@f4 {+3.09/21 5.6s}
23. Nd1 {-2.09/19 2.7s} c5 {+2.41/20 5.7s} 24. Qd2 {-2.11/19 2.7s}
Be6 {+2.28/19 5.7s} 25. P@f5 {-1.61/14 2.7s} Nc4 {+3.26/20 5.8s}
26. Qc3 {-2.81/18 2.7s} Bxf5 {+3.77/17 5.8s} 27. exf5 {-2.65/16 2.8s}
Ne5 {+3.89/22 5.9s} 28. Re1 {-3.40/19 2.8s} P@e2 {+3.36/20 5.9s}
29. B@h1 {-2.47/19 2.8s} exd1=Q {+2.30/27 6.2s} 30. Bxd1 {-2.34/18 3.0s}
N@h3+ {+2.00/23 6.1s} 31. Kf1 {-2.12/1 0.013s} Rb8 {+2.57/23 6.1s}
32. P@g2 {-1.87/22 3.0s} fxg2+ {+2.00/21 6.4s} 33. Bxg2 {-2.10/20 3.0s}
f3 {+2.26/21 6.4s} 34. Bdxf3 {-1.45/18 3.0s} gxf3 {+2.19/19 6.3s}
35. Bxh3 {-1.89/17 3.1s} P@g2+ {+1.61/27 6.6s} 36. Bxg2 {-1.79/16 3.0s}
fxg2+ {+1.33/22 6.4s} 37. Kg1 {-0.97/18 3.0s} B@d4 {+1.42/23 6.2s}
38. Qh3 {-0.73/17 3.0s} B@h4 {+2.14/25 6.2s} 39. P@e3 {-1.16/18 2.9s}
Rxb2 {+2.65/23 6.3s} 40. P@f7+ {-1.72/16 3.0s} Kh8 {+2.06/21 6.1s}
41. P@h6 {-2.71/17 3.0s} Bxf2+ {+9.76/23 5.5s} 42. Kxg2 {-4.66/1 0.002s}
P@f3+ {+11.89/21 5.4s} 43. Qxf3 {-9.19/19 2.6s} Nxf3 {+14.18/19 5.1s}
44. hxg7+ {-9.57/18 2.7s} Kxg7 {+4.91/1 0.016s} 45. N@e6+ {-10.49/16 2.7s}
Kh6 {+12.47/16 5.0s} 46. B@g7+ {-10.56/14 2.6s} Kh5 {+13.22/1 0.002s}
47. P@g4+ {-12.86/13 2.2s} Nxg4 {+19.01/17 3.7s} 48. B@h3 {-15.29/10 2.2s}
Nxe1+ {+45.57/15 2.4s} 49. Kf1 {-51.19/2 0.47s} Q@e2# {+M1/4 1.0s, Black mates}
0-1

[Event "With-Q-1600sim"]
[Site "?"]
[Date "2019.04.30"]
[Round "47"]
[White "CrazyAra-Dev-0.4.1-With-Q-1600sim"]
[Black "CrazyAra-Dev-0.4.1-No-Q-800sim"]
[Result "1-0"]
[PlyCount "71"]
[TimeControl "40/1200"]
[Variant "crazyhouse"]

1. e4 {book} e5 {book} 2. Nf3 {book} Nc6 {book} 3. Bc4 {book} Bc5 {book}
4. O-O {book} Nf6 {book} 5. d3 {book} O-O {book} 6. Bg5 {book} h6 {book}
7. Bh4 {book} d6 {book} 8. c3 {book} Bg4 {-1.70/18 2.5s} 9. Nbd2 {+1.16/23 5.3s}
Na5 {-0.82/19 2.6s} 10. Bb5 {+0.37/24 5.9s} c6 {-0.86/22 2.5s}
11. Ba4 {+0.50/22 5.6s} b5 {-0.59/21 2.7s} 12. Bc2 {+0.11/22 5.8s}
Nb7 {-0.95/18 2.5s} 13. h3 {+1.33/23 5.5s} Bh5 {-1.19/22 2.6s}
14. Kh1 {+1.40/22 5.5s} a5 {-1.45/17 2.6s} 15. Qe1 {+1.90/20 5.4s}
b4 {-1.92/14 2.5s} 16. d4 {+1.44/22 5.8s} bxc3 {-1.34/17 2.8s}
17. bxc3 {+1.68/21 6.0s} exd4 {-1.50/19 2.9s} 18. cxd4 {+1.50/21 6.1s}
P@g5 {-1.02/16 2.7s} 19. Bg3 {+2.10/20 5.9s} P@f4 {-1.91/17 2.8s}
20. Bh2 {+2.33/23 6.0s} Bb4 {-2.11/19 2.8s} 21. e5 {+3.56/27 6.0s}
Bxf3 {-2.59/25 2.9s} 22. Nxf3 {+5.82/21 5.9s} dxe5 {-3.26/18 2.9s}
23. dxe5 {+4.68/23 6.0s} Nh5 {-3.37/24 2.9s} 24. P@h7+ {+7.51/21 5.9s}
Kh8 {-5.47/1 0.014s} 25. P@f6 {+8.75/19 5.9s} gxf6 {-7.57/16 2.8s}
26. exf6 {+8.16/22 6.1s} Nxf6 {-7.20/19 2.8s} 27. P@g7+ {+8.60/20 5.7s}
Kxg7 {-10.04/1 0.014s} 28. P@e5 {+10.96/24 5.4s} Bxe1 {-9.93/17 2.6s}
29. exf6+ {+10.92/23 5.7s} Qxf6 {-9.49/21 2.6s} 30. N@h5+ {+10.49/20 5.0s}
Kh8 {-11.17/1 0.014s} 31. Nxf6 {+9.59/21 5.6s} Q@g7 {-8.01/18 2.8s}
32. Raxe1 {+11.31/20 6.0s} Qxf6 {-15.30/19 2.9s} 33. B@e5 {+16.51/21 4.8s}
Qxe5 {-15.91/17 2.4s} 34. Nxe5 {+18.94/19 4.1s} P@g7 {-29.08/18 2.1s}
35. Q@g8+ {+32.09/17 2.2s} Rxg8 {-20.42/1 0.014s}
36. Nxf7# {+M1/15 1.4s, White mates} 1-0

[Event "With-Q-1600sim"]
[Site "?"]
[Date "2019.04.30"]
[Round "47"]
[White "CrazyAra-Dev-0.4.1-No-Q-800sim"]
[Black "CrazyAra-Dev-0.4.1-With-Q-1600sim"]
[Result "0-1"]
[PlyCount "126"]
[TimeControl "40/1200"]
[Variant "crazyhouse"]

1. e4 {book} e5 {book} 2. Nf3 {book} Nc6 {book} 3. Bc4 {book} Bc5 {book}
4. O-O {book} Nf6 {book} 5. d3 {book} O-O {book} 6. Bg5 {book} h6 {book}
7. Bh4 {book} d6 {book} 8. c3 {book} Bg4 {book} 9. Nbd2 {book} Kh8 {book}
10. a4 {+1.83/18 2.5s} a6 {-1.31/19 5.2s} 11. h3 {+1.56/19 2.5s}
Bh5 {-1.37/23 5.4s} 12. Kh1 {+1.93/16 2.5s} Bxf2 {-0.78/21 5.4s}
13. Bxf2 {+0.83/20 2.7s} P@g4 {-1.09/22 5.6s} 14. hxg4 {+1.17/21 2.8s}
Nxg4 {-1.06/20 5.7s} 15. B@h4 {+1.64/19 2.7s} P@g5 {-1.04/20 5.8s}
16. Bhg3 {+1.14/19 2.7s} Ne7 {-0.44/18 5.6s} 17. P@h3 {+0.40/17 2.6s}
Nxf2+ {-0.29/19 5.8s} 18. Bxf2 {+0.39/17 2.8s} B@f4 {-0.14/17 5.6s}
19. Qe1 {+1.00/13 2.6s} c6 {-0.38/23 5.9s} 20. d4 {+0.69/16 2.8s}
exd4 {+0.14/20 6.0s} 21. cxd4 {-0.14/19 2.9s} d5 {+0.30/23 6.3s}
22. Bd3 {-0.57/24 2.9s} dxe4 {+0.97/19 6.2s} 23. Bxe4 {-0.25/17 3.0s}
P@f5 {+0.49/23 6.1s} 24. Bc2 {-1.07/17 3.0s} Bxf3 {+0.72/21 6.2s}
25. Nxf3 {-0.35/17 3.0s} P@g3 {-0.21/24 6.3s} 26. Bxg3 {+0.07/27 3.2s}
Bxg3 {-0.26/29 6.5s} 27. Qxg3 {+0.03/25 3.0s} B@f4 {-0.89/25 6.6s}
28. Qxf4 {+0.67/22 3.2s} gxf4 {-0.85/25 6.4s} 29. P@h2 {+0.99/22 3.0s}
N@e3 {-1.27/24 6.3s} 30. B@e5 {+0.99/23 3.0s} Q@e2 {-0.39/23 6.2s}
31. P@f2 {+1.50/19 2.9s} Nxg2 {-0.14/24 6.5s} 32. Bxg7+ {-0.09/19 3.1s}
Kxg7 {-0.21/24 6.4s} 33. P@f6+ {+0.08/16 3.0s} Kg8 {-0.61/30 6.8s}
34. P@h7+ {+0.77/24 3.1s} Kxh7 {-0.76/28 6.7s} 35. N@g5+ {+1.26/23 3.2s}
hxg5 {-1.45/24 6.5s} 36. Nxg5+ {+1.13/25 3.1s} Kg6 {-1.16/24 6.3s}
37. B@f3 {+1.44/23 3.2s} B@d5 {-1.34/21 6.4s} 38. P@e4 {+1.92/19 3.0s}
Nh4 {-0.89/22 6.4s} 39. B@g2 {+1.18/20 3.1s} Qxc2 {-0.32/21 6.7s}
40. exd5 {+1.27/20 3.2s} Kxf6 {-0.34/19 6.6s} 41. B@e5+ {+0.20/18 3.2s}
Kxg5 {+0.39/21 6.5s} 42. Rac1 {+0.34/17 3.0s} Qxb2 {+0.32/19 6.4s}
43. dxc6 {-0.03/17 3.1s} P@e4 {+1.90/21 6.6s} 44. Bxf4+ {-0.85/17 3.2s}
Kg6 {+2.32/22 6.6s} 45. Bxe4 {-1.47/21 3.2s} fxe4 {+1.97/26 6.9s}
46. Bxe4+ {-2.03/20 3.2s} P@f5 {+1.97/23 6.6s} 47. Rg1+ {-1.63/23 3.3s}
P@g2+ {+1.87/24 6.8s} 48. Rxg2+ {-1.25/20 3.2s} Nxg2 {+1.71/22 6.7s}
49. P@h5+ {-1.12/19 3.2s} Kxh5 {+2.44/23 6.8s} 50. Bxg2 {-1.41/17 3.2s}
Qxf2 {+4.39/21 6.7s} 51. P@g4+ {-3.49/20 3.3s} Kg6 {+5.38/24 6.8s}
52. P@h5+ {-3.91/18 3.2s} Kh7 {+5.52/22 6.6s} 53. N@g5+ {-4.97/21 3.2s}
Kg8 {+6.46/22 6.6s} 54. P@h7+ {-5.82/19 3.1s} Kh8 {+6.69/21 6.6s}
55. P@g7+ {-6.03/20 3.2s} Kxg7 {+6.10/1 0.005s} 56. h6+ {-5.63/17 3.2s}
Kxh6 {+6.42/23 6.5s} 57. Rf1 {-5.46/18 3.1s} Qxg2+ {+10.47/22 5.6s}
58. Kxg2 {-6.69/1 0.003s} N@h4+ {+13.29/20 3.5s} 59. Kg1 {-8.37/19 2.3s}
Qxd4+ {+14.14/19 4.2s} 60. Q@f2 {-12.34/17 1.7s} Qxf2+ {+16.57/18 3.3s}
61. Rxf2 {-13.56/16 1.7s} R@e1+ {+19.57/16 2.9s} 62. Q@f1 {-18.68/15 1.1s}
Rxf1+ {+20.99/17 2.4s} 63. Rxf1 {-26.00/12 1.1s} Q@g2# {+M1/8 1.4s, Black mates}
0-1

[Event "With-Q-1600sim"]
[Site "?"]
[Date "2019.04.30"]
[Round "48"]
[White "CrazyAra-Dev-0.4.1-With-Q-1600sim"]
[Black "CrazyAra-Dev-0.4.1-No-Q-800sim"]
[Result "1-0"]
[PlyCount "65"]
[TimeControl "40/1200"]
[Variant "crazyhouse"]

1. e4 {book} e5 {book} 2. Nf3 {book} Nc6 {book} 3. Bc4 {book} Bc5 {book}
4. O-O {book} Nf6 {book} 5. d3 {book} O-O {book} 6. Bg5 {book} h6 {book}
7. Bh4 {book} d6 {book} 8. c3 {book} Bg4 {book} 9. Nbd2 {book} Kh8 {book}
10. a4 {+1.53/20 5.3s} a6 {-1.26/15 2.5s} 11. h3 {+1.49/20 5.4s}
Bh5 {-1.42/18 2.6s} 12. Kh1 {+1.71/18 5.3s} Na5 {-1.60/18 2.5s}
13. Ba2 {+1.58/18 5.5s} Nc6 {-1.53/17 2.6s} 14. Qe1 {+2.02/18 5.3s}
Qe7 {-1.72/16 2.5s} 15. Rg1 {+1.77/24 5.5s} Rg8 {-1.98/19 2.6s}
16. g4 {+3.20/21 5.6s} g5 {-1.11/19 2.7s} 17. gxh5 {+0.92/22 5.8s}
gxh4 {-0.78/22 2.9s} 18. Bxf7 {+1.57/23 5.9s} Qxf7 {-1.47/18 2.8s}
19. P@g6 {+1.54/23 5.7s} Qe7 {-1.49/24 2.8s} 20. Nxh4 {+1.73/23 5.7s}
B@f4 {-1.31/15 2.7s} 21. Nf5 {+2.08/19 5.7s} Qd7 {-1.79/17 2.8s}
22. B@f7 {+3.12/22 5.7s} Rg7 {-2.73/21 2.7s} 23. P@e6 {+3.61/22 5.9s}
Bxf2 {-2.95/19 2.9s} 24. Qxf2 {+3.18/22 6.1s} B@b6 {-2.28/18 2.9s}
25. d4 {+3.46/20 6.0s} Nxd4 {-2.43/19 3.0s} 26. Nxg7 {+3.94/22 6.0s}
P@g3 {-2.79/18 2.9s} 27. Rxg3 {+3.94/20 5.9s} Bxg3 {-3.79/19 2.9s}
28. Qxg3 {+5.38/22 5.2s} P@f4 {-4.21/17 2.8s} 29. Ne8 {+13.70/15 4.0s}
R@g7 {-10.01/13 1.9s} 30. R@f8+ {+17.00/17 3.6s} Ng8 {-15.29/15 1.7s}
31. exd7 {+19.56/15 3.5s} fxg3 {-19.69/10 1.4s} 32. Rxg8+ {+43.23/11 1.5s}
Rxg8 {-42.69/1 0.001s} 33. Q@h7# {+M1/3 1.0s, White mates} 1-0

[Event "With-Q-1600sim"]
[Site "?"]
[Date "2019.04.30"]
[Round "48"]
[White "CrazyAra-Dev-0.4.1-No-Q-800sim"]
[Black "CrazyAra-Dev-0.4.1-With-Q-1600sim"]
[Result "0-1"]
[PlyCount "58"]
[TimeControl "40/1200"]
[Variant "crazyhouse"]

1. e4 {book} e5 {book} 2. Nf3 {book} Nc6 {book} 3. Bc4 {book} Bc5 {book}
4. O-O {book} Nf6 {book} 5. d3 {book} O-O {book} 6. Bg5 {book} h6 {book}
7. Bh4 {book} d6 {book} 8. c3 {book} Bg4 {book} 9. Nbd2 {book} Kh8 {book}
10. b4 {book} Bb6 {book} 11. a4 {+0.72/17 2.5s} a5 {-0.42/24 5.5s}
12. b5 {+0.56/23 2.7s} Ne7 {-0.12/27 5.8s} 13. Bxf6 {+0.32/21 2.6s}
gxf6 {-0.13/25 5.6s} 14. h3 {+0.20/20 2.7s} Bxh3 {+0.55/22 5.8s}
15. gxh3 {-0.63/21 2.8s} Rg8+ {+0.65/20 5.7s} 16. B@g4 {-0.69/19 2.7s}
P@h5 {+1.46/24 5.9s} 17. Nh2 {-0.70/18 2.8s} Qf8 {+1.95/20 5.8s}
18. N@d7 {-1.54/19 2.8s} Qg7 {+2.13/20 5.8s} 19. Kh1 {-1.62/16 2.7s}
B@f4 {+2.44/24 5.8s} 20. Ndf3 {-2.00/19 2.8s} hxg4 {+2.58/24 6.1s}
21. Nxg4 {-1.49/21 2.8s} h5 {+2.65/22 6.0s} 22. Ndxf6 {-2.22/20 2.9s}
hxg4 {+3.61/25 5.9s} 23. Nxg4 {-1.63/17 2.9s} B@h5 {+3.09/21 5.8s}
24. P@f6 {-2.85/24 2.8s} Qxf6 {+5.57/22 5.8s} 25. Nxf6 {-4.41/21 2.6s}
P@g2+ {+12.26/17 2.6s} 26. Kg1 {-4.42/1 0.003s} gxf1=Q+ {+15.23/20 2.2s}
27. Kxf1 {-4.63/1 0.001s} N@h2+ {+20.87/13 2.1s} 28. Ke1 {-16.44/11 0.75s}
R@f1+ {+34.36/11 1.5s} 29. Ke2 {-10.57/1 0.014s} Bxf3# {+M1/9 1.1s, Black mates}
0-1

[Event "With-Q-1600sim"]
[Site "?"]
[Date "2019.04.30"]
[Round "49"]
[White "CrazyAra-Dev-0.4.1-With-Q-1600sim"]
[Black "CrazyAra-Dev-0.4.1-No-Q-800sim"]
[Result "1-0"]
[PlyCount "83"]
[TimeControl "40/1200"]
[Variant "crazyhouse"]

1. e4 {book} e5 {book} 2. Nf3 {book} Nc6 {book} 3. Bc4 {book} Bc5 {book}
4. O-O {book} Nf6 {book} 5. d3 {book} O-O {book} 6. Bg5 {book} h6 {book}
7. Bh4 {book} d6 {book} 8. c3 {book} Bg4 {book} 9. Nbd2 {book} Kh8 {book}
10. b4 {book} Bb6 {book} 11. a4 {+0.62/21 5.2s} a5 {-0.68/20 2.6s}
12. b5 {+0.26/28 5.7s} Ne7 {-0.11/22 2.8s} 13. Bxf6 {+0.15/24 5.6s}
gxf6 {-0.22/20 2.6s} 14. h3 {+0.12/24 5.6s} Bh5 {-0.26/23 2.8s}
15. N@g3 {+0.22/22 5.6s} Bg6 {-0.29/21 2.6s} 16. Nh4 {+0.06/19 5.6s}
B@f4 {+0.29/18 2.7s} 17. Ne2 {-0.03/21 5.5s} Rg8 {+0.46/18 2.7s}
18. Nxg6+ {+0.02/21 5.9s} Rxg6 {+0.06/19 2.9s} 19. Bxf7 {-0.37/25 5.8s}
Rxg2+ {+0.53/20 2.9s} 20. Kxg2 {-0.87/33 5.9s} N@h4+ {+0.83/28 2.8s}
21. Kg1 {-0.43/32 5.8s} Qg8+ {+1.57/22 2.7s} 22. Bxg8 {-0.64/25 6.0s}
Rxg8+ {+0.65/29 2.9s} 23. P@g3 {-0.85/28 5.7s} Bxd2 {+0.35/26 2.8s}
24. B@g2 {+1.12/26 6.0s} N@f3+ {-0.87/19 2.8s} 25. Kh1 {+1.07/25 5.9s}
Nxg2 {-0.81/17 2.8s} 26. Q@f7 {+1.94/26 6.1s} B@g7 {-1.45/22 3.0s}
27. Kxg2 {+2.89/24 6.2s} Ng5 {-2.07/21 2.9s} 28. Qxe7 {+2.95/28 6.4s}
B@h5 {-1.15/28 3.1s} 29. g4 {+2.19/29 6.1s} P@f3+ {-2.14/28 3.1s}
30. Kh2 {+2.04/27 6.5s} fxe2 {-1.87/26 3.0s} 31. Qxe2 {+2.42/26 6.2s}
Bf4+ {-2.36/25 2.9s} 32. P@g3 {+3.01/23 6.3s} N@f3+ {-2.59/23 3.0s}
33. Kh1 {+4.00/22 6.1s} Bg6 {-2.97/18 2.9s} 34. N@f5 {+4.24/22 6.1s}
Bxg3 {-4.84/16 3.0s} 35. fxg3 {+5.41/23 6.1s} P@b2 {-3.84/17 3.0s}
36. Qxb2 {+10.30/20 5.8s} Bxf5 {-9.80/20 3.1s} 37. exf5 {+11.66/21 5.6s}
N@d5 {-8.50/19 2.8s} 38. N@g6+ {+12.69/18 5.1s} Kh7 {-7.04/1 0.003s}
39. Rxf3 {+19.91/17 4.1s} Nxe7 {-17.92/12 2.2s} 40. Nxe7 {+22.44/13 3.8s}
Nxf3 {-38.70/12 1.9s} 41. B@g6+ {+49.93/5 1.2s} Kh8 {-21.87/1 0.014s}
42. R@h7# {+M1/4 0.99s, White mates} 1-0

[Event "With-Q-1600sim"]
[Site "?"]
[Date "2019.04.30"]
[Round "49"]
[White "CrazyAra-Dev-0.4.1-No-Q-800sim"]
[Black "CrazyAra-Dev-0.4.1-With-Q-1600sim"]
[Result "0-1"]
[PlyCount "66"]
[TimeControl "40/1200"]
[Variant "crazyhouse"]

1. c3 {book} b6 {book} 2. d4 {book} Bb7 {book} 3. f3 {-0.47/25 2.3s}
Nf6 {+0.75/24 5.0s} 4. e4 {-0.75/21 2.5s} Nxe4 {+1.15/23 5.7s}
5. fxe4 {-1.52/19 2.5s} Bxe4 {+1.19/21 5.5s} 6. N@g5 {-0.72/21 2.7s}
P@c2 {+1.14/23 5.6s} 7. Qh5 {-0.65/20 2.5s} Bg6 {+0.79/29 5.4s}
8. Qf3 {-0.72/28 2.7s} cxb1=Q {+1.00/24 5.6s} 9. Rxb1 {-0.50/18 2.6s}
e6 {+1.47/26 5.3s} 10. P@b7 {+0.30/20 2.5s} N@c2+ {+1.95/23 5.7s}
11. Kf2 {-1.41/21 2.8s} P@e3+ {+2.49/24 5.8s} 12. Bxe3 {-2.15/20 2.8s}
Nxe3 {+2.51/22 5.8s} 13. bxa8=Q {-2.10/18 2.7s} B@h4+ {+3.28/21 5.7s}
14. Kxe3 {-2.02/18 2.7s} Bxg5+ {+2.56/18 5.8s} 15. P@f4 {-2.37/17 2.9s}
Bxf4+ {+3.01/19 5.8s} 16. Qxf4 {-3.04/14 2.8s} Bd6 {+3.78/16 5.8s}
17. N@e5 {-2.76/15 2.8s} Bxe5 {+3.86/19 5.7s} 18. dxe5 {-2.74/14 2.7s}
Bxb1 {+3.35/15 5.6s} 19. B@d6 {-2.75/17 2.8s} N@f5+ {+6.54/22 5.7s}
20. Qxf5 {-5.19/20 2.9s} Bxf5 {+7.68/20 5.6s} 21. N@f6+ {-6.47/18 2.7s}
Qxf6 {+11.21/19 5.3s} 22. Qxb8+ {-8.61/16 2.7s} R@d8 {+11.53/20 5.5s}
23. Qxd8+ {-12.21/16 2.7s} Qxd8 {+12.91/20 5.2s} 24. N@f6+ {-9.79/16 2.6s}
Qxf6 {+12.72/19 5.1s} 25. R@c8+ {-13.36/14 2.4s} N@d8 {+14.98/18 4.4s}
26. Rxd8+ {-15.16/12 2.4s} Qxd8 {+18.57/17 5.1s} 27. N@f6+ {-16.05/14 2.5s}
Qxf6 {+16.59/20 5.0s} 28. R@c8+ {-15.58/16 2.5s} R@d8 {+17.38/18 4.6s}
29. Rxd8+ {-19.64/17 2.2s} Qxd8 {+22.00/18 4.6s} 30. R@e7+ {-20.67/15 2.5s}
Qxe7 {+22.94/17 3.7s} 31. Bxe7 {-22.42/15 2.1s} N@d5+ {+23.86/17 2.6s}
32. Kd2 {-35.37/15 1.3s} Q@e3+ {+45.34/8 1.5s} 33. Kd1 {-46.41/1 0.002s}
R@c1# {+M1/5 1.0s, Black mates} 0-1

[Event "With-Q-1600sim"]
[Site "?"]
[Date "2019.04.30"]
[Round "50"]
[White "CrazyAra-Dev-0.4.1-With-Q-1600sim"]
[Black "CrazyAra-Dev-0.4.1-No-Q-800sim"]
[Result "0-1"]
[PlyCount "116"]
[TimeControl "40/1200"]
[Variant "crazyhouse"]

1. c3 {book} b6 {book} 2. d4 {book} Bb7 {book} 3. f3 {-0.56/25 4.9s}
Nf6 {+0.69/24 2.4s} 4. e4 {-0.84/24 5.4s} Nxe4 {+1.68/20 2.6s}
5. fxe4 {-1.23/22 5.5s} Bxe4 {+1.48/18 2.6s} 6. N@g5 {-1.00/23 5.7s}
P@c2 {+1.07/20 2.7s} 7. Qh5 {-1.05/23 5.6s} Bg6 {+0.52/21 2.6s}
8. Qf3 {-0.68/28 5.6s} cxb1=Q {+0.79/27 2.7s} 9. Rxb1 {-0.54/26 5.4s}
e6 {+1.31/16 2.6s} 10. P@b7 {-0.97/26 5.7s} N@c2+ {+1.39/21 2.6s}
11. Kf2 {-1.75/22 5.8s} P@e3+ {+2.27/21 2.8s} 12. Bxe3 {-2.19/23 5.9s}
Nxe3 {+2.32/19 2.8s} 13. bxa8=Q {-2.29/21 5.6s} B@d5 {+3.02/18 2.8s}
14. Qaxd5 {-1.66/23 5.6s} Nxd5 {+1.35/17 2.6s} 15. N1h3 {-1.44/20 5.4s}
Be7 {+2.23/20 2.7s} 16. P@h6 {-0.31/22 5.6s} gxh6 {+0.89/23 2.7s}
17. Nxf7 {-0.45/28 5.9s} Bxf7 {+0.79/22 2.8s} 18. P@g7 {-0.93/23 5.8s}
Rg8 {+0.60/19 2.8s} 19. R@h8 {-1.45/21 5.7s} N@f6 {+1.71/19 2.8s}
20. Rxg8+ {-1.71/19 5.5s} Bxg8 {+1.78/15 2.7s} 21. B@h5+ {-2.08/18 5.6s}
P@g6 {+2.38/16 2.7s} 22. Bd3 {-2.20/17 5.5s} gxh5 {+2.58/15 2.7s}
23. R@h8 {-2.76/18 5.7s} B@f7 {+3.75/16 2.8s} 24. Bxh7 {-3.45/19 5.7s}
P@g4 {+4.31/17 2.7s} 25. Qd3 {-2.58/20 5.9s} gxh3 {+2.06/17 2.8s}
26. Bxg8 {-2.78/19 5.8s} Nxg8 {+3.32/16 2.8s} 27. P@h7 {-4.46/22 5.9s}
Bh4+ {+4.99/21 3.0s} 28. B@g3 {-5.01/22 6.0s} Qf6+ {+6.12/20 3.0s}
29. Ke1 {-5.13/29 6.2s} Bxg3+ {+4.52/24 3.2s} 30. hxg3 {-4.42/24 6.3s}
B@f2+ {+3.83/21 3.0s} 31. Kd1 {-4.24/29 6.4s} Qxg7 {+4.62/21 3.2s}
32. hxg8=Q+ {-4.72/22 6.4s} Bxg8 {+4.87/23 3.1s} 33. B@g6+ {-4.88/26 6.4s}
Ke7 {+5.45/23 3.1s} 34. Rxg8 {-5.38/19 6.2s} Qxg8 {+6.10/20 3.0s}
35. B@f7 {-6.10/19 6.2s} B@g4+ {+7.24/15 3.0s} 36. Kc1 {-6.83/15 6.0s}
Be3+ {+8.55/15 2.9s} 37. N@d2 {-8.52/18 6.0s} Qg7 {+9.56/16 3.0s}
38. gxh3 {-7.31/26 6.2s} Bxd2+ {+8.47/22 3.1s} 39. Qxd2 {-9.10/28 6.1s}
P@e3 {+7.29/26 3.0s} 40. Qd3 {-7.24/26 6.2s} P@d2+ {+5.80/24 3.0s}
41. Kc2 {-6.94/24 6.8s} N@b4+ {+6.80/23 3.2s} 42. cxb4 {-6.98/22 6.5s}
Nxb4+ {+6.61/21 3.1s} 43. Kb3 {-7.67/26 6.4s} Nxd3 {+7.26/19 3.1s}
44. B@a3+ {-6.98/19 6.3s} d6 {+8.43/15 3.1s} 45. Bxd3 {-8.36/17 6.0s}
N@a5+ {+7.43/19 2.8s} 46. Ka4 {-7.55/18 5.8s} Qxd4+ {+7.94/13 2.9s}
47. b4 {-8.78/18 5.6s} Qxd3 {+10.55/17 3.0s} 48. N@c8+ {-10.09/18 6.0s}
Kxf7 {+10.52/17 3.1s} 49. Rhf1+ {-10.74/16 5.8s} P@f2 {+12.44/14 3.0s}
50. N@d8+ {-12.53/16 5.6s} Kg6 {+14.88/13 2.9s} 51. Ne7+ {-14.31/14 4.8s}
Kf6 {+15.08/13 3.0s} 52. Ng8+ {-13.37/13 5.1s} Kg7 {+15.65/15 2.9s}
53. b5 {-15.77/16 4.6s} B@c2+ {+19.18/16 2.3s} 54. P@b3 {-19.72/24 4.0s}
Qd4+ {+21.97/17 2.2s} 55. Bb4 {-22.52/1 0.002s} Qxb4+ {+23.52/23 1.6s}
56. Kxb4 {-21.96/1 0.003s} B@c5+ {+21.59/21 1.5s} 57. Kc3 {-22.87/22 2.5s}
Q@d4+ {+25.76/21 1.3s} 58. Kxc2 {-16.74/1 0.014s}
B@d3# {+M1/13 0.79s, Black mates} 0-1

[Event "With-Q-1600sim"]
[Site "?"]
[Date "2019.04.30"]
[Round "50"]
[White "CrazyAra-Dev-0.4.1-No-Q-800sim"]
[Black "CrazyAra-Dev-0.4.1-With-Q-1600sim"]
[Result "0-1"]
[PlyCount "60"]
[TimeControl "40/1200"]
[Variant "crazyhouse"]

1. e4 {+0.58/16 2.3s} Nf6 {-0.53/18 4.9s} 2. Nc3 {+0.66/18 2.5s}
e5 {-0.53/21 5.3s} 3. Nf3 {+0.52/20 2.4s} Nc6 {-0.66/21 5.4s}
4. Bc4 {+0.62/20 2.6s} Be7 {-0.71/24 5.7s} 5. d4 {+1.08/19 2.7s}
exd4 {-0.94/20 5.7s} 6. Nxd4 {+0.91/19 2.8s} d5 {-0.48/24 5.8s}
7. Bxd5 {+0.47/18 2.7s} Nxd5 {-0.05/23 5.8s} 8. exd5 {+0.42/20 2.8s}
Nxd4 {+0.21/25 6.1s} 9. Qxd4 {+0.21/20 2.8s} B@f6 {+0.40/24 5.8s}
10. P@e5 {-0.42/23 2.8s} P@h3 {+0.71/25 5.9s} 11. Rg1 {-0.45/17 2.8s}
hxg2 {+0.48/22 5.6s} 12. N@f3 {-0.12/21 2.8s} N@h4 {+0.94/28 6.1s}
13. Nxh4 {-0.67/22 2.7s} Bxh4 {+0.78/25 5.8s} 14. N@f3 {-0.38/24 2.9s}
Bxf2+ {+0.59/23 6.1s} 15. Qxf2 {-0.84/21 2.9s} N@g4 {+0.62/23 6.0s}
16. Qxg2 {-1.42/18 2.9s} P@f2+ {+1.70/23 6.1s} 17. Qxf2 {-1.60/21 2.9s}
Nxf2 {+1.44/20 5.9s} 18. Kxf2 {-1.58/16 2.8s} P@g4 {+1.94/21 5.9s}
19. B@a4+ {-1.06/18 2.8s} c6 {+1.80/22 5.8s} 20. N@h5 {-1.26/17 2.7s}
Rg8 {+1.25/25 6.1s} 21. dxc6 {-0.74/20 2.9s} bxc6 {+1.43/23 6.0s}
22. Bxc6+ {-1.15/22 2.9s} Kf8 {+1.77/25 5.8s} 23. P@d6 {-1.61/24 2.8s}
gxf3 {+4.50/23 5.4s} 24. dxe7+ {-3.81/22 2.5s} Qxe7 {+7.48/24 3.9s}
25. B@d6 {-4.24/19 2.8s} Qxd6 {+7.28/22 4.5s} 26. exd6 {-5.90/18 2.3s}
N@h3+ {+9.96/19 3.1s} 27. Ke3 {-7.35/19 1.6s} B@c5+ {+14.18/16 3.0s}
28. P@d4 {-12.59/14 1.3s} Q@f2+ {+18.83/15 1.8s} 29. Ke4 {-14.47/14 0.99s}
f5+ {+18.87/13 2.3s} 30. Kd5 {-18.47/6 0.65s} Qxd4# {+M1/7 0.99s, Black mates}
0-1
