# Supplementary material for: Learning to Play the Chess Variant Crazyhouse Above World Champion Level With Deep Neural Networks and Human Data
Source: Front Artif Intell. 2020 Apr 28;3:24. doi: 10.3389/frai.2020.00024 (PMC7861260; doi:10.3389/frai.2020.00024)
Supplement: Supplementary file 2 [file Data_Sheet_2.ZIP › with_q_pv_values/800sim_vs_800sim_100_matches.pgn]

Score of CrazyAra-Dev-0.4.1-With-Q-800sim vs CrazyAra-Dev-0.4.1-No-Q-800sim: 51 - 48 - 1 [0.515]
Elo difference: 10.43 +/- 68.57

100 of 100 games finished.


[Event "With-Q-800sim"]
[Site "?"]
[Date "2019.05.03"]
[Round "1"]
[White "CrazyAra-Dev-0.4.1-With-Q-800sim"]
[Black "CrazyAra-Dev-0.4.1-No-Q-800sim"]
[Result "1-0"]
[PlyCount "115"]
[TimeControl "40/1200"]
[Variant "crazyhouse"]

1. e4 {+0.55/16 2.6s} e5 {-0.64/15 2.7s} 2. Nf3 {+0.61/18 2.5s}
Nc6 {-0.58/20 2.5s} 3. Bc4 {+0.55/22 2.4s} Be7 {-0.36/20 2.4s}
4. d4 {+0.89/20 2.6s} exd4 {-0.82/22 2.7s} 5. Nxd4 {+0.75/21 2.6s}
Nxd4 {-0.64/20 2.6s} 6. Qxd4 {+0.50/23 2.8s} Bf6 {-0.23/22 2.7s}
7. e5 {+0.47/17 2.7s} N@c6 {-0.51/19 2.6s} 8. Qe3 {+0.51/21 2.8s}
Nxe5 {-0.29/20 2.8s} 9. P@d4 {+0.30/18 2.6s} d6 {-0.15/17 2.7s}
10. dxe5 {+0.28/18 2.7s} dxe5 {-0.28/19 2.7s} 11. N@f3 {+1.08/14 2.6s}
Bg4 {+0.53/15 2.6s} 12. Nc3 {+0.31/16 2.6s} P@d4 {+0.08/18 2.8s}
13. Qe4 {+0.39/20 2.7s} Bxf3 {-0.25/19 2.7s} 14. Qxf3 {+0.39/19 2.7s}
dxc3 {-0.50/23 2.9s} 15. bxc3 {+0.72/23 2.8s} P@b2 {+0.03/17 2.7s}
16. Bxf7+ {+0.46/21 2.8s} Kxf7 {-0.53/22 2.9s} 17. N@g5+ {+0.90/21 2.9s}
Ke7 {-0.64/20 2.8s} 18. B@a3+ {+0.78/19 2.8s} B@d6 {-0.85/18 2.8s}
19. Baxb2 {+1.28/22 2.8s} Nh6 {-0.35/18 2.7s} 20. Qxb7 {+1.57/17 2.7s}
N@c5 {-1.51/18 2.8s} 21. Qd5 {+2.05/21 2.8s} N@h4 {-0.76/18 2.7s}
22. P@g3 {+2.92/21 2.8s} P@e6 {-2.84/20 2.9s} 23. Nxe6 {+3.37/25 2.9s}
Nxe6 {-3.63/19 2.9s} 24. gxh4 {+3.32/26 3.0s} N@f4 {-3.81/25 2.9s}
25. N@c6+ {+3.29/24 2.9s} Ke8 {-2.80/24 2.8s} 26. Bxf4 {+3.44/24 2.8s}
Nxf4 {-3.37/24 2.8s} 27. Nxd8 {+3.55/21 2.7s} Rxd8 {-2.42/19 2.7s}
28. P@d7+ {+3.99/21 2.9s} Rxd7 {-4.03/30 2.9s} 29. Q@c8+ {+4.80/15 2.7s}
N@d8 {-4.41/19 2.6s} 30. P@c6 {+4.77/24 2.7s} B@f5 {-3.37/26 3.0s}
31. cxd7+ {+2.93/26 3.1s} Bxd7 {-3.03/22 3.0s} 32. Qxd7+ {+5.45/23 3.0s}
Kxd7 {-5.78/24 2.9s} 33. N@c5+ {+4.82/21 3.0s} Ke7 {-4.93/21 2.9s}
34. R@d7+ {+6.91/20 3.0s} Ke8 {-6.84/21 2.8s} 35. Rxd8+ {+6.07/18 2.8s}
Kxd8 {-6.63/17 2.8s} 36. N@e6+ {+10.97/21 2.5s} Ke7 {-11.20/20 2.5s}
37. Nxf4 {+10.91/18 2.4s} P@d2+ {-9.36/16 2.4s} 38. Kxd2 {+9.06/18 2.8s}
P@f7 {-4.58/20 2.8s} 39. N@c6+ {+4.94/20 3.2s} Kf8 {-4.43/19 3.2s}
40. Nd7+ {+4.76/19 3.2s} Kg8 {-4.42/18 3.1s} 41. Nxf6+ {+4.58/17 3.0s}
gxf6 {-3.38/19 3.1s} 42. Nh5 {+4.28/20 3.1s} Q@g6 {-4.13/19 3.0s}
43. B@e2 {+6.86/17 3.1s} N@b6 {-5.99/17 3.0s} 44. Qxd6 {+5.60/21 3.0s}
Qxh5 {-3.00/19 3.0s} 45. Ne7+ {+4.12/19 3.2s} Kg7 {-4.15/21 3.2s}
46. Qxf6+ {+4.95/17 3.1s} Kxf6 {-4.58/19 3.1s} 47. B@g5+ {+5.65/18 3.1s}
Qxg5+ {-5.37/19 3.0s} 48. hxg5+ {+5.06/17 3.0s} Kxe7 {-4.75/16 2.9s}
49. Q@f6+ {+6.75/18 2.7s} Ke8 {-5.54/22 2.8s} 50. Qxh8+ {+5.80/21 2.9s}
B@f8 {-5.37/14 3.1s} 51. R@b8+ {+8.67/17 3.1s} N@c8 {-7.86/16 3.0s}
52. Qxe5+ {+8.75/14 3.0s} R@e6 {-7.82/15 2.9s} 53. B@b5+ {+10.36/18 2.8s}
N@d7 {-10.48/16 2.7s} 54. Rxc8+ {+13.46/17 2.7s} Nxc8 {-13.39/16 2.3s}
55. Bxd7+ {+15.84/18 2.0s} Kxd7 {-15.84/15 1.9s} 56. N@b8+ {+20.95/13 1.8s}
Kd8 {-22.07/12 1.3s} 57. N@c6+ {+25.91/14 0.77s} Ke8 {-24.53/14 0.81s}
58. P@d7# {+M1/10 0.64s, White mates} 1-0

[Event "With-Q-800sim"]
[Site "?"]
[Date "2019.05.03"]
[Round "1"]
[White "CrazyAra-Dev-0.4.1-No-Q-800sim"]
[Black "CrazyAra-Dev-0.4.1-With-Q-800sim"]
[Result "0-1"]
[PlyCount "80"]
[TimeControl "40/1200"]
[Variant "crazyhouse"]

1. e4 {book} e6 {-0.59/16 2.3s} 2. Nc3 {+0.94/19 2.3s} d5 {-0.92/22 2.4s}
3. exd5 {+1.06/18 2.5s} exd5 {-1.04/18 2.5s} 4. Nf3 {+1.09/19 2.5s}
Nf6 {-1.03/15 2.5s} 5. Bb5+ {+1.23/18 2.6s} Bd7 {-1.14/18 2.5s}
6. Qe2+ {+1.34/17 2.6s} P@e4 {-0.63/18 2.6s} 7. P@g5 {+1.17/20 2.7s}
Bxb5 {-0.58/21 2.6s} 8. Qxb5+ {+0.48/19 2.7s} Nbd7 {+0.08/17 2.6s}
9. Nd4 {+0.69/18 2.7s} B@b6 {-0.10/16 2.6s} 10. B@e3 {+0.42/16 2.6s}
a6 {+0.07/17 2.7s} 11. Qa4 {+0.30/17 2.7s} Bxd4 {0.00/17 2.6s}
12. Bxd4 {+0.18/16 2.7s} N@c5 {+1.15/18 2.7s} 13. Bxc5 {-1.09/19 2.8s}
Bxc5 {+1.11/18 2.8s} 14. gxf6 {-1.11/17 2.7s} Bxf2+ {+2.13/19 2.9s}
15. Kxf2 {-2.25/18 2.8s} Qxf6+ {+2.15/17 2.7s} 16. B@f3 {-1.71/15 2.7s}
B@c6 {+2.14/20 2.8s} 17. N@h5 {-1.10/18 2.8s} Bxa4 {+3.05/19 2.8s}
18. Nxf6+ {-3.11/20 2.8s} Nxf6 {+4.18/23 2.8s} 19. B@c5 {-3.59/22 2.8s}
N@g4+ {+3.77/21 2.7s} 20. Ke1 {-3.85/20 2.7s} P@f2+ {+5.75/21 2.8s}
21. Bxf2 {-5.15/20 2.8s} exf3 {+5.64/17 2.8s} 22. gxf3 {-4.62/19 2.9s}
Nxf2 {+4.86/21 2.9s} 23. Q@e3+ {-4.47/20 2.9s} B@e6 {+6.62/14 2.9s}
24. Kxf2 {-5.06/14 2.9s} P@e4 {+7.67/13 2.8s} 25. Rg1 {-3.78/19 2.8s}
exf3 {+4.16/17 2.8s} 26. N@f5 {-3.18/18 2.9s} B@f8 {+6.67/19 2.9s}
27. P@e7 {-5.30/19 2.9s} Bxe7 {+5.16/19 3.0s} 28. P@d6 {-3.28/18 2.8s}
Bxd6 {+5.38/19 2.9s} 29. Nxg7+ {-6.44/19 2.9s} Kd7 {+7.31/18 3.0s}
30. Qxf3 {-5.56/17 2.9s} Q@h4+ {+8.41/19 3.0s} 31. P@g3 {-9.04/18 2.9s}
Qxh2+ {+9.72/18 3.0s} 32. Rg2 {-8.77/16 2.9s} Ng4+ {+11.23/18 2.8s}
33. Ke1 {-11.67/19 2.9s} P@f2+ {+13.14/16 2.8s} 34. Rxf2 {-11.54/16 2.7s}
Qxf2+ {+12.47/15 2.9s} 35. Qxf2 {-12.14/16 2.6s} Nxf2 {+12.01/16 2.7s}
36. N@f6+ {-12.64/13 2.8s} Kc8 {+13.87/14 2.8s} 37. Nxe6 {-12.15/15 2.6s}
Q@g1+ {+15.17/14 2.3s} 38. B@f1 {-14.67/13 2.1s} Nd3+ {+24.01/12 1.6s}
39. cxd3 {-23.20/13 0.99s} Bxg3+ {+28.88/11 0.89s} 40. Ke2 {-28.27/10 0.74s}
Qf2# {+M1/11 0.66s, Black mates} 0-1

[Event "With-Q-800sim"]
[Site "?"]
[Date "2019.05.03"]
[Round "2"]
[White "CrazyAra-Dev-0.4.1-With-Q-800sim"]
[Black "CrazyAra-Dev-0.4.1-No-Q-800sim"]
[Result "1-0"]
[PlyCount "75"]
[TimeControl "40/1200"]
[Variant "crazyhouse"]

1. e4 {book} e6 {-0.63/15 2.3s} 2. Nc3 {+0.88/17 2.4s} d5 {-0.87/20 2.5s}
3. exd5 {+1.06/18 2.5s} exd5 {-1.02/18 2.5s} 4. Nf3 {+1.13/19 2.5s}
Nf6 {-1.00/15 2.5s} 5. Bb5+ {+1.22/18 2.6s} c6 {-1.12/17 2.5s}
6. Qe2+ {+1.31/20 2.5s} Be7 {-1.14/23 2.7s} 7. P@e5 {+1.21/22 2.8s}
O-O {-0.63/22 2.7s} 8. exf6 {+0.62/21 2.8s} Bxf6 {-0.83/25 2.9s}
9. N@h5 {+1.25/24 2.8s} Re8 {-0.83/23 2.8s} 10. Nxf6+ {+1.04/22 2.8s}
gxf6 {-1.33/24 2.9s} 11. Nxd5 {+1.88/23 2.9s} Rxe2+ {-1.75/22 2.8s}
12. Bxe2 {+1.75/21 2.9s} cxd5 {-1.62/21 2.8s} 13. B@h6 {+1.62/20 2.8s}
P@g7 {-1.71/17 2.8s} 14. Bxg7 {+1.47/18 2.8s} Kxg7 {-1.02/17 2.8s}
15. d4 {+0.69/17 2.8s} B@a5+ {-0.48/15 2.6s} 16. P@c3 {+0.30/17 2.7s}
N@e4 {+0.26/26 2.8s} 17. P@h6+ {-0.17/25 2.8s} Kf8 {+0.54/24 2.8s}
18. R@h8+ {-0.26/23 2.7s} N@g8 {+0.41/17 2.9s} 19. Rxh7 {-0.17/16 2.7s}
Nxc3 {+0.73/15 2.8s} 20. bxc3 {+0.06/21 2.9s} Bxc3+ {-0.28/19 2.9s}
21. P@d2 {+0.47/20 2.9s} Bxa1 {-0.55/18 2.8s} 22. Rh8 {+1.10/17 2.8s}
P@h7 {+2.19/19 2.8s} 23. Ba3+ {-1.63/18 2.7s} P@d6 {+0.59/23 2.9s}
24. Bxd6+ {-0.17/22 2.7s} Qxd6 {-0.77/25 3.0s} 25. P@g7+ {+0.52/24 2.9s}
Ke7 {-0.70/23 2.8s} 26. Rxg8 {+0.69/22 2.8s} R@c1+ {-0.77/20 2.8s}
27. N@d1 {+1.04/20 2.8s} B@a6 {+1.24/17 2.8s} 28. Rxc8 {-0.42/19 2.7s}
Bxe2 {+0.95/23 2.8s} 29. N@f5+ {-0.81/23 2.8s} Kd7 {+1.03/20 2.7s}
30. B@e8+ {-0.55/20 2.7s} Ke6 {+0.34/20 2.9s} 31. Kxe2 {-0.05/21 2.8s}
Q@e4+ {+0.66/19 2.6s} 32. Nfe3 {+0.06/19 2.7s} B@c4+ {+0.11/20 2.8s}
33. Ke1 {+2.16/21 2.7s} Rxd1+ {-1.62/23 2.7s} 34. Kxd1 {-0.15/1 0.014s}
N@c3+ {-1.19/21 2.7s} 35. Ke1 {+4.56/20 2.6s} Nc6 {-4.43/16 2.4s}
36. Bxf7+ {+11.81/17 1.3s} Kxf7 {-12.42/16 1.3s} 37. g8=Q+ {+15.55/15 1.3s}
Ke7 {-13.31/1 0.015s} 38. Qe8# {+M1/10 0.58s, White mates} 1-0

[Event "With-Q-800sim"]
[Site "?"]
[Date "2019.05.03"]
[Round "2"]
[White "CrazyAra-Dev-0.4.1-No-Q-800sim"]
[Black "CrazyAra-Dev-0.4.1-With-Q-800sim"]
[Result "1-0"]
[PlyCount "105"]
[TimeControl "40/1200"]
[Variant "crazyhouse"]

1. e4 {book} e6 {book} 2. Nc3 {+0.88/21 2.3s} Nc6 {-0.61/22 2.4s}
3. d4 {+0.67/25 2.5s} d5 {-0.58/25 2.6s} 4. Nf3 {+0.86/18 2.5s}
dxe4 {-0.77/19 2.6s} 5. Nxe4 {+0.75/20 2.6s} Nf6 {-0.60/20 2.6s}
6. Neg5 {+0.74/19 2.5s} Qd5 {-0.33/20 2.6s} 7. Be2 {+0.86/24 2.6s}
P@g4 {-0.90/24 2.7s} 8. O-O {+1.08/21 2.6s} gxf3 {-1.06/20 2.7s}
9. Bxf3 {+1.00/20 2.8s} Qxf3 {-0.35/19 2.7s} 10. Nxf3 {+0.71/17 2.7s}
B@h5 {-0.53/17 2.6s} 11. P@e2 {+1.00/16 2.7s} Be7 {-0.60/16 2.6s}
12. c3 {+1.34/15 2.6s} h6 {-0.43/14 2.6s} 13. Bf4 {+0.78/17 2.7s}
Nd5 {+0.48/18 2.7s} 14. Bg3 {-0.52/18 2.7s} N@f4 {+0.82/21 2.8s}
15. P@e4 {-0.57/24 2.8s} Nxg2 {+0.23/24 3.0s} 16. exd5 {-0.06/25 2.8s}
exd5 {-0.29/24 2.9s} 17. Kxg2 {+0.20/24 3.0s} P@e4 {-0.03/23 2.9s}
18. N@f4 {+0.93/21 2.8s} Bcg4 {+0.39/20 2.8s} 19. Nxh5 {+0.15/21 2.9s}
Bxh5 {-0.46/25 2.9s} 20. N@f4 {+0.72/24 2.8s} exf3+ {-1.08/23 2.8s}
21. exf3 {+1.50/20 2.9s} Bxf3+ {-1.56/21 2.8s} 22. Qxf3 {+1.41/20 2.7s}
N@g5 {-1.43/19 2.7s} 23. B@g4 {+1.92/17 2.8s} O-O {-0.77/17 2.7s}
24. B@f5 {+1.53/17 2.8s} P@e4 {-0.25/19 2.8s} 25. Qe3 {+0.67/19 2.9s}
P@g6 {-1.05/22 2.8s} 26. h4 {+2.16/21 2.9s} gxf5 {-2.33/21 3.0s}
27. Bxf5 {+2.27/20 3.0s} B@f3+ {-2.32/18 2.9s} 28. Kh2 {+2.07/17 2.9s}
N@d6 {-1.47/22 3.0s} 29. P@g4 {+2.10/23 3.1s} Nxf5 {-2.04/22 3.0s}
30. gxf5 {+2.10/22 3.0s} B@d6 {-2.27/24 3.0s} 31. hxg5 {+2.75/24 3.1s}
Bxf4 {-1.74/21 3.0s} 32. Qxf4 {+1.92/20 2.9s} N@g4+ {-1.90/23 3.0s}
33. Qxg4 {+2.03/19 3.0s} Bxg4 {-1.47/16 2.9s} 34. N@f4 {+2.31/16 2.9s}
Bxf5 {-3.77/20 2.9s} 35. P@f6 {+5.89/18 2.9s} Q@h7 {-4.34/19 2.9s}
36. fxg7 {+4.58/23 3.0s} Qxg7 {-3.71/18 2.9s} 37. P@f6 {+4.52/21 3.0s}
Qxg5 {-3.32/22 3.0s} 38. Q@g7+ {+5.14/23 3.0s} Qxg7 {-5.27/1 0.004s}
39. fxg7 {+5.46/21 2.8s} Q@h7 {-4.31/20 2.9s} 40. N@h5 {+4.47/23 3.2s}
Qxg7 {-4.43/19 2.9s} 41. Nxg7 {+4.16/20 3.0s} Bg6 {-3.29/21 3.1s}
42. Ngh5 {+3.11/20 3.1s} P@g7 {-3.21/19 3.1s} 43. Nxg7 {+3.87/18 3.1s}
Bf6 {-2.82/17 3.1s} 44. Ngh5 {+2.87/22 3.2s} Bxh5 {-2.33/21 3.2s}
45. Nxh5 {+2.42/20 3.2s} N@g4+ {-2.74/21 3.1s} 46. Kg1 {+2.86/24 3.3s}
P@g7 {-3.27/16 3.1s} 47. P@e5 {+5.28/16 3.1s} P@h2+ {-5.43/16 3.1s}
48. Bxh2 {+7.44/21 2.9s} Nxh2 {-6.46/17 3.0s} 49. Nxf6+ {+7.72/20 2.6s}
gxf6 {-9.47/20 1.8s} 50. Q@g7+ {+12.41/19 1.6s} Kxg7 {-8.93/1 0.016s}
51. N@f5+ {+15.51/16 1.6s} Kg6 {-14.90/15 1.3s} 52. B@h7+ {+30.27/14 0.87s}
Kg5 {-28.44/8 0.67s} 53. Q@h4# {+M1/7 0.69s, White mates} 1-0

[Event "With-Q-800sim"]
[Site "?"]
[Date "2019.05.03"]
[Round "3"]
[White "CrazyAra-Dev-0.4.1-With-Q-800sim"]
[Black "CrazyAra-Dev-0.4.1-No-Q-800sim"]
[Result "1-0"]
[PlyCount "43"]
[TimeControl "40/1200"]
[Variant "crazyhouse"]

1. e4 {book} e6 {book} 2. Nc3 {+0.93/17 2.3s} d5 {-0.89/22 2.4s}
3. exd5 {+1.10/18 2.5s} exd5 {-0.99/21 2.5s} 4. Bb5+ {+1.45/20 2.5s}
c6 {-0.94/21 2.6s} 5. Qe2+ {+0.92/20 2.6s} Be7 {-0.69/24 2.7s}
6. P@c7 {+0.52/21 2.6s} Qxc7 {-0.70/21 2.8s} 7. Nxd5 {+0.67/20 2.8s}
Qd6 {-0.57/21 2.8s} 8. Nxe7 {+0.40/18 2.8s} Nxe7 {-0.36/17 2.8s}
9. B@e5 {+0.53/19 2.7s} Qg6 {-0.38/19 2.6s} 10. P@d6 {+1.37/16 2.5s}
Qxg2 {-0.37/19 2.5s} 11. Bxg7 {+0.79/21 2.7s} Be6 {-0.96/25 2.7s}
12. Bxh8 {+1.86/25 2.7s} Qxh1 {-1.21/24 2.7s} 13. dxe7 {+1.79/23 2.8s}
Qxg1+ {-1.79/24 2.8s} 14. R@f1 {+2.37/23 2.7s} N@g2+ {-2.25/22 2.7s}
15. Kd1 {+2.47/1 0.004s} Qxh2 {-1.68/18 2.6s} 16. Be5 {+4.62/15 2.6s}
P@f3 {-4.88/18 2.5s} 17. Bxh2 {+12.95/17 2.4s} fxe2+ {-13.49/17 2.2s}
18. Bxe2 {+14.03/17 2.1s} Kxe7 {-14.64/14 2.2s} 19. P@d6+ {+15.77/15 2.0s}
Kf6 {-16.48/13 1.7s} 20. Q@e5+ {+16.30/12 1.6s} Kg6 {-16.96/1 0.013s}
21. P@h5+ {+21.02/12 1.5s} Kh6 {-15.17/1 0.014s}
22. N@g8# {+M1/15 1.1s, White mates} 1-0

[Event "With-Q-800sim"]
[Site "?"]
[Date "2019.05.03"]
[Round "3"]
[White "CrazyAra-Dev-0.4.1-No-Q-800sim"]
[Black "CrazyAra-Dev-0.4.1-With-Q-800sim"]
[Result "0-1"]
[PlyCount "58"]
[TimeControl "40/1200"]
[Variant "crazyhouse"]

1. e4 {book} e5 {book} 2. Nf3 {book} Nc6 {-0.58/21 2.4s} 3. Bc4 {+0.55/21 2.4s}
Be7 {-0.49/22 2.6s} 4. d4 {+0.84/21 2.7s} exd4 {-0.72/22 2.6s}
5. Nxd4 {+0.75/21 2.6s} Nxd4 {-0.59/22 2.7s} 6. Qxd4 {+0.51/23 2.8s}
Bf6 {-0.27/19 2.6s} 7. e5 {+0.46/19 2.6s} N@c6 {-0.33/21 2.8s}
8. Qe3 {+0.55/20 2.8s} Nxe5 {-0.39/19 2.7s} 9. P@d4 {+0.28/18 2.7s}
d6 {-0.29/19 2.8s} 10. dxe5 {+0.30/18 2.7s} dxe5 {-0.16/15 2.7s}
11. N@d5 {+0.19/14 2.6s} P@e6 {+0.45/21 2.9s} 12. Nxf6+ {-0.40/17 2.8s}
Nxf6 {+0.47/18 2.7s} 13. Qxe5 {-0.84/15 2.7s} P@h3 {+1.04/20 2.8s}
14. B@f1 {+0.11/19 2.8s} hxg2 {+0.12/19 2.8s} 15. Bxg2 {-0.34/18 2.8s}
N@d4 {+1.93/21 2.8s} 16. Na3 {-1.54/21 2.8s} P@h3 {+3.12/23 2.9s}
17. Rg1 {-2.31/24 2.9s} hxg2 {+2.76/24 2.9s} 18. P@e2 {-2.63/22 2.8s}
P@f3 {+3.86/21 2.8s} 19. Bg5 {-2.93/24 2.8s} B@b4+ {+2.92/23 2.9s}
20. P@c3 {-3.17/22 2.8s} Bxa3 {+3.19/21 2.8s} 21. cxd4 {-3.89/21 2.7s}
N@c6 {+5.17/21 2.7s} 22. Bxf6 {-5.76/18 2.7s} Nxe5 {+6.79/20 2.6s}
23. Bxd8 {-7.36/20 2.4s} Nxc4 {+8.57/21 2.4s} 24. Q@a4+ {-6.10/19 2.4s}
Q@c6 {+10.20/18 2.5s} 25. Qxc6+ {-10.25/18 2.4s} bxc6 {+9.69/19 2.3s}
26. Bg5 {-11.52/16 2.1s} Q@f1+ {+15.89/13 1.4s} 27. Rxf1 {-11.88/1 0.001s}
gxf1=Q+ {+19.01/13 0.84s} 28. Kxf1 {-12.11/1 0.002s} B@g2+ {+29.58/9 0.88s}
29. Ke1 {-44.01/2 0.45s} R@f1# {+M1/1 0.42s, Black mates} 0-1

[Event "With-Q-800sim"]
[Site "?"]
[Date "2019.05.03"]
[Round "4"]
[White "CrazyAra-Dev-0.4.1-With-Q-800sim"]
[Black "CrazyAra-Dev-0.4.1-No-Q-800sim"]
[Result "0-1"]
[PlyCount "118"]
[TimeControl "40/1200"]
[Variant "crazyhouse"]

1. e4 {book} e5 {book} 2. Nf3 {book} Nc6 {-0.60/19 2.4s} 3. Bc4 {+0.59/19 2.4s}
Be7 {-0.41/19 2.6s} 4. d4 {+0.84/20 2.6s} exd4 {-0.72/22 2.7s}
5. Nxd4 {+0.74/21 2.6s} Nxd4 {-0.61/22 2.8s} 6. Qxd4 {+0.51/23 2.8s}
Bf6 {-0.26/20 2.7s} 7. e5 {+0.51/19 2.7s} N@c6 {-0.33/21 2.8s}
8. Qe3 {+0.55/20 2.8s} Nxe5 {-0.32/19 2.7s} 9. P@d4 {+0.30/18 2.7s}
d6 {-0.26/18 2.8s} 10. dxe5 {+0.29/18 2.7s} dxe5 {-0.13/16 2.7s}
11. N@f3 {+0.73/14 2.6s} Bg4 {+0.39/15 2.5s} 12. Nc3 {+0.31/16 2.6s}
P@d4 {+0.04/18 2.8s} 13. Qe4 {+0.42/20 2.8s} Bxf3 {-0.27/19 2.7s}
14. Qxf3 {+0.36/19 2.7s} dxc3 {-0.50/22 2.9s} 15. bxc3 {+0.71/23 2.9s}
P@b2 {-0.09/17 2.7s} 16. Bxf7+ {+0.43/22 2.8s} Kxf7 {-0.50/22 2.9s}
17. N@g5+ {+0.91/21 2.9s} Ke7 {-0.64/20 2.8s} 18. B@a3+ {+0.78/19 2.8s}
B@d6 {-0.89/18 2.8s} 19. Baxb2 {+1.27/22 2.8s} Nh6 {-0.40/18 2.7s}
20. Qxb7 {+1.58/17 2.7s} N@c5 {-1.51/18 2.8s} 21. Qd5 {+2.16/21 2.8s}
N@b6 {-1.44/18 2.7s} 22. Qf3 {+2.42/20 2.7s} Nc4 {-0.13/18 2.8s}
23. h4 {+0.97/15 2.7s} P@d2+ {-0.02/14 2.8s} 24. Bxd2 {+0.20/15 2.8s}
Nxb2 {-0.14/16 2.8s} 25. P@b4 {+0.58/14 2.7s} B@g4 {+0.10/19 2.9s}
26. Qc6 {+0.58/20 2.9s} Ncd3+ {-0.41/23 3.0s} 27. Kf1 {+0.36/17 2.9s}
Nxf2 {+1.74/17 2.9s} 28. Kxf2 {-1.02/18 2.8s} P@f4 {+1.01/18 2.8s}
29. N@d5+ {-2.51/16 2.8s} Kf8 {+3.24/1 0.014s} 30. P@e6 {-1.01/18 2.8s}
Bxg5 {+0.67/19 2.9s} 31. hxg5 {-0.42/21 2.9s} N@e4+ {+0.23/23 2.9s}
32. Ke1 {+0.08/24 3.0s} Nxg5 {+0.12/20 2.9s} 33. Rxh6 {+0.19/18 3.0s}
P@f2+ {+0.39/20 3.0s} 34. Kxf2 {+0.07/20 3.0s} Ne4+ {+0.15/18 3.0s}
35. Kg1 {-0.06/21 3.0s} gxh6 {-0.83/20 3.1s} 36. P@f6 {+1.53/21 3.1s}
Nxf6 {-1.33/20 3.1s} 37. Nxf6 {+1.72/19 3.0s} Bxe6 {-0.84/21 3.2s}
38. P@g7+ {+0.74/20 3.2s} Kxg7 {-1.06/18 3.1s} 39. N@h5+ {+0.76/18 3.1s}
Kf7 {-0.08/20 3.1s} 40. P@d5 {+0.13/19 3.0s} P@f2+ {-1.37/17 3.1s}
41. Kf1 {+1.98/18 3.0s} Qxf6 {-1.45/17 3.1s} 42. dxe6+ {+1.01/18 3.1s}
Qxe6 {+0.15/18 3.1s} 43. B@d5 {+0.90/17 3.1s} R@h1+ {+0.06/17 3.0s}
44. Kxf2 {-1.64/19 2.8s} P@g3+ {+3.34/18 2.8s} 45. Ke2 {-2.67/15 2.9s}
f3+ {+4.03/16 2.8s} 46. Ke3 {-4.40/20 2.6s} N@c4+ {+6.42/19 2.7s}
47. Kxf3 {-5.92/18 2.8s} e4+ {+6.83/17 2.8s} 48. Bxe4 {-6.44/16 2.6s}
Nxd2+ {+7.09/18 2.9s} 49. Ke2 {-6.69/17 2.8s} Nxe4 {+6.31/17 2.9s}
50. N@e5+ {-3.33/19 2.9s} Qxe5 {+3.25/18 3.2s} 51. Qd7+ {-2.84/18 3.1s}
B@e7 {+2.89/16 3.0s} 52. B@e6+ {-3.15/19 3.0s} Kf8 {+9.29/18 2.6s}
53. P@g7+ {-9.10/18 2.3s} Qxg7 {+2.67/1 0.016s} 54. Nxg7 {-8.72/15 2.4s}
Nxc3+ {+11.34/15 2.2s} 55. Kf3 {-10.71/16 2.0s} B@e2+ {+13.41/16 1.9s}
56. Ke3 {-7.89/1 0.014s} P@f4+ {+14.29/13 1.5s} 57. Kd4 {-14.02/14 1.4s}
N@b5+ {+17.25/15 1.2s} 58. Qxb5 {-15.53/1 0.003s} Nxb5+ {+17.23/12 1.2s}
59. Kd5 {-16.04/13 0.86s} Q@c4# {+M1/12 0.78s, Black mates} 0-1

[Event "With-Q-800sim"]
[Site "?"]
[Date "2019.05.03"]
[Round "4"]
[White "CrazyAra-Dev-0.4.1-No-Q-800sim"]
[Black "CrazyAra-Dev-0.4.1-With-Q-800sim"]
[Result "1/2-1/2"]
[PlyCount "125"]
[TimeControl "40/1200"]
[Variant "crazyhouse"]

1. e4 {book} e5 {book} 2. Nf3 {book} Nc6 {book} 3. Bb5 {book}
Bc5 {-0.32/21 2.4s} 4. O-O {+0.70/21 2.4s} Nf6 {-0.62/22 2.5s}
5. d3 {+0.74/22 2.5s} O-O {-0.64/17 2.4s} 6. Bg5 {+0.32/19 2.4s}
Be7 {+0.70/21 2.5s} 7. Nbd2 {-0.24/20 2.5s} d6 {+0.30/20 2.4s}
8. c3 {-0.08/18 2.4s} a6 {+0.38/21 2.4s} 9. Ba4 {-0.08/18 2.5s}
Bg4 {+0.07/18 2.4s} 10. h3 {+0.15/21 2.4s} Bh5 {-0.15/20 2.5s}
11. Bxc6 {+0.61/20 2.6s} bxc6 {-0.58/20 2.6s} 12. N@f5 {+0.73/19 2.6s}
B@e6 {-0.34/22 2.8s} 13. Nxe7+ {+0.31/21 2.7s} Qxe7 {-0.29/20 2.7s}
14. B@h4 {+0.42/19 2.7s} N@d7 {-0.53/23 2.8s} 15. Bxf6 {+1.00/24 2.8s}
Nxf6 {-0.87/23 2.7s} 16. N@g3 {+1.15/22 2.7s} Bg6 {-1.08/20 2.8s}
17. d4 {+1.29/19 2.8s} B@f4 {-0.93/19 2.8s} 18. dxe5 {+0.88/18 2.8s}
dxe5 {-0.29/22 2.9s} 19. P@f5 {+0.28/21 3.0s} P@e3 {+0.04/16 2.8s}
20. fxe3 {+0.05/19 2.9s} Bxe3+ {-0.09/19 2.9s} 21. P@f2 {+0.16/21 3.0s}
Bxf2+ {+0.11/18 2.8s} 22. Rxf2 {-0.10/17 2.9s} P@f4 {+0.21/18 2.8s}
23. B@g5 {+0.37/18 2.9s} P@e3 {+0.08/18 2.9s} 24. Re2 {+0.52/18 2.8s}
fxg3 {-0.40/18 2.9s} 25. Rxe3 {+0.45/18 3.0s} Bexf5 {-0.22/19 2.8s}
26. exf5 {+0.56/18 2.9s} P@f4 {-0.56/18 3.0s} 27. Re2 {+1.75/19 3.0s}
N@e3 {-1.23/16 2.9s} 28. Rxe3 {+1.77/19 3.0s} fxe3 {-1.44/22 3.1s}
29. Bxf6 {+2.33/25 3.1s} gxf6 {-1.71/21 3.0s} 30. Ne4 {+2.56/20 3.0s}
B@g7 {-2.44/27 3.1s} 31. N@g4 {+3.59/27 3.1s} Bxf5 {-3.63/30 3.0s}
32. N@h6+ {+4.85/31 3.1s} Kh8 {-4.92/35 3.1s} 33. Nxf5 {+4.61/34 3.1s}
P@f2+ {-5.45/29 3.0s} 34. Kh1 {+5.52/31 3.0s} Rad8 {-2.66/28 3.0s}
35. P@d4 {+2.77/22 2.9s} Rxd4 {-1.58/23 3.1s} 36. cxd4 {+2.08/26 3.2s}
R@e1+ {-1.97/26 3.3s} 37. Qxe1 {+2.13/26 3.3s} fxe1=Q+ {-2.11/24 3.2s}
38. Rxe1 {+2.11/22 3.2s} P@f2 {-2.34/26 3.1s} 39. Rf1 {+2.30/22 3.2s}
e2 {-2.19/23 3.1s} 40. Rxf2 {+3.66/19 3.2s} gxf2 {-3.83/16 3.2s}
41. Bxf2 {+4.13/15 3.2s} R@f1+ {-4.29/13 3.1s} 42. B@g1 {+4.28/13 3.1s}
Rxf2 {-3.65/13 3.1s} 43. Bxf2 {+5.17/13 3.1s} B@d5 {-4.26/13 3.0s}
44. P@h6 {+5.86/18 3.1s} Bxh6 {-6.03/17 3.0s} 45. Ngxh6 {+7.22/17 3.0s}
P@g7 {-6.61/15 3.0s} 46. Nxe7 {+7.51/18 3.0s} Q@e8 {-5.05/17 3.0s}
47. Nhf5 {+10.90/16 3.2s} Rg8 {-8.01/14 3.1s} 48. Nxg8 {+9.93/14 3.2s}
Bxe4 {-9.27/15 3.1s} 49. P@h6 {+12.14/16 3.1s} Qf8 {-7.30/17 3.1s}
50. P@e7 {+12.89/20 3.0s} Bxf3 {-10.56/17 2.7s} 51. exf8=Q {+12.43/19 3.0s}
Bxg2+ {-11.87/17 2.8s} 52. Kxg2 {+12.23/16 2.8s} N@f4+ {-12.65/17 2.5s}
53. Kh2 {+15.93/17 2.7s} N@f1+ {-11.64/16 2.5s} 54. Kg1 {+12.95/15 2.4s}
Nxh3+ {-11.36/16 2.2s} 55. Kg2 {+11.59/19 2.9s} Nf4+ {-10.20/17 2.7s}
56. Kf3 {+11.08/17 2.9s} P@g4+ {-5.67/17 2.3s} 57. Kxg4 {+3.75/16 1.9s}
P@h5+ {-5.04/15 2.4s} 58. Kf3 {+3.99/14 2.1s} Nd2+ {-1.73/13 1.3s}
59. Ke3 {+1.57/13 1.2s} Nc4+ {-1.48/11 1.6s} 60. Kf3 {+1.83/14 1.7s}
Nd2+ {-0.64/10 0.92s} 61. Ke3 {+0.70/9 0.86s} Nc4+ {-0.46/8 0.91s}
62. Ke4 {+0.45/6 0.74s} Nd2+ {0.00/6 0.63s}
63. Ke3 {0.00/1 0.002s, Draw by 3-fold repetition} 1/2-1/2

[Event "With-Q-800sim"]
[Site "?"]
[Date "2019.05.03"]
[Round "5"]
[White "CrazyAra-Dev-0.4.1-With-Q-800sim"]
[Black "CrazyAra-Dev-0.4.1-No-Q-800sim"]
[Result "0-1"]
[PlyCount "118"]
[TimeControl "40/1200"]
[Variant "crazyhouse"]

1. e4 {book} e5 {book} 2. Nf3 {book} Nc6 {book} 3. Bb5 {book}
Bc5 {-0.35/22 2.4s} 4. O-O {+0.67/21 2.4s} Nf6 {-0.82/22 2.5s}
5. d3 {+0.71/21 2.5s} O-O {-0.61/17 2.4s} 6. Bg5 {+0.36/17 2.4s}
Be7 {+0.67/21 2.5s} 7. Nbd2 {-0.34/21 2.4s} d6 {+0.31/20 2.5s}
8. c3 {-0.08/19 2.4s} a6 {+0.38/21 2.5s} 9. Ba4 {-0.08/18 2.4s}
Nh5 {+1.57/19 2.5s} 10. Bxe7 {-1.47/18 2.5s} Nxe7 {+1.74/16 2.6s}
11. B@g5 {-1.22/17 2.6s} Nf4 {+1.61/17 2.6s} 12. Bxf4 {-1.74/16 2.6s}
exf4 {+1.77/18 2.6s} 13. Bb3 {-1.49/17 2.5s} B@h5 {+1.73/16 2.5s}
14. N@g5 {-1.48/19 2.5s} B@g6 {+2.36/18 2.6s} 15. d4 {-2.52/19 2.5s}
h6 {+3.72/19 2.7s} 16. Nh3 {-3.46/19 2.7s} Bxh3 {+3.50/20 2.8s}
17. gxh3 {-3.53/20 2.8s} Bxf3 {+4.60/18 2.7s} 18. Nxf3 {-3.85/18 2.7s}
Bxe4 {+4.05/18 2.8s} 19. B@g2 {-3.77/17 2.8s} d5 {+3.99/15 2.7s}
20. B@e5 {-3.32/16 2.7s} P@f6 {+4.93/17 2.8s} 21. Bxf4 {-5.15/18 2.7s}
Ng6 {+4.93/16 2.7s} 22. P@g3 {-3.89/16 2.7s} Nxf4 {+4.85/19 2.8s}
23. gxf4 {-4.96/19 2.8s} N@g6 {+5.48/16 2.7s} 24. N@h5 {-4.33/14 2.7s}
B@f5 {+4.46/17 2.8s} 25. Qe2 {-3.74/20 2.7s} Qd7 {+8.73/19 2.7s}
26. Bxd5 {-6.57/15 2.8s} Qxd5 {+6.47/18 2.9s} 27. P@e5 {-5.48/18 2.8s}
fxe5 {+5.53/22 2.9s} 28. Nxe5 {-4.36/22 3.0s} Bxg2 {+4.13/23 3.1s}
29. f3 {-3.79/26 3.1s} Bxf1 {+4.02/25 3.0s} 30. Rxf1 {-4.09/24 3.1s}
Bxh3 {+4.09/23 3.2s} 31. P@g2 {-3.33/22 3.1s} Bxg2 {+3.57/20 3.0s}
32. Qxg2 {-3.08/19 3.0s} N@h4 {+2.88/18 3.1s} 33. Nxg6 {-2.10/18 3.1s}
fxg6 {+2.32/17 3.0s} 34. N@e7+ {-2.69/22 3.1s} Kh8 {+2.58/20 3.1s}
35. Nxd5 {-2.02/21 3.1s} Nxg2 {+2.19/18 3.1s} 36. B@e5 {-1.74/19 3.1s}
B@e3+ {+1.44/19 3.1s} 37. B@f2 {-1.40/21 3.1s} Bxf2+ {+2.34/19 3.1s}
38. Kh1 {-1.83/18 3.1s} R@h7 {+4.02/17 3.1s} 39. Q@e7 {-3.24/16 3.1s}
gxh5 {+4.33/20 3.1s} 40. Rxf2 {-3.69/19 3.1s} Q@e1+ {+4.68/24 3.3s}
41. B@g1 {-4.46/23 3.2s} P@h3 {+6.91/20 3.1s} 42. Bxg7+ {-5.37/22 3.1s}
Rxg7 {+6.02/21 3.3s} 43. Qxg7+ {-6.07/21 3.2s} Kxg7 {+7.27/1 0.015s}
44. R@e7+ {-4.93/18 3.1s} Qxe7 {+6.38/21 3.1s} 45. Nxe7 {-6.39/19 3.2s}
Nxf4 {+6.74/20 3.2s} 46. P@g2 {-4.91/17 3.1s} R@e1 {+6.53/16 3.1s}
47. Q@g3+ {-6.79/18 3.1s} P@g5 {+7.83/17 3.2s} 48. Qxf4 {-7.21/22 3.1s}
Rxf4 {+8.55/21 3.2s} 49. N@f5+ {-7.89/20 3.1s} Kf7 {+9.99/20 3.2s}
50. gxh3 {-8.24/18 3.0s} Rxg1+ {+7.86/16 3.0s} 51. Kxg1 {-7.72/1 0.005s}
Q@e1+ {+9.14/18 2.9s} 52. R@f1 {-9.03/17 2.8s} N@e2+ {+9.40/16 2.8s}
53. Rxe2 {-8.38/15 2.6s} Qxe2 {+11.15/18 3.0s} 54. N@e5+ {-10.33/18 2.9s}
Ke6 {+15.69/15 2.9s} 55. Ng7+ {-14.26/14 2.4s} Kxe7 {+17.03/16 2.7s}
56. Ng6+ {-13.78/15 2.4s} Kf7 {+16.62/15 2.9s} 57. Nxf4 {-15.59/13 2.3s}
R@h1+ {+31.48/15 1.8s} 58. Kxh1 {-30.19/1 0.003s} Qxf1+ {+29.47/11 0.77s}
59. R@g1 {-35.19/1 0.001s} N@f2# {+M1/9 0.49s, Black mates} 0-1

[Event "With-Q-800sim"]
[Site "?"]
[Date "2019.05.03"]
[Round "5"]
[White "CrazyAra-Dev-0.4.1-No-Q-800sim"]
[Black "CrazyAra-Dev-0.4.1-With-Q-800sim"]
[Result "1-0"]
[PlyCount "93"]
[TimeControl "40/1200"]
[Variant "crazyhouse"]

1. e4 {book} e5 {book} 2. Nf3 {book} Nc6 {book} 3. Bc4 {book}
Be7 {-0.35/20 2.5s} 4. d4 {+0.90/20 2.5s} exd4 {-0.80/22 2.7s}
5. Nxd4 {+0.78/21 2.7s} Nxd4 {-0.64/20 2.6s} 6. Qxd4 {+0.58/20 2.7s}
Bf6 {-0.23/22 2.8s} 7. e5 {+0.35/22 2.8s} N@c6 {-0.51/19 2.7s}
8. Qe3 {+0.77/18 2.7s} Nxe5 {-0.37/20 2.8s} 9. P@f4 {+0.56/20 2.7s}
d6 {-0.20/17 2.7s} 10. fxe5 {+0.20/16 2.7s} dxe5 {-0.30/19 2.8s}
11. N@d5 {+0.39/19 2.7s} P@e6 {+0.37/19 2.8s} 12. Nxf6+ {-0.38/17 2.8s}
Nxf6 {+0.25/20 2.7s} 13. B@g5 {+0.30/17 2.8s} N@g4 {-0.20/16 2.7s}
14. Qe2 {+0.79/21 2.7s} h6 {-0.33/21 2.7s} 15. Bxf6 {+0.57/23 2.9s}
Nxf6 {-0.62/23 2.8s} 16. Qxe5 {+0.63/21 2.8s} B@d4 {-0.11/22 2.9s}
17. Qe2 {+0.24/19 2.9s} P@e4 {+0.20/18 2.7s} 18. O-O {-0.12/18 2.7s}
O-O {+0.46/18 2.7s} 19. P@g5 {-0.21/18 2.8s} hxg5 {+0.15/18 2.9s}
20. Bxg5 {-0.05/17 2.9s} P@h6 {+0.33/19 2.9s} 21. Bxf6 {-0.27/19 2.9s}
Bxf6 {+0.26/15 2.9s} 22. N@h5 {+0.09/17 2.8s} B@d5 {+0.16/17 2.9s}
23. N@g4 {+1.09/18 2.9s} P@e7 {-0.87/18 2.8s} 24. P@e5 {+1.53/21 2.9s}
Bxe5 {-0.62/24 3.0s} 25. Nxe5 {+0.93/24 3.0s} P@f3 {-0.62/23 3.0s}
26. gxf3 {+0.85/22 3.0s} exf3 {-1.33/25 3.1s} 27. Nxf3 {+1.01/24 3.2s}
Bxc4 {-1.08/20 2.9s} 28. Qxc4 {+1.01/21 2.9s} P@g6 {-0.24/21 3.0s}
29. Nxg7 {+0.67/21 3.1s} B@d5 {-0.04/20 3.0s} 30. Qxd5 {+0.93/19 3.0s}
exd5 {-0.42/20 3.0s} 31. P@g2 {+0.56/19 3.0s} Kxg7 {-0.47/18 3.0s}
32. B@c3+ {+0.62/17 3.0s} f6 {-0.39/16 3.0s} 33. B@e3 {+1.36/15 3.0s}
N@g4 {-1.54/19 3.0s} 34. Nbd2 {+1.73/17 3.1s} Nxe3 {-2.34/20 3.1s}
35. fxe3 {+2.50/20 3.1s} B@h3 {-2.64/20 3.1s} 36. Rf2 {+3.63/20 3.1s}
Bxg2 {-4.19/19 3.0s} 37. Rxg2 {+4.20/21 3.1s} P@g4 {-3.66/21 3.0s}
38. Nh4 {+3.83/22 3.1s} Q@g5 {-2.94/18 3.0s} 39. Nxg6 {+4.87/20 3.0s}
e5 {-2.59/19 3.0s} 40. B@d3 {+8.31/17 3.0s} e4 {-8.34/17 3.0s}
41. Nf4 {+10.45/19 3.1s} Kg8 {-7.68/15 3.0s} 42. P@g6 {+12.47/14 3.0s}
Bf5 {-11.86/16 2.7s} 43. B@h7+ {+18.08/16 2.3s} Kh8 {-17.81/14 1.3s}
44. P@g7+ {+33.55/13 1.2s} Kxg7 {-12.25/1 0.014s} 45. N@e6+ {+28.74/11 0.96s}
Bxe6 {-28.29/10 0.87s} 46. Nxe6+ {+32.32/11 0.75s} Kh8 {-30.86/1 0.003s}
47. P@g7# {+M1/7 0.62s, White mates} 1-0

[Event "With-Q-800sim"]
[Site "?"]
[Date "2019.05.03"]
[Round "6"]
[White "CrazyAra-Dev-0.4.1-With-Q-800sim"]
[Black "CrazyAra-Dev-0.4.1-No-Q-800sim"]
[Result "1-0"]
[PlyCount "97"]
[TimeControl "40/1200"]
[Variant "crazyhouse"]

1. e4 {book} e5 {book} 2. Nf3 {book} Nc6 {book} 3. Bc4 {book}
Be7 {-0.36/19 2.4s} 4. d4 {+0.92/20 2.5s} exd4 {-0.82/22 2.7s}
5. Nxd4 {+0.79/21 2.7s} Nxd4 {-0.61/20 2.6s} 6. Qxd4 {+0.59/20 2.7s}
Bf6 {-0.23/22 2.7s} 7. e5 {+0.39/22 2.8s} N@c6 {-0.55/19 2.7s}
8. Qe3 {+0.76/19 2.7s} Nxe5 {-0.34/20 2.8s} 9. P@f4 {+0.58/19 2.7s}
d6 {-0.20/17 2.8s} 10. fxe5 {+0.24/16 2.7s} dxe5 {-0.27/19 2.7s}
11. Qb3 {+1.76/18 2.7s} P@e6 {-1.85/17 2.7s} 12. Nc3 {+2.30/20 2.7s}
P@d5 {-2.24/18 2.7s} 13. Bb5+ {+2.52/20 2.6s} P@c6 {-2.00/19 2.7s}
14. Be2 {+2.03/17 2.7s} Ne7 {-1.85/16 2.5s} 15. N@h5 {+1.81/15 2.6s}
Nf5 {-1.48/16 2.6s} 16. O-O {+1.68/14 2.6s} Rg8 {-1.05/14 2.6s}
17. N@g4 {+1.48/16 2.5s} Nd4 {-1.21/15 2.6s} 18. Bh6 {+2.46/20 2.7s}
Nxb3 {-2.32/18 2.6s} 19. axb3 {+1.49/24 3.0s} Q@g6 {-0.97/24 2.9s}
20. Nhxf6+ {+1.25/23 2.8s} gxf6 {-1.36/22 2.8s} 21. B@h5 {+2.55/26 3.0s}
Qxc2 {-1.33/26 3.0s} 22. N@g7+ {+1.63/24 2.8s} Ke7 {-1.29/23 2.9s}
23. Nxf6 {+1.13/28 2.9s} Kxf6 {-1.06/27 3.0s} 24. f4 {+1.97/21 2.8s}
exf4 {-1.11/21 2.9s} 25. Rxf4+ {+1.03/25 3.0s} P@f5 {-0.76/24 2.9s}
26. P@g5+ {+0.74/19 2.8s} Ke7 {-0.85/22 2.8s} 27. P@f6+ {+0.58/29 2.9s}
Kd6 {-0.57/28 2.8s} 28. Bxf7 {+0.65/23 2.8s} e5 {+0.37/26 2.8s}
29. P@c5+ {+1.14/32 2.8s} Kxc5 {-1.56/35 2.7s} 30. Nxf5 {+2.19/31 2.7s}
Bxf5 {-1.04/32 2.7s} 31. b4+ {+2.14/34 2.9s} Kd6 {-1.74/34 2.9s}
32. P@c5+ {+0.57/27 2.9s} Kd7 {+1.74/1 0.014s} 33. Rxf5 {+0.53/27 3.0s}
Qxf5 {-1.35/27 2.8s} 34. B@e6+ {+2.98/29 2.6s} Qxe6 {-1.67/1 0.002s}
35. Bxe6+ {+4.41/31 2.7s} Kxe6 {-3.26/26 2.7s} 36. Bg4+ {+3.27/25 2.5s}
P@f5 {-3.22/23 2.5s} 37. Bxf5+ {+3.96/24 2.6s} Kxf5 {-4.59/24 2.4s}
38. P@g4+ {+4.64/22 2.4s} Ke6 {-3.37/20 2.4s} 39. Q@f5+ {+4.18/22 2.4s}
Kf7 {-3.45/1 0.003s} 40. Qxh7+ {+4.74/18 2.4s} N@g7 {-3.97/26 2.3s}
41. P@g6+ {+5.83/29 2.3s} Ke6 {-5.73/28 2.5s} 42. Qxg8+ {+11.65/25 1.7s}
Kd7 {-6.19/21 1.9s} 43. R@f7+ {+8.42/20 2.3s} P@e7 {-9.98/22 1.9s}
44. Qxd8+ {+14.17/17 1.5s} Rxd8 {-10.87/16 1.8s} 45. Rxe7+ {+12.25/15 1.7s}
Kc8 {-12.21/1 0.002s} 46. Rxc7+ {+18.44/13 1.2s} Kxc7 {-19.02/12 1.2s}
47. P@d6+ {+22.46/11 1.3s} Kd7 {-23.98/10 1.2s} 48. Q@e7+ {+29.24/10 0.69s}
Kc8 {-36.16/1 0.002s} 49. Qc7# {+M1/9 0.50s, White mates} 1-0

[Event "With-Q-800sim"]
[Site "?"]
[Date "2019.05.03"]
[Round "6"]
[White "CrazyAra-Dev-0.4.1-No-Q-800sim"]
[Black "CrazyAra-Dev-0.4.1-With-Q-800sim"]
[Result "1-0"]
[PlyCount "73"]
[TimeControl "40/1200"]
[Variant "crazyhouse"]

1. e4 {book} e5 {book} 2. Nf3 {book} Nc6 {book} 3. Bc4 {book} Bc5 {book}
4. O-O {+0.93/22 2.4s} Nf6 {-0.93/21 2.5s} 5. d3 {+0.89/25 2.6s}
O-O {-0.69/22 2.6s} 6. Bg5 {+0.49/21 2.4s} Be7 {+0.22/21 2.5s}
7. c3 {-0.01/21 2.5s} d6 {+0.02/22 2.6s} 8. Nbd2 {+0.02/19 2.4s}
Na5 {+0.30/18 2.4s} 9. Bb5 {-0.01/23 2.6s} c6 {+0.01/19 2.6s}
10. Ba4 {0.00/20 2.6s} b5 {0.00/18 2.5s} 11. Bc2 {-0.13/20 2.7s}
Nb7 {+0.33/18 2.6s} 12. d4 {-0.30/17 2.6s} exd4 {-0.04/20 2.7s}
13. Nxd4 {+0.99/21 2.8s} P@h3 {-0.83/19 2.8s} 14. gxh3 {+0.93/18 2.8s}
Bxh3 {-0.95/18 2.8s} 15. Nxc6 {+1.09/20 3.0s} Bxf1 {-0.65/19 2.8s}
16. Qxf1 {+0.75/18 2.9s} R@g4+ {-0.47/17 2.8s} 17. P@g3 {+0.68/21 3.0s}
Rxg5 {-0.63/20 2.9s} 18. Nxd8 {+0.46/16 2.8s} Raxd8 {-0.42/18 2.9s}
19. B@h4 {+0.49/20 2.9s} Rg6 {-0.25/18 2.9s} 20. P@f5 {+0.15/17 2.8s}
B@g4 {+0.51/16 2.9s} 21. fxg6 {-0.19/20 2.9s} hxg6 {+0.12/20 2.9s}
22. P@g2 {+0.11/19 2.9s} P@e2 {-0.25/20 2.9s} 23. Qe1 {+0.33/23 3.0s}
Nc5 {-0.28/22 3.0s} 24. R@f4 {+0.65/21 2.9s} P@h3 {+0.12/21 2.9s}
25. gxh3 {-0.39/20 3.0s} Bxh3 {+0.65/19 3.0s} 26. Qxe2 {-0.53/18 2.9s}
P@g2 {+0.64/18 3.0s} 27. P@h6 {+1.04/22 3.1s} gxh6 {-1.41/22 3.0s}
28. P@g7 {+1.45/20 2.9s} Kh7 {-1.24/19 2.9s} 29. Bxf6 {+1.73/24 3.1s}
Bxf6 {-1.92/21 3.0s} 30. Rxf6 {+2.09/18 2.9s} B@e5 {-0.97/16 2.9s}
31. gxf8=N+ {+2.57/23 2.9s} Rxf8 {-3.61/23 2.9s} 32. R@h4 {+3.88/21 2.9s}
N@g5 {-3.51/20 2.8s} 33. Rxh6+ {+6.55/22 2.5s} Kxh6 {-5.85/21 2.7s}
34. Qh5+ {+15.04/19 1.6s} Kg7 {-11.91/18 1.4s} 35. B@h6+ {+23.42/18 1.2s}
Kxf6 {-23.35/14 0.76s} 36. Qxg5+ {+21.55/13 0.92s} Ke6 {-13.77/1 0.015s}
37. Q@e7# {+M1/13 0.52s, White mates} 1-0

[Event "With-Q-800sim"]
[Site "?"]
[Date "2019.05.03"]
[Round "7"]
[White "CrazyAra-Dev-0.4.1-With-Q-800sim"]
[Black "CrazyAra-Dev-0.4.1-No-Q-800sim"]
[Result "0-1"]
[PlyCount "82"]
[TimeControl "40/1200"]
[Variant "crazyhouse"]

1. e4 {book} e5 {book} 2. Nf3 {book} Nc6 {book} 3. Bc4 {book} Bc5 {book}
4. O-O {+0.95/22 2.4s} Nf6 {-0.92/21 2.5s} 5. Nc3 {+1.09/23 2.6s}
O-O {-1.03/23 2.7s} 6. d3 {+0.98/21 2.6s} d6 {-1.16/20 2.5s}
7. Bg5 {+1.21/24 2.6s} h6 {-1.21/24 2.6s} 8. Bxf6 {+1.33/23 2.7s}
Qxf6 {-1.36/18 2.6s} 9. Nd5 {+1.41/19 2.6s} Qd8 {-1.44/18 2.7s}
10. Qd2 {+1.97/15 2.5s} Kh7 {-1.35/14 2.6s} 11. N@g5+ {+1.01/17 2.6s}
Kh8 {-0.41/17 2.7s} 12. c3 {+0.81/16 2.6s} hxg5 {+0.77/20 2.7s}
13. Nxg5 {-0.33/28 2.8s} B@f4 {+0.10/21 2.8s} 14. P@e7 {+0.05/25 2.8s}
Nxe7 {-0.33/29 2.9s} 15. Nxe7 {+0.10/30 3.0s} Bxg5 {-0.09/25 2.9s}
16. N@g6+ {+0.11/26 2.9s} fxg6 {+0.12/29 3.0s} 17. Nxg6+ {-0.23/25 3.0s}
Kh7 {+1.58/1 0.013s} 18. Nxf8+ {-0.16/21 2.8s} Qxf8 {+0.15/22 2.8s}
19. Qxg5 {+0.25/28 2.9s} N@h3+ {-0.23/29 2.9s} 20. Kh1 {-0.47/18 2.7s}
Nxg5 {+0.77/16 2.7s} 21. R@h5+ {-1.35/17 2.7s} Kg6 {+2.28/17 2.5s}
22. Rxg5+ {-1.72/17 2.4s} Kxg5 {+2.04/15 2.3s} 23. P@f5 {-0.42/15 2.7s}
N@h3 {+3.05/16 2.7s} 24. N@f3+ {-1.71/18 2.6s} Kh6 {+2.59/20 2.7s}
25. B@g4 {-1.72/19 2.7s} N@g5 {+1.05/21 2.8s} 26. Bxh3 {-0.40/20 2.7s}
Nxh3 {+0.36/22 2.8s} 27. N@g4+ {-0.19/18 2.7s} Kh5 {+0.28/20 2.8s}
28. d4 {+0.02/18 2.9s} Q@f4 {+4.09/17 2.8s} 29. Rg1 {-3.15/17 2.7s}
Qxg4 {+5.41/18 2.9s} 30. Raf1 {-4.83/19 2.7s} Nxg1 {+5.34/18 2.7s}
31. Rxg1 {-5.10/17 2.7s} N@h3 {+7.70/19 2.6s} 32. N@d3 {-6.73/20 2.6s}
Nxg1 {+8.26/19 2.8s} 33. Nxg1 {-7.38/18 2.8s} Qxg2+ {+10.04/21 2.6s}
34. Kxg2 {-7.55/1 0.006s} N@h4+ {+9.36/19 2.4s} 35. Kf1 {-8.53/19 2.4s}
R@d1+ {+9.07/23 2.9s} 36. Ke2 {-13.66/16 2.1s} R@d2+ {+17.35/15 1.8s}
37. Ke3 {-16.34/1 0.004s} P@f4+ {+24.97/20 1.4s} 38. Nxf4+ {-21.33/1 0.003s}
exf4+ {+25.65/11 1.2s} 39. Kxf4 {-24.55/1 0.003s} B@g5+ {+30.06/13 0.87s}
40. Kg3 {-27.83/1 0.002s} R@g2+ {+36.23/5 0.71s} 41. Kh3 {-39.31/1 0.003s}
P@g4# {+M1/3 0.47s, Black mates} 0-1

[Event "With-Q-800sim"]
[Site "?"]
[Date "2019.05.03"]
[Round "7"]
[White "CrazyAra-Dev-0.4.1-No-Q-800sim"]
[Black "CrazyAra-Dev-0.4.1-With-Q-800sim"]
[Result "1-0"]
[PlyCount "77"]
[TimeControl "40/1200"]
[Variant "crazyhouse"]

1. d4 {book} d5 {-0.40/15 2.2s} 2. Bf4 {+0.71/18 2.3s} Bf5 {-0.56/19 2.5s}
3. e3 {+0.67/20 2.5s} e6 {-0.65/18 2.5s} 4. Bd3 {+0.78/17 2.5s}
Bg6 {-0.54/19 2.6s} 5. Ne2 {+0.71/20 2.6s} Bd6 {-0.66/23 2.5s}
6. O-O {+0.55/22 2.5s} Ne7 {-0.56/22 2.6s} 7. Nbc3 {+0.53/23 2.5s}
O-O {-0.59/22 2.5s} 8. Bxd6 {+1.03/20 2.5s} cxd6 {-0.84/21 2.6s}
9. Nf4 {+0.93/20 2.6s} Nbc6 {-1.03/19 2.5s} 10. B@h4 {+1.29/18 2.6s}
Qd7 {-1.19/18 2.6s} 11. Ncxd5 {+3.16/22 2.7s} Nxd5 {-2.15/24 2.9s}
12. Nxd5 {+2.17/25 3.0s} exd5 {-2.19/23 2.8s} 13. P@f6 {+2.53/22 2.8s}
gxf6 {-1.83/25 3.0s} 14. Bxf6 {+1.90/24 3.0s} P@g7 {-1.84/21 2.9s}
15. Bxg7 {+1.83/20 2.8s} Kxg7 {-1.83/23 2.9s} 16. P@g5 {+1.97/22 2.9s}
f6 {-1.56/19 2.8s} 17. Bxg6 {+1.87/19 2.8s} hxg6 {-2.07/22 2.9s}
18. B@h6+ {+2.22/21 2.9s} Kh7 {-2.60/20 2.8s} 19. Bxf8 {+2.73/20 2.8s}
Rxf8 {-2.97/21 2.8s} 20. R@h6+ {+3.48/22 2.8s} Kg7 {-2.82/18 2.7s}
21. Rxg6+ {+2.88/17 2.6s} Kxg6 {-2.14/20 2.8s} 22. N@f4+ {+2.47/20 2.7s}
Kg7 {-1.92/18 2.6s} 23. Qh5 {+1.80/17 2.7s} B@e4 {-2.48/25 2.6s}
24. P@e6 {+4.71/24 2.6s} N@e2+ {-3.45/24 2.6s} 25. Kh1 {+4.07/18 2.6s}
R@h7 {-2.48/17 2.3s} 26. Qxh7+ {+5.19/21 2.6s} Kxh7 {-4.83/20 2.5s}
27. exd7 {+5.12/19 2.5s} Q@h4 {-1.75/18 2.6s} 28. P@g6+ {+6.05/18 2.7s}
Bxg6 {-7.05/16 2.6s} 29. R@h6+ {+7.26/16 2.6s} Qxh6 {-7.10/16 2.5s}
30. gxh6 {+7.27/14 2.5s} Kxh6 {-4.50/17 2.7s} 31. Q@h3+ {+6.43/16 2.7s}
P@h5 {-4.49/17 2.6s} 32. Nxg6 {+4.61/17 2.6s} N@e4 {-3.67/20 2.9s}
33. Qxh5+ {+4.79/19 2.8s} Kxh5 {-4.61/18 2.7s} 34. Q@h7+ {+5.27/17 2.7s}
R@h6 {-6.04/20 2.5s} 35. Nf4+ {+9.38/20 2.5s} Nxf4 {-7.32/19 2.5s}
36. Qf5+ {+17.77/15 1.7s} Q@g5 {-16.27/8 0.91s} 37. B@g4+ {+26.84/15 0.84s}
Kh4 {-4.55/1 0.014s} 38. P@g3+ {+27.11/3 0.61s} Nxg3+ {-6.16/1 0.015s}
39. fxg3# {+M1/4 0.42s, White mates} 1-0

[Event "With-Q-800sim"]
[Site "?"]
[Date "2019.05.03"]
[Round "8"]
[White "CrazyAra-Dev-0.4.1-With-Q-800sim"]
[Black "CrazyAra-Dev-0.4.1-No-Q-800sim"]
[Result "1-0"]
[PlyCount "67"]
[TimeControl "40/1200"]
[Variant "crazyhouse"]

1. d4 {book} d5 {-0.42/16 2.3s} 2. Bf4 {+0.71/18 2.4s} Bf5 {-0.57/20 2.4s}
3. e3 {+0.68/19 2.6s} e6 {-0.64/18 2.4s} 4. Bd3 {+0.76/17 2.5s}
Bg6 {-0.54/19 2.5s} 5. Ne2 {+0.67/20 2.6s} Bd6 {-0.63/23 2.5s}
6. O-O {+0.56/22 2.5s} Ne7 {-0.61/25 2.6s} 7. Nbc3 {+0.54/22 2.5s}
O-O {-0.61/22 2.5s} 8. Bxd6 {+1.07/21 2.5s} cxd6 {-0.83/20 2.6s}
9. Nf4 {+0.94/20 2.5s} Nbc6 {-1.05/20 2.5s} 10. B@h4 {+1.28/18 2.6s}
Qd7 {-1.12/16 2.6s} 11. Ncxd5 {+3.38/19 2.7s} Nxd5 {-2.12/24 2.9s}
12. Nxd5 {+2.19/25 3.0s} exd5 {-2.16/22 2.8s} 13. P@f6 {+2.52/22 2.8s}
gxf6 {-1.83/25 3.0s} 14. Bxf6 {+1.87/24 3.0s} P@g7 {-1.84/21 2.8s}
15. Bxg7 {+1.83/20 2.9s} Kxg7 {-1.84/23 2.9s} 16. P@g5 {+1.95/22 2.9s}
f6 {-1.59/20 2.7s} 17. Bxg6 {+1.87/19 2.8s} hxg6 {-2.08/22 2.8s}
18. B@h6+ {+2.23/21 2.9s} Kg8 {-1.55/21 2.7s} 19. Bxf8 {+1.56/23 2.9s}
Rxf8 {-1.16/25 2.9s} 20. gxf6 {+1.51/24 2.9s} Rxf6 {-1.32/23 2.9s}
21. P@g5 {+1.66/23 2.9s} Rf8 {-1.52/21 3.0s} 22. N@f6+ {+1.42/23 3.0s}
Rxf6 {-1.45/19 2.9s} 23. gxf6 {+1.54/18 2.9s} N@h5 {-0.99/19 2.9s}
24. R@a8+ {+0.35/18 2.9s} B@e8 {-1.40/21 2.7s} 25. P@e6 {+7.31/21 2.3s}
N@h3+ {-6.15/21 2.5s} 26. gxh3 {+7.31/28 2.8s} Qxe6 {-6.98/23 2.7s}
27. N@g5 {+9.98/21 2.6s} Qxf6 {-10.18/20 2.7s} 28. Rxe8+ {+10.87/20 2.4s}
B@f8 {-11.24/19 2.4s} 29. B@e6+ {+14.20/18 2.0s} P@f7 {-12.84/18 1.7s}
30. Bxf7+ {+14.97/17 2.1s} Qxf7 {-14.57/16 2.0s} 31. Nxf7 {+15.20/15 2.2s}
Kxf7 {-16.22/13 2.2s} 32. Q@e6+ {+22.97/13 1.6s} Kg7 {-15.56/1 0.015s}
33. R@g8+ {+32.45/11 1.5s} Kh6 {-28.91/10 0.86s}
34. Qxg6# {+M1/10 0.79s, White mates} 1-0

[Event "With-Q-800sim"]
[Site "?"]
[Date "2019.05.03"]
[Round "8"]
[White "CrazyAra-Dev-0.4.1-No-Q-800sim"]
[Black "CrazyAra-Dev-0.4.1-With-Q-800sim"]
[Result "1-0"]
[PlyCount "81"]
[TimeControl "40/1200"]
[Variant "crazyhouse"]

1. d4 {book} d5 {book} 2. Bf4 {+0.68/18 2.4s} Bf5 {-0.50/18 2.4s}
3. e3 {+0.66/20 2.6s} e6 {-0.60/19 2.6s} 4. Bd3 {+0.75/18 2.5s}
Bg6 {-0.51/17 2.5s} 5. Ne2 {+0.79/21 2.5s} Bd6 {-0.68/23 2.6s}
6. O-O {+0.59/21 2.5s} Ne7 {-0.48/24 2.5s} 7. Nbc3 {+0.61/24 2.6s}
O-O {-0.55/23 2.6s} 8. Bxd6 {+1.11/21 2.5s} cxd6 {-0.95/21 2.6s}
9. Nf4 {+0.96/20 2.6s} Nbc6 {-0.94/23 2.6s} 10. B@h4 {+1.18/18 2.6s}
Qd7 {-0.96/17 2.6s} 11. Ncxd5 {+2.97/24 2.8s} Nxd5 {-2.11/24 2.9s}
12. Nxd5 {+2.19/25 3.0s} exd5 {-2.21/22 2.9s} 13. P@f6 {+2.53/22 2.8s}
gxf6 {-1.83/24 3.0s} 14. Bxf6 {+1.87/25 3.0s} P@g7 {-1.85/21 2.8s}
15. Bxg7 {+1.84/20 2.8s} Kxg7 {-1.84/23 2.9s} 16. P@g5 {+1.95/22 3.0s}
f6 {-1.58/19 2.8s} 17. Bxg6 {+1.87/19 2.8s} hxg6 {-2.10/22 2.9s}
18. B@h6+ {+2.21/21 2.9s} Kf7 {-2.19/20 2.8s} 19. Bxf8 {+2.94/22 2.9s}
Rxf8 {-3.42/21 2.9s} 20. R@h7+ {+4.66/23 2.9s} B@g7 {-4.37/20 2.8s}
21. P@h6 {+5.10/18 2.9s} B@h8 {-5.29/21 2.9s} 22. hxg7 {+5.27/24 2.9s}
Bxg7 {-5.20/23 2.9s} 23. gxf6 {+5.94/23 2.9s} Kxf6 {-5.52/23 2.9s}
24. B@h4+ {+6.46/22 2.9s} P@g5 {-6.08/19 2.8s} 25. Bxg5+ {+5.83/19 2.8s}
Kxg5 {-5.95/20 2.9s} 26. f4+ {+6.27/21 2.9s} Kf5 {-5.04/17 2.8s}
27. N@g5 {+4.98/16 2.8s} B@h6 {-3.42/18 2.7s} 28. P@e5 {+4.92/19 2.7s}
P@h5 {-4.33/14 2.2s} 29. P@h3 {+7.81/18 2.4s} Bxg5 {-7.18/14 2.1s}
30. fxg5+ {+8.42/17 2.4s} Ke6 {-7.97/17 2.4s} 31. Rxf8 {+9.61/15 2.4s}
B@f7 {-5.88/20 2.7s} 32. Rxg7 {+5.91/22 2.9s} B@f2+ {-5.30/24 2.8s}
33. Kxf2 {+5.64/22 2.8s} N@e4+ {-5.63/27 2.9s} 34. Kg1 {+5.66/26 2.9s}
Nxe5 {-4.25/25 2.7s} 35. B@g3 {+9.08/21 2.7s} N@f5 {-7.54/16 2.6s}
36. dxe5 {+10.23/16 2.5s} dxe5 {-9.08/19 2.3s} 37. Rgxf7 {+14.10/21 2.4s}
Nfxg3 {-11.33/21 2.3s} 38. N@g7+ {+25.50/15 1.5s} Kd6 {-22.94/1 0.003s}
39. Rxd7+ {+24.59/13 1.3s} Kxd7 {-24.97/12 1.0s} 40. Q@e6+ {+28.58/11 0.88s}
Kc7 {-13.97/1 0.015s} 41. R@c8# {+M1/9 0.68s, White mates} 1-0

[Event "With-Q-800sim"]
[Site "?"]
[Date "2019.05.03"]
[Round "9"]
[White "CrazyAra-Dev-0.4.1-With-Q-800sim"]
[Black "CrazyAra-Dev-0.4.1-No-Q-800sim"]
[Result "1-0"]
[PlyCount "73"]
[TimeControl "40/1200"]
[Variant "crazyhouse"]

1. d4 {book} d5 {book} 2. Bf4 {+0.71/18 2.3s} Bf5 {-0.55/19 2.4s}
3. e3 {+0.67/20 2.5s} e6 {-0.59/19 2.6s} 4. Bd3 {+0.76/18 2.5s}
Bg6 {-0.52/17 2.4s} 5. Ne2 {+0.72/20 2.5s} Bd6 {-0.73/26 2.6s}
6. O-O {+0.58/22 2.5s} Ne7 {-0.53/23 2.5s} 7. Nbc3 {+0.55/23 2.5s}
O-O {-0.64/23 2.6s} 8. Bxd6 {+1.07/18 2.4s} cxd6 {-0.91/18 2.5s}
9. Nf4 {+0.93/19 2.6s} Nbc6 {-0.96/19 2.6s} 10. B@h4 {+1.22/18 2.5s}
Qd7 {-0.76/17 2.6s} 11. Ncxd5 {+3.33/18 2.6s} Nxd5 {-2.18/24 2.9s}
12. Nxd5 {+2.17/25 2.9s} exd5 {-2.22/23 2.8s} 13. P@f6 {+2.52/22 2.8s}
gxf6 {-1.87/25 3.0s} 14. Bxf6 {+1.87/24 3.0s} P@g7 {-1.84/21 2.8s}
15. Bxg7 {+1.81/20 2.8s} Kxg7 {-1.84/23 2.9s} 16. P@g5 {+1.99/22 2.9s}
f6 {-1.59/19 2.8s} 17. Bxg6 {+1.86/19 2.8s} hxg6 {-2.08/22 2.9s}
18. B@h6+ {+2.24/21 2.8s} Kf7 {-2.08/19 2.8s} 19. Bxf8 {+2.86/22 2.8s}
Rxf8 {-3.40/22 2.9s} 20. R@h7+ {+4.74/26 2.9s} B@g7 {-4.41/22 2.9s}
21. P@h6 {+5.33/22 2.9s} B@h8 {-5.41/25 2.8s} 22. hxg7 {+5.11/26 3.0s}
Bxg7 {-5.21/23 2.9s} 23. gxf6 {+5.95/23 2.8s} Kxf6 {-5.61/23 2.8s}
24. B@h4+ {+6.49/22 2.9s} P@g5 {-5.73/19 2.9s} 25. Bxg5+ {+5.84/19 2.9s}
Kxg5 {-5.95/19 2.9s} 26. f4+ {+6.27/20 2.9s} Kf6 {-7.05/18 2.8s}
27. P@e5+ {+7.49/19 2.9s} Kf7 {-6.70/20 2.9s} 28. P@f6 {+7.70/19 3.0s}
B@h6 {-7.41/18 2.8s} 29. fxg7 {+7.71/20 2.9s} Bxg7 {-8.62/18 3.0s}
30. N@g5+ {+9.49/18 3.0s} Ke8 {-8.45/17 2.9s} 31. B@e6 {+9.35/16 3.0s}
Qe7 {-9.07/15 2.9s} 32. exd6 {+11.17/16 3.0s} Qxd6 {-10.91/15 2.9s}
33. Rxg7 {+11.43/14 2.9s} B@f6 {-12.27/15 2.9s} 34. P@d7+ {+13.13/15 2.7s}
Kd8 {-13.07/15 2.5s} 35. Nf7+ {+15.40/15 2.5s} Rxf7 {-17.11/18 1.9s}
36. Rxf7 {+20.01/19 1.6s} Qxe6 {-27.27/16 1.6s}
37. R@c8# {+M1/9 0.57s, White mates} 1-0

[Event "With-Q-800sim"]
[Site "?"]
[Date "2019.05.03"]
[Round "9"]
[White "CrazyAra-Dev-0.4.1-No-Q-800sim"]
[Black "CrazyAra-Dev-0.4.1-With-Q-800sim"]
[Result "1-0"]
[PlyCount "109"]
[TimeControl "40/1200"]
[Variant "crazyhouse"]

1. d4 {book} d5 {book} 2. Nf3 {book} Bf5 {book} 3. Bf4 {-0.39/18 2.4s}
e6 {+0.50/23 2.5s} 4. e3 {-0.49/23 2.4s} Bd6 {+0.52/23 2.6s}
5. Ne5 {-0.54/22 2.4s} Ne7 {+0.70/22 2.6s} 6. Bd3 {-0.59/24 2.6s}
O-O {+0.48/23 2.7s} 7. O-O {-0.67/23 2.5s} Nbc6 {+0.83/23 2.6s}
8. Nc3 {-0.64/23 2.7s} f6 {+0.76/23 2.7s} 9. Nxc6 {-0.70/23 2.6s}
bxc6 {+0.68/20 2.6s} 10. Bxd6 {-0.71/22 2.6s} cxd6 {+0.67/20 2.7s}
11. Bxf5 {-0.35/17 2.6s} Nxf5 {+0.38/17 2.6s} 12. B@h3 {-0.45/17 2.6s}
B@g6 {+0.62/17 2.6s} 13. N@f4 {-0.71/17 2.6s} B@f7 {+0.67/16 2.6s}
14. B@g4 {-0.87/16 2.6s} N@g5 {+1.68/15 2.6s} 15. Kh1 {-1.35/14 2.6s}
Qe7 {+1.99/14 2.6s} 16. Qe2 {-1.70/16 2.5s} Nxh3 {+1.79/15 2.6s}
17. Bxh3 {-1.60/15 2.6s} B@h6 {+1.88/15 2.6s} 18. N@d3 {-1.23/15 2.7s}
Rab8 {+1.43/15 2.6s} 19. Rab1 {-1.35/14 2.6s} e5 {+1.16/14 2.7s}
20. Nxg6 {-1.24/22 2.9s} Bxg6 {+1.73/17 2.9s} 21. B@g4 {-1.58/20 2.8s}
Nh4 {+2.28/16 2.8s} 22. dxe5 {-2.29/15 2.9s} fxe5 {+2.03/18 3.0s}
23. f4 {-0.92/16 2.8s} P@f5 {+0.84/19 3.0s} 24. P@g5 {-0.32/18 3.0s}
fxg4 {+0.48/18 3.1s} 25. Qxg4 {-0.36/16 3.0s} Nxg2 {+0.73/16 2.9s}
26. gxh6 {-0.36/21 3.1s} B@f5 {+0.49/20 3.2s} 27. Qxg2 {-0.51/19 3.1s}
Bxh3 {+0.66/17 3.0s} 28. Qxh3 {-0.54/21 3.1s} B@e6 {+0.74/20 3.1s}
29. P@g4 {-0.22/15 3.0s} gxh6 {-0.02/14 3.0s} 30. B@h4 {+0.18/22 3.1s}
P@g2+ {+0.53/21 3.1s} 31. Kxg2 {+0.69/23 3.2s} P@g5 {-0.46/22 3.1s}
32. fxg5 {+0.65/22 3.2s} hxg5 {-0.40/21 3.1s} 33. P@f6 {+1.15/21 3.3s}
Rxf6 {-1.23/20 3.2s} 34. Bxg5 {+1.35/19 3.2s} P@g7 {-0.74/18 3.1s}
35. P@f5 {+0.91/18 3.1s} P@f3+ {+0.51/17 3.1s} 36. Rxf3 {+0.33/21 3.3s}
e4 {-0.41/22 3.2s} 37. Rf2 {+1.21/21 3.2s} Bexf5 {-1.08/20 3.2s}
38. gxf5 {+1.64/22 3.3s} Bxf5 {-1.42/23 3.3s} 39. Rxf5 {+1.72/22 3.2s}
P@f3+ {-1.69/21 3.2s} 40. Kf2 {+3.81/21 3.1s} Rxf5 {-2.98/20 3.1s}
41. Bxe7 {+3.16/20 3.2s} R@g2+ {-2.65/20 3.1s} 42. Ke1 {+1.51/20 3.1s}
exd3 {-1.53/20 2.9s} 43. B@e6+ {+0.82/18 3.1s} N@f7 {+0.23/18 3.0s}
44. P@f2 {+0.11/16 3.1s} dxc2 {+0.61/16 2.9s} 45. Qxh7+ {-0.58/16 3.1s}
Kxh7 {+0.10/1 0.004s} 46. Bxf5+ {-1.15/18 3.2s} P@g6 {+1.52/17 3.1s}
47. Q@h5+ {-1.54/15 3.1s} Q@h6 {-0.04/18 3.1s} 48. Qxh6+ {+5.99/20 2.1s}
Nxh6 {-6.62/19 1.6s} 49. N@f6+ {+8.30/18 2.0s} gxf6 {-7.56/17 1.8s}
50. R@g7+ {+12.50/17 1.3s} Kxg7 {-12.19/15 1.1s} 51. B@f8+ {+14.88/14 1.6s}
Rxf8 {-12.34/13 1.4s} 52. Bxf8+ {+15.29/13 1.1s} Kxf8 {-14.86/12 0.97s}
53. P@e7+ {+22.05/10 1.2s} Kxe7 {-21.55/10 0.93s} 54. Q@d7+ {+34.43/9 0.68s}
Kf8 {-31.40/1 0.002s} 55. R@e8# {+M1/5 0.54s, White mates} 1-0

[Event "With-Q-800sim"]
[Site "?"]
[Date "2019.05.03"]
[Round "10"]
[White "CrazyAra-Dev-0.4.1-With-Q-800sim"]
[Black "CrazyAra-Dev-0.4.1-No-Q-800sim"]
[Result "0-1"]
[PlyCount "100"]
[TimeControl "40/1200"]
[Variant "crazyhouse"]

1. d4 {book} d5 {book} 2. Nf3 {book} Bf5 {book} 3. g3 {+0.24/18 2.3s}
e6 {-0.13/18 2.4s} 4. Bg2 {+0.03/20 2.4s} Bd6 {+0.12/19 2.5s}
5. O-O {-0.18/18 2.4s} Ne7 {+0.39/18 2.4s} 6. h3 {-0.03/22 2.5s}
O-O {+0.06/24 2.6s} 7. Nbd2 {+0.39/23 2.5s} Nbc6 {-0.18/23 2.5s}
8. c4 {+0.24/22 2.6s} f6 {+0.04/21 2.7s} 9. c5 {+0.20/19 2.6s}
Bxg3 {-0.05/17 2.6s} 10. fxg3 {+0.12/20 2.7s} P@e4 {-0.07/20 2.6s}
11. Nh4 {-0.05/16 2.6s} Nxd4 {-0.10/17 2.7s} 12. B@e3 {+0.54/17 2.7s}
Nxe2+ {-0.60/17 2.8s} 13. Qxe2 {+0.54/18 2.8s} d4 {+0.01/18 2.8s}
14. Bh6 {+1.60/17 2.8s} d3 {-0.80/17 2.7s} 15. Qf2 {+0.61/17 2.9s}
P@e2 {-0.03/19 2.8s} 16. Bxg7 {+0.57/18 2.7s} exf1=Q+ {-0.67/18 2.8s}
17. Nxf1 {+1.06/19 2.9s} Kxg7 {-1.18/18 2.8s} 18. P@g5 {+1.85/17 2.8s}
R@e2 {+0.13/22 2.8s} 19. gxf6+ {-0.04/21 2.8s} Rxf6 {0.00/28 2.9s}
20. N@h5+ {-0.10/20 2.8s} Kf7 {+0.31/23 2.9s} 21. Be3 {+0.12/26 2.9s}
Rxf2 {+0.16/20 2.9s} 22. Bxf2 {-0.04/17 2.9s} B@h8 {+0.64/16 2.9s}
23. P@g5 {-0.64/21 3.0s} P@f3 {+1.18/24 3.0s} 24. gxf6 {-0.78/20 2.9s}
fxg2 {+1.23/20 2.9s} 25. Nxg2 {-1.43/28 3.1s} Bxh3 {+2.10/27 3.1s}
26. fxe7 {-2.21/26 3.0s} Qxe7 {+2.61/25 3.0s} 27. N@h6+ {-2.59/25 3.0s}
Ke8 {+1.85/25 3.1s} 28. R@g8+ {-2.71/22 2.9s} B@f8 {+2.97/23 2.9s}
29. P@g7 {-0.47/24 2.9s} Bxg7 {+0.84/25 3.0s} 30. Nxg7+ {-0.56/23 2.9s}
Kd7 {+0.85/23 2.9s} 31. B@a4+ {-0.46/28 3.0s} P@c6 {+0.70/27 3.0s}
32. R@f7 {-0.55/21 2.8s} Qxf7 {+1.18/22 2.9s} 33. Nxf7 {-1.41/24 3.0s}
R@h1+ {+1.00/23 3.0s} 34. Kxh1 {-5.61/1 0.015s} Bxg2+ {+1.11/21 2.9s}
35. Kxg2 {-1.03/20 2.9s} Q@f3+ {+1.43/23 3.0s} 36. Kh3 {-1.34/23 2.9s}
N@f4+ {+1.55/21 2.9s} 37. Kh4 {-1.29/21 2.9s} Be7+ {+2.38/24 3.0s}
38. B@g5 {-2.35/24 2.8s} Ng6+ {+3.00/22 2.8s} 39. Kh3 {-2.37/1 0.012s}
P@g4+ {+2.00/28 3.1s} 40. Kh2 {-2.51/1 0.015s} Qxf2+ {+2.55/22 2.9s}
41. R@g2 {-2.19/22 2.9s} Qxg2+ {+1.63/27 3.0s} 42. Kxg2 {-2.29/1 0.002s}
B@f3+ {+1.64/22 3.0s} 43. Kf2 {-1.61/24 3.1s} R@e2+ {+1.06/23 3.0s}
44. Kg1 {-9.41/1 0.015s} Rg2+ {+1.29/21 3.0s} 45. Kh1 {-4.14/1 0.015s}
Rxb2+ {+3.56/18 2.8s} 46. P@g2 {-5.17/21 2.3s} Bxg2+ {+8.25/16 1.7s}
47. Kg1 {-8.41/17 1.5s} P@h2+ {+9.79/14 2.0s} 48. Nxh2 {-9.72/13 1.5s}
P@f2+ {+14.46/19 0.96s} 49. Kxg2 {-11.63/1 0.002s} P@h3+ {+21.95/10 0.83s}
50. Kf1 {-22.00/9 0.48s} P@g2# {+M1/6 0.45s, Black mates} 0-1

[Event "With-Q-800sim"]
[Site "?"]
[Date "2019.05.03"]
[Round "10"]
[White "CrazyAra-Dev-0.4.1-No-Q-800sim"]
[Black "CrazyAra-Dev-0.4.1-With-Q-800sim"]
[Result "1-0"]
[PlyCount "97"]
[TimeControl "40/1200"]
[Variant "crazyhouse"]

1. e4 {book} e6 {book} 2. d4 {book} d5 {-0.54/19 2.3s} 3. Nc3 {+0.88/15 2.4s}
dxe4 {-0.75/21 2.5s} 4. Nxe4 {+0.75/22 2.5s} Nc6 {-0.47/17 2.5s}
5. Nf3 {+0.74/17 2.5s} Nf6 {-0.56/19 2.6s} 6. Neg5 {+0.71/20 2.6s}
Qd5 {-0.38/20 2.6s} 7. Be2 {+0.80/22 2.5s} P@e4 {-0.66/24 2.7s}
8. O-O {+1.25/23 2.7s} exf3 {-1.05/20 2.7s} 9. Bxf3 {+1.14/19 2.6s}
Qxf3 {-0.37/19 2.7s} 10. Nxf3 {+0.69/16 2.7s} B@h5 {-0.54/15 2.6s}
11. P@e2 {+1.10/15 2.6s} Be7 {-0.59/15 2.6s} 12. c3 {+1.25/15 2.6s}
h6 {-0.46/15 2.6s} 13. Bf4 {+0.78/17 2.7s} Nd5 {+0.46/18 2.7s}
14. Bg3 {-0.53/18 2.7s} N@f4 {+0.87/22 2.7s} 15. P@e4 {-0.50/23 2.8s}
Nxg2 {+0.22/26 3.0s} 16. exd5 {0.00/25 2.9s} exd5 {-0.09/24 2.9s}
17. Kxg2 {+0.21/23 2.9s} P@e4 {-0.05/22 2.9s} 18. N@f4 {+1.09/21 2.8s}
Bcg4 {+0.42/20 2.8s} 19. Nxh5 {+0.33/24 2.8s} Bxh5 {-0.37/25 2.8s}
20. N@f4 {+0.76/22 2.8s} exf3+ {-1.23/23 2.8s} 21. exf3 {+1.48/22 2.9s}
Bxf3+ {-1.64/21 2.9s} 22. Qxf3 {+1.55/20 2.7s} N@g5 {-1.47/19 2.7s}
23. B@g4 {+2.10/17 2.7s} O-O {-0.78/17 2.7s} 24. B@f5 {+1.61/17 2.8s}
P@e4 {-0.24/19 2.8s} 25. Qe3 {+0.95/23 2.9s} P@g6 {-1.08/25 2.9s}
26. h4 {+2.16/20 2.9s} gxf5 {-2.26/21 3.0s} 27. Bxf5 {+2.15/20 3.1s}
B@f3+ {-2.39/17 2.9s} 28. Kh2 {+2.11/18 3.0s} N@d6 {-1.48/20 3.0s}
29. P@g4 {+2.08/23 3.0s} Nxf5 {-1.93/23 3.0s} 30. gxf5 {+2.16/22 3.0s}
B@d6 {-2.27/24 3.0s} 31. hxg5 {+2.75/23 3.0s} Bxf4 {-1.69/21 2.9s}
32. Qxf4 {+2.12/21 3.0s} N@g4+ {-2.12/23 2.9s} 33. Qxg4 {+1.87/20 3.0s}
Bxg4 {-1.54/16 2.9s} 34. N@f4 {+2.65/18 2.9s} Bxf5 {-3.77/20 2.9s}
35. P@f6 {+5.75/19 2.9s} Nxd4 {-3.51/22 3.0s} 36. cxd4 {+6.06/17 3.0s}
P@g2 {-3.82/21 3.0s} 37. fxg7 {+4.18/23 3.1s} gxf1=N+ {-5.59/26 3.0s}
38. Rxf1 {+4.36/23 3.1s} R@h7 {-4.01/22 3.0s} 39. Q@h8+ {+7.44/23 2.3s}
Rxh8 {-4.77/1 0.005s} 40. gxh8=Q+ {+5.44/21 2.8s} Kxh8 {-4.79/1 0.004s}
41. P@g7+ {+8.10/19 1.9s} Kh7 {-7.80/18 1.9s} 42. gxf8=N+ {+6.69/17 2.6s}
Rxf8 {-7.17/16 2.3s} 43. R@g7+ {+10.49/15 1.7s} Kh8 {-10.18/16 1.5s}
44. N@g6+ {+13.54/16 1.6s} Bxg6 {-10.47/15 1.5s} 45. Nxg6+ {+14.44/21 1.4s}
Kxg7 {-11.73/20 1.3s} 46. N@f5+ {+17.00/18 1.7s} Kxg6 {-16.11/17 1.4s}
47. Nxe7+ {+20.92/15 1.2s} Kh5 {-14.84/16 1.1s} 48. N@f6+ {+35.12/15 1.3s}
Kxg5 {-9.05/1 0.013s} 49. B@h4# {+M1/1 0.41s, White mates} 1-0

[Event "With-Q-800sim"]
[Site "?"]
[Date "2019.05.03"]
[Round "11"]
[White "CrazyAra-Dev-0.4.1-With-Q-800sim"]
[Black "CrazyAra-Dev-0.4.1-No-Q-800sim"]
[Result "1-0"]
[PlyCount "105"]
[TimeControl "40/1200"]
[Variant "crazyhouse"]

1. e4 {book} e6 {book} 2. d4 {book} d5 {-0.52/19 2.4s} 3. Nc3 {+0.91/15 2.4s}
dxe4 {-0.75/21 2.6s} 4. Nxe4 {+0.72/18 2.6s} Nc6 {-0.39/18 2.5s}
5. Nf3 {+0.74/17 2.6s} Qd5 {-0.60/20 2.6s} 6. Bd3 {+0.90/20 2.6s}
P@c4 {-1.08/20 2.6s} 7. Nc3 {+1.39/20 2.7s} cxd3 {-0.14/22 2.7s}
8. Nxd5 {+0.39/22 2.8s} exd5 {-0.01/20 2.7s} 9. cxd3 {+0.23/20 2.7s}
B@g4 {+0.16/21 2.8s} 10. O-O {0.00/20 2.8s} Be7 {+0.56/18 2.7s}
11. P@h6 {-0.19/19 2.6s} Nxd4 {+1.04/21 2.7s} 12. Nxd4 {+0.12/21 2.8s}
Bxd1 {-0.16/22 2.9s} 13. Rxd1 {+0.53/18 2.7s} Q@g4 {+0.14/20 2.7s}
14. Be3 {+0.06/24 2.8s} N@h3+ {+0.09/21 2.9s} 15. Kh1 {-0.13/19 2.8s}
Nxh6 {+0.32/18 2.8s} 16. N@e5 {+0.36/21 2.9s} P@c5 {+0.54/17 2.7s}
17. B@a4+ {+1.54/16 2.8s} P@c6 {-1.34/18 2.7s} 18. Ndxc6 {+1.29/20 2.9s}
Qxa4 {-0.47/18 2.7s} 19. Nxe7 {+1.04/18 2.8s} Kxe7 {-1.01/23 2.8s}
20. B@g5+ {+2.36/21 2.8s} B@f6 {-1.69/20 2.8s} 21. Bxf6+ {+2.08/17 2.8s}
gxf6 {-2.93/19 2.8s} 22. B@g7 {+3.17/20 2.7s} N@g4 {-2.85/17 2.6s}
23. Nxg4 {+2.68/20 2.8s} Bxg4 {-2.29/25 3.0s} 24. Bxf6+ {+2.42/25 3.0s}
Kxf6 {-2.62/23 2.9s} 25. P@g5+ {+2.88/23 2.9s} Ke7 {-2.43/23 3.0s}
26. Q@f6+ {+2.85/23 3.0s} Kd7 {-2.74/20 2.9s} 27. N@e5+ {+2.86/19 2.8s}
Kc8 {-3.27/22 2.9s} 28. Qxh8+ {+3.37/21 2.8s} B@e8 {-2.21/17 2.9s}
29. P@d7+ {+3.18/16 2.9s} Bxd7 {-2.25/18 3.0s} 30. gxh6 {+1.95/19 3.0s}
B@d8 {-1.34/20 2.9s} 31. Nxd7 {+1.51/19 2.9s} Qxd7 {-1.92/18 3.0s}
32. Qxe8 {+2.80/18 3.1s} Qxe8 {-2.28/20 3.2s} 33. B@g4+ {+2.31/18 3.1s}
Q@d7 {-0.96/22 3.1s} 34. Bxd7+ {+1.03/23 3.1s} Qxd7 {-1.07/23 3.1s}
35. N@e5 {+0.98/21 3.1s} P@f3 {-0.40/22 3.0s} 36. B@f1 {+0.42/24 3.1s}
B@e2 {+1.02/23 3.1s} 37. Nxd7 {-1.11/21 3.0s} Bxf1 {+1.39/21 3.1s}
38. Rxf1 {-1.79/23 2.9s} fxg2+ {+3.80/20 1.9s} 39. Kxg2 {-6.10/1 0.016s}
N@f4+ {+0.65/18 2.6s} 40. Bxf4 {-0.05/18 2.9s} Nxf4+ {+0.42/18 3.0s}
41. Kf3 {-0.07/17 2.9s} B@e2+ {0.00/15 2.9s} 42. Kxf4 {+0.70/17 3.0s}
B@g5+ {-0.93/17 3.0s} 43. Kg3 {+1.43/20 3.0s} Bh4+ {-0.70/17 2.9s}
44. Kg2 {+1.26/19 2.9s} P@h3+ {-1.75/22 3.0s} 45. Kg1 {+5.10/23 2.9s}
N@f3+ {-5.49/23 2.8s} 46. Kh1 {-0.86/1 0.015s} Bxd3 {-3.68/18 3.0s}
47. Nb6+ {+6.66/21 2.7s} axb6 {-8.33/21 2.1s} 48. P@d7+ {+11.12/21 1.6s}
Kxd7 {-8.55/20 2.0s} 49. N@f8+ {+11.41/17 2.0s} Kc8 {-12.13/19 1.6s}
50. P@d7+ {+16.27/19 1.1s} Kb8 {-5.85/1 0.015s} 51. N@c6+ {+18.51/11 1.1s}
bxc6 {-3.67/1 0.014s} 52. Q@c8+ {+29.24/9 0.55s} Ka7 {-22.35/1 0.002s}
53. Q@b7# {+M1/5 0.49s, White mates} 1-0

[Event "With-Q-800sim"]
[Site "?"]
[Date "2019.05.03"]
[Round "11"]
[White "CrazyAra-Dev-0.4.1-No-Q-800sim"]
[Black "CrazyAra-Dev-0.4.1-With-Q-800sim"]
[Result "1-0"]
[PlyCount "89"]
[TimeControl "40/1200"]
[Variant "crazyhouse"]

1. e4 {book} e6 {book} 2. d4 {book} Nc6 {book} 3. Nc3 {book} d5 {-0.41/24 2.5s}
4. Nf3 {+0.88/18 2.5s} dxe4 {-0.80/25 2.6s} 5. Nxe4 {+0.77/21 2.7s}
Nf6 {-0.66/17 2.5s} 6. Neg5 {+0.75/19 2.5s} Qd5 {-0.35/21 2.6s}
7. Be2 {+0.81/21 2.6s} P@g4 {-0.84/24 2.6s} 8. O-O {+1.03/20 2.7s}
gxf3 {-1.13/21 2.8s} 9. Bxf3 {+1.02/20 2.7s} Qxd4 {-1.53/18 2.6s}
10. Bxc6+ {+1.13/22 2.8s} bxc6 {-0.84/22 2.8s} 11. Nxf7 {+1.17/22 2.8s}
B@d5 {-1.60/21 2.7s} 12. P@f3 {+1.28/23 2.8s} Kxf7 {-0.06/26 2.9s}
13. Qxd4 {+0.04/25 2.9s} N@e2+ {-0.18/24 2.9s} 14. Kh1 {+2.76/1 0.014s}
Nxd4 {-0.12/25 2.8s} 15. N@e5+ {+0.15/21 2.8s} Ke7 {-1.43/22 2.6s}
16. Q@f7+ {+0.90/20 2.6s} Kd8 {-0.45/22 2.9s} 17. Bg5 {+0.48/18 2.6s}
Nxf3 {+0.49/17 2.5s} 18. Bxf6+ {+1.09/24 2.7s} P@e7 {-0.86/24 2.7s}
19. Nxf3 {-0.19/17 2.7s} P@h3 {+1.54/19 2.8s} 20. Rg1 {-0.87/21 2.9s}
hxg2+ {+1.45/28 3.0s} 21. Rxg2 {-1.16/24 3.0s} Bxf3 {+1.27/23 3.0s}
22. Bxe7+ {-0.87/25 3.2s} Bxe7 {+0.83/28 3.2s} 23. Qxf3 {-1.22/23 3.0s}
N@e5 {+1.60/25 3.0s} 24. Rd1+ {-0.99/27 3.0s} B@d5 {+0.95/26 3.0s}
25. P@e4 {-0.42/22 3.0s} Nxf3 {+0.31/18 2.9s} 26. N@f7+ {-0.14/23 3.1s}
Ke8 {+0.17/22 3.0s} 27. Nxh8 {-0.11/21 2.9s} P@h3 {+0.36/20 2.9s}
28. B@h5+ {+0.99/21 3.0s} N@g6 {-0.73/20 3.0s} 29. P@f7+ {+0.87/21 3.0s}
Kd8 {-0.78/23 3.0s} 30. Bxf3 {+2.51/27 3.2s} hxg2+ {-1.96/26 3.1s}
31. Bxg2 {+1.69/25 3.0s} Q@e2 {-1.40/24 3.0s} 32. R@e8+ {+2.57/25 3.0s}
Kd7 {-1.65/1 0.005s} 33. Rxe7+ {+2.63/21 2.9s} Nxe7 {-3.04/22 2.9s}
34. N@e5+ {+3.74/22 3.0s} Kd6 {-3.86/21 2.8s} 35. N@c4+ {+3.58/20 2.9s}
Kc5 {-2.52/20 3.0s} 36. B@e3+ {+2.83/18 2.9s} Kb5 {-2.16/20 2.9s}
37. a4+ {+2.05/19 2.9s} Ka6 {-1.12/20 3.0s} 38. P@b5+ {+0.90/18 3.0s}
Kb7 {-0.86/18 3.0s} 39. exd5 {+3.18/17 2.7s} Qxd1+ {-3.55/16 2.4s}
40. B@f1 {+2.99/18 2.5s} R@g1+ {-2.29/14 2.4s} 41. Kxg1 {+4.89/1 0.016s}
R@e1 {-4.45/19 2.3s} 42. Na5+ {+30.91/11 1.00s} Kb8 {-3.49/1 0.015s}
43. Nexc6+ {+37.59/9 0.63s} Nxc6 {-8.45/1 0.016s} 44. Nxc6+ {+32.55/7 0.66s}
Kb7 {-14.84/1 0.013s} 45. P@a6# {+M1/5 0.52s, White mates} 1-0

[Event "With-Q-800sim"]
[Site "?"]
[Date "2019.05.03"]
[Round "12"]
[White "CrazyAra-Dev-0.4.1-With-Q-800sim"]
[Black "CrazyAra-Dev-0.4.1-No-Q-800sim"]
[Result "1-0"]
[PlyCount "67"]
[TimeControl "40/1200"]
[Variant "crazyhouse"]

1. e4 {book} e6 {book} 2. d4 {book} Nc6 {book} 3. Nc3 {book} d5 {-0.40/24 2.4s}
4. Nf3 {+0.88/18 2.5s} dxe4 {-0.77/25 2.7s} 5. Nxe4 {+0.76/21 2.6s}
Nf6 {-0.70/16 2.5s} 6. Neg5 {+0.69/19 2.5s} Qd5 {-0.35/21 2.6s}
7. Be2 {+0.87/25 2.6s} P@g4 {-0.91/23 2.6s} 8. O-O {+1.08/21 2.6s}
gxf3 {-1.06/20 2.8s} 9. Bxf3 {+0.98/20 2.7s} Qxd4 {-1.45/18 2.7s}
10. Nxf7 {+2.41/22 2.7s} Kxf7 {-1.99/24 2.8s} 11. Bxc6 {+2.12/25 2.8s}
bxc6 {-1.69/22 2.7s} 12. N@g5+ {+1.84/23 2.7s} Ke7 {-1.80/24 2.9s}
13. Be3 {+2.45/18 2.7s} Qe5 {-1.46/18 2.7s} 14. P@f4 {+1.64/19 2.7s}
Qf5 {-1.61/20 2.8s} 15. P@e5 {+1.37/23 2.8s} Nd5 {-2.06/19 2.8s}
16. P@e4 {+2.13/23 2.8s} Qg6 {-2.12/25 2.9s} 17. exd5 {+1.94/24 2.8s}
exd5 {-2.04/23 2.7s} 18. N@f7 {+3.10/22 2.8s} Qxf7 {-0.97/24 2.9s}
19. Nxf7 {+0.80/24 3.0s} Kxf7 {-0.95/23 2.8s} 20. c4 {+1.13/22 2.8s}
Be7 {-1.61/26 3.0s} 21. cxd5 {+1.83/26 3.1s} cxd5 {-1.16/24 3.0s}
22. P@f6 {+1.36/21 2.9s} gxf6 {-2.43/24 3.1s} 23. exf6 {+2.65/21 3.1s}
Bxf6 {-2.72/23 2.9s} 24. P@e5 {+3.15/20 2.9s} Bd8 {-2.51/19 2.9s}
25. Qxd5+ {+2.57/20 2.9s} B@e6 {-2.44/22 2.9s} 26. Qxa8 {+2.51/18 2.9s}
N@e2+ {-2.63/18 2.9s} 27. Kh1 {+2.00/1 0.002s} P@h3 {-3.90/18 2.8s}
28. P@f6 {+7.08/18 2.8s} Ke8 {-2.54/18 2.7s} 29. R@e7+ {+6.80/15 2.6s}
Bxe7 {-7.91/22 2.4s} 30. fxe7 {+10.66/22 2.5s} hxg2+ {-7.72/15 2.6s}
31. Qxg2 {+12.06/16 2.2s} P@h3 {-11.95/16 2.4s} 32. Q@d8+ {+15.76/14 1.0s}
Kf7 {-11.14/1 0.012s} 33. B@g8+ {+25.97/11 0.99s} Rxg8 {-17.26/1 0.014s}
34. Qgxg8# {+M1/12 0.50s, White mates} 1-0

[Event "With-Q-800sim"]
[Site "?"]
[Date "2019.05.03"]
[Round "12"]
[White "CrazyAra-Dev-0.4.1-No-Q-800sim"]
[Black "CrazyAra-Dev-0.4.1-With-Q-800sim"]
[Result "1-0"]
[PlyCount "141"]
[TimeControl "40/1200"]
[Variant "crazyhouse"]

1. e4 {book} e5 {book} 2. Bc4 {book} Nc6 {book} 3. Nf3 {+0.54/17 2.4s}
Be7 {-0.34/21 2.4s} 4. d4 {+0.86/20 2.7s} exd4 {-0.80/22 2.7s}
5. Nxd4 {+0.75/21 2.6s} Nxd4 {-0.61/20 2.6s} 6. Qxd4 {+0.48/23 2.8s}
Bf6 {-0.23/22 2.8s} 7. e5 {+0.49/17 2.6s} N@c6 {-0.54/20 2.7s}
8. Qe3 {+0.52/20 2.8s} Nxe5 {-0.25/19 2.8s} 9. P@d4 {+0.22/18 2.7s}
d6 {-0.14/17 2.7s} 10. dxe5 {+0.21/17 2.7s} dxe5 {-0.28/19 2.7s}
11. N@d5 {+0.19/14 2.6s} P@e6 {+0.38/19 2.8s} 12. Nxf6+ {-0.38/17 2.7s}
Nxf6 {+0.29/17 2.7s} 13. Qxe5 {-0.88/15 2.7s} P@h3 {+1.28/16 2.7s}
14. B@f1 {-0.04/19 2.8s} hxg2 {+0.94/22 2.7s} 15. Bxg2 {-0.32/20 2.8s}
P@h3 {+0.18/19 2.8s} 16. Bf3 {-0.10/23 2.9s} N@g2+ {+0.45/22 2.9s}
17. Bxg2 {-0.29/20 2.9s} hxg2 {+0.28/19 2.9s} 18. Rg1 {-0.15/21 2.9s}
B@d4 {+0.66/19 2.8s} 19. Qe2 {-0.36/18 2.8s} Bxf2+ {+1.06/19 2.8s}
20. Kxf2 {-0.68/24 2.9s} Qd4+ {+0.54/24 2.8s} 21. P@e3 {-0.06/25 2.8s}
Qh4+ {+0.63/25 2.8s} 22. B@g3 {-0.77/28 3.1s} Ne4+ {+0.92/28 3.1s}
23. Kxg2 {-0.74/26 2.9s} P@h3+ {+1.07/25 2.9s} 24. Kf3 {-0.77/25 3.0s}
Nxg3 {+1.26/24 3.0s} 25. Rxg3 {-0.81/23 2.9s} B@c6+ {+1.53/22 2.9s}
26. Kf2 {-1.74/23 3.0s} Qxg3+ {+1.71/22 2.9s} 27. hxg3 {-1.46/21 2.9s}
R@g2+ {+1.28/20 2.8s} 28. Ke1 {-1.38/23 2.9s} Rxe2+ {+1.38/23 2.9s}
29. Bxe2 {-1.49/19 2.9s} P@f2+ {+2.41/18 2.8s} 30. Kxf2 {-1.57/26 3.0s}
h2 {+1.35/26 3.1s} 31. N@f6+ {-0.94/26 2.9s} gxf6 {+1.24/25 2.9s}
32. N@g7+ {-0.58/27 2.9s} Kd8 {+0.74/28 2.9s} 33. Q@d4+ {0.00/21 2.8s}
N@d5 {+1.49/20 2.9s} 34. P@e7+ {-1.49/19 3.0s} Kxe7 {+1.51/23 3.0s}
35. R@h1 {-1.03/19 3.0s} P@e5 {+1.02/17 2.9s} 36. Qc5+ {+0.32/20 3.0s}
Kd8 {+0.04/18 3.0s} 37. P@e4 {+1.42/17 2.9s} Q@e7 {-0.04/17 2.9s}
38. Qxe7+ {+0.79/21 3.0s} Nxe7 {-0.83/18 3.1s} 39. Nc3 {+1.55/22 3.0s}
Rg8 {-1.12/20 3.0s} 40. Nh5 {+2.03/18 3.0s} Q@g6 {-1.46/19 3.0s}
41. P@g7 {+2.91/18 3.0s} B8d7 {-2.14/19 3.0s} 42. Rxh2 {+2.79/21 3.2s}
Bxe4 {-2.92/21 3.1s} 43. Nxe4 {+2.72/17 3.1s} Qxe4 {-2.58/19 3.2s}
44. B@f3 {+2.90/19 3.2s} Qxc2 {-2.52/17 3.0s} 45. Nxf6 {+2.87/16 3.0s}
N@d3+ {-2.88/16 3.1s} 46. Kf1 {+3.29/19 3.2s} Nxc1 {-3.33/19 3.1s}
47. Q@f8+ {+4.39/21 3.2s} Be8 {-4.82/18 3.1s} 48. Qxe7+ {+6.05/18 3.1s}
Kxe7 {-6.31/17 3.1s} 49. Nxg8+ {+6.41/16 3.1s} Kd6 {-6.44/15 2.9s}
50. N@c4+ {+6.70/15 3.1s} Qxc4 {-5.20/17 3.1s} 51. Bxc4 {+5.71/16 3.1s}
P@g2+ {-4.35/17 3.0s} 52. Kxg2 {+5.46/17 3.0s} P@h3+ {-3.82/16 3.0s}
53. Rxh3 {+5.61/18 2.9s} Q@c2+ {-5.56/18 2.5s} 54. P@e2 {+9.76/14 2.3s}
B@e7 {-6.11/15 2.6s} 55. P@c5+ {+8.82/15 3.0s} Kd7 {-7.18/16 2.9s}
56. c6+ {+6.94/15 3.0s} Kd8 {-4.85/18 3.0s} 57. Nxe7 {+4.82/17 3.2s}
N@e1+ {-4.22/18 3.3s} 58. Kf2 {+5.10/19 3.3s} Ned3+ {-4.97/15 3.2s}
59. Bxd3 {+4.98/14 3.3s} Nxd3+ {-5.32/22 3.3s} 60. Kg1 {+7.22/22 3.4s}
Qxb2 {-5.47/15 3.4s} 61. Rf1 {+9.64/17 3.4s} P@f2+ {-9.24/17 3.2s}
62. Kh2 {+10.87/17 3.2s} B@g1+ {-10.74/16 3.2s} 63. Kh1 {+9.29/17 3.2s}
Qxe2 {-5.53/18 3.3s} 64. Bxe2 {+7.44/20 3.3s} P@g2+ {-6.74/19 3.2s}
65. Kxg2 {+9.60/1 0.014s} Ne1+ {-9.80/19 2.8s} 66. Kh1 {+13.60/18 2.9s}
bxc6 {-10.46/17 2.7s} 67. N@b7+ {+19.84/17 2.3s} Kd7 {-18.48/15 2.2s}
68. N@c5+ {+22.82/14 2.2s} Kxe7 {-16.14/1 0.016s} 69. B@f8+ {+33.77/16 1.5s}
Kf6 {-16.80/1 0.015s} 70. Q@e7+ {+39.42/11 1.1s} Kg6 {-42.56/4 0.60s}
71. Q@g5# {+M1/5 0.47s, White mates} 1-0

[Event "With-Q-800sim"]
[Site "?"]
[Date "2019.05.03"]
[Round "13"]
[White "CrazyAra-Dev-0.4.1-With-Q-800sim"]
[Black "CrazyAra-Dev-0.4.1-No-Q-800sim"]
[Result "1-0"]
[PlyCount "71"]
[TimeControl "40/1200"]
[Variant "crazyhouse"]

1. e4 {book} e5 {book} 2. Bc4 {book} Nc6 {book} 3. Nf3 {+0.58/20 2.4s}
Be7 {-0.40/20 2.4s} 4. d4 {+0.88/20 2.6s} exd4 {-0.80/22 2.6s}
5. Nxd4 {+0.76/21 2.6s} Nxd4 {-0.63/20 2.6s} 6. Qxd4 {+0.50/23 2.8s}
Bf6 {-0.21/22 2.8s} 7. e5 {+0.49/18 2.7s} N@c6 {-0.55/19 2.6s}
8. Qe3 {+0.58/20 2.9s} Nxe5 {-0.38/20 2.8s} 9. P@d4 {+0.24/18 2.7s}
d6 {-0.19/17 2.8s} 10. dxe5 {+0.18/18 2.8s} dxe5 {-0.26/19 2.7s}
11. N@f3 {+1.09/14 2.6s} Bg4 {+0.57/15 2.5s} 12. Nc3 {+0.34/16 2.6s}
P@d4 {+0.06/18 2.8s} 13. Qe4 {+0.42/20 2.8s} Bxf3 {-0.27/19 2.7s}
14. Qxf3 {+0.41/19 2.8s} dxc3 {-0.54/22 2.8s} 15. bxc3 {+0.70/23 2.9s}
P@b2 {+0.01/17 2.7s} 16. Bxf7+ {+0.41/23 2.7s} Kxf7 {-0.55/22 2.9s}
17. N@g5+ {+0.89/21 2.9s} Ke7 {-0.67/20 2.8s} 18. B@a3+ {+0.76/19 2.8s}
B@d6 {-0.96/18 2.8s} 19. Baxb2 {+1.28/22 2.8s} Nh6 {-0.39/18 2.7s}
20. Qxb7 {+1.52/18 2.7s} N@c5 {-1.47/18 2.7s} 21. Qd5 {+2.12/21 2.8s}
P@e6 {-2.76/19 2.8s} 22. Nxe6 {+3.45/20 2.9s} Qg8 {-2.78/18 2.9s}
23. Bxh6 {+4.63/16 2.8s} Qxe6 {-3.31/20 3.0s} 24. Qxe6+ {+3.60/19 2.9s}
Nxe6 {-4.16/16 2.8s} 25. N@d5+ {+3.96/17 2.8s} Kf8 {-3.02/17 2.9s}
26. Nxf6 {+3.52/18 2.9s} gxh6 {-3.83/15 2.8s} 27. Nd7+ {+4.53/16 2.9s}
Ke8 {-4.31/16 2.8s} 28. B@f7+ {+9.29/18 2.8s} Kxd7 {-9.90/19 2.6s}
29. Bxe6+ {+10.15/17 2.6s} Kxe6 {-10.12/16 2.4s} 30. P@d5+ {+13.13/17 1.9s}
Kxd5 {-12.40/16 1.8s} 31. c4+ {+13.65/14 2.2s} Ke6 {-16.60/14 1.9s}
32. P@d5+ {+19.99/12 1.4s} Kf5 {-18.70/11 1.4s} 33. Q@e6+ {+23.18/11 1.5s}
Kg5 {-23.95/10 1.2s} 34. h4+ {+28.59/11 0.78s} Kf4 {-27.26/10 0.63s}
35. P@e3+ {+35.80/7 0.75s} Ke4 {-17.81/1 0.015s}
36. P@d3# {+M1/4 0.43s, White mates} 1-0

[Event "With-Q-800sim"]
[Site "?"]
[Date "2019.05.03"]
[Round "13"]
[White "CrazyAra-Dev-0.4.1-No-Q-800sim"]
[Black "CrazyAra-Dev-0.4.1-With-Q-800sim"]
[Result "1-0"]
[PlyCount "89"]
[TimeControl "40/1200"]
[Variant "crazyhouse"]

1. e4 {book} Nf6 {book} 2. Nc3 {+0.63/18 2.4s} Nc6 {-0.65/16 2.4s}
3. d4 {+1.14/20 2.6s} d5 {-0.98/20 2.5s} 4. e5 {+1.00/22 2.6s}
Ne4 {-0.90/23 2.5s} 5. Be3 {+1.07/22 2.7s} Bf5 {-0.90/23 2.7s}
6. Bd3 {+0.88/21 2.7s} e6 {-0.83/21 2.7s} 7. Nge2 {+0.86/23 2.7s}
Nxc3 {-0.45/23 2.7s} 8. bxc3 {+0.50/19 2.7s} Bxd3 {-0.38/19 2.7s}
9. cxd3 {+0.32/21 2.8s} N@h4 {+0.02/20 2.8s} 10. O-O {-0.03/18 2.7s}
Nxg2 {+0.11/21 2.7s} 11. Kxg2 {+0.40/22 2.8s} P@e4 {-0.08/22 2.8s}
12. f3 {+0.59/20 2.7s} exf3+ {-0.55/21 2.8s} 13. Rxf3 {+0.42/21 2.8s}
P@e4 {-0.34/22 2.8s} 14. Rg3 {+0.61/21 2.8s} exd3 {-0.87/18 2.8s}
15. Nf4 {+1.40/20 2.7s} B@e2 {-0.86/20 2.7s} 16. Nxe2 {+0.84/18 2.8s}
dxe2 {-0.82/19 2.8s} 17. Qxe2 {+0.94/21 2.9s} N@e4 {-0.68/21 2.9s}
18. N@h5 {+1.27/19 2.8s} Nxg3 {-1.39/19 2.9s} 19. hxg3 {+1.26/20 2.9s}
P@e4 {-1.10/19 2.9s} 20. B@a4 {+3.68/17 2.8s} R@g6 {-2.93/19 2.8s}
21. P@a6 {+2.64/21 2.9s} Be7 {-2.29/22 2.9s} 22. axb7 {+2.46/22 2.9s}
O-O {-2.10/21 2.9s} 23. Kh2 {+4.12/18 2.9s} Bh4 {-3.38/19 2.9s}
24. B@f4 {+5.94/21 2.9s} Nxe5 {-4.97/15 2.8s} 25. dxe5 {+6.53/17 3.0s}
P@g5 {-5.00/17 2.8s} 26. bxa8=Q {+6.25/19 3.1s} gxf4 {-5.77/18 3.1s}
27. Qxd8 {+5.67/17 3.0s} fxg3+ {-5.59/18 2.9s} 28. Kh3 {+7.21/19 2.9s}
Bxd8 {-6.20/18 2.9s} 29. N@f6+ {+8.82/19 2.9s} Kh8 {-5.24/18 2.9s}
30. P@h6 {+6.04/20 2.9s} P@f3 {-3.64/20 2.9s} 31. hxg7+ {+4.63/20 2.9s}
Rxg7 {-8.05/1 0.014s} 32. P@h6 {+4.58/18 2.8s} Bxf6 {-3.39/20 2.8s}
33. hxg7+ {+5.69/19 2.8s} Bxg7 {-6.59/20 2.7s} 34. P@f6 {+6.62/17 2.8s}
B@f5+ {-6.49/17 2.8s} 35. Kxg3 {+9.66/19 2.9s} P@h4+ {-10.03/19 2.8s}
36. Kxh4 {+10.25/18 2.9s} N@g6+ {-10.44/18 2.8s} 37. Kg3 {+12.68/19 2.8s}
P@h4+ {-13.16/18 2.5s} 38. Kf2 {+16.03/17 2.6s} P@g3+ {-16.09/16 2.5s}
39. Ke1 {+22.54/15 2.1s} f2+ {-22.99/14 1.7s} 40. Kd2 {+25.33/14 2.1s}
Rg8 {-22.96/13 1.7s} 41. fxg7+ {+30.07/13 1.7s} Rxg7 {-28.27/1 0.003s}
42. B@f6 {+31.33/11 1.6s} Kg8 {-32.57/8 1.2s} 43. R@e8+ {+36.90/13 1.0s}
Nf8 {-28.14/1 0.014s} 44. N@e7+ {+45.66/11 0.92s} Kh8 {-29.29/1 0.015s}
45. Rxf8# {+M1/1 0.41s, White mates} 1-0

[Event "With-Q-800sim"]
[Site "?"]
[Date "2019.05.03"]
[Round "14"]
[White "CrazyAra-Dev-0.4.1-With-Q-800sim"]
[Black "CrazyAra-Dev-0.4.1-No-Q-800sim"]
[Result "1-0"]
[PlyCount "59"]
[TimeControl "40/1200"]
[Variant "crazyhouse"]

1. e4 {book} Nf6 {book} 2. Nc3 {+0.67/18 2.4s} d5 {-0.72/17 2.3s}
3. exd5 {+0.77/19 2.7s} Nxd5 {-0.72/18 2.6s} 4. Nxd5 {+0.71/17 2.6s}
Qxd5 {-0.57/20 2.6s} 5. Nf3 {+0.83/18 2.7s} Nc6 {-0.41/20 2.6s}
6. d4 {+0.91/18 2.6s} e5 {-0.85/17 2.6s} 7. N@e3 {+1.49/21 2.7s}
Qa5+ {-1.48/20 2.7s} 8. Bd2 {+1.52/19 2.8s} Bb4 {-1.77/19 2.7s}
9. Bxb4 {+2.22/23 2.8s} Nxb4 {-2.11/22 2.7s} 10. B@c3 {+2.29/19 2.8s}
N@e4 {-2.18/20 2.6s} 11. Nxe5 {+1.39/19 2.7s} B@f4 {-0.63/18 2.7s}
12. Bc4 {+2.45/19 2.7s} Bxe3 {-2.46/20 2.7s} 13. Bxf7+ {+2.50/20 2.7s}
Kf8 {-2.48/20 2.7s} 14. fxe3 {+4.00/19 2.6s} P@f2+ {-4.03/17 2.5s}
15. Kf1 {+3.95/17 2.6s} N@f5 {-2.27/16 2.6s} 16. B@f4 {+6.02/17 2.6s}
Nxc3 {-6.26/15 2.6s} 17. bxc3 {+6.15/17 2.7s} B@a6+ {-6.23/16 2.7s}
18. P@d3 {+6.91/17 2.8s} Nc6 {-5.90/16 2.7s} 19. N@g6+ {+7.54/16 2.6s}
hxg6 {-2.97/1 0.013s} 20. Nxg6+ {+6.73/22 2.7s} Kxf7 {-3.61/1 0.014s}
21. Nxh8+ {+6.54/17 2.6s} Ke7 {-5.38/15 2.5s} 22. Ng6+ {+7.12/19 2.6s}
Kf6 {-6.31/17 2.5s} 23. Ne5 {+6.53/20 2.6s} Nxe5 {-6.46/16 2.8s}
24. dxe5+ {+7.26/17 2.8s} Ke7 {-6.77/16 2.7s} 25. N@g6+ {+6.40/14 2.7s}
Kd7 {-5.89/16 2.6s} 26. e6+ {+7.48/16 2.7s} Kxe6 {-7.90/17 2.7s}
27. P@e4 {+8.84/16 2.7s} Nd6 {-7.20/14 2.7s} 28. Qg4+ {+16.65/16 2.3s}
P@f5 {-17.88/12 1.6s} 29. R@e7+ {+32.42/10 0.88s} Kf6 {-18.05/1 0.016s}
30. Qg5# {+M1/3 0.56s, White mates} 1-0

[Event "With-Q-800sim"]
[Site "?"]
[Date "2019.05.03"]
[Round "14"]
[White "CrazyAra-Dev-0.4.1-No-Q-800sim"]
[Black "CrazyAra-Dev-0.4.1-With-Q-800sim"]
[Result "1-0"]
[PlyCount "83"]
[TimeControl "40/1200"]
[Variant "crazyhouse"]

1. e4 {book} Nf6 {book} 2. Nc3 {book} Nc6 {book} 3. d4 {+1.08/19 2.4s}
d5 {-1.12/19 2.4s} 4. e5 {+0.96/24 2.6s} Ne4 {-0.90/23 2.5s}
5. Be3 {+1.20/22 2.5s} Bf5 {-1.04/21 2.6s} 6. Bd3 {+0.79/22 2.7s}
e6 {-0.86/24 2.7s} 7. Nge2 {+0.92/19 2.6s} Nxc3 {-0.38/19 2.6s}
8. bxc3 {+0.39/21 2.7s} Bxd3 {-0.30/21 2.7s} 9. cxd3 {+0.44/20 2.7s}
N@h4 {+0.01/20 2.7s} 10. O-O {+0.08/20 2.8s} Nxg2 {-0.10/23 2.8s}
11. Kxg2 {+0.04/23 2.8s} P@e4 {+0.22/21 2.7s} 12. f3 {+0.29/23 2.9s}
exf3+ {-0.34/21 2.8s} 13. Rxf3 {+0.47/21 2.7s} P@e4 {-0.11/20 2.7s}
14. Rg3 {+0.94/22 2.8s} exd3 {-0.88/21 2.8s} 15. Nf4 {+1.39/16 2.7s}
B@e4+ {-2.12/15 2.7s} 16. P@f3 {+1.26/20 2.8s} P@h4 {-0.61/19 2.8s}
17. fxe4 {+1.01/19 2.8s} hxg3 {-0.88/19 2.9s} 18. exd5 {+1.37/20 2.9s}
R@e2+ {-1.07/19 2.9s} 19. P@f2 {+1.98/18 2.8s} Rxe3 {-1.03/18 2.8s}
20. fxe3 {+1.38/20 2.9s} B@e4+ {-0.81/23 2.9s} 21. B@f3 {+0.76/21 2.9s}
exd5 {-0.38/24 3.0s} 22. hxg3 {+0.69/24 3.1s} Bxf3+ {-0.50/23 3.1s}
23. Qxf3 {+0.65/19 2.9s} B@e4 {-0.56/18 2.9s} 24. B@g4 {+1.39/19 3.0s}
P@f5 {-1.63/21 2.9s} 25. B@h5 {+2.77/17 2.9s} g6 {-2.37/19 2.9s}
26. N@f6+ {+2.36/19 3.0s} Qxf6 {-2.59/21 3.0s} 27. exf6 {+2.25/20 2.9s}
O-O-O {-1.72/16 2.9s} 28. P@a6 {+4.67/19 2.9s} bxa6 {-5.02/21 2.9s}
29. Q@a8+ {+5.60/20 2.8s} N@b8 {-5.95/20 2.9s} 30. Qxe4 {+9.16/22 2.6s}
dxe4 {-8.48/22 2.6s} 31. B@b7+ {+7.95/21 2.6s} Kd7 {-5.45/1 0.015s}
32. Bxc6+ {+8.91/21 2.2s} Nxc6 {-8.21/19 2.4s} 33. Qxc6+ {+7.65/18 2.4s}
Kxc6 {-9.23/22 1.8s} 34. N@a5+ {+11.08/21 1.7s} Kd7 {-8.93/20 1.7s}
35. Bxf5+ {+11.17/16 1.9s} Ke8 {-9.11/18 1.8s} 36. P@d7+ {+19.66/19 1.8s}
Rxd7 {-9.09/1 0.015s} 37. Bxd7+ {+19.20/17 1.8s} Kxd7 {-19.53/16 1.7s}
38. N@e5+ {+25.15/16 1.4s} Kc8 {-24.27/14 1.2s} 39. R@e8+ {+23.56/13 1.6s}
B@d8 {-24.23/12 1.4s} 40. Rxd8+ {+32.83/11 1.0s} Kxd8 {-28.90/1 0.002s}
41. Nac6+ {+32.53/7 0.82s} Kc8 {-40.90/4 0.49s}
42. R@b8# {+M1/3 0.45s, White mates} 1-0

[Event "With-Q-800sim"]
[Site "?"]
[Date "2019.05.03"]
[Round "15"]
[White "CrazyAra-Dev-0.4.1-With-Q-800sim"]
[Black "CrazyAra-Dev-0.4.1-No-Q-800sim"]
[Result "1-0"]
[PlyCount "81"]
[TimeControl "40/1200"]
[Variant "crazyhouse"]

1. e4 {book} Nf6 {book} 2. Nc3 {book} Nc6 {book} 3. d4 {+1.11/19 2.5s}
d5 {-1.09/20 2.5s} 4. e5 {+0.96/24 2.6s} Ne4 {-0.91/23 2.5s}
5. Be3 {+1.19/22 2.6s} Bf5 {-0.95/21 2.7s} 6. Bd3 {+0.88/22 2.8s}
e6 {-0.84/24 2.8s} 7. Nge2 {+0.96/19 2.7s} Nxc3 {-0.43/19 2.7s}
8. bxc3 {+0.38/21 2.8s} N@h4 {-0.13/21 2.7s} 9. Rg1 {+0.42/18 2.6s}
Bxd3 {-0.21/23 2.7s} 10. cxd3 {+0.44/23 2.8s} B@f3 {-0.51/24 2.8s}
11. B@h3 {+0.90/21 2.7s} Bxg2 {-0.82/19 2.7s} 12. Bxg2 {+0.66/21 2.9s}
P@f3 {-1.23/19 2.8s} 13. Bh1 {+2.09/21 2.8s} fxe2 {-2.09/17 2.8s}
14. Qxe2 {+1.72/21 2.8s} Nxd4 {-1.29/20 2.8s} 15. Bxd4 {+1.33/19 2.8s}
N@f4 {-0.75/18 2.7s} 16. B@a4+ {+1.04/18 2.8s} c6 {-0.63/21 2.8s}
17. Qg4 {+0.94/18 2.8s} P@g2 {-0.20/20 2.8s} 18. Bxg2 {+0.43/20 2.8s}
Nfxg2+ {-0.02/19 2.8s} 19. Kd2 {+0.69/18 2.7s} h5 {+0.06/16 2.7s}
20. Qd1 {+0.35/21 2.7s} B@g5+ {+0.07/20 2.8s} 21. Kc2 {+0.83/20 2.8s}
b5 {-1.01/20 2.7s} 22. Bb3 {+1.67/22 2.8s} c5 {-1.78/22 2.8s}
23. P@b7 {+2.52/20 2.7s} Rb8 {-1.24/19 2.7s} 24. N@c6 {+2.40/21 2.7s}
cxd4 {-2.19/23 2.9s} 25. Nxd8 {+2.07/18 2.7s} Kxd8 {-1.19/17 2.6s}
26. P@d6 {+3.95/22 3.0s} N@a3+ {-3.28/21 3.0s} 27. Kb2 {-0.63/1 0.014s}
dxc3+ {-3.01/19 2.9s} 28. Kxa3 {+3.50/18 2.9s} B@c5+ {-3.04/22 2.9s}
29. N@b4 {+3.41/20 2.9s} Bxb4+ {-2.81/15 2.9s} 30. Kxb4 {+1.56/1 0.011s}
P@c5+ {-3.35/19 2.9s} 31. Kxc5 {+4.49/18 2.8s} Rxb7 {-4.02/17 2.8s}
32. Q@a8+ {+12.98/16 2.1s} N@b8 {-10.08/16 2.0s} 33. Qxb7 {+12.05/20 2.5s}
Bxd6+ {-10.61/19 2.4s} 34. exd6 {+12.55/20 2.8s} P@b6+ {-12.53/19 2.7s}
35. Kb4 {+16.09/18 2.8s} a5+ {-15.87/12 2.5s} 36. Kxc3 {+18.48/15 2.4s}
Bf6+ {-19.26/12 2.2s} 37. d4 {+18.45/13 2.3s} b4+ {-19.96/12 2.2s}
38. Kc2 {+25.10/14 1.9s} P@d3+ {-24.16/13 1.7s} 39. Qxd3 {+24.98/15 1.9s}
Ke8 {-25.97/14 1.6s} 40. R@c8+ {+29.07/16 1.4s} Bd8 {-25.44/1 0.002s}
41. Qe7# {+M1/17 1.2s, White mates} 1-0

[Event "With-Q-800sim"]
[Site "?"]
[Date "2019.05.03"]
[Round "15"]
[White "CrazyAra-Dev-0.4.1-No-Q-800sim"]
[Black "CrazyAra-Dev-0.4.1-With-Q-800sim"]
[Result "0-1"]
[PlyCount "100"]
[TimeControl "40/1200"]
[Variant "crazyhouse"]

1. e4 {book} Nf6 {book} 2. Nc3 {book} Nc6 {book} 3. Nf3 {book}
d5 {-0.40/20 2.4s} 4. exd5 {+0.42/19 2.6s} Nxd5 {-0.40/19 2.6s}
5. d4 {+0.66/19 2.7s} e6 {-0.30/17 2.6s} 6. Bb5 {-0.03/18 2.7s}
Bb4 {+0.16/21 2.9s} 7. Bd2 {-0.04/22 2.7s} Bxc3 {+0.11/21 2.7s}
8. bxc3 {-0.19/21 2.7s} N@e4 {+0.30/22 2.8s} 9. B@h4 {+0.02/20 2.7s}
P@f6 {-0.08/19 2.6s} 10. P@b2 {+0.19/20 2.6s} Nxd2 {+0.06/17 2.6s}
11. Nxd2 {+0.25/18 2.5s} Bd7 {-0.28/16 2.5s} 12. O-O {+0.50/16 2.5s}
Nf4 {+0.07/17 2.6s} 13. Qf3 {+0.34/17 2.7s} Ng6 {-0.21/16 2.6s}
14. N@h5 {+0.91/21 2.7s} Nxh4 {0.00/22 2.8s} 15. Nxg7+ {-0.30/22 2.7s}
Kf8 {+0.44/19 2.6s} 16. Qg4 {-0.72/18 2.7s} Rg8 {+2.24/24 2.8s}
17. Qxh4 {-2.16/24 2.8s} Rxg7 {+2.06/23 2.8s} 18. N@h5 {-1.60/22 2.8s}
N@f5 {+2.71/22 2.9s} 19. Qh3 {-2.29/18 2.8s} B@g4 {+2.78/20 2.9s}
20. Nxg7 {-2.48/21 2.9s} Bxh3 {+3.15/26 3.1s} 21. Nxf5 {-3.03/26 3.0s}
Bxf5 {+2.54/20 2.8s} 22. R@h8+ {-2.67/24 2.9s} B@g8 {+3.63/23 3.0s}
23. N@h6 {-3.59/22 3.0s} Kg7 {+4.85/21 2.9s} 24. Rxg8+ {-4.00/21 2.9s}
Qxg8 {+4.35/21 3.0s} 25. Nxg8 {-3.86/25 2.9s} Rxg8 {+4.47/18 2.9s}
26. P@h6+ {-3.57/17 2.8s} Kf8 {+4.49/24 2.9s} 27. Q@g7+ {-3.71/25 2.9s}
Rxg7 {+3.63/26 3.1s} 28. hxg7+ {-4.93/23 2.9s} Kxg7 {+3.29/23 2.9s}
29. Bxc6 {-2.96/22 2.9s} Bxc6 {+4.47/27 2.9s} 30. N@h5+ {-4.36/26 2.9s}
Kh6 {+3.65/21 2.9s} 31. B@g7+ {-3.21/23 2.9s} Kxh5 {+2.85/23 2.7s}
32. R@h6+ {-1.44/22 2.6s} Kg5 {+4.99/21 2.9s} 33. f4+ {-3.89/20 2.7s}
Kg4 {+4.25/1 0.004s} 34. Rf2 {+2.77/17 2.6s} N@e2+ {-2.36/15 2.6s}
35. Rxe2 {+2.48/20 2.8s} P@e3 {-1.65/19 2.7s} 36. N@f2+ {+2.82/18 2.8s}
exf2+ {-3.77/23 2.7s} 37. Rxf2 {+4.25/23 2.7s} N@e2+ {-3.01/16 2.7s}
38. Rxe2 {+3.87/17 2.8s} B@e3+ {-3.82/19 2.8s} 39. Rxe3 {+3.88/20 2.8s}
Q@h1+ {+4.91/23 2.6s} 40. Kxh1 {-9.51/24 1.6s} N@f2+ {+12.13/23 1.3s}
41. Kg1 {+0.79/1 0.014s} Q@h1+ {+12.49/21 1.6s} 42. Kxf2 {+2.65/1 0.015s}
Qxg2+ {+15.02/19 1.1s} 43. Ke1 {-3.35/1 0.017s} P@f2+ {+15.25/17 1.3s}
44. Kd1 {-14.48/16 1.3s} R@e1+ {+20.31/15 1.0s} 45. Rxe1 {-18.34/1 0.001s}
fxe1=Q+ {+19.37/13 1.2s} 46. Kxe1 {-19.65/1 0.003s} R@e2+ {+24.27/11 0.84s}
47. Kd1 {-23.68/1 0.002s} Rxd2+ {+27.89/9 0.82s} 48. Kc1 {-30.20/8 0.54s}
Rxc2+ {+35.42/7 0.67s} 49. Kb1 {-30.78/6 0.68s} Rxb2+ {+33.61/7 0.61s}
50. Kc1 {-39.66/1 0.001s} Qc2# {+M1/5 0.46s, Black mates} 0-1

[Event "With-Q-800sim"]
[Site "?"]
[Date "2019.05.03"]
[Round "16"]
[White "CrazyAra-Dev-0.4.1-With-Q-800sim"]
[Black "CrazyAra-Dev-0.4.1-No-Q-800sim"]
[Result "1-0"]
[PlyCount "57"]
[TimeControl "40/1200"]
[Variant "crazyhouse"]

1. e4 {book} Nf6 {book} 2. Nc3 {book} Nc6 {book} 3. Nf3 {book}
d5 {-0.41/20 2.4s} 4. exd5 {+0.43/19 2.5s} Nxd5 {-0.39/19 2.6s}
5. d4 {+0.67/18 2.6s} e6 {-0.31/17 2.6s} 6. Nxd5 {+0.55/18 2.7s}
exd5 {-0.18/18 2.7s} 7. Bb5 {+0.15/17 2.7s} Bb4+ {+0.24/16 2.6s}
8. c3 {-0.25/16 2.6s} Qe7+ {+0.45/18 2.8s} 9. N@e5 {-0.17/19 2.7s}
P@h3 {+0.80/18 2.7s} 10. Rg1 {-0.21/17 2.6s} hxg2 {+0.50/16 2.7s}
11. Rxg2 {-0.46/19 2.6s} P@g4 {+0.79/18 2.7s} 12. Ng5 {-0.79/17 2.6s}
Bd7 {+1.55/19 2.8s} 13. Bxc6 {-1.19/19 2.8s} bxc6 {+1.26/18 2.8s}
14. Nxf7 {-1.48/17 2.7s} N@f3+ {+1.32/21 2.9s} 15. Kf1 {-1.11/22 2.9s}
Nxe5 {+1.94/18 2.8s} 16. Nxe5 {-1.51/18 2.8s} B@h3 {+0.56/23 2.9s}
17. P@f7+ {+0.08/24 2.9s} Kd8 {+0.31/21 2.8s} 18. N@g8 {+0.65/20 2.7s}
N@h4 {-0.20/21 2.8s} 19. N@f4 {+1.61/18 2.8s} Nxg2 {-1.79/18 2.8s}
20. Nxh3 {+3.21/19 2.8s} gxh3 {-3.86/19 2.9s} 21. Nxe7 {+4.42/24 3.0s}
Bxe7 {-3.70/18 2.8s} 22. Nxd7 {+5.41/18 2.8s} R@h1+ {-5.19/22 2.8s}
23. B@g1 {+6.36/21 2.9s} N@f4 {-4.94/20 2.8s} 24. Ne5 {+6.62/20 2.7s}
Rxg1+ {-7.71/20 2.5s} 25. Kxg1 {+5.73/1 0.004s} N@e2+ {-7.01/18 2.6s}
26. Kh1 {+10.48/21 2.2s} B@e6 {-10.17/22 2.1s} 27. R@g8+ {+15.01/21 2.0s}
Rxg8 {-13.85/20 1.6s} 28. fxg8=Q+ {+17.12/17 1.5s} Bxg8 {-29.86/17 1.5s}
29. Q@d7# {+M1/4 0.47s, White mates} 1-0

[Event "With-Q-800sim"]
[Site "?"]
[Date "2019.05.03"]
[Round "16"]
[White "CrazyAra-Dev-0.4.1-No-Q-800sim"]
[Black "CrazyAra-Dev-0.4.1-With-Q-800sim"]
[Result "0-1"]
[PlyCount "72"]
[TimeControl "40/1200"]
[Variant "crazyhouse"]

1. Nf3 {book} d5 {-0.32/16 2.2s} 2. d4 {+0.11/18 2.3s} Bf5 {+0.19/18 2.4s}
3. Nc3 {-0.26/20 2.4s} e6 {+0.23/22 2.4s} 4. Bf4 {-0.36/21 2.4s}
Bd6 {+0.56/23 2.6s} 5. e3 {-0.66/22 2.6s} Ne7 {+0.67/21 2.5s}
6. Bd3 {-0.75/20 2.5s} Bxf4 {+1.51/20 2.6s} 7. exf4 {-1.55/16 2.5s}
O-O {+1.83/18 2.5s} 8. O-O {-1.53/18 2.4s} Nbc6 {+1.76/18 2.5s}
9. Ne5 {-1.49/19 2.5s} Nxd4 {+1.72/15 2.5s} 10. B@c5 {-1.27/16 2.6s}
B@b6 {+2.11/19 2.7s} 11. Bxe7 {-1.59/18 2.8s} Qxe7 {+1.40/19 2.8s}
12. Bxf5 {-1.31/17 2.8s} Nxf5 {+1.18/22 2.8s} 13. B@g4 {-0.59/22 2.9s}
B@g6 {+1.23/19 2.7s} 14. Bxf5 {-0.84/20 2.8s} Bxf5 {+0.49/22 2.9s}
15. N@h5 {-0.17/21 2.9s} f6 {+0.66/19 2.8s} 16. Nxg7 {-0.16/19 2.8s}
Qxg7 {+0.19/21 3.0s} 17. N@h5 {-0.11/22 2.9s} N@h3+ {+0.32/18 2.8s}
18. Kh1 {-2.03/1 0.013s} Qh6 {+1.18/20 2.8s} 19. Ng4 {-0.75/18 2.8s}
Qxh5 {+0.96/20 2.9s} 20. Nxf6+ {-1.51/28 2.9s} Rxf6 {+1.60/27 2.9s}
21. Qxh5 {-1.01/21 2.7s} B@g7 {+2.26/20 2.7s} 22. P@g4 {-1.60/19 2.9s}
Nxf4 {+1.61/25 3.1s} 23. P@f7+ {-1.12/26 3.0s} Kh8 {+1.45/24 2.9s}
24. Q@e8+ {-1.02/25 3.2s} Rxe8 {+1.20/24 3.2s} 25. fxe8=Q+ {-1.14/22 3.1s}
Q@f8 {+1.86/21 3.0s} 26. Qxf8+ {-1.83/22 3.2s} Rxf8 {+1.83/21 3.0s}
27. R@e8 {-1.15/20 3.1s} Nxh5 {+1.59/18 3.0s} 28. Rxf8+ {-1.48/19 3.0s}
Bxf8 {+1.68/19 3.0s} 29. gxh5 {-1.06/16 3.0s} B@g8 {+2.26/16 2.9s}
30. R@g3 {-1.70/17 3.0s} P@g4 {+2.11/17 2.9s} 31. Nxd5 {-1.92/17 2.9s}
N@e4 {+3.37/17 2.9s} 32. Q@e5+ {-3.19/16 2.7s} P@g7 {+4.29/21 2.6s}
33. Nxb6 {-3.61/15 2.6s} R@g1+ {+17.12/11 1.3s} 34. Kxg1 {-14.19/11 0.90s}
N@e2+ {+20.79/11 0.77s} 35. Kh1 {-17.71/1 0.001s} Q@g1+ {+27.99/7 0.67s}
36. Rxg1 {-38.99/1 0.002s} Nxf2# {+M1/3 0.46s, Black mates} 0-1

[Event "With-Q-800sim"]
[Site "?"]
[Date "2019.05.03"]
[Round "17"]
[White "CrazyAra-Dev-0.4.1-With-Q-800sim"]
[Black "CrazyAra-Dev-0.4.1-No-Q-800sim"]
[Result "1-0"]
[PlyCount "55"]
[TimeControl "40/1200"]
[Variant "crazyhouse"]

1. Nf3 {book} d5 {-0.38/15 2.2s} 2. d4 {+0.13/17 2.3s} Bf5 {+0.17/18 2.3s}
3. Nc3 {-0.29/19 2.4s} e6 {+0.24/22 2.5s} 4. e3 {+0.24/19 2.4s}
Bd6 {-0.40/21 2.5s} 5. Bd3 {+0.71/23 2.6s} Ne7 {-0.55/19 2.5s}
6. e4 {+1.79/21 2.6s} dxe4 {-1.88/23 2.6s} 7. Nxe4 {+2.05/26 2.7s}
Nbc6 {-1.72/23 2.6s} 8. P@h6 {+2.32/25 2.7s} Rg8 {-1.76/24 3.0s}
9. hxg7 {+1.88/24 2.9s} Bxe4 {-1.52/21 2.8s} 10. Bxe4 {+1.58/21 2.8s}
Rxg7 {-1.59/21 2.9s} 11. P@f6 {+1.92/22 2.9s} Rxg2 {-1.44/19 2.7s}
12. fxe7 {+1.37/17 2.7s} Qxe7 {-1.98/20 2.8s} 13. B@g5 {+2.68/19 2.8s}
P@f6 {-2.68/18 2.8s} 14. N@g8 {+4.32/19 2.7s} fxg5 {-4.88/18 2.7s}
15. Nxe7 {+4.98/19 2.8s} Bxe7 {-5.26/17 2.7s} 16. Bxc6+ {+4.95/18 2.7s}
bxc6 {-4.76/19 2.7s} 17. N@e5 {+4.95/19 2.7s} B@b5 {-3.35/22 2.7s}
18. Q@g8+ {+5.88/21 2.7s} B@f8 {-6.05/20 2.7s} 19. Qxf7+ {+6.37/20 2.8s}
Kd8 {-6.04/1 0.011s} 20. c4 {+8.72/16 2.6s} Rxf2 {-7.43/20 2.7s}
21. cxb5 {+8.68/16 2.6s} P@d7 {-5.88/17 2.7s} 22. Kxf2 {+8.14/17 2.7s}
N@e4+ {-8.21/18 2.7s} 23. Kg1 {+9.55/16 2.7s} P@f2+ {-10.27/20 2.5s}
24. Kf1 {+10.60/20 2.5s} N@d6 {-9.33/19 2.5s} 25. P@b7 {+12.81/18 2.4s}
Rb8 {-13.00/19 1.9s} 26. R@a8 {+21.05/19 1.7s} Nxf7 {-34.04/18 1.6s}
27. Rxb8+ {+41.26/5 0.62s} Q@c8 {-44.04/1 0.001s}
28. bxc8=Q# {+M1/8 0.55s, White mates} 1-0

[Event "With-Q-800sim"]
[Site "?"]
[Date "2019.05.03"]
[Round "17"]
[White "CrazyAra-Dev-0.4.1-No-Q-800sim"]
[Black "CrazyAra-Dev-0.4.1-With-Q-800sim"]
[Result "1-0"]
[PlyCount "103"]
[TimeControl "40/1200"]
[Variant "crazyhouse"]

1. Nf3 {book} Nf6 {book} 2. d4 {+0.58/14 2.3s} g6 {+0.04/15 2.2s}
3. Nc3 {+0.20/20 2.4s} Bg7 {-0.22/17 2.4s} 4. e4 {+0.39/15 2.4s}
O-O {-0.47/17 2.4s} 5. e5 {+0.87/16 2.4s} d5 {-0.65/17 2.5s}
6. exf6 {+0.62/17 2.5s} exf6 {-0.82/15 2.5s} 7. Be2 {+0.91/15 2.6s}
Re8 {-0.63/16 2.5s} 8. O-O {+0.56/15 2.5s} Nc6 {-0.47/16 2.5s}
9. N@f4 {+0.75/19 2.5s} Ne7 {-0.10/20 2.6s} 10. Re1 {+0.11/21 2.6s}
c6 {+0.12/20 2.6s} 11. Nfxd5 {+1.77/23 2.7s} Nxd5 {-1.48/22 2.6s}
12. Nxd5 {+1.58/24 2.8s} cxd5 {-1.39/23 2.7s} 13. P@h6 {+1.43/22 2.7s}
Bf8 {-0.61/20 2.8s} 14. Bb5 {+0.41/20 2.9s} Rxe1+ {-0.04/19 2.7s}
15. Qxe1 {-0.31/18 2.8s} N@h3+ {+0.88/23 2.9s} 16. gxh3 {-0.11/26 2.9s}
Bxh3 {+0.92/19 2.8s} 17. N@f4 {-0.09/17 2.7s} Bg4 {-0.77/27 2.9s}
18. N@e7+ {+3.70/29 2.8s} Bxe7 {-3.08/28 2.7s} 19. R@e8+ {+4.71/27 2.7s}
Qxe8 {-4.90/28 2.7s} 20. Bxe8 {+4.41/31 3.0s} N@h3+ {-4.03/24 2.6s}
21. Nxh3 {+3.32/24 2.8s} R@h1+ {-3.57/29 3.0s} 22. Kxh1 {+3.43/27 3.0s}
Bxf3+ {-2.89/25 2.7s} 23. N@g2 {+3.00/26 2.8s} Bxg2+ {-2.98/25 2.9s}
24. Kxg2 {+2.89/25 2.9s} N@h4+ {-3.16/23 2.7s} 25. Kf1 {+3.87/22 2.6s}
R@h1+ {-2.27/22 2.8s} 26. B@g1 {+2.34/21 2.8s} P@g2+ {-1.80/22 2.8s}
27. Ke2 {+2.00/1 0.013s} N@h5 {-0.91/24 3.0s} 28. R@g7+ {+1.20/20 2.8s}
Nxg7 {-0.77/21 2.8s} 29. hxg7 {+0.52/20 2.9s} Kxg7 {-0.64/21 3.0s}
30. Q@h6+ {-0.09/17 2.9s} Kh8 {+0.39/19 2.8s} 31. Bxf7 {+0.87/20 2.8s}
P@f3+ {-0.71/19 2.8s} 32. Kd2 {+0.68/18 2.7s} N@f1+ {-0.62/18 2.8s}
33. Kd3 {+1.95/23 2.9s} P@e4+ {-1.37/24 2.8s} 34. Kc3 {+1.23/21 2.7s}
Rc8+ {-1.09/20 2.7s} 35. P@c5 {+2.65/20 2.9s} Bxc5 {-1.90/19 2.8s}
36. dxc5 {+3.13/17 2.9s} Rxc5+ {-3.35/16 2.8s} 37. Kb3 {+4.21/17 2.9s}
R@g7 {-2.95/16 2.8s} 38. N@e6 {+6.27/18 2.8s} Rb5+ {-5.64/22 2.6s}
39. B@b4 {+5.94/16 2.4s} Rxf7 {-5.06/18 2.6s} 40. Qxh4 {+5.57/16 2.8s}
P@a4+ {-4.95/17 2.6s} 41. Ka3 {+6.48/15 2.7s} B@g7 {-4.35/14 2.6s}
42. Nxg7 {+4.94/17 2.7s} P@c5 {-3.62/17 2.9s} 43. Bxc5 {+3.59/17 3.0s}
Rxc5 {-3.12/15 2.9s} 44. Ne6 {+4.53/17 2.9s} B@e7 {-4.03/18 2.9s}
45. P@b4 {+6.18/18 3.0s} Rc8 {-3.10/16 2.9s} 46. B@d6 {+8.73/15 2.5s}
Rc7 {-4.34/13 2.4s} 47. Bxc7 {+14.76/16 2.7s} Rxg1 {-9.77/18 2.5s}
48. N@h6 {+15.68/18 2.0s} B@g8 {-13.89/17 1.5s} 49. Nxf7+ {+15.11/17 1.8s}
Bxf7 {-13.59/1 0.014s} 50. Qxh7+ {+31.92/12 1.1s} Kxh7 {-11.77/1 0.015s}
51. R@g7+ {+32.61/10 0.70s} Kh8 {-14.20/1 0.016s}
52. R@h7# {+M1/1 0.40s, White mates} 1-0

[Event "With-Q-800sim"]
[Site "?"]
[Date "2019.05.03"]
[Round "18"]
[White "CrazyAra-Dev-0.4.1-With-Q-800sim"]
[Black "CrazyAra-Dev-0.4.1-No-Q-800sim"]
[Result "0-1"]
[PlyCount "100"]
[TimeControl "40/1200"]
[Variant "crazyhouse"]

1. Nf3 {book} Nf6 {book} 2. d4 {+0.58/16 2.3s} d5 {-0.74/15 2.3s}
3. Nc3 {+0.83/20 2.3s} Bf5 {-0.78/19 2.4s} 4. Bg5 {+0.72/24 2.5s}
e6 {-0.60/24 2.5s} 5. e3 {+0.73/29 2.7s} Be7 {-0.70/32 2.8s}
6. Bb5+ {+0.79/25 2.6s} Nbd7 {-0.75/28 2.7s} 7. Ne5 {+1.23/29 2.9s}
O-O {-1.19/29 3.0s} 8. Bxd7 {+1.14/27 2.8s} Nxd7 {-1.21/26 2.9s}
9. Bxe7 {+1.46/27 3.1s} Qxe7 {-1.47/28 3.1s} 10. Nxd7 {+1.38/24 2.8s}
Qxd7 {-1.35/23 2.7s} 11. N@h6+ {+1.97/25 2.9s} Kh8 {-1.85/24 2.9s}
12. N@e5 {+2.30/20 2.8s} Qe7 {-2.20/22 2.8s} 13. Nxf5 {+2.11/22 2.8s}
exf5 {-2.06/21 2.9s} 14. Nxd5 {+2.33/19 2.8s} Qg5 {-1.87/19 2.7s}
15. P@e7 {+2.32/23 2.8s} N@h4 {-1.38/22 2.9s} 16. exf8=Q+ {+1.55/21 2.9s}
Rxf8 {-1.58/22 2.9s} 17. B@h3 {+3.26/23 2.8s} B@h5 {-1.20/22 2.9s}
18. R@g3 {+1.14/19 2.9s} Bxd1 {-0.49/18 2.8s} 19. Rxd1 {+0.69/16 2.8s}
B@g4 {-0.38/18 2.9s} 20. B@f3 {+0.63/23 3.0s} Nxf3+ {-0.99/17 2.9s}
21. gxf3 {+0.42/15 2.9s} B@a6 {+0.24/16 2.9s} 22. B@f1 {+0.85/17 2.9s}
P@e2 {-0.14/19 3.0s} 23. Bxe2 {+0.15/22 3.0s} Bxe2 {-0.12/20 3.0s}
24. Kxe2 {+0.14/21 3.0s} B@c4+ {+0.03/20 3.0s} 25. Nxc4 {+0.03/18 2.9s}
Q@e4 {+0.46/16 2.9s} 26. P@e7 {+0.42/18 2.9s} Qgxe7 {+0.03/18 2.9s}
27. Nxe7 {-0.07/18 2.8s} Qxc2+ {+0.48/18 2.8s} 28. Rd2 {+0.24/21 3.0s}
P@d3+ {+0.06/23 3.0s} 29. Ke1 {+0.10/19 2.8s} Qc1+ {-0.07/20 2.8s}
30. B@d1 {-0.11/19 2.8s} P@c2 {+0.42/21 2.9s} 31. B@b3 {-0.07/20 2.9s}
cxd1=Q+ {+0.61/19 2.8s} 32. Rxd1 {-0.30/19 2.8s} N@c2+ {+0.80/20 2.9s}
33. Bxc2 {-0.95/19 2.8s} Qxc2 {+1.44/18 2.8s} 34. Q@d2 {-0.81/22 2.9s}
Qxd2+ {+0.94/20 2.9s} 35. Rxd2 {-0.55/20 2.8s} B@b4 {+0.77/19 2.8s}
36. Q@d1 {-1.44/20 2.8s} Bxd2+ {+2.13/19 2.8s} 37. Nxd2 {-1.73/20 2.7s}
R@c1 {+3.22/19 2.8s} 38. B@e2 {-1.86/20 2.8s} Rxd1+ {+2.03/20 2.7s}
39. Bxd1 {-2.41/18 2.8s} B@b4 {+3.04/17 2.8s} 40. R@g8+ {-1.92/21 2.4s}
Rxg8 {+0.66/1 0.003s} 41. N@g6+ {-1.95/21 2.5s} hxg6 {+2.04/20 2.4s}
42. Nxg6+ {-2.65/23 3.1s} Kh7 {+4.08/22 2.6s} 43. Bxg4 {-1.78/21 3.0s}
Bxd2+ {+5.87/21 2.9s} 44. Kf1 {-5.70/21 2.8s} Q@e1+ {+8.69/22 2.7s}
45. Kg2 {-2.46/1 0.016s} Qxf2+ {+11.34/23 2.3s} 46. Kxf2 {-9.92/21 2.6s}
Bxe3+ {+10.46/20 2.5s} 47. Kg2 {-9.65/17 2.0s} Q@f2+ {+12.14/21 2.1s}
48. Kh3 {-11.02/1 0.016s} N@g5+ {+11.43/17 2.2s} 49. Kh4 {-10.86/1 0.014s}
R@h6+ {+14.14/16 1.5s} 50. P@h5 {-13.49/14 1.7s}
N@g2# {+M1/11 1.0s, Black mates} 0-1

[Event "With-Q-800sim"]
[Site "?"]
[Date "2019.05.03"]
[Round "18"]
[White "CrazyAra-Dev-0.4.1-No-Q-800sim"]
[Black "CrazyAra-Dev-0.4.1-With-Q-800sim"]
[Result "0-1"]
[PlyCount "94"]
[TimeControl "40/1200"]
[Variant "crazyhouse"]

1. d3 {book} Nf6 {-0.24/20 2.3s} 2. Nf3 {+0.98/19 2.3s} d5 {-0.64/19 2.4s}
3. g3 {+0.65/20 2.5s} Nc6 {-0.56/16 2.4s} 4. Bg2 {+0.46/16 2.4s}
e5 {-0.20/19 2.4s} 5. O-O {+0.10/19 2.5s} h6 {+0.48/16 2.4s}
6. Nc3 {-0.44/17 2.4s} Be6 {+0.77/16 2.5s} 7. h3 {-0.66/17 2.4s}
Qd7 {+0.71/16 2.4s} 8. Kh2 {-0.82/15 2.5s} Bc5 {+1.15/17 2.5s}
9. a3 {-1.09/17 2.5s} h5 {+2.42/18 2.5s} 10. Bg5 {-2.64/19 2.6s}
Ng4+ {+2.42/20 2.8s} 11. hxg4 {-2.07/19 2.8s} hxg4+ {+1.98/18 2.7s}
12. Nh4 {-1.95/17 2.7s} f6 {+2.28/19 2.8s} 13. Nxd5 {-1.73/22 2.8s}
fxg5 {+2.19/21 2.8s} 14. N@f6+ {-2.01/25 2.8s} gxf6 {+1.73/30 2.9s}
15. Nxf6+ {-1.69/29 3.0s} Kd8 {+2.16/22 2.7s} 16. Nxd7 {-2.17/23 2.7s}
gxh4 {+1.98/26 2.9s} 17. Kg1 {-1.44/25 2.9s} hxg3 {+1.71/24 2.8s}
18. Nxc5 {-1.55/23 2.8s} gxf2+ {+1.88/26 3.0s} 19. Rxf2 {-1.83/27 2.9s}
P@h2+ {+2.33/21 2.8s} 20. Kf1 {-1.90/20 2.8s} N@e3+ {+1.34/26 2.9s}
21. Ke1 {-1.67/1 0.003s} Nxg2+ {+1.23/18 2.8s} 22. Rxg2 {-1.11/19 2.9s}
h1=Q+ {+1.28/19 2.9s} 23. B@f1 {-0.58/16 2.9s} B@c8 {+1.84/15 2.9s}
24. P@g7 {-1.97/19 2.8s} Qxf1+ {+3.28/23 2.9s} 25. Kxf1 {-3.26/22 2.8s}
Rh1+ {+4.01/21 2.8s} 26. Q@g1 {-3.80/20 2.8s} N@e3+ {+4.04/21 2.9s}
27. Ke1 {-3.46/17 2.9s} Nxg2+ {+3.61/17 2.8s} 28. Kd2 {-3.14/20 2.9s}
B@h6+ {+4.17/18 2.6s} 29. P@e3 {-2.95/18 2.8s} Rxg1 {+3.51/16 2.8s}
30. Qxg1 {-2.55/20 3.1s} Bxg7 {+2.74/18 3.0s} 31. N@g5 {-2.23/17 2.9s}
B@d5 {+3.65/15 2.9s} 32. Ngxe6+ {-4.00/17 2.9s} Bcxe6 {+3.90/14 3.0s}
33. B@g5+ {-3.26/13 3.0s} P@f6 {+3.97/15 3.0s} 34. P@h6 {-3.59/16 3.0s}
P@d4 {+6.74/18 3.0s} 35. Qxg2 {-5.07/17 2.9s} fxg5 {+8.03/18 3.0s}
36. Qxd5+ {-5.04/16 2.9s} Bxd5 {+5.70/16 3.0s} 37. N@e6+ {-5.73/17 3.0s}
Bxe6 {+5.24/17 2.9s} 38. Nxe6+ {-4.41/18 3.0s} Ke7 {+3.35/20 3.1s}
39. B@c5+ {-2.37/21 3.1s} Kxe6 {+3.19/17 3.0s} 40. P@f5+ {-2.23/18 3.0s}
Kd5 {+3.89/18 3.1s} 41. B@b4 {-2.76/18 3.0s} dxe3+ {+4.23/19 3.0s}
42. Bxe3 {-4.02/18 2.9s} N@f3+ {+5.49/16 2.9s} 43. exf3 {-6.74/16 2.9s}
R@e2+ {+12.77/15 2.1s} 44. Kxe2 {-12.76/14 1.9s} N@d4+ {+19.86/13 1.6s}
45. Bxd4 {-18.21/12 1.1s} Nxd4+ {+29.21/11 0.86s} 46. Kd2 {-29.28/7 0.62s}
Q@e2+ {+34.78/5 0.67s} 47. Kc3 {-38.60/2 0.58s} Qxc2# {+M1/1 0.41s, Black mates}
0-1

[Event "With-Q-800sim"]
[Site "?"]
[Date "2019.05.03"]
[Round "19"]
[White "CrazyAra-Dev-0.4.1-With-Q-800sim"]
[Black "CrazyAra-Dev-0.4.1-No-Q-800sim"]
[Result "1-0"]
[PlyCount "63"]
[TimeControl "40/1200"]
[Variant "crazyhouse"]

1. d3 {book} d5 {-0.38/19 2.3s} 2. Nf3 {+0.83/19 2.3s} Nc6 {-0.61/22 2.5s}
3. g3 {+0.59/22 2.4s} e5 {-0.57/21 2.4s} 4. Bg2 {+0.38/20 2.4s}
Nf6 {-0.23/16 2.4s} 5. O-O {+0.17/19 2.4s} h6 {+0.46/16 2.4s}
6. Nc3 {-0.44/17 2.4s} Be6 {+0.77/18 2.5s} 7. h3 {-0.64/17 2.5s}
Qd7 {+0.79/16 2.5s} 8. Kh2 {-0.82/15 2.5s} Bc5 {+1.23/17 2.5s}
9. a3 {-1.06/17 2.4s} a5 {+1.45/18 2.6s} 10. Bd2 {-1.86/15 2.5s}
h5 {+2.73/22 2.7s} 11. e4 {-2.09/15 2.6s} dxe4 {+2.19/20 2.7s}
12. Nxe4 {-1.36/24 2.9s} Nxe4 {+1.27/22 2.9s} 13. dxe4 {-1.58/21 2.9s}
N@g4+ {+1.67/21 2.9s} 14. Kh1 {-1.08/22 2.8s} Nxf2+ {+1.54/21 2.9s}
15. Rxf2 {-1.47/23 2.9s} Bxf2 {+0.95/19 2.9s} 16. P@f5 {-0.42/20 2.9s}
Bxf5 {+0.41/20 2.9s} 17. exf5 {-0.24/21 2.9s} Bxg3 {+0.10/19 2.8s}
18. Bg5 {+0.23/20 2.9s} Qxf5 {+0.17/24 3.0s} 19. B@d7+ {+0.18/25 2.8s}
Qxd7 {+0.22/20 2.9s} 20. Qxd7+ {-0.37/17 2.8s} Kxd7 {-1.36/28 2.5s}
21. Nxe5+ {+2.97/23 2.5s} Bxe5 {-2.23/23 2.5s} 22. Bxc6+ {+4.31/21 2.3s}
Kxc6 {-4.35/24 2.2s} 23. P@d5+ {+5.00/25 2.2s} Kxd5 {-4.58/22 2.2s}
24. N@e3+ {+9.51/24 1.9s} Kc5 {-6.76/22 1.6s} 25. Q@d5+ {+12.65/25 1.5s}
Kb6 {-7.26/1 0.002s} 26. Nc4+ {+8.65/21 1.7s} Ka7 {-10.98/18 1.2s}
27. N@b5+ {+12.99/21 1.2s} Kb8 {-10.35/16 1.5s} 28. N@d7+ {+12.23/15 1.4s}
Kc8 {-11.99/1 0.002s} 29. Ncb6+ {+18.97/13 0.89s} cxb6 {-16.09/1 0.002s}
30. Nxb6+ {+17.25/11 1.1s} Kb8 {-13.02/1 0.002s} 31. Qxe5+ {+31.14/9 0.67s}
P@c7 {-47.21/6 0.67s} 32. Qxc7# {+M1/3 0.46s, White mates} 1-0

[Event "With-Q-800sim"]
[Site "?"]
[Date "2019.05.03"]
[Round "19"]
[White "CrazyAra-Dev-0.4.1-No-Q-800sim"]
[Black "CrazyAra-Dev-0.4.1-With-Q-800sim"]
[Result "0-1"]
[PlyCount "52"]
[TimeControl "40/1200"]
[Variant "crazyhouse"]

1. e4 {book} e5 {book} 2. Nf3 {book} Nc6 {book} 3. Bc4 {book} Bc5 {book}
4. d3 {book} Nf6 {-0.80/23 2.4s} 5. O-O {+1.03/19 2.5s} O-O {-0.71/23 2.5s}
6. Nc3 {+0.92/20 2.5s} d6 {-1.14/20 2.5s} 7. Bg5 {+1.14/21 2.6s}
h6 {-1.18/24 2.7s} 8. Bxf6 {+1.39/26 2.7s} Qxf6 {-1.33/18 2.6s}
9. Nd5 {+1.35/17 2.6s} Qd8 {-1.42/18 2.6s} 10. Qd2 {+1.91/17 2.6s}
Kh7 {-1.35/14 2.6s} 11. N@g5+ {+1.18/14 2.6s} Kh8 {-0.35/17 2.7s}
12. c3 {+0.20/16 2.6s} hxg5 {+0.79/20 2.7s} 13. Qxg5 {-1.11/28 2.8s}
Qxg5 {+1.83/30 2.8s} 14. Nxg5 {-1.31/31 2.8s} Q@h5 {+2.59/25 2.7s}
15. P@f6 {-2.80/26 2.6s} Qxg5 {+6.57/28 2.3s} 16. fxg7+ {-6.33/26 2.3s}
Kxg7 {+7.98/23 2.4s} 17. P@f6+ {-7.14/22 2.3s} Kh7 {+9.97/24 2.2s}
18. Q@g7+ {-11.19/20 2.2s} Qxg7 {+0.97/1 0.013s} 19. fxg7 {-12.71/20 1.8s}
N@h3+ {+14.41/19 1.6s} 20. gxh3 {-16.09/18 1.1s} N@f3+ {+18.65/17 1.1s}
21. Kh1 {-15.79/16 1.4s} P@g2+ {+17.25/15 1.4s} 22. Kxg2 {-16.99/1 0.002s}
Nh4+ {+19.79/13 0.88s} 23. Kg3 {-20.03/12 0.71s} Q@g2+ {+20.26/11 1.0s}
24. Kxh4 {-8.51/1 0.014s} B@g5+ {+22.77/9 0.71s} 25. Kh5 {-8.00/1 0.013s}
Qxh3+ {+21.66/7 0.70s} 26. Kxg5 {-22.04/6 0.62s} Qh6# {+M1/6 0.47s, Black mates}
0-1

[Event "With-Q-800sim"]
[Site "?"]
[Date "2019.05.03"]
[Round "20"]
[White "CrazyAra-Dev-0.4.1-With-Q-800sim"]
[Black "CrazyAra-Dev-0.4.1-No-Q-800sim"]
[Result "0-1"]
[PlyCount "48"]
[TimeControl "40/1200"]
[Variant "crazyhouse"]

1. e4 {book} e5 {book} 2. Nf3 {book} Nc6 {book} 3. Bc4 {book} Bc5 {book}
4. d3 {book} Nf6 {-0.86/19 2.4s} 5. O-O {+1.07/18 2.4s} O-O {-0.69/22 2.5s}
6. Nc3 {+0.93/20 2.5s} d6 {-1.13/20 2.5s} 7. Bg5 {+1.14/20 2.6s}
h6 {-1.21/24 2.7s} 8. Bxf6 {+1.40/26 2.7s} Qxf6 {-1.34/18 2.6s}
9. Nd5 {+1.34/17 2.6s} Qd8 {-1.43/18 2.7s} 10. Qd2 {+1.90/17 2.7s}
Kh7 {-1.37/14 2.5s} 11. N@g5+ {+1.22/14 2.6s} Kh8 {-0.45/17 2.6s}
12. c3 {+0.13/16 2.6s} hxg5 {+0.83/22 2.7s} 13. Qxg5 {-1.01/28 2.7s}
Qxg5 {+1.62/32 2.8s} 14. Nxg5 {-1.14/31 2.8s} Q@h5 {+3.10/27 2.7s}
15. P@f6 {-2.86/26 2.6s} Qxg5 {+6.74/28 2.3s} 16. fxg7+ {-6.38/26 2.4s}
Kxg7 {+8.08/23 2.5s} 17. P@f6+ {-7.08/22 2.3s} Kh6 {+11.03/22 2.0s}
18. Rfc1 {-6.49/14 2.2s} N@h3+ {+7.57/20 2.4s} 19. Kf1 {-7.15/19 2.5s}
Qxg2+ {+11.01/18 2.1s} 20. Kxg2 {-10.67/17 1.6s} N@f4+ {+11.62/16 1.6s}
21. Kf1 {-13.02/17 1.2s} P@g2+ {+19.75/12 0.91s} 22. Ke1 {-6.37/1 0.016s}
g1=Q+ {+21.53/10 0.84s} 23. Kd2 {-25.94/8 0.80s} Qxf2+ {+31.70/10 0.52s}
24. Kd1 {-31.79/9 0.49s} Qe2# {+M1/5 0.52s, Black mates} 0-1

[Event "With-Q-800sim"]
[Site "?"]
[Date "2019.05.03"]
[Round "20"]
[White "CrazyAra-Dev-0.4.1-No-Q-800sim"]
[Black "CrazyAra-Dev-0.4.1-With-Q-800sim"]
[Result "0-1"]
[PlyCount "88"]
[TimeControl "40/1200"]
[Variant "crazyhouse"]

1. e4 {book} e5 {book} 2. Nf3 {book} Nc6 {book} 3. Bc4 {book} Bc5 {book}
4. d3 {book} Nf6 {book} 5. O-O {book} O-O {-0.79/18 2.4s} 6. Bg5 {+0.47/20 2.4s}
Be7 {+0.25/24 2.6s} 7. c3 {+0.02/22 2.5s} d6 {+0.01/20 2.5s}
8. Nbd2 {+0.03/19 2.4s} Bg4 {-0.03/21 2.5s} 9. h3 {+0.14/19 2.5s}
Bh5 {-0.14/18 2.5s} 10. a4 {+0.26/17 2.4s} a6 {-0.19/18 2.4s}
11. b4 {+0.34/19 2.4s} Nb8 {-0.16/19 2.5s} 12. Qb3 {+0.16/19 2.5s}
Nbd7 {-0.06/17 2.6s} 13. Rae1 {+0.24/17 2.6s} Nb6 {+0.19/15 2.5s}
14. Bxf7+ {+1.22/22 2.7s} Bxf7 {-1.16/21 2.7s} 15. P@e6 {+1.18/20 2.8s}
Bh5 {-0.69/19 2.6s} 16. a5 {+1.28/20 2.6s} Nc8 {-0.94/21 2.7s}
17. d4 {+1.02/23 2.7s} B@d3 {-0.33/23 2.7s} 18. dxe5 {+0.68/21 2.7s}
dxe5 {-1.01/21 2.8s} 19. P@h6 {+1.93/19 2.9s} gxh6 {-1.80/19 2.8s}
20. Bxh6 {+1.79/20 2.9s} P@g7 {-1.22/21 2.9s} 21. Bxg7 {+1.36/21 2.9s}
Kxg7 {-1.24/18 2.7s} 22. P@g5 {+1.40/17 2.8s} B@f4 {-0.98/20 2.8s}
23. P@h6+ {+1.31/19 2.8s} Kg8 {-1.50/18 2.7s} 24. gxf6 {+1.58/16 2.8s}
Rxf6 {-1.61/18 2.8s} 25. N@f7 {+2.30/18 2.9s} Qf8 {-1.64/16 2.7s}
26. N7xe5 {+2.53/18 2.8s} Bxh6 {-2.06/19 2.8s} 27. Nxd3 {+1.88/20 2.9s}
Nd6 {-1.25/17 2.9s} 28. B@e5 {+2.30/17 2.9s} Bxd2 {-1.22/17 2.8s}
29. Nxd2 {+2.32/20 3.0s} P@e2 {-2.11/18 2.9s} 30. P@f7+ {+2.50/16 3.0s}
Kh8 {-1.13/21 3.0s} 31. B@h4 {+1.38/22 3.0s} P@g7 {-0.19/24 3.0s}
32. Rxe2 {+2.53/23 3.0s} Bxe2 {-2.30/23 2.9s} 33. Bhxf6 {+2.94/24 3.1s}
gxf6 {-2.23/21 2.9s} 34. Bxd6 {+3.39/22 2.9s} R@g7 {-2.36/23 3.0s}
35. R@g8+ {+3.24/22 3.0s} Qxg8 {-2.85/22 3.0s} 36. fxg8=Q+ {+2.70/21 3.1s}
Raxg8 {-0.87/23 2.8s} 37. N@f7+ {+0.59/22 2.9s} Rxf7 {-3.84/1 0.015s}
38. exf7 {+2.02/17 3.0s} Rxg2+ {-1.97/17 2.9s} 39. Kh1 {-1.24/21 2.0s}
B@f3 {+4.07/20 2.2s} 40. Nxf3 {-2.62/17 2.4s} R@h2+ {+4.56/15 2.0s}
41. Bxh2 {-6.88/17 1.5s} Bxf3 {+9.85/17 1.7s} 42. R@g8+ {-9.68/11 2.0s}
Rxg8+ {+5.36/1 0.015s} 43. P@g2 {-28.00/8 0.62s} Bxg2+ {+31.42/3 0.64s}
44. Kg1 {-15.28/1 0.013s} N@f3# {+M1/1 0.43s, Black mates} 0-1

[Event "With-Q-800sim"]
[Site "?"]
[Date "2019.05.03"]
[Round "21"]
[White "CrazyAra-Dev-0.4.1-With-Q-800sim"]
[Black "CrazyAra-Dev-0.4.1-No-Q-800sim"]
[Result "0-1"]
[PlyCount "126"]
[TimeControl "40/1200"]
[Variant "crazyhouse"]

1. e4 {book} e5 {book} 2. Nf3 {book} Nc6 {book} 3. Bc4 {book} Bc5 {book}
4. d3 {book} Nf6 {book} 5. O-O {book} O-O {-0.77/20 2.4s} 6. Nc3 {+0.99/21 2.4s}
d6 {-1.12/20 2.6s} 7. Bg5 {+1.26/22 2.7s} h6 {-1.11/22 2.7s}
8. Bxf6 {+1.35/23 2.6s} Qxf6 {-1.40/19 2.7s} 9. Nd5 {+1.39/18 2.7s}
Qd8 {-1.34/16 2.6s} 10. Qd2 {+1.96/15 2.5s} Kh7 {-1.21/15 2.6s}
11. N@g5+ {+0.99/16 2.6s} Kh8 {-0.69/17 2.6s} 12. c3 {+0.75/16 2.6s}
hxg5 {+1.07/29 2.8s} 13. Nxg5 {-0.44/28 2.7s} B@f4 {+0.20/19 2.7s}
14. P@e7 {+0.17/26 2.8s} Nxe7 {-0.17/30 2.9s} 15. Nxe7 {+0.37/30 3.1s}
Bxg5 {+0.02/25 2.9s} 16. N@g6+ {+0.30/26 2.8s} fxg6 {-0.04/30 3.0s}
17. Nxg6+ {-0.02/26 3.0s} Kh7 {+1.58/1 0.015s} 18. Qxg5 {+0.61/23 2.7s}
N@f3+ {+0.50/25 2.6s} 19. Kh1 {+0.57/23 2.8s} Nxg5 {-0.24/20 2.7s}
20. Nxf8+ {-0.58/16 2.7s} Qxf8 {+0.86/16 2.7s} 21. R@h5+ {-0.69/19 2.8s}
Kg6 {+2.29/17 2.5s} 22. Rxg5+ {-1.63/18 2.4s} Kxg5 {+1.93/15 2.3s}
23. P@f5 {-0.32/15 2.7s} N@h3 {+2.86/19 2.7s} 24. N@f3+ {-1.75/18 2.6s}
Kh6 {+2.88/17 2.6s} 25. B@g4 {-1.64/18 2.6s} N@g5 {+1.71/21 2.7s}
26. Bxh3 {-0.55/20 2.8s} Nxh3 {+0.38/22 2.9s} 27. N@g4+ {-0.19/18 2.7s}
Kh5 {+0.22/20 2.7s} 28. d4 {+0.03/18 2.8s} Nf4 {+0.28/17 2.9s}
29. dxc5 {-0.42/21 2.9s} P@h3 {+1.10/15 2.9s} 30. B@f7+ {-0.77/18 2.9s}
Kxg4 {+2.08/20 2.9s} 31. gxh3+ {-1.97/19 2.8s} Kxf3 {+3.38/17 2.8s}
32. Rg1 {-3.33/20 2.9s} Kxe4 {+4.59/17 3.0s} 33. P@f3+ {-3.36/16 2.8s}
Kxf5 {+4.75/17 2.9s} 34. cxd6 {-3.66/19 2.9s} Nxh3 {+5.13/21 2.9s}
35. Raf1 {-3.06/19 2.8s} N@f4 {+5.51/17 3.0s} 36. Bg6+ {-2.25/19 3.1s}
Nxg6 {+2.06/20 3.1s} 37. P@e7 {-0.85/19 3.0s} Qh8 {+1.94/19 3.0s}
38. Bd3+ {-3.03/21 3.0s} Ke6 {+3.93/20 3.0s} 39. Rxg6+ {-3.16/18 2.8s}
P@f6 {+3.24/16 3.0s} 40. Rxg7 {-0.51/19 2.9s} P@g2+ {+0.58/20 2.9s}
41. Rxg2 {-0.26/19 3.1s} Nxf2+ {+0.76/18 3.0s} 42. Rfxf2 {-0.70/19 3.0s}
Q@e1+ {+1.16/18 3.0s} 43. N@g1 {-0.96/25 3.1s} P@h3 {+0.88/26 3.2s}
44. e8=Q+ {-1.11/27 3.1s} Qxe8 {+1.57/26 3.1s} 45. N@g7+ {-2.14/26 3.3s}
Kd7 {+2.85/25 3.2s} 46. Bf5+ {-1.65/23 3.2s} B@e6 {+3.45/20 3.2s}
47. Nxe6 {-3.27/20 3.2s} hxg2+ {+3.94/19 3.2s} 48. Rxg2 {-3.18/17 3.1s}
P@f2 {+4.04/16 3.1s} 49. B@e3 {-3.59/20 3.1s} f1=Q {+8.09/19 3.1s}
50. Nc5+ {-9.14/18 3.0s} Kxd6 {+12.05/17 3.0s} 51. Ne4+ {-11.14/13 3.0s}
Ke7 {+16.75/15 2.8s} 52. Rg7+ {-14.31/16 2.5s} P@f7 {+15.77/16 3.0s}
53. Bc5+ {-14.41/14 2.9s} P@d6 {+15.51/16 2.9s} 54. Nxd6 {-12.29/16 2.7s}
N@f2+ {+15.35/15 2.6s} 55. Bxf2 {-9.94/1 0.017s} B@g2+ {+17.92/13 2.1s}
56. Rxg2 {-6.34/1 0.017s} Qxg2+ {+13.69/16 2.6s} 57. Kxg2 {-9.94/1 0.015s}
N@f4+ {+17.10/12 1.8s} 58. Kh1 {-10.23/13 2.3s} Qxf2 {+11.48/16 2.9s}
59. N@d5+ {-9.91/13 2.7s} Kd8 {+14.35/15 2.8s} 60. Nxf4 {-10.42/16 2.3s}
R@f1 {+11.25/15 2.9s} 61. N@h3 {-11.50/18 2.7s} B@g2+ {+16.88/15 2.1s}
62. Nxg2 {-10.17/1 0.014s} Qxg1+ {+30.88/15 1.1s} 63. Nxg1 {-12.50/1 0.015s}
N@f2# {+M1/5 0.52s, Black mates} 0-1

[Event "With-Q-800sim"]
[Site "?"]
[Date "2019.05.03"]
[Round "21"]
[White "CrazyAra-Dev-0.4.1-No-Q-800sim"]
[Black "CrazyAra-Dev-0.4.1-With-Q-800sim"]
[Result "1-0"]
[PlyCount "115"]
[TimeControl "40/1200"]
[Variant "crazyhouse"]

1. e4 {book} Nf6 {book} 2. e5 {book} Nc6 {book} 3. exf6 {book} exf6 {book}
4. Nc3 {-0.83/20 2.5s} d5 {+0.77/20 2.5s} 5. Bb5 {-0.39/19 2.6s}
Be7 {+0.87/17 2.6s} 6. d4 {-0.76/17 2.6s} O-O {+0.63/17 2.6s}
7. Nge2 {-0.38/19 2.6s} Re8 {+0.61/21 2.7s} 8. O-O {-0.69/20 2.6s}
P@h3 {+1.05/19 2.7s} 9. gxh3 {-0.72/20 2.9s} Bxh3 {+0.73/20 2.8s}
10. Nf4 {-0.64/16 2.7s} Bxf1 {+0.52/17 2.8s} 11. Bxf1 {-0.24/17 2.8s}
Bb4 {+0.63/17 2.8s} 12. B@g2 {-0.34/17 2.7s} R@e1 {+0.81/20 2.7s}
13. Qg4 {+0.55/17 2.7s} P@g5 {+0.05/17 2.7s} 14. N@f5 {+0.49/18 2.6s}
Nxd4 {-0.59/23 2.8s} 15. Nxd4 {+0.50/22 2.9s} Bxc3 {-0.21/22 2.8s}
16. P@e6 {+0.77/22 2.8s} Bxd4 {-0.23/24 3.1s} 17. exf7+ {+0.13/22 3.0s}
Kxf7 {-0.72/21 2.8s} 18. P@e6+ {+0.77/21 2.8s} R1xe6 {+1.04/20 3.0s}
19. Nxe6 {-0.88/19 2.9s} Rxe6 {+0.88/18 2.9s} 20. Qxd4 {-0.62/17 2.8s}
N@h3+ {+0.64/19 2.9s} 21. Kh1 {-0.52/18 3.0s} N@f5 {+1.04/17 2.9s}
22. Qc5 {-0.36/17 2.9s} N@e4 {+1.52/21 3.0s} 23. Bxe4 {-1.30/20 2.9s}
Rxe4 {+2.04/19 2.9s} 24. Bxh3 {-1.66/25 2.9s} Re1+ {+1.41/27 3.0s}
25. R@g1 {-0.51/27 2.9s} B@e4+ {+0.87/26 2.9s} 26. f3 {+0.56/20 3.0s}
Bxf3+ {-0.52/21 3.0s} 27. B@g2 {+0.50/23 3.1s} Rxg1+ {-0.60/18 2.9s}
28. Qxg1 {+0.70/22 3.0s} Bxg2+ {-0.59/21 3.0s} 29. Bxg2 {+1.14/22 3.0s}
P@g3 {-0.38/15 3.0s} 30. Be3 {+1.41/18 3.0s} R@e7 {-0.42/20 3.0s}
31. N@g4 {+0.99/20 3.0s} B@e2 {-0.33/18 3.0s} 32. B@f3 {+0.55/19 3.0s}
Bxf3 {+0.45/19 3.1s} 33. Bxf3 {-0.40/22 3.1s} P@e4 {+1.27/18 3.0s}
34. B@h5+ {-1.01/20 3.0s} P@g6 {+1.26/20 3.1s} 35. Nxf6 {-0.67/21 3.0s}
gxf6 {+0.87/20 3.1s} 36. Bfg4 {-0.43/19 3.1s} B@f3+ {+1.51/20 3.2s}
37. Bxf3 {-1.36/21 3.3s} exf3 {+1.16/22 3.2s} 38. Bxf3 {-1.32/19 3.2s}
gxh2 {+1.69/18 3.1s} 39. Qxh2 {-1.04/22 3.3s} N@g3+ {+1.08/20 3.2s}
40. Kg1 {-0.79/18 3.1s} Rxe3 {+1.15/17 3.1s} 41. P@f2 {-0.59/19 3.2s}
Rxf3 {+0.41/18 3.2s} 42. Qxh7+ {+0.20/17 3.1s} B@g7 {-0.28/17 3.0s}
43. B@g8+ {+1.09/21 3.0s} Qxg8 {-0.81/20 3.0s} 44. P@e6+ {+0.63/22 3.0s}
Kf8 {+0.81/21 3.0s} 45. P@e7+ {+1.37/28 3.0s} Kxe7 {-1.35/27 3.0s}
46. R@d7+ {+1.60/26 3.0s} Kf8 {-0.99/25 2.9s} 47. Qxg8+ {+1.61/29 3.2s}
Kxg8 {-1.18/1 0.002s} 48. Rxg7+ {+1.71/23 3.0s} Kxg7 {-1.63/26 3.1s}
49. Q@f7+ {+2.37/25 2.8s} Kh8 {-1.04/20 3.0s} 50. Qxf6+ {+1.77/23 3.1s}
R@g7 {-2.46/22 2.6s} 51. N@f7+ {+4.01/22 2.2s} Kg8 {-1.71/20 2.8s}
52. P@h7+ {+2.54/19 2.7s} Rxh7 {-5.30/19 1.7s} 53. Nh6+ {+10.09/14 1.0s}
Nxh6 {-6.61/13 1.5s} 54. P@f7+ {+9.57/13 1.3s} Nxf7 {-11.09/12 0.79s}
55. N@e7+ {+17.63/12 0.76s} Kf8 {+0.90/1 0.015s} 56. Nxg6+ {+14.60/9 0.88s}
Kg8 {-14.07/8 0.84s} 57. exf7+ {+19.10/8 0.57s} Rxf7 {-17.88/1 0.001s}
58. Qh8# {+M1/5 0.54s, White mates} 1-0

[Event "With-Q-800sim"]
[Site "?"]
[Date "2019.05.03"]
[Round "22"]
[White "CrazyAra-Dev-0.4.1-With-Q-800sim"]
[Black "CrazyAra-Dev-0.4.1-No-Q-800sim"]
[Result "0-1"]
[PlyCount "52"]
[TimeControl "40/1200"]
[Variant "crazyhouse"]

1. e4 {book} Nf6 {book} 2. e5 {book} Nc6 {book} 3. exf6 {book} exf6 {book}
4. Nc3 {-0.86/20 2.4s} d5 {+0.81/20 2.5s} 5. Bb5 {-0.39/19 2.6s}
Be7 {+0.88/17 2.6s} 6. N@a5 {-0.12/21 2.6s} Qd6 {+2.56/20 2.7s}
7. Qe2 {-1.93/19 2.6s} O-O {+2.13/20 2.8s} 8. Bxc6 {-2.29/20 2.7s}
bxc6 {+2.26/18 2.7s} 9. d4 {-2.04/18 2.7s} B@a6 {+2.58/17 2.6s}
10. Qe3 {-1.53/16 2.6s} Bf5 {+3.64/16 2.6s} 11. Nge2 {-3.23/14 2.5s}
Rfe8 {+4.38/14 2.6s} 12. N@g3 {-3.50/16 2.6s} Bxc2 {+4.68/16 2.6s}
13. O-O {-4.55/18 2.7s} Bf8 {+4.86/17 2.7s} 14. Qf3 {-4.34/16 2.7s}
Bxe2 {+5.68/18 2.7s} 15. Ncxe2 {-5.00/20 2.8s} Be4 {+6.42/20 2.7s}
16. Qg4 {-4.82/19 2.7s} Bxg2 {+5.44/18 2.8s} 17. Nf5 {-3.60/22 2.7s}
N@f3+ {+5.27/22 2.8s} 18. Kxg2 {-5.24/22 2.8s} Qxh2+ {+5.80/20 2.8s}
19. Kxf3 {-5.68/1 0.004s} P@g6 {+6.75/21 2.8s} 20. Nxg7 {-5.24/19 2.8s}
Bxg7 {+6.10/19 2.8s} 21. P@d7 {-6.06/16 2.6s} N@h4+ {+18.28/19 1.9s}
22. Qxh4 {-17.58/1 0.002s} Qxh4 {+19.40/16 1.8s} 23. dxe8=Q+ {-19.98/16 1.5s}
Rxe8 {+19.55/16 1.6s} 24. Ng3 {-13.12/14 1.5s} P@g4+ {+39.24/16 1.5s}
25. Kg2 {-44.00/4 0.56s} P@f3+ {+52.89/9 0.57s} 26. Kg1 {-20.24/1 0.015s}
Q@g2# {+M1/5 0.49s, Black mates} 0-1

[Event "With-Q-800sim"]
[Site "?"]
[Date "2019.05.03"]
[Round "22"]
[White "CrazyAra-Dev-0.4.1-No-Q-800sim"]
[Black "CrazyAra-Dev-0.4.1-With-Q-800sim"]
[Result "0-1"]
[PlyCount "72"]
[TimeControl "40/1200"]
[Variant "crazyhouse"]

1. e4 {book} Nf6 {book} 2. e5 {book} Nc6 {book} 3. exf6 {book} exf6 {book}
4. d4 {book} d5 {book} 5. Bb5 {-2.05/20 2.5s} Bb4+ {+2.21/21 2.5s}
6. c3 {-2.11/21 2.7s} Bd6 {+2.06/20 2.6s} 7. Qe2+ {-1.45/19 2.5s}
P@e4 {+1.85/18 2.5s} 8. N@h5 {-1.04/18 2.6s} O-O {+1.02/16 2.6s}
9. h4 {-0.23/17 2.5s} a6 {+0.76/15 2.5s} 10. Bxc6 {-0.42/18 2.6s}
bxc6 {+0.24/19 2.7s} 11. Nxg7 {-0.23/17 2.6s} Kxg7 {+0.37/16 2.6s}
12. P@g5 {+0.07/21 2.7s} N@d3+ {-0.03/20 2.7s} 13. Kd1 {+0.41/19 2.7s}
B@g4 {-0.26/18 2.6s} 14. f3 {+0.55/23 2.7s} Bh5 {-0.29/22 2.7s}
15. gxf6+ {+0.31/22 2.7s} Qxf6 {-0.49/21 2.7s} 16. Bg5 {+0.98/23 2.8s}
Qg6 {-0.39/24 2.7s} 17. P@f6+ {+0.90/20 2.7s} Kh8 {+0.26/23 2.7s}
18. g4 {-0.49/22 2.7s} Bcxg4 {+3.50/25 2.8s} 19. fxg4 {-2.26/22 2.8s}
Bxg4 {+3.01/20 2.8s} 20. B@f3 {-1.44/22 2.8s} exf3 {+1.38/21 2.9s}
21. Nxf3 {-2.36/20 3.0s} Rg8 {+3.31/19 3.0s} 22. P@g7+ {-3.11/17 2.9s}
Rxg7 {+3.30/17 2.9s} 23. fxg7+ {-3.49/17 2.9s} Qxg7 {+3.70/17 2.8s}
24. N@e5 {-3.13/14 2.8s} Nxe5 {+5.63/18 2.9s} 25. dxe5 {-6.00/18 2.9s}
Bxf3 {+7.36/18 2.9s} 26. Qxf3 {-6.81/16 2.8s} B@e4 {+8.64/16 2.7s}
27. Qf6 {-7.15/16 2.7s} P@c2+ {+6.81/19 2.8s} 28. Kc1 {-5.90/18 2.8s}
cxb1=Q+ {+8.19/17 2.8s} 29. Rxb1 {-8.67/19 2.7s} N@d3+ {+9.61/18 2.7s}
30. Kd1 {-8.26/15 2.6s} N@f2+ {+9.87/16 2.5s} 31. Kc2 {-8.69/14 2.1s}
Nxe5+ {+11.14/13 2.3s} 32. Kc1 {-10.44/14 2.2s} Ned3+ {+13.38/13 2.1s}
33. Kd2 {-21.22/15 1.8s} N@c4+ {+22.38/13 1.0s} 34. Ke2 {-21.94/12 1.1s}
P@f3+ {+24.94/11 0.97s} 35. Kf1 {-26.95/10 0.76s} P@g2+ {+35.69/12 0.70s}
36. Kg1 {-16.94/1 0.013s} gxh1=Q# {+M1/7 0.49s, Black mates} 0-1

[Event "With-Q-800sim"]
[Site "?"]
[Date "2019.05.03"]
[Round "23"]
[White "CrazyAra-Dev-0.4.1-With-Q-800sim"]
[Black "CrazyAra-Dev-0.4.1-No-Q-800sim"]
[Result "1-0"]
[PlyCount "53"]
[TimeControl "40/1200"]
[Variant "crazyhouse"]

1. e4 {book} Nf6 {book} 2. e5 {book} Nc6 {book} 3. exf6 {book} exf6 {book}
4. d4 {book} d5 {book} 5. Bb5 {-2.01/19 2.5s} Bb4+ {+2.23/21 2.6s}
6. c3 {-2.15/21 2.6s} Bd6 {+2.07/20 2.6s} 7. Qe2+ {-1.46/19 2.6s}
P@e4 {+1.83/18 2.6s} 8. N@h5 {-1.03/17 2.5s} O-O {+1.04/16 2.6s}
9. h4 {-0.27/15 2.5s} a6 {+0.74/16 2.5s} 10. Bxc6 {-0.42/18 2.6s}
bxc6 {+0.29/18 2.7s} 11. Nxg7 {-0.27/17 2.6s} Kxg7 {+0.39/16 2.6s}
12. P@g5 {+0.10/21 2.6s} N@d3+ {-0.08/19 2.6s} 13. Kd1 {+0.43/19 2.6s}
B@g4 {-0.26/18 2.6s} 14. f3 {+0.57/23 2.7s} Nxc1 {-0.56/22 2.7s}
15. Kxc1 {+0.67/22 2.6s} Bh5 {-0.18/21 2.6s} 16. g4 {+0.55/19 2.7s}
B@f4+ {-0.37/17 2.6s} 17. Nd2 {+0.06/19 2.7s} e3 {+0.97/20 2.7s}
18. Nf1 {+0.05/21 2.7s} Bg6 {-0.37/20 2.7s} 19. Nxe3 {+0.96/18 2.7s}
fxg5 {-1.13/16 2.7s} 20. P@e5 {+1.52/20 2.7s} Be7 {-1.03/19 2.7s}
21. Nh3 {+2.16/19 2.7s} Bxe3+ {-2.51/20 2.7s} 22. Qxe3 {+3.51/20 2.5s}
N@d3+ {-3.67/19 2.4s} 23. Qxd3 {+9.01/15 2.1s} Bxd3 {-10.04/14 2.1s}
24. N@h5+ {+18.11/17 0.86s} Kg6 {-15.62/16 0.76s} 25. N@f4+ {+18.35/15 0.89s}
gxf4 {-19.63/14 0.79s} 26. N3xf4+ {+25.46/13 0.63s} Kh6 {-23.96/1 0.002s}
27. B@g7# {+M1/11 0.62s, White mates} 1-0

[Event "With-Q-800sim"]
[Site "?"]
[Date "2019.05.03"]
[Round "23"]
[White "CrazyAra-Dev-0.4.1-No-Q-800sim"]
[Black "CrazyAra-Dev-0.4.1-With-Q-800sim"]
[Result "1-0"]
[PlyCount "75"]
[TimeControl "40/1200"]
[Variant "crazyhouse"]

1. e4 {book} c5 {book} 2. Nf3 {book} Nc6 {-2.89/17 2.4s} 3. d4 {+2.71/17 2.5s}
cxd4 {-2.53/22 2.6s} 4. Nxd4 {+2.27/23 2.7s} e5 {-1.87/21 2.5s}
5. Nxc6 {+1.62/21 2.6s} bxc6 {-0.98/22 2.7s} 6. P@d6 {+0.82/22 2.7s}
Nf6 {-1.14/19 2.7s} 7. N@c7+ {+1.36/19 2.7s} Qxc7 {-1.12/1 0.003s}
8. dxc7 {+0.99/21 2.8s} Bb4+ {-0.46/18 2.7s} 9. Nc3 {+0.97/17 2.7s}
O-O {-0.75/18 2.6s} 10. Bd3 {+0.90/17 2.7s} N@h4 {-0.36/17 2.6s}
11. Rg1 {+0.59/18 2.5s} P@h3 {-0.21/16 2.5s} 12. Bg5 {+0.80/18 2.7s}
Nxg2+ {-0.37/18 2.7s} 13. Kd2 {+0.89/17 2.6s} d5 {+0.40/18 2.6s}
14. Kc1 {+1.10/19 2.7s} Ng4 {-0.93/21 2.8s} 15. exd5 {+1.37/24 2.8s}
P@a3 {-1.14/21 2.7s} 16. P@e7 {+1.63/22 2.7s} axb2+ {-2.43/24 2.8s}
17. Kxb2 {+2.99/21 2.9s} Bxc3+ {-1.40/21 2.7s} 18. Kxc3 {+2.14/20 2.7s}
N@a4+ {-2.96/18 2.8s} 19. Kb4 {+4.30/20 2.9s} c5+ {-2.71/17 2.7s}
20. Kxa4 {+3.23/15 2.7s} Bd7+ {-3.87/17 2.8s} 21. Kb3 {+5.41/16 2.8s}
c4+ {-4.15/15 2.6s} 22. Bxc4 {+4.72/16 2.7s} N@a5+ {-4.57/17 2.8s}
23. Kb4 {+7.11/20 2.9s} Nxc4 {-6.57/19 2.8s} 24. exf8=Q+ {+6.69/18 2.8s}
Rxf8 {-7.33/18 2.9s} 25. Kxc4 {+7.81/17 2.9s} P@b5+ {-6.98/16 2.8s}
26. Kb3 {+9.09/15 2.8s} P@c4+ {-9.19/15 2.8s} 27. Kb2 {+10.90/18 2.9s}
B@d4+ {-10.62/16 2.8s} 28. c3 {+10.73/17 2.9s} b4 {-9.75/18 2.8s}
29. cxd4 {+12.15/14 2.9s} exd4 {-11.83/14 2.8s} 30. P@e7 {+13.62/13 2.8s}
c3+ {-15.03/15 2.5s} 31. Kc2 {+15.15/13 2.6s} Ba4+ {-14.43/12 2.6s}
32. P@b3 {+18.35/13 2.8s} Bxb3+ {-18.55/13 2.7s} 33. axb3 {+21.05/15 2.7s}
N4e3+ {-19.83/16 2.5s} 34. fxe3 {+22.76/15 2.6s} Nxe3+ {-24.74/15 2.2s}
35. Bxe3 {+25.73/15 2.2s} d3+ {-23.52/12 2.3s} 36. Qxd3 {+26.97/13 2.4s}
P@c4 {-24.75/14 2.0s} 37. exf8=Q+ {+27.28/14 1.8s} Kxf8 {-25.27/1 0.015s}
38. Q@d8# {+M1/13 1.6s, White mates} 1-0

[Event "With-Q-800sim"]
[Site "?"]
[Date "2019.05.03"]
[Round "24"]
[White "CrazyAra-Dev-0.4.1-With-Q-800sim"]
[Black "CrazyAra-Dev-0.4.1-No-Q-800sim"]
[Result "0-1"]
[PlyCount "82"]
[TimeControl "40/1200"]
[Variant "crazyhouse"]

1. e4 {book} c5 {book} 2. Nf3 {book} Nc6 {-2.77/18 2.5s} 3. d4 {+2.70/19 2.5s}
cxd4 {-2.45/23 2.6s} 4. Nxd4 {+2.28/23 2.6s} e5 {-1.89/20 2.5s}
5. Nxc6 {+1.63/21 2.6s} bxc6 {-0.99/22 2.7s} 6. N@d6+ {+2.96/21 2.7s}
Bxd6 {-2.39/21 2.6s} 7. Qxd6 {+1.90/20 2.6s} N@d4 {-0.98/18 2.6s}
8. P@c7 {+1.34/15 2.5s} Qh4 {-0.94/16 2.5s} 9. Qxe5+ {+1.17/25 2.7s}
N@e6 {-1.06/24 2.6s} 10. Na3 {+1.80/15 2.5s} f6 {-0.62/20 2.6s}
11. Qxd4 {+1.97/22 2.7s} Nxd4 {-2.94/21 2.7s} 12. Be3 {+4.59/19 2.6s}
Q@c5 {-3.03/17 2.6s} 13. P@c3 {+2.30/18 2.6s} Nf3+ {+1.60/18 2.5s}
14. Ke2 {+0.84/21 2.7s} P@d4 {-0.73/20 2.8s} 15. gxf3 {+1.32/23 2.8s}
dxe3 {-1.17/17 2.6s} 16. fxe3 {+1.57/16 2.7s} B@h5 {-1.56/26 2.7s}
17. N@f5 {+2.20/25 2.7s} Ba6+ {-1.71/24 2.7s} 18. P@d3 {+1.48/24 2.7s}
Qxe4 {-0.21/23 2.8s} 19. N@d6+ {+0.49/22 2.9s} Kf8 {-0.38/21 2.8s}
20. Nxe4 {+0.49/21 2.8s} Qxf5 {-0.13/23 2.9s} 21. B@c5+ {+0.60/22 2.8s}
P@e7 {-0.33/19 2.7s} 22. Bg2 {+0.39/18 2.8s} Qxe4 {+0.50/19 2.8s}
23. Q@b8+ {-0.65/20 2.9s} Rxb8 {+1.02/19 2.9s} 24. cxb8=Q+ {-1.06/18 2.8s}
N@e8 {+1.48/19 2.9s} 25. R@f2 {-1.33/19 2.8s} Qd5 {+2.39/15 2.8s}
26. Bxa7 {-2.88/20 2.8s} N@e4 {+5.58/23 2.7s} 27. Qxe8+ {-3.13/22 2.6s}
Kxe8 {+3.41/21 2.7s} 28. N@c7+ {-3.45/19 2.7s} Kf7 {+3.73/23 2.7s}
29. Rad1 {-2.47/22 2.9s} Nxf2 {+2.74/21 3.0s} 30. Nxd5 {-2.55/20 3.0s}
cxd5 {+3.82/19 2.6s} 31. Q@h4 {-1.25/17 2.6s} Nxh1 {+1.91/19 2.9s}
32. Bxh1 {-1.36/18 3.0s} R@g5 {+2.22/19 2.9s} 33. Qxg5 {-1.22/20 3.0s}
fxg5 {+1.20/21 3.1s} 34. N@e5+ {-1.18/18 3.0s} Ke6 {+1.52/17 2.9s}
35. Bd4 {-1.03/18 3.0s} N@e4 {+1.86/17 3.0s} 36. P@f2 {-1.51/17 2.9s}
d6 {+2.94/17 2.9s} 37. R@a7 {-1.02/18 2.9s} Nxf2 {+5.92/17 2.7s}
38. Kxf2 {-6.34/15 2.5s} Q@h4+ {+16.22/17 1.6s} 39. N@g3 {-15.48/16 1.4s}
Qxh2+ {+15.84/14 1.7s} 40. Bg2 {-15.99/14 1.6s} Qxg3+ {+24.85/15 1.0s}
41. Kxg3 {-24.45/14 0.79s} Q@h4# {+M1/12 0.75s, Black mates} 0-1

[Event "With-Q-800sim"]
[Site "?"]
[Date "2019.05.03"]
[Round "24"]
[White "CrazyAra-Dev-0.4.1-No-Q-800sim"]
[Black "CrazyAra-Dev-0.4.1-With-Q-800sim"]
[Result "1-0"]
[PlyCount "59"]
[TimeControl "40/1200"]
[Variant "crazyhouse"]

1. e4 {book} d6 {book} 2. d4 {+1.02/20 2.3s} Nf6 {-1.01/20 2.4s}
3. Nc3 {+1.23/24 2.6s} g6 {-1.17/24 2.6s} 4. Bc4 {+1.59/22 2.5s}
Bg7 {-1.66/24 2.5s} 5. Bxf7+ {+2.32/24 2.7s} Kxf7 {-2.39/23 2.7s}
6. P@h6 {+2.71/21 2.6s} Bxh6 {-1.89/17 2.6s} 7. Bxh6 {+2.37/19 2.7s}
P@g7 {-2.43/18 2.6s} 8. B@b3+ {+3.12/17 2.5s} e6 {-3.44/16 2.5s}
9. Bxg7 {+3.83/18 2.6s} Kxg7 {-3.72/18 2.6s} 10. e5 {+4.18/16 2.5s}
dxe5 {-4.17/15 2.5s} 11. dxe5 {+4.26/20 2.7s} P@d2+ {-3.84/19 2.6s}
12. Kf1 {+4.37/18 2.5s} B@a6+ {-3.81/17 2.5s} 13. P@b5 {+5.20/21 2.7s}
Bxb5+ {-4.59/20 2.7s} 14. Nxb5 {+4.61/20 2.6s} Ne4 {-4.03/19 2.6s}
15. P@f6+ {+4.13/17 2.6s} Kf7 {-3.99/16 2.7s} 16. B@d3 {+5.26/13 2.6s}
Ng5 {-4.43/15 2.6s} 17. Qxd2 {+7.10/20 2.7s} h6 {-6.73/14 2.6s}
18. h4 {+7.31/15 2.6s} Ne4 {-7.23/17 2.6s} 19. Qe2 {+9.47/19 2.7s}
B@d5 {-8.44/18 2.6s} 20. Bxe4 {+8.56/17 2.7s} Bxe4 {-8.88/16 2.7s}
21. Qxe4 {+10.19/19 2.6s} B@c6 {-9.80/18 2.6s} 22. N@d6+ {+16.48/15 2.3s}
cxd6 {-14.47/14 2.1s} 23. Nxd6+ {+19.09/14 1.8s} Qxd6 {-17.30/16 1.7s}
24. exd6 {+18.80/11 2.0s} N@d2+ {-19.33/10 2.0s} 25. Ke1 {+27.42/11 1.4s}
N@f5 {-27.57/10 1.4s} 26. Qxf5 {+28.45/15 1.5s} Nf3+ {-26.35/13 1.5s}
27. gxf3 {+30.07/9 1.7s} P@d2+ {-28.72/8 1.3s} 28. Kxd2 {+31.81/9 1.5s}
gxf5 {-32.42/8 1.1s} 29. Q@g7+ {+49.63/10 0.70s} Ke8 {-49.02/1 0.002s}
30. Qe7# {+M1/5 0.50s, White mates} 1-0

[Event "With-Q-800sim"]
[Site "?"]
[Date "2019.05.03"]
[Round "25"]
[White "CrazyAra-Dev-0.4.1-With-Q-800sim"]
[Black "CrazyAra-Dev-0.4.1-No-Q-800sim"]
[Result "0-1"]
[PlyCount "114"]
[TimeControl "40/1200"]
[Variant "crazyhouse"]

1. e4 {book} d6 {book} 2. Nc3 {+1.15/19 2.3s} Nf6 {-0.87/18 2.4s}
3. d4 {+1.27/25 2.5s} g6 {-0.97/24 2.6s} 4. Bc4 {+1.61/22 2.5s}
Bg7 {-1.64/24 2.6s} 5. Bxf7+ {+2.31/24 2.7s} Kxf7 {-2.38/23 2.7s}
6. P@h6 {+2.67/21 2.5s} Bf8 {-2.92/16 2.6s} 7. Nf3 {+3.45/21 2.6s}
Ng8 {-3.38/23 2.6s} 8. Qd2 {+4.44/22 2.6s} Ke8 {-3.32/23 2.6s}
9. e5 {+3.93/25 2.7s} Nxh6 {-3.48/24 2.6s} 10. Qxh6 {+3.56/24 2.7s}
Bxh6 {-3.51/23 2.6s} 11. Bxh6 {+2.90/25 2.9s} B@f8 {-2.42/24 2.8s}
12. Bxf8 {+2.54/23 2.7s} Rxf8 {-2.65/22 2.8s} 13. B@h6 {+3.12/24 2.8s}
B@h8 {-2.92/21 2.7s} 14. Bxf8 {+2.80/21 2.8s} Kxf8 {-2.84/19 2.7s}
15. N@h6 {+4.14/21 2.8s} B@g8 {-3.20/20 2.8s} 16. Nxg8 {+2.84/23 2.8s}
Kxg8 {-3.01/22 2.8s} 17. B@b3+ {+3.45/22 2.9s} P@f7 {-2.79/21 2.8s}
18. Bxf7+ {+2.95/20 2.8s} Kxf7 {-3.93/21 2.8s} 19. Ng5+ {+4.98/24 2.7s}
Kg7 {-4.34/23 2.9s} 20. P@h6+ {+5.56/22 2.8s} Kf8 {-3.21/19 2.8s}
21. B@f7 {+4.36/23 2.7s} B@d2+ {-3.95/26 2.9s} 22. Kxd2 {+4.29/25 2.9s}
Q@f4+ {-3.93/24 2.8s} 23. B@e3 {+2.99/24 2.9s} Qxg5 {-2.64/23 2.9s}
24. Bxg5 {+2.73/21 2.9s} Kxf7 {-2.37/20 2.9s} 25. exd6 {+2.61/19 2.9s}
B@f6 {-1.89/19 2.9s} 26. Bxf6 {+3.33/19 2.9s} Bxf6 {-3.12/18 2.8s}
27. B@b3+ {+3.91/19 2.8s} B@e6 {-3.45/17 2.8s} 28. P@d5 {+4.37/19 2.9s}
Qxd6 {-2.73/23 2.9s} 29. dxe6+ {+2.60/23 3.0s} Bxe6 {-2.56/22 3.0s}
30. Bxe6+ {+2.71/19 2.8s} Qxe6 {-2.21/21 3.0s} 31. B@d5 {+2.57/18 3.1s}
B@g5+ {-2.44/18 3.0s} 32. B@e3 {+2.51/18 3.0s} N@c4+ {-2.20/17 2.9s}
33. Bxc4 {+2.45/21 3.1s} Qxc4 {-2.07/21 3.0s} 34. N@d8+ {+1.67/17 3.0s}
Ke8 {-1.39/20 3.0s} 35. Nxb7 {+1.78/20 3.0s} Qxd4+ {-1.37/23 3.0s}
36. R@d3 {+1.48/22 3.0s} Bxe3+ {-1.00/21 3.0s} 37. fxe3 {+1.52/24 3.1s}
N@c4+ {-1.47/23 3.1s} 38. Kc1 {+1.61/19 2.9s} P@d2+ {-1.34/21 3.0s}
39. Kb1 {+1.66/24 3.0s} Qxd3 {-1.75/23 3.0s} 40. Q@c8+ {+2.59/19 2.8s}
B@d8 {-1.62/21 2.9s} 41. P@f7+ {+2.25/24 3.0s} Kf8 {-1.21/26 3.1s}
42. cxd3 {+2.30/22 3.1s} R@c1+ {-1.41/24 3.2s} 43. Rxc1 {+2.09/1 0.004s}
dxc1=Q+ {+0.32/28 3.0s} 44. Kxc1 {+2.13/1 0.006s} P@d2+ {-1.05/21 3.0s}
45. Kd1 {+0.09/23 2.9s} R@e1+ {+1.26/27 2.9s} 46. Kc2 {+2.61/1 0.015s}
B@a4+ {+1.60/22 2.8s} 47. Nxa4 {-1.22/24 2.7s} Rc1+ {+2.24/28 3.1s}
48. Rxc1 {-2.14/27 3.0s} dxc1=Q+ {+1.06/25 3.1s} 49. Kxc1 {-1.35/25 3.0s}
P@d2+ {+3.16/24 2.7s} 50. Kc2 {-3.09/23 2.5s} R@c1+ {+1.74/23 3.0s}
51. Kb3 {+4.81/1 0.015s} d1=Q+ {+3.65/19 2.5s} 52. Kb4 {-2.12/19 3.0s}
a5+ {+3.52/19 2.7s} 53. Kc5 {-5.88/16 1.7s} Na6+ {+8.42/17 1.5s}
54. Kb5 {-6.24/18 2.1s} Qxa4+ {+7.17/15 1.6s} 55. Kxa4 {-6.89/1 0.002s}
Nxb2+ {+14.38/14 0.86s} 56. Kb5 {-12.83/13 0.94s} N@a3+ {+20.70/7 0.74s}
57. Kxa5 {-1.94/1 0.015s} P@b6# {+M1/6 0.49s, Black mates} 0-1

[Event "With-Q-800sim"]
[Site "?"]
[Date "2019.05.03"]
[Round "25"]
[White "CrazyAra-Dev-0.4.1-No-Q-800sim"]
[Black "CrazyAra-Dev-0.4.1-With-Q-800sim"]
[Result "1-0"]
[PlyCount "89"]
[TimeControl "40/1200"]
[Variant "crazyhouse"]

1. e4 {book} d6 {book} 2. d4 {book} e6 {book} 3. Nc3 {+2.03/19 2.3s}
Nf6 {-1.75/18 2.4s} 4. Nf3 {+1.63/18 2.5s} Nc6 {-1.32/18 2.5s}
5. Bb5 {+1.46/17 2.6s} a6 {-1.02/18 2.6s} 6. Bxc6+ {+0.77/19 2.7s}
bxc6 {-0.75/17 2.7s} 7. O-O {+0.59/16 2.6s} B@h5 {-0.05/17 2.5s}
8. N@g3 {+0.02/18 2.5s} Bxf3 {+0.29/19 2.7s} 9. Qxf3 {-0.28/18 2.6s}
N@h4 {+0.37/18 2.6s} 10. Qe2 {-0.27/22 2.7s} e5 {+0.53/19 2.7s}
11. d5 {+0.31/18 2.7s} cxd5 {-0.52/18 2.6s} 12. exd5 {+1.19/24 2.8s}
P@h3 {-1.16/23 2.8s} 13. Bg5 {+1.90/22 2.8s} hxg2 {-1.47/21 2.7s}
14. Bxh4 {+1.82/22 2.8s} gxf1=Q+ {-2.08/21 2.7s} 15. Qxf1 {+2.47/19 2.7s}
Be7 {-2.27/15 2.8s} 16. P@g2 {+2.50/15 2.8s} P@f4 {-1.84/17 2.8s}
17. B@c6+ {+2.50/18 2.9s} Kf8 {-1.75/22 2.9s} 18. Bxa8 {+2.04/19 2.9s}
fxg3 {-2.04/19 2.9s} 19. Bxg3 {+2.54/18 2.8s} Bg4 {-2.23/17 2.9s}
20. Bc6 {+2.38/20 3.0s} h5 {-1.83/16 2.8s} 21. P@e6 {+3.47/22 2.9s}
h4 {-2.75/21 2.9s} 22. exf7 {+2.26/22 3.0s} hxg3 {-2.12/21 2.9s}
23. fxg3 {+2.30/20 2.9s} B@d4+ {-1.98/20 2.9s} 24. P@f2 {+1.94/19 2.9s}
Kxf7 {-1.50/18 2.8s} 25. P@e6+ {+1.84/17 3.0s} Kg8 {-1.32/18 2.9s}
26. N@g5 {+2.68/20 2.8s} Rxh2 {-1.96/25 2.8s} 27. P@f7+ {+2.69/24 2.8s}
Kh8 {-3.16/25 2.7s} 28. Kxh2 {+3.81/25 2.7s} R@h5+ {-3.15/21 2.6s}
29. R@h4 {+3.59/22 2.7s} Rxh4+ {-3.71/24 2.7s} 30. gxh4 {+3.93/23 2.7s}
Bxe6 {-2.82/22 2.6s} 31. R@e8+ {+3.05/22 2.7s} Qxe8 {-2.41/22 2.7s}
32. fxe8=Q+ {+2.47/19 2.6s} R@g8 {-2.02/19 2.7s} 33. R@h5+ {+3.00/18 2.8s}
P@h7 {-2.76/20 2.9s} 34. Rxh7+ {+3.98/19 2.8s} Nxh7 {-9.41/1 0.016s}
35. Q@h5 {+5.64/15 2.7s} R@h6 {-4.58/15 2.7s} 36. P@f7 {+6.95/20 2.5s}
Rxe8 {-4.03/20 2.6s} 37. fxe8=Q+ {+6.58/17 2.5s} R@f8 {-6.37/17 2.5s}
38. Qxf8+ {+9.71/23 2.2s} Nxf8 {-8.79/20 2.1s} 39. dxe6 {+10.54/21 2.2s}
Bxg5 {-8.63/20 2.2s} 40. R@g8+ {+9.86/23 2.6s} Kxg8 {-10.12/24 2.5s}
41. B@f7+ {+10.87/21 2.6s} Kh8 {-9.72/20 2.5s} 42. R@g8+ {+12.13/23 2.3s}
Kh7 {-9.65/1 0.004s} 43. Qxg5 {+19.26/18 2.4s} N@f5 {-11.82/12 2.0s}
44. Qxf5+ {+35.14/13 1.3s} P@g6 {-50.79/5 0.59s}
45. N@g5# {+M1/6 0.45s, White mates} 1-0

[Event "With-Q-800sim"]
[Site "?"]
[Date "2019.05.03"]
[Round "26"]
[White "CrazyAra-Dev-0.4.1-With-Q-800sim"]
[Black "CrazyAra-Dev-0.4.1-No-Q-800sim"]
[Result "1-0"]
[PlyCount "99"]
[TimeControl "40/1200"]
[Variant "crazyhouse"]

1. e4 {book} d6 {book} 2. d4 {book} e6 {book} 3. Nc3 {+2.10/19 2.3s}
Nf6 {-1.74/18 2.4s} 4. Nf3 {+1.62/17 2.4s} Nc6 {-1.32/18 2.5s}
5. Bb5 {+1.51/16 2.5s} a6 {-0.98/18 2.6s} 6. Ba4 {+1.59/19 2.7s}
b5 {-1.61/20 2.7s} 7. Nxb5 {+1.49/19 2.7s} axb5 {-1.55/20 2.7s}
8. Bxb5 {+1.53/20 2.8s} N@a7 {-1.59/20 2.7s} 9. Bd3 {+2.25/17 2.6s}
Nb4 {-1.60/17 2.6s} 10. O-O {+1.63/16 2.7s} Nxd3 {-1.78/17 2.7s}
11. cxd3 {+1.82/14 2.6s} B@h5 {-1.49/13 2.6s} 12. P@g5 {+2.73/17 2.7s}
Nc6 {-0.88/18 2.7s} 13. Be3 {+1.60/17 2.8s} Ng4 {-1.91/20 2.8s}
14. N@g3 {+2.48/17 2.8s} Nxe3 {-2.48/18 2.8s} 15. fxe3 {+2.47/19 2.8s}
B@g4 {-2.31/18 2.8s} 16. Nxh5 {+2.67/19 2.8s} Bxh5 {-2.55/15 2.8s}
17. B@b5 {+2.96/15 2.7s} N@a7 {-3.32/16 2.8s} 18. Ba4 {+4.03/17 2.8s}
Bd7 {-3.92/16 2.7s} 19. N@f4 {+3.80/17 2.7s} Bxf3 {-2.86/19 2.9s}
20. Qxf3 {+2.80/21 2.9s} Qxg5 {-2.18/20 2.9s} 21. B@b7 {+2.70/19 2.8s}
N@h4 {-1.92/17 2.8s} 22. Qh3 {+2.23/17 2.9s} Nxg2 {-0.86/16 2.9s}
23. Nxg2 {+0.72/21 3.0s} P@g4 {-0.31/20 3.0s} 24. Qg3 {+0.40/18 2.9s}
P@f3 {-0.03/18 2.9s} 25. Rxf3 {-0.09/21 3.0s} gxf3 {+0.16/20 3.0s}
26. Qxf3 {+0.18/19 2.9s} Rb8 {-0.03/18 2.9s} 27. N@h3 {+0.02/18 2.9s}
Qf6 {+0.77/23 3.0s} 28. Bbxc6 {-0.64/22 3.0s} Nxc6 {+0.94/23 3.0s}
29. Qxf6 {-0.99/19 3.0s} gxf6 {+0.52/22 3.1s} 30. Bxc6 {-0.64/19 3.0s}
Bxc6 {+1.31/16 3.1s} 31. P@a7 {-1.57/15 3.0s} Rd8 {+1.82/17 3.0s}
32. N@h5 {-1.41/16 3.0s} R@g6 {+2.49/16 3.0s} 33. N@f4 {-2.05/18 3.0s}
Rhg8 {+2.72/18 3.1s} 34. P@g5 {-2.15/17 3.0s} B@f3 {+2.68/18 3.0s}
35. P@b6 {-0.17/16 3.0s} Bxg2 {+1.62/19 3.0s} 36. Nxg2 {-1.05/20 3.0s}
cxb6 {+1.43/21 3.1s} 37. B@f3 {-0.66/20 3.1s} fxg5 {+1.17/19 3.0s}
38. d5 {-0.05/19 3.1s} g4 {+1.34/24 3.1s} 39. dxc6 {-1.62/23 3.0s}
gxf3 {+1.70/22 3.0s} 40. Q@d7+ {-1.26/20 3.0s} Rxd7 {+1.05/1 0.004s}
41. cxd7+ {-0.42/24 2.9s} Ke7 {+1.46/25 3.0s} 42. d8=Q+ {-0.70/24 3.0s}
Kxd8 {+0.65/1 0.015s} 43. a8=Q+ {-1.48/26 3.2s} B@c8 {+0.98/21 2.8s}
44. B@c7+ {-0.68/21 2.8s} Kd7 {-1.62/22 2.0s} 45. R@d8+ {+2.18/21 1.9s}
Ke7 {-0.53/21 2.3s} 46. Re8+ {+7.06/23 2.8s} Kd7 {-12.20/14 1.2s}
47. Qxc8+ {+13.40/13 1.4s} Kc6 {-9.34/1 0.014s} 48. Bxd6+ {+16.83/11 1.4s}
Kb5 {-21.28/10 1.3s} 49. a4+ {+30.14/7 0.72s} Ka5 {-31.10/1 0.002s}
50. B@b4# {+M1/5 0.55s, White mates} 1-0

[Event "With-Q-800sim"]
[Site "?"]
[Date "2019.05.03"]
[Round "26"]
[White "CrazyAra-Dev-0.4.1-No-Q-800sim"]
[Black "CrazyAra-Dev-0.4.1-With-Q-800sim"]
[Result "0-1"]
[PlyCount "120"]
[TimeControl "40/1200"]
[Variant "crazyhouse"]

1. d4 {book} Nf6 {book} 2. Nf3 {+0.56/14 2.2s} d5 {-0.72/15 2.3s}
3. Nc3 {+0.85/20 2.3s} Bf5 {-0.78/19 2.4s} 4. Bg5 {+0.75/24 2.5s}
e6 {-0.56/24 2.5s} 5. e3 {+0.72/29 2.8s} Be7 {-0.65/31 2.8s}
6. Bb5+ {+0.80/24 2.6s} Nbd7 {-0.80/28 2.7s} 7. Ne5 {+1.27/29 2.9s}
O-O {-1.18/29 3.0s} 8. Bxd7 {+1.03/27 2.8s} Nxd7 {-1.19/26 2.9s}
9. Bxe7 {+1.31/27 3.1s} Qxe7 {-1.48/28 3.1s} 10. Nxd7 {+1.34/24 2.8s}
Qxd7 {-1.36/23 2.8s} 11. N@h6+ {+2.00/25 3.0s} Kh8 {-1.87/24 2.9s}
12. N@e5 {+2.31/20 2.8s} Qe7 {-2.24/22 2.9s} 13. Nxf5 {+2.17/22 2.9s}
exf5 {-2.08/21 2.9s} 14. Nxd5 {+2.31/19 2.8s} Qg5 {-1.87/19 2.7s}
15. P@e7 {+2.35/23 2.8s} N@h4 {-1.48/22 2.9s} 16. exf8=Q+ {+1.67/23 2.9s}
Rxf8 {-1.61/22 2.9s} 17. B@h3 {+2.94/23 2.9s} B@h5 {-1.60/22 2.8s}
18. R@g3 {+1.12/19 2.9s} Bxd1 {-0.57/18 2.8s} 19. Rxd1 {+0.63/18 2.9s}
B@g4 {-0.40/18 2.9s} 20. B@f3 {+0.87/16 2.8s} Bxf3 {-0.33/16 2.8s}
21. Nxf3 {+0.25/24 3.1s} Nxf3+ {+0.01/26 3.1s} 22. gxf3 {-0.27/25 3.0s}
P@e2 {+1.26/25 3.1s} 23. Kxe2 {-1.73/28 3.1s} B@c4+ {+1.67/27 3.2s}
24. B@d3 {-1.23/25 3.0s} Bxd5 {+1.76/25 3.0s} 25. Rxg5 {-2.39/25 3.0s}
Bxf3+ {+2.71/24 3.0s} 26. Kxf3 {-2.43/22 2.9s} P@e4+ {+3.47/22 3.0s}
27. Ke2 {-3.26/24 3.1s} Q@f3+ {+3.80/24 3.2s} 28. Kd2 {-3.44/23 3.0s}
exd3 {+3.90/22 3.0s} 29. cxd3 {-3.91/23 3.1s} Qxf2+ {+4.19/22 3.1s}
30. B@e2 {-3.40/19 3.1s} N@f3+ {+3.46/19 3.0s} 31. Kc1 {-3.98/22 3.2s}
Qxe3+ {+4.94/21 3.2s} 32. B@d2 {-4.23/20 3.1s} Nxd2 {+5.41/19 3.1s}
33. Rxd2 {-5.71/20 3.1s} Qxg5 {+5.64/19 3.1s} 34. N@f3 {-5.27/16 3.1s}
R@a1+ {+5.13/17 3.0s} 35. N@b1 {-5.09/19 3.0s} Qxd2+ {+4.52/19 3.0s}
36. Nxd2 {-3.81/20 3.1s} P@c2 {+4.27/19 3.0s} 37. Q@e7 {-3.38/19 3.1s}
B@d6 {+6.37/20 3.1s} 38. Qxf8+ {-6.88/21 3.2s} Bxf8 {+7.10/21 3.1s}
39. Q@e8 {-5.54/19 3.0s} cxb1=Q+ {+6.22/20 3.1s} 40. Nxb1 {-5.56/1 0.003s}
R@c2+ {+11.99/21 2.5s} 41. Kxc2 {-11.55/18 2.2s} N@b4+ {+10.90/18 2.5s}
42. Kd2 {-10.41/16 2.5s} B@f4+ {+13.66/17 2.3s} 43. R@e3 {-9.91/19 2.7s}
Q@c2+ {+10.84/21 3.2s} 44. Ke1 {-9.99/1 0.002s} Rxb1+ {+10.68/19 3.1s}
45. Kf2 {-11.09/22 2.9s} Bxe3+ {+11.77/21 3.1s} 46. Qxe3 {-10.95/19 3.1s}
Rxh1 {+10.36/19 3.2s} 47. P@e7 {-9.43/16 3.1s} N@d1+ {+11.11/16 3.0s}
48. Kg3 {-9.93/17 2.9s} P@h4+ {+15.02/18 2.9s} 49. Kxh4 {-15.02/21 2.6s}
N@g6+ {+16.66/22 2.5s} 50. Kg3 {-13.76/19 2.6s} Nxe3 {+16.65/20 2.9s}
51. exf8=Q+ {-17.86/20 2.7s} Nxf8 {+18.75/19 2.9s} 52. R@g8+ {-20.23/18 3.0s}
Kxg8 {+14.16/1 0.015s} 53. B@f3 {-25.64/16 2.8s} f4+ {+27.89/15 2.2s}
54. Kxf4 {-25.51/14 1.6s} N@d5+ {+27.72/15 1.6s} 55. Kg3 {-27.52/13 1.5s}
Q@f4+ {+27.73/12 1.8s} 56. Kf2 {-22.22/1 0.016s} R@f1+ {+27.41/11 1.4s}
57. Bxf1 {-22.75/1 0.014s} Ng4+ {+32.53/10 1.6s} 58. Kg2 {-34.40/10 1.1s}
Rxh2+ {+33.92/9 0.96s} 59. Kg1 {-33.81/1 0.003s} Qg3+ {+34.37/7 1.1s}
60. P@g2 {-57.39/10 0.72s} P@f2# {+M1/1 0.42s, Black mates} 0-1

[Event "With-Q-800sim"]
[Site "?"]
[Date "2019.05.03"]
[Round "27"]
[White "CrazyAra-Dev-0.4.1-With-Q-800sim"]
[Black "CrazyAra-Dev-0.4.1-No-Q-800sim"]
[Result "1-0"]
[PlyCount "137"]
[TimeControl "40/1200"]
[Variant "crazyhouse"]

1. d4 {book} Nf6 {book} 2. Nf3 {+0.56/15 2.3s} d5 {-0.74/15 2.3s}
3. Nc3 {+0.83/20 2.3s} Bf5 {-0.79/19 2.3s} 4. Bg5 {+0.75/23 2.5s}
e6 {-0.63/24 2.5s} 5. e3 {+0.66/28 2.7s} Be7 {-0.70/32 2.7s}
6. Bb5+ {+0.80/25 2.6s} Nbd7 {-0.67/25 2.7s} 7. Ne5 {+1.21/29 2.9s}
O-O {-1.15/28 2.9s} 8. Bxd7 {+0.98/27 2.8s} Nxd7 {-1.20/26 2.9s}
9. Bxe7 {+1.41/27 3.1s} Qxe7 {-1.47/28 3.1s} 10. Nxd7 {+1.35/24 2.9s}
Qxd7 {-1.39/23 2.8s} 11. N@h6+ {+1.95/25 3.0s} Kh8 {-1.83/25 3.0s}
12. N@e5 {+2.32/20 2.8s} Qe7 {-2.21/22 2.8s} 13. Nxf5 {+2.10/22 3.0s}
exf5 {-2.05/21 2.9s} 14. Nxd5 {+2.28/19 2.8s} Qg5 {-1.87/19 2.7s}
15. P@e7 {+2.31/23 2.8s} N@h4 {-1.40/22 2.9s} 16. exf8=Q+ {+1.59/21 2.9s}
Rxf8 {-1.63/22 2.8s} 17. B@h3 {+2.95/23 2.9s} Nxg2+ {-3.04/23 2.8s}
18. Bxg2 {+3.30/23 3.0s} Qxg2 {-3.44/22 2.9s} 19. B@f3 {+3.31/23 3.1s}
Qxh1+ {-3.11/22 3.0s} 20. Bxh1 {+3.31/20 2.9s} R@g1+ {-3.25/19 2.9s}
21. R@f1 {+3.58/20 2.9s} Rxf1+ {-3.59/19 2.9s} 22. Kxf1 {+2.94/16 2.8s}
B@h3+ {-2.74/15 2.8s} 23. Kg1 {+4.58/17 2.7s} B@e6 {-3.38/15 2.7s}
24. R@h5 {+7.45/16 2.7s} P@h6 {-5.49/15 2.6s} 25. Rxh3 {+5.37/17 2.9s}
R@g5+ {-4.22/15 2.9s} 26. B@g3 {+3.64/21 3.0s} B@g4 {-3.78/23 2.9s}
27. Nxg4 {+3.81/22 2.7s} fxg4 {-3.60/21 3.0s} 28. Q@e7 {+4.89/20 2.9s}
N@d7 {-3.27/18 2.9s} 29. Qxg5 {+3.96/17 3.0s} hxg5 {-4.47/17 2.9s}
30. B@e5 {+6.75/16 2.9s} Q@g8 {-4.35/21 2.9s} 31. Bxg7+ {+5.04/25 3.0s}
Qxg7 {-4.24/24 3.2s} 32. P@h6 {+4.31/24 3.1s} Qxh6 {-4.09/23 3.0s}
33. Rxh6 {+3.99/19 3.0s} P@g7 {-3.77/21 3.0s} 34. Rxh7+ {+5.02/23 3.0s}
Kxh7 {-5.00/23 2.9s} 35. R@h5+ {+5.89/22 2.9s} P@h6 {-6.23/22 2.8s}
36. P@e7 {+8.44/25 2.9s} Re8 {-7.55/22 2.8s} 37. N@f8+ {+7.84/23 2.8s}
Rxf8 {-6.99/22 2.6s} 38. exf8=N+ {+7.79/24 2.9s} Nxf8 {-6.53/20 2.9s}
39. R@e8 {+7.99/20 2.8s} N@d7 {-8.30/22 2.8s} 40. Rxf8 {+11.04/24 2.6s}
Nxf8 {-11.58/21 2.5s} 41. N@f6+ {+11.02/22 2.5s} gxf6 {-11.10/23 2.4s}
42. Nxf6+ {+11.24/24 2.4s} Kg6 {-9.95/20 2.5s} 43. Rxh6+ {+8.94/22 2.6s}
Kxh6 {-7.81/23 2.6s} 44. Q@h5+ {+7.59/22 2.8s} Kg7 {-13.37/1 0.014s}
45. Qxg5+ {+6.61/20 2.6s} Ng6 {-4.22/23 2.9s} 46. Nh5+ {+4.59/23 3.1s}
Kh7 {-3.67/24 3.2s} 47. Nf6+ {+3.94/26 3.1s} Kg7 {-3.61/21 3.1s}
48. P@h6+ {+4.28/22 3.3s} Kf8 {-4.29/22 3.0s} 49. P@g7+ {+3.75/18 3.2s}
Ke7 {-10.92/1 0.015s} 50. Nxg4+ {+6.13/19 3.0s} Kd7 {-6.29/19 3.1s}
51. Nf6+ {+7.11/18 3.1s} Kc8 {-7.63/18 2.9s} 52. g8=Q+ {+7.60/17 2.9s}
B@d8 {-6.80/16 2.9s} 53. Qxd8+ {+6.70/15 3.1s} Kxd8 {-6.56/1 0.003s}
54. B@g2 {+11.06/16 3.1s} P@e7 {-10.30/16 3.1s} 55. P@g7 {+11.37/16 3.2s}
exf6 {-11.67/20 3.1s} 56. g8=Q+ {+12.12/20 3.3s} N@e8 {-12.28/18 3.2s}
57. Q5xg6 {+15.89/19 3.1s} fxg6 {-17.56/19 3.0s} 58. Qxe6 {+17.62/20 2.7s}
R@e7 {-16.34/17 2.6s} 59. N@f7+ {+15.56/19 3.2s} Rxf7 {-15.80/1 0.003s}
60. Qxf7 {+15.69/20 3.2s} R@e7 {-14.75/17 3.1s} 61. R@b8+ {+17.29/17 3.3s}
N@c8 {-16.09/21 3.2s} 62. Rxc8+ {+20.04/23 3.1s} Kxc8 {-20.45/22 2.4s}
63. Qxe7 {+20.08/19 2.9s} R@d8 {-19.11/19 2.8s} 64. R@a8+ {+21.09/19 2.3s}
N@b8 {-21.46/18 2.4s} 65. Rxb8+ {+27.75/17 2.1s} Kxb8 {-18.65/1 0.018s}
66. Qxd8+ {+29.01/14 1.4s} R@c8 {-28.21/15 1.6s} 67. N@d7+ {+36.15/12 1.2s}
Ka8 {-37.17/1 0.002s} 68. Qxc8+ {+43.97/10 0.71s} N@b8 {-54.99/2 0.46s}
69. Qxb8# {+M1/1 0.44s, White mates} 1-0

[Event "With-Q-800sim"]
[Site "?"]
[Date "2019.05.03"]
[Round "27"]
[White "CrazyAra-Dev-0.4.1-No-Q-800sim"]
[Black "CrazyAra-Dev-0.4.1-With-Q-800sim"]
[Result "1-0"]
[PlyCount "57"]
[TimeControl "40/1200"]
[Variant "crazyhouse"]

1. d4 {book} Nf6 {book} 2. Nf3 {book} d6 {book} 3. Nc3 {book} g6 {+0.03/17 2.4s}
4. e4 {+0.11/18 2.4s} Bg7 {-0.52/18 2.5s} 5. Bb5+ {+1.33/19 2.4s}
c6 {-1.16/16 2.5s} 6. Be2 {+1.65/17 2.4s} O-O {-1.65/21 2.4s}
7. O-O {+1.55/20 2.5s} h6 {-0.95/17 2.4s} 8. h3 {+1.31/18 2.5s}
Nbd7 {-1.26/17 2.5s} 9. Be3 {+1.75/17 2.5s} Nb6 {-0.37/14 2.5s}
10. Qd2 {+0.80/17 2.5s} Kh7 {-0.88/18 2.6s} 11. Bxh6 {+1.70/21 2.7s}
Bxh6 {-1.64/21 2.8s} 12. P@g5 {+1.51/21 2.8s} Bg7 {-1.78/22 2.8s}
13. gxf6 {+2.02/24 2.9s} exf6 {-1.77/20 2.8s} 14. e5 {+2.24/19 2.8s}
P@e7 {-1.87/24 2.8s} 15. exf6 {+2.23/23 2.7s} exf6 {-2.07/22 2.6s}
16. P@g5 {+1.97/21 2.6s} P@e7 {-1.89/21 2.7s} 17. gxf6 {+1.91/20 2.7s}
exf6 {-1.70/22 2.4s} 18. P@g5 {+1.65/21 2.4s} P@e7 {-1.01/17 2.4s}
19. Ne4 {+1.53/16 2.4s} Nd5 {-0.96/18 2.7s} 20. gxf6 {+1.34/18 2.7s}
exf6 {-1.36/23 2.9s} 21. P@h6 {+2.15/24 2.9s} Bxh6 {-2.34/24 2.8s}
22. Qxh6+ {+2.00/23 2.9s} Kxh6 {-1.37/28 3.0s} 23. Nxf6 {+1.72/27 3.0s}
Qxf6 {-1.32/26 3.0s} 24. P@g5+ {+1.52/25 3.0s} Qxg5 {-2.01/25 2.9s}
25. Nxg5 {+1.80/26 3.0s} B@f4 {-1.05/22 2.9s} 26. N@f5+ {+13.65/17 1.4s}
Kxg5 {-12.75/12 0.92s} 27. B@h4+ {+20.54/12 0.68s} Kxf5 {-17.39/1 0.002s}
28. Bg4+ {+21.34/6 0.69s} Ke4 {-22.40/1 0.001s}
29. Q@d3# {+M1/6 0.43s, White mates} 1-0

[Event "With-Q-800sim"]
[Site "?"]
[Date "2019.05.03"]
[Round "28"]
[White "CrazyAra-Dev-0.4.1-With-Q-800sim"]
[Black "CrazyAra-Dev-0.4.1-No-Q-800sim"]
[Result "1-0"]
[PlyCount "97"]
[TimeControl "40/1200"]
[Variant "crazyhouse"]

1. d4 {book} Nf6 {book} 2. Nf3 {book} d6 {book} 3. Nc3 {book} g6 {0.00/16 2.4s}
4. e4 {+0.28/19 2.5s} Bg7 {-0.54/21 2.5s} 5. e5 {+0.85/21 2.5s}
Ng4 {-0.68/20 2.6s} 6. Bb5+ {+1.59/19 2.6s} c6 {-1.67/18 2.6s}
7. exd6 {+1.68/18 2.6s} Qxd6 {-1.20/18 2.5s} 8. P@e5 {+1.57/21 2.5s}
Qd8 {-1.31/22 2.6s} 9. Bc4 {+1.46/22 2.7s} O-O {-1.38/21 2.6s}
10. O-O {+1.57/20 2.6s} h6 {-1.68/20 2.6s} 11. h3 {+1.62/21 2.7s}
Nxf2 {-1.60/20 2.7s} 12. Rxf2 {+1.52/19 2.7s} P@g3 {-1.46/23 2.8s}
13. Rf1 {+1.68/24 2.8s} P@g4 {-0.99/24 2.7s} 14. hxg4 {+1.19/24 2.8s}
Bxg4 {-0.93/23 2.9s} 15. N@e4 {+1.24/21 2.9s} P@f2+ {-0.52/21 2.8s}
16. Kh1 {+0.38/20 2.8s} Nd7 {-0.10/21 2.9s} 17. Bf4 {+0.87/20 2.9s}
Nxe5 {-0.12/19 2.8s} 18. Bxe5 {+0.70/18 2.8s} Bxe5 {-0.14/21 2.9s}
19. dxe5 {+0.36/20 3.0s} B@g7 {+0.38/18 2.8s} 20. P@d6 {+0.60/18 2.9s}
P@h3 {-0.72/17 2.8s} 21. dxe7 {+1.41/23 2.9s} hxg2+ {-1.21/24 2.8s}
22. Kxg2 {+0.36/1 0.013s} Bxf3+ {-0.81/23 2.9s} 23. Qxf3 {+1.10/22 2.8s}
Qxe7 {-0.68/21 2.7s} 24. N@f6+ {+1.46/23 2.9s} Kh8 {-1.34/22 2.9s}
25. B@d6 {+1.76/20 2.9s} N@h4+ {-1.48/20 2.8s} 26. Kxg3 {+2.13/23 2.8s}
Nxf3 {-2.31/25 2.8s} 27. Bxe7 {+2.38/18 2.7s} Ng5 {-1.81/19 2.8s}
28. Kxf2 {+3.25/21 2.7s} P@h7 {-1.25/19 2.8s} 29. B@g2 {+1.90/16 2.9s}
Nxe4+ {-2.16/17 2.8s} 30. Ncxe4 {+2.50/19 2.9s} N@f5 {-1.80/18 2.8s}
31. Ng4 {+3.28/17 2.9s} Q@d4+ {-1.79/20 2.8s} 32. P@e3 {+1.43/18 2.9s}
P@g3+ {-1.44/19 3.0s} 33. Kg1 {+1.95/18 3.0s} Nxe3 {-1.31/19 3.0s}
34. P@f6 {+1.55/19 3.0s} Nxf1+ {-1.58/22 3.0s} 35. N@e3 {+3.76/17 2.9s}
Rg8 {-3.12/19 3.0s} 36. fxg7+ {+4.32/20 3.0s} Rxg7 {-4.04/19 2.9s}
37. P@f6 {+5.99/18 2.9s} P@f2+ {-4.65/23 3.0s} 38. Kxf1 {+5.11/23 3.0s}
R@g1+ {-5.51/20 2.9s} 39. Ke2 {+7.41/1 0.013s} Re1+ {-5.77/22 3.1s}
40. Rxe1 {+5.60/19 3.0s} fxe1=Q+ {-5.85/21 3.1s} 41. Kxe1 {+5.77/23 3.0s}
P@f2+ {-7.01/22 3.1s} 42. Nexf2 {+8.34/21 3.1s} gxf2+ {-7.87/17 3.0s}
43. Kxf2 {+8.67/17 3.0s} R@f4+ {-9.52/18 2.9s} 44. P@f3 {+10.24/18 2.8s}
Rag8 {-9.35/17 2.9s} 45. fxg7+ {+10.32/18 2.7s} Rxg7 {-10.93/19 2.5s}
46. Q@f8+ {+15.62/21 2.2s} N@g8 {-16.28/20 2.0s} 47. Qxg7+ {+19.83/19 2.0s}
Kxg7 {-19.61/1 0.001s} 48. B@f8+ {+45.50/19 1.2s} Kh8 {-43.78/1 0.002s}
49. P@g7# {+M1/1 0.46s, White mates} 1-0

[Event "With-Q-800sim"]
[Site "?"]
[Date "2019.05.03"]
[Round "28"]
[White "CrazyAra-Dev-0.4.1-No-Q-800sim"]
[Black "CrazyAra-Dev-0.4.1-With-Q-800sim"]
[Result "1-0"]
[PlyCount "95"]
[TimeControl "40/1200"]
[Variant "crazyhouse"]

1. e3 {book} Nf6 {+0.12/16 2.2s} 2. d4 {-0.35/17 2.3s} g6 {+1.36/18 2.4s}
3. Nf3 {-1.41/16 2.4s} Bg7 {+1.42/17 2.3s} 4. Nc3 {-1.04/16 2.3s}
O-O {+0.90/16 2.5s} 5. Bd3 {-0.89/16 2.4s} d6 {+1.09/16 2.4s}
6. O-O {-1.00/20 2.4s} Nc6 {+1.15/19 2.6s} 7. h3 {-1.03/20 2.5s}
Nb4 {+1.79/18 2.5s} 8. e4 {-1.13/19 2.6s} Nxd3 {+0.89/19 2.7s}
9. cxd3 {-0.72/19 2.7s} B@h5 {+0.95/16 2.6s} 10. N@h6+ {+0.03/17 2.7s}
Kh8 {-0.16/21 2.7s} 11. e5 {-0.01/22 2.8s} Ng8 {-0.19/21 2.8s}
12. Nxg8 {+0.21/21 2.7s} Kxg8 {-0.12/26 2.9s} 13. N@h6+ {+0.47/24 3.0s}
Bxh6 {-0.09/22 2.8s} 14. Bxh6 {+0.18/24 2.8s} N@f5 {-0.56/24 3.0s}
15. B@g5 {+1.09/24 3.0s} Nxh6 {-0.78/22 2.8s} 16. Bxh6 {+0.73/20 2.9s}
B@h8 {-0.32/19 2.9s} 17. Nd5 {+1.98/19 2.9s} N@f5 {-2.45/21 2.8s}
18. Bg5 {+4.82/20 2.7s} f6 {-3.40/20 2.7s} 19. exf6 {+3.02/22 3.0s}
Bxf6 {-2.13/20 2.8s} 20. Bxf6 {+1.92/21 2.9s} exf6 {-2.01/19 3.0s}
21. P@g4 {+2.23/20 2.9s} B@e6 {-1.58/18 2.8s} 22. B@e4 {+3.82/20 2.9s}
Bxd5 {-3.29/23 2.9s} 23. Bxd5+ {+3.20/24 3.1s} P@e6 {-3.39/23 3.0s}
24. gxf5 {+2.76/21 2.9s} exd5 {-2.75/21 2.9s} 25. fxg6 {+3.18/21 3.0s}
hxg6 {-2.98/22 3.0s} 26. P@g4 {+3.24/19 3.0s} N@f4 {-2.46/19 2.9s}
27. Re1 {+3.63/19 3.0s} Nxg2 {-2.57/19 2.9s} 28. Kxg2 {+2.78/20 3.0s}
Bcxg4 {-2.95/19 2.9s} 29. hxg4 {+3.58/23 3.1s} Bxg4 {-3.57/22 3.0s}
30. N@h6+ {+4.52/19 3.0s} Kh7 {-4.10/20 2.9s} 31. Nxg4 {+4.61/20 3.0s}
B@f5 {-4.20/19 3.0s} 32. Rh1+ {+3.54/17 3.0s} P@h5 {-3.55/16 2.9s}
33. Ne3 {+3.81/17 3.1s} P@h3+ {-3.64/18 3.0s} 34. Kg1 {+3.88/17 2.9s}
P@g2 {-3.81/16 3.0s} 35. Rh2 {+4.33/18 3.0s} Qe7 {-3.39/17 3.0s}
36. Nxf5 {+4.61/18 3.0s} gxf5 {-4.55/21 3.0s} 37. N@f4 {+5.94/20 3.0s}
P@g3 {-5.21/21 3.0s} 38. fxg3 {+8.05/19 2.9s} N@g4 {-8.56/16 2.9s}
39. P@g6+ {+9.26/16 2.8s} Kg8 {-7.63/16 2.6s} 40. B@e6+ {+10.77/16 2.6s}
Kg7 {-11.26/19 2.4s} 41. Rxh3 {+14.43/19 2.5s} Rh8 {-10.92/18 2.6s}
42. Bxf5 {+13.23/17 2.9s} Qe3+ {-15.51/18 2.3s} 43. Kxg2 {+17.48/17 2.1s}
Qf2+ {-17.05/16 2.3s} 44. Kh1 {+11.27/1 0.015s} Rhe8 {-14.21/17 2.0s}
45. N@e6+ {+18.76/17 2.1s} Rxe6 {-18.66/14 1.1s} 46. Nxe6+ {+35.67/13 0.95s}
Kg8 {-29.20/12 0.70s} 47. P@f7+ {+37.29/11 0.98s} Kh8 {-19.57/1 0.014s}
48. R@h7# {+M1/8 0.56s, White mates} 1-0

[Event "With-Q-800sim"]
[Site "?"]
[Date "2019.05.03"]
[Round "29"]
[White "CrazyAra-Dev-0.4.1-With-Q-800sim"]
[Black "CrazyAra-Dev-0.4.1-No-Q-800sim"]
[Result "0-1"]
[PlyCount "82"]
[TimeControl "40/1200"]
[Variant "crazyhouse"]

1. e3 {book} Nf6 {+0.09/15 2.2s} 2. d4 {-0.28/17 2.3s} g6 {+1.39/17 2.3s}
3. Nc3 {-0.72/16 2.4s} Bg7 {+0.76/17 2.4s} 4. Bd3 {-0.31/15 2.3s}
O-O {+0.18/18 2.5s} 5. h4 {+0.78/17 2.4s} d6 {-0.40/21 2.5s}
6. h5 {+0.75/25 2.6s} gxh5 {-0.64/26 2.6s} 7. Rxh5 {+0.98/26 2.6s}
P@g6 {-0.98/25 2.6s} 8. Rh1 {+0.74/21 2.6s} h6 {-0.16/20 2.4s}
9. Nge2 {+0.55/21 2.6s} Nc6 {-0.12/19 2.6s} 10. Nf4 {+0.27/19 2.7s}
e5 {-0.38/17 2.6s} 11. Nxg6 {-0.02/19 2.7s} fxg6 {+0.34/20 2.8s}
12. Bxg6 {-0.34/19 2.7s} exd4 {+0.87/17 2.6s} 13. exd4 {-1.27/16 2.6s}
P@h3 {+2.70/19 2.8s} 14. gxh3 {-2.72/20 2.7s} Nxd4 {+2.25/17 2.7s}
15. P@g2 {-1.47/17 2.7s} Qe7+ {+1.84/17 2.8s} 16. Be3 {-1.13/21 2.8s}
N@h4 {+1.78/20 2.7s} 17. Qxd4 {-1.14/20 2.8s} Nxg6 {+1.65/22 2.9s}
18. N@d5 {-1.27/23 3.0s} Nxd5 {+1.49/22 3.0s} 19. Nxd5 {-1.37/21 3.0s}
Bxd4 {+2.22/23 2.9s} 20. Nxe7+ {-2.14/21 2.8s} Nxe7 {+2.21/19 2.8s}
21. Q@e4 {+0.19/17 2.8s} P@d2+ {+1.33/18 2.9s} 22. Bxd2 {-1.82/19 2.9s}
Bxf2+ {+2.76/19 3.0s} 23. Kd1 {-2.20/17 2.8s} Bf5 {+4.23/16 2.9s}
24. P@h7+ {-3.91/18 2.8s} Kxh7 {+4.34/19 2.8s} 25. Qxe7+ {-4.10/23 2.8s}
P@g7 {+5.31/19 2.8s} 26. N@e4 {-2.43/19 2.8s} P@e2+ {+7.07/20 2.9s}
27. Kc1 {-7.13/19 2.8s} Q@f1+ {+8.29/22 2.8s} 28. N@e1 {-7.95/17 2.7s}
Bxe1 {+6.89/20 2.9s} 29. P@g6+ {-7.46/19 2.9s} Bxg6 {+9.48/20 2.8s}
30. Rxf1 {-8.33/17 2.7s} Bxd2+ {+11.36/18 2.7s} 31. Kxd2 {-9.54/18 2.4s}
exf1=N+ {+10.24/20 2.7s} 32. Rxf1 {-10.02/17 2.7s} N@c4+ {+11.09/16 2.6s}
33. Ke1 {-8.86/17 2.7s} R@e3+ {+10.59/19 2.9s} 34. B@e2 {-9.82/21 2.6s}
Rxf1+ {+10.77/19 2.7s} 35. Kxf1 {-8.24/1 0.015s} N@d2+ {+10.93/19 2.6s}
36. Kg1 {-10.36/17 2.6s} R@e1+ {+10.97/18 2.8s} 37. R@f1 {-10.93/18 2.6s}
Rxf1+ {+12.46/18 2.7s} 38. Bxf1 {-12.32/18 2.3s} N@f3+ {+18.84/17 1.8s}
39. gxf3 {-17.92/15 1.4s} Nxf3+ {+17.26/15 1.5s} 40. Kf2 {-18.46/14 1.3s}
B@e1+ {+30.04/13 0.91s} 41. Kg2 {-38.63/1 0.002s}
R@h2# {+M1/3 0.48s, Black mates} 0-1

[Event "With-Q-800sim"]
[Site "?"]
[Date "2019.05.03"]
[Round "29"]
[White "CrazyAra-Dev-0.4.1-No-Q-800sim"]
[Black "CrazyAra-Dev-0.4.1-With-Q-800sim"]
[Result "1-0"]
[PlyCount "113"]
[TimeControl "40/1200"]
[Variant "crazyhouse"]

1. e3 {book} Nf6 {book} 2. d4 {-0.29/17 2.2s} g6 {+1.42/17 2.3s}
3. h4 {-0.44/18 2.5s} Bg7 {+0.43/17 2.5s} 4. h5 {-0.60/16 2.5s}
gxh5 {+0.65/16 2.5s} 5. Rxh5 {-0.65/14 2.5s} d5 {+1.34/13 2.5s}
6. Rh1 {-0.59/15 2.5s} Nc6 {+0.72/14 2.4s} 7. Nc3 {-0.06/15 2.5s}
h5 {+0.34/16 2.5s} 8. Nf3 {0.00/21 2.6s} Bg4 {-0.14/21 2.6s}
9. Be2 {+0.29/24 2.7s} Ne4 {+0.18/24 2.7s} 10. Nh4 {+1.11/23 2.8s}
Bxe2 {-1.04/18 2.7s} 11. Qxe2 {+1.51/16 2.7s} B@b4 {-1.14/15 2.6s}
12. P@g6 {+1.75/19 2.7s} fxg6 {-1.67/20 2.7s} 13. Nxg6 {+2.14/18 2.6s}
Rh6 {-1.78/17 2.6s} 14. P@e6 {+3.03/19 2.8s} P@f7 {-2.26/18 2.7s}
15. exf7+ {+2.55/17 2.7s} Kxf7 {-2.47/20 2.7s} 16. Qf3+ {+3.45/17 2.6s}
Bf6 {-2.20/20 2.6s} 17. Nf4 {+2.68/19 2.6s} P@g4 {-3.28/18 2.7s}
18. Qxe4 {+4.76/17 2.7s} dxe4 {-4.35/18 2.7s} 19. B@e6+ {+3.98/17 2.6s}
Kf8 {-4.71/21 2.6s} 20. N@f5 {+6.61/21 2.6s} Rh7 {-6.47/20 2.4s}
21. P@g6 {+3.96/20 2.3s} Nxd4 {+0.59/26 2.6s} 22. exd4 {-0.50/28 2.7s}
Bxd4 {+0.99/28 2.7s} 23. g7+ {-0.38/24 2.7s} Rxg7 {-0.92/28 3.0s}
24. N@d7+ {+2.43/25 2.9s} Qxd7 {-2.36/20 2.9s} 25. Bxd7 {+2.58/17 2.9s}
Bxf2+ {-2.42/21 2.9s} 26. Kxf2 {+2.53/18 2.9s} g3+ {-2.61/18 2.9s}
27. Nxg3 {+3.07/18 2.8s} Bc5+ {-2.46/18 2.9s} 28. B@e3 {+3.22/19 2.8s}
P@d4 {-2.84/19 2.8s} 29. Q@h8+ {+3.37/19 2.9s} Q@g8 {-2.50/23 2.8s}
30. Ne6+ {+2.59/23 2.9s} Kf7 {-9.45/1 0.015s} 31. Ng5+ {+2.83/20 2.8s}
Kf8 {-1.80/21 2.7s} 32. Ne6+ {+2.20/25 2.9s} Kf7 {-2.42/1 0.004s}
33. Qxh5+ {+3.94/20 2.8s} P@g6 {-6.46/16 2.7s} 34. Qxc5 {+10.57/16 2.9s}
dxe3+ {-9.83/19 2.9s} 35. Bxe3 {+10.06/19 2.9s} B@d6 {-7.26/18 2.8s}
36. Ng5+ {+6.83/20 2.9s} Kf8 {-6.74/19 2.7s} 37. Ne6+ {+6.98/17 2.9s}
Kf7 {-6.84/17 2.8s} 38. Ng5+ {+6.33/16 2.9s} Kf8 {-6.16/19 2.9s}
39. Qd4 {+7.34/14 2.8s} N@f6 {-5.35/17 3.0s} 40. P@h6 {+11.41/16 2.9s}
Bxg3+ {-9.75/15 2.9s} 41. Kxg3 {+10.27/15 3.0s} N@h5+ {-9.64/14 3.0s}
42. Kf2 {+9.66/15 3.0s} P@f4 {-7.64/15 3.0s} 43. hxg7+ {+8.04/17 3.2s}
Qxg7 {-7.73/16 3.2s} 44. Ne6+ {+8.04/15 3.1s} Kg8 {-8.25/16 3.1s}
45. Nxg7 {+9.13/15 3.1s} fxe3+ {-8.83/14 3.1s} 46. Qxe3 {+10.02/13 3.1s}
B@g5 {-6.51/12 3.0s} 47. Qxg5 {+14.33/14 3.0s} e3+ {-13.53/13 3.0s}
48. Qxe3 {+14.62/11 3.1s} P@f4 {-13.23/11 3.1s} 49. B@e6+ {+16.55/12 3.0s}
Kh8 {-14.68/13 2.5s} 50. Qxf4 {+20.09/15 2.7s} P@g3+ {-18.92/10 2.7s}
51. Qxg3 {+20.45/11 2.7s} P@h7 {-21.67/12 2.7s} 52. Nxh5 {+26.69/13 2.2s}
Nxh5 {-25.02/12 2.0s} 53. Rxh5 {+25.42/11 2.3s} N@c1 {-22.37/11 2.2s}
54. Rxh7+ {+25.79/15 2.1s} Kxh7 {-22.20/1 0.004s} 55. N@g5+ {+35.48/12 1.6s}
Kg7 {-35.91/10 0.93s} 56. Q@h7+ {+41.84/9 1.1s} Kf6 {-47.90/4 0.56s}
57. Qf7# {+M1/3 0.43s, White mates} 1-0

[Event "With-Q-800sim"]
[Site "?"]
[Date "2019.05.03"]
[Round "30"]
[White "CrazyAra-Dev-0.4.1-With-Q-800sim"]
[Black "CrazyAra-Dev-0.4.1-No-Q-800sim"]
[Result "0-1"]
[PlyCount "88"]
[TimeControl "40/1200"]
[Variant "crazyhouse"]

1. e3 {book} Nf6 {book} 2. Nc3 {+0.14/17 2.2s} g6 {+0.88/17 2.3s}
3. d4 {-0.74/18 2.4s} Bg7 {+0.69/17 2.4s} 4. Nf3 {-0.94/15 2.3s}
O-O {+0.99/16 2.4s} 5. e4 {-0.27/16 2.4s} d6 {+0.25/18 2.4s}
6. h3 {+0.35/17 2.4s} Nc6 {-0.43/19 2.4s} 7. Be3 {+0.68/18 2.5s}
h6 {-0.67/17 2.5s} 8. Qd2 {+0.69/16 2.4s} Kh7 {-0.63/15 2.5s}
9. Rd1 {+1.36/17 2.5s} a6 {-1.19/17 2.4s} 10. Bd3 {+1.23/17 2.4s}
e5 {+0.17/16 2.5s} 11. d5 {-0.21/20 2.6s} Nd4 {+0.62/20 2.7s}
12. Nxd4 {-0.38/21 2.8s} exd4 {+0.37/18 2.7s} 13. Bxd4 {-0.38/17 2.7s}
N@h4 {+0.62/22 2.8s} 14. Kf1 {-0.31/21 2.8s} c5 {+0.82/18 2.7s}
15. dxc6 {-0.40/20 2.8s} bxc6 {+0.54/23 2.8s} 16. P@g3 {+0.02/23 2.8s}
Nxg2 {+0.31/21 2.8s} 17. Kxg2 {-0.28/21 2.8s} P@e5 {+0.05/20 2.8s}
18. Be3 {+0.04/23 2.9s} P@d4 {+0.15/22 2.8s} 19. Bxh6 {+0.25/20 2.9s}
Bxh6 {-0.08/22 3.0s} 20. Qxh6+ {+0.18/22 3.0s} Kxh6 {-0.49/18 2.8s}
21. B@c1+ {+0.64/16 2.8s} Kg7 {+0.19/21 2.9s} 22. P@h6+ {-0.20/18 2.8s}
Kg8 {+0.54/17 2.9s} 23. N@g5 {-0.20/18 2.9s} dxc3 {+0.84/19 3.0s}
24. bxc3 {-0.68/19 2.9s} N@h7 {+1.26/16 2.9s} 25. P@f3 {-0.43/17 2.8s}
Nxg5 {+0.94/19 2.9s} 26. Bxg5 {-0.92/18 2.9s} N@h7 {+0.89/17 2.8s}
27. Bxf6 {-0.56/19 2.9s} Qxf6 {+0.34/19 3.0s} 28. P@f5 {+0.32/21 3.0s}
gxf5 {-0.18/21 3.0s} 29. exf5 {+0.64/22 3.0s} B@d5 {-0.47/23 3.0s}
30. P@e4 {+0.88/21 3.0s} B@h5 {-0.07/21 2.9s} 31. N@g4 {-0.01/24 2.9s}
Bxg4 {+0.12/24 3.2s} 32. hxg4 {-0.26/24 3.1s} Bxf5 {+0.32/21 3.0s}
33. N@h5 {+0.26/21 3.0s} Qg5 {+0.51/22 3.1s} 34. exd5 {-0.36/21 3.0s}
Bxd3 {+0.58/15 3.0s} 35. cxd3 {-0.68/22 2.9s} P@e2 {+1.56/21 3.0s}
36. B@f5 {-0.60/21 2.8s} B@f1+ {+2.46/22 2.6s} 37. Rdxf1 {-3.00/22 2.4s}
exf1=Q+ {+2.02/21 2.7s} 38. Kxf1 {-1.69/21 2.7s} R@d1+ {+7.13/19 2.2s}
39. N@e1 {-5.54/19 2.4s} Rxe1+ {+8.55/18 2.3s} 40. Kg2 {-8.94/16 2.1s}
P@h3+ {+16.07/18 1.5s} 41. Kxh3 {-14.48/17 1.4s} Rxh1+ {+14.30/16 1.8s}
42. P@h2 {-12.54/15 1.7s} N@g1+ {+13.83/14 1.3s} 43. Kg2 {-10.80/1 0.002s}
N@e1+ {+36.67/11 1.1s} 44. Kf1 {-39.78/6 0.55s} Q@e2# {+M1/5 0.55s, Black mates}
0-1

[Event "With-Q-800sim"]
[Site "?"]
[Date "2019.05.03"]
[Round "30"]
[White "CrazyAra-Dev-0.4.1-No-Q-800sim"]
[Black "CrazyAra-Dev-0.4.1-With-Q-800sim"]
[Result "1-0"]
[PlyCount "59"]
[TimeControl "40/1200"]
[Variant "crazyhouse"]

1. e4 {book} Nf6 {book} 2. Nc3 {book} Nc6 {book} 3. Nf3 {book} e6 {book}
4. Bb5 {book} a6 {+0.07/14 2.4s} 5. Bxc6 {+0.02/19 2.4s} dxc6 {+0.04/16 2.5s}
6. O-O {+0.10/17 2.5s} B@h5 {+0.05/16 2.5s} 7. d4 {+0.38/15 2.5s}
Bb4 {-0.64/16 2.5s} 8. e5 {+1.25/18 2.6s} Bxc3 {-1.18/19 2.5s}
9. bxc3 {+1.92/20 2.6s} Ne4 {-2.27/20 2.6s} 10. B@g5 {+3.59/20 2.7s}
Qd7 {-2.13/18 2.6s} 11. N@c5 {+3.88/19 2.6s} Nxc5 {-4.12/21 2.6s}
12. dxc5 {+3.72/23 2.7s} N@d5 {-3.89/17 2.4s} 13. N@f4 {+5.14/18 2.5s}
Bxf3 {-4.26/18 2.6s} 14. Qxf3 {+4.75/20 2.7s} N@g6 {-3.98/17 2.6s}
15. Nxd5 {+5.23/20 2.6s} exd5 {-4.71/21 2.6s} 16. N@h5 {+5.16/20 2.6s}
Rg8 {-5.10/19 2.5s} 17. B@f6 {+7.33/20 2.6s} Qf5 {-4.81/28 2.4s}
18. Nxg7+ {+6.63/27 2.3s} Rxg7 {-5.89/26 2.2s} 19. Bxg7 {+7.24/25 2.1s}
Be6 {-7.38/25 2.0s} 20. R@g8+ {+9.48/25 2.2s} N@f8 {-7.90/23 2.3s}
21. Rxf8+ {+13.12/19 2.4s} Nxf8 {-13.38/16 2.1s} 22. N@f6+ {+13.37/16 2.2s}
Kd8 {-12.84/13 2.4s} 23. Qxf5 {+18.80/17 2.0s} Kc8 {-12.86/17 1.7s}
24. Q@e8+ {+16.47/20 2.2s} N@d8 {-14.51/19 1.9s} 25. P@d7+ {+18.19/18 2.4s}
Kb8 {-19.29/20 2.0s} 26. Qxd8+ {+20.03/21 2.0s} Ka7 {-19.65/18 1.9s}
27. Qxc7 {+27.13/16 1.9s} N@e2+ {-24.86/11 1.1s} 28. Kh1 {+22.63/1 0.001s}
R@b5 {-34.01/12 1.2s} 29. P@b6+ {+52.64/9 0.68s} Rxb6 {-44.35/1 0.002s}
30. cxb6# {+M1/8 0.68s, White mates} 1-0

[Event "With-Q-800sim"]
[Site "?"]
[Date "2019.05.03"]
[Round "31"]
[White "CrazyAra-Dev-0.4.1-With-Q-800sim"]
[Black "CrazyAra-Dev-0.4.1-No-Q-800sim"]
[Result "1-0"]
[PlyCount "49"]
[TimeControl "40/1200"]
[Variant "crazyhouse"]

1. e4 {book} Nf6 {book} 2. Nc3 {book} Nc6 {book} 3. Nf3 {book} e6 {book}
4. Bb5 {book} a6 {+0.05/15 2.4s} 5. Bxc6 {+0.05/15 2.4s} dxc6 {+0.02/16 2.5s}
6. O-O {+0.26/18 2.5s} B@h5 {+0.04/16 2.4s} 7. d4 {+0.32/15 2.4s}
Bb4 {-0.59/16 2.6s} 8. e5 {+1.19/18 2.6s} Bxc3 {-1.19/19 2.6s}
9. bxc3 {+1.94/19 2.6s} Ne4 {-2.30/28 2.7s} 10. B@g5 {+3.53/20 2.6s}
Qd7 {-2.17/18 2.6s} 11. N@c5 {+3.87/18 2.6s} Nxc5 {-4.12/20 2.6s}
12. dxc5 {+3.71/24 2.6s} N@d5 {-4.07/18 2.5s} 13. N@f4 {+5.29/18 2.5s}
Bxf3 {-4.29/18 2.6s} 14. Qxf3 {+4.71/20 2.7s} Nxf4 {-5.49/17 2.6s}
15. Bcxf4 {+6.16/21 2.6s} N@d5 {-6.13/22 2.6s} 16. N@h5 {+7.49/22 2.7s}
Rg8 {-7.34/21 2.6s} 17. B@e4 {+8.75/22 2.6s} Nxf4 {-7.94/23 2.7s}
18. Bxf4 {+9.35/19 2.7s} N@h4 {-7.45/17 2.6s} 19. Qg4 {+10.43/18 2.7s}
B@f5 {-9.53/22 2.7s} 20. N@f6+ {+11.06/22 2.6s} Kd8 {-9.77/20 2.5s}
21. Qxh4 {+11.88/20 2.4s} gxf6 {-12.04/19 2.3s} 22. exf6 {+19.81/18 1.5s}
Bxe4 {-16.87/14 1.6s} 23. P@e7+ {+20.77/12 0.89s} Ke8 {-23.91/12 0.83s}
24. N@g7+ {+33.40/12 0.58s} Rxg7 {-15.33/1 0.014s}
25. Nxg7# {+M1/3 0.45s, White mates} 1-0

[Event "With-Q-800sim"]
[Site "?"]
[Date "2019.05.03"]
[Round "31"]
[White "CrazyAra-Dev-0.4.1-No-Q-800sim"]
[Black "CrazyAra-Dev-0.4.1-With-Q-800sim"]
[Result "1-0"]
[PlyCount "91"]
[TimeControl "40/1200"]
[Variant "crazyhouse"]

1. Nc3 {book} e6 {book} 2. e4 {+1.04/14 2.3s} Nc6 {-0.64/22 2.4s}
3. Nf3 {+0.58/23 2.5s} Nf6 {-0.58/25 2.6s} 4. d4 {+0.68/24 2.5s}
Bb4 {-0.36/25 2.7s} 5. Bd3 {+0.45/27 3.0s} d5 {-0.69/27 3.0s}
6. e5 {+0.57/25 2.8s} Ne4 {-0.57/24 2.8s} 7. O-O {+1.06/24 3.0s}
Bxc3 {-1.06/23 2.9s} 8. bxc3 {+0.73/21 2.8s} Nxc3 {-0.67/20 2.8s}
9. Bg5 {+1.15/21 2.8s} Qd7 {-0.92/20 2.8s} 10. Qe1 {+0.62/19 2.7s}
P@e4 {-1.17/19 2.8s} 11. Qxc3 {+1.65/23 2.7s} exf3 {-1.69/22 2.7s}
12. N@h5 {+1.69/21 2.7s} N@f5 {-1.15/20 2.6s} 13. B@h3 {+2.45/21 2.8s}
fxg2 {-2.23/23 2.8s} 14. Bxg2 {+2.35/22 2.8s} P@h3 {-1.73/26 2.8s}
15. Bxh3 {+2.19/27 3.0s} N@f3+ {-2.07/26 3.0s} 16. Kh1 {+1.83/25 2.9s}
Nxg5 {-1.84/24 2.8s} 17. Bdxf5 {+2.27/27 3.0s} exf5 {-1.95/26 2.9s}
18. N@f6+ {+2.23/21 2.9s} gxf6 {-2.25/24 2.8s} 19. Nxf6+ {+2.29/25 2.9s}
Kd8 {-2.16/26 2.9s} 20. Nxd7 {+2.34/23 2.8s} B@e4+ {-1.86/22 2.8s}
21. P@g2 {+1.68/24 2.8s} Bxd7 {-1.70/24 2.9s} 22. Q@f6+ {+1.34/22 2.8s}
B@e7 {-1.39/22 2.9s} 23. Qxh8+ {+2.00/23 2.9s} N@e8 {-1.91/23 2.8s}
24. P@f6 {+1.53/20 2.8s} Nxh3 {-1.72/21 2.8s} 25. Qxh3 {+2.50/21 2.7s}
Bb4 {-2.06/20 2.7s} 26. f3 {+5.20/20 2.8s} B@e2 {-2.01/21 2.9s}
27. Q3xh7 {+2.40/21 2.9s} B4xf3 {-1.19/19 2.9s} 28. Rxf3 {+2.05/18 2.9s}
Bxf3 {-1.37/18 3.0s} 29. gxf3 {+2.21/16 2.8s} N@f4 {-1.56/19 2.9s}
30. P@g2 {+1.88/18 2.9s} P@f2 {-1.70/21 2.9s} 31. R@f1 {+2.48/21 2.8s}
R@e1 {-2.89/23 3.0s} 32. Qxf7 {+5.68/22 2.9s} Rxf1+ {-4.91/22 2.9s}
33. Rxf1 {+4.82/21 3.0s} R@g1+ {-4.83/20 2.9s} 34. Rxg1 {+5.02/1 0.003s}
fxg1=Q+ {-6.01/22 2.9s} 35. Kxg1 {+5.45/1 0.003s} R@e1+ {-5.86/16 2.8s}
36. B@f1 {+7.68/20 2.9s} Rxf1+ {-7.19/19 2.7s} 37. Kxf1 {+4.81/1 0.014s}
B@f8 {-4.46/17 2.7s} 38. Qhxf8 {+10.21/21 2.6s} Bxf8 {-10.55/21 2.5s}
39. P@e7+ {+11.78/19 2.5s} Bxe7 {-10.40/18 2.5s} 40. fxe7+ {+13.37/20 2.6s}
Nxe7 {-12.76/19 2.3s} 41. Qxe7+ {+13.08/17 2.8s} Kxe7 {-12.99/17 2.5s}
42. B@f6+ {+15.34/17 2.3s} Nxf6 {-15.16/16 2.0s} 43. exf6+ {+15.07/15 2.4s}
Ke8 {-13.95/14 2.3s} 44. R@e7+ {+17.74/17 2.0s} Kd8 {-18.08/17 1.4s}
45. N@f7+ {+41.67/16 1.4s} Kc8 {-14.12/1 0.016s}
46. R@d8# {+M1/1 0.42s, White mates} 1-0

[Event "With-Q-800sim"]
[Site "?"]
[Date "2019.05.03"]
[Round "32"]
[White "CrazyAra-Dev-0.4.1-With-Q-800sim"]
[Black "CrazyAra-Dev-0.4.1-No-Q-800sim"]
[Result "1-0"]
[PlyCount "83"]
[TimeControl "40/1200"]
[Variant "crazyhouse"]

1. Nc3 {book} e6 {book} 2. e4 {+0.99/15 2.3s} Nc6 {-0.60/22 2.4s}
3. Nf3 {+0.61/21 2.5s} Nf6 {-0.61/25 2.5s} 4. d4 {+0.67/24 2.5s}
Bb4 {-0.36/26 2.8s} 5. Bd3 {+0.44/27 2.9s} d5 {-0.71/26 3.0s}
6. e5 {+0.53/25 2.9s} Ne4 {-0.55/24 2.9s} 7. O-O {+1.03/24 3.0s}
Bxc3 {-1.03/23 2.9s} 8. bxc3 {+0.70/21 2.8s} Nxc3 {-0.70/20 2.8s}
9. Bg5 {+1.13/20 2.8s} Qd7 {-0.90/19 2.8s} 10. Qe1 {+1.01/18 2.8s}
P@e4 {-1.18/19 2.7s} 11. Qxc3 {+1.74/23 2.8s} exf3 {-1.69/22 2.8s}
12. N@h5 {+1.66/21 2.7s} N@f5 {-1.06/20 2.6s} 13. B@h3 {+2.52/21 2.8s}
fxg2 {-2.19/23 2.7s} 14. Bxg2 {+2.30/22 2.8s} P@h3 {-1.75/25 2.7s}
15. Bxh3 {+2.26/27 3.0s} N@f3+ {-2.08/26 3.0s} 16. Kh1 {+1.84/25 2.9s}
Nxg5 {-1.80/24 2.8s} 17. Bdxf5 {+2.22/27 3.0s} exf5 {-1.95/26 2.9s}
18. N@f6+ {+2.27/21 2.9s} Kd8 {-1.88/21 2.8s} 19. Nxd7 {+2.03/23 2.9s}
Bxd7 {-2.03/22 2.9s} 20. P@d6 {+2.19/21 2.7s} B@e4+ {-1.86/21 2.7s}
21. P@g2 {+1.97/27 2.9s} Nxh3 {-2.05/26 2.8s} 22. dxc7+ {+1.52/25 2.9s}
Kc8 {-1.42/24 2.8s} 23. Qxh3 {+3.41/24 2.7s} B@g4 {-2.97/23 2.8s}
24. N@d6+ {+2.64/22 2.7s} Kxc7 {-5.41/1 0.015s} 25. Nb5+ {+3.37/20 2.5s}
Kd8 {-2.49/19 2.5s} 26. Q@c7+ {+3.82/18 2.6s} Ke8 {-3.72/19 2.6s}
27. Nd6+ {+4.15/19 2.6s} Kf8 {-4.23/16 2.4s} 28. P@f6 {+5.99/15 2.3s}
B@h6 {-3.71/18 2.6s} 29. fxg7+ {+5.55/18 2.4s} Bxg7 {-5.00/17 2.3s}
30. Qxd7 {+6.36/18 2.3s} P@e7 {-6.01/20 2.6s} 31. P@f6 {+7.89/23 2.6s}
Bxh5 {-5.49/16 2.5s} 32. fxg7+ {+6.90/22 2.8s} Kxg7 {-8.58/17 2.8s}
33. Nxf5+ {+12.57/17 2.8s} Bxf5 {-13.17/15 2.7s} 34. Qhxf5 {+14.30/16 2.6s}
P@f3 {-8.70/18 2.5s} 35. B@f6+ {+9.40/18 2.7s} Kg8 {-9.01/16 2.6s}
36. Qg5+ {+10.29/20 2.6s} P@g6 {-11.52/22 2.3s} 37. P@g7 {+15.71/21 2.3s}
fxg2+ {-17.78/20 2.0s} 38. Qxg2 {+20.23/19 1.9s} exf6 {-18.32/18 1.5s}
39. exf6 {+21.01/19 2.0s} B@f3 {-25.38/16 2.0s} 40. gxh8=Q+ {+29.54/5 0.80s}
Kxh8 {-29.73/1 0.002s} 41. P@g7+ {+38.61/3 0.52s} Kg8 {-37.83/1 0.001s}
42. R@h8# {+M1/1 0.45s, White mates} 1-0

[Event "With-Q-800sim"]
[Site "?"]
[Date "2019.05.03"]
[Round "32"]
[White "CrazyAra-Dev-0.4.1-No-Q-800sim"]
[Black "CrazyAra-Dev-0.4.1-With-Q-800sim"]
[Result "1-0"]
[PlyCount "77"]
[TimeControl "40/1200"]
[Variant "crazyhouse"]

1. e4 {book} b6 {book} 2. d4 {+1.74/16 2.4s} Bb7 {-1.71/19 2.3s}
3. Nc3 {+2.01/18 2.4s} e6 {-1.95/19 2.4s} 4. Bd3 {+2.30/16 2.4s}
Nf6 {-2.16/16 2.3s} 5. Nge2 {+2.59/19 2.4s} Bd6 {-1.07/20 2.4s}
6. O-O {+0.71/21 2.4s} Ng4 {-0.69/18 2.5s} 7. Bf4 {+1.87/17 2.5s}
Nxh2 {-1.09/21 2.7s} 8. Kxh2 {+2.22/22 2.7s} Qh4+ {-1.57/23 2.7s}
9. N@h3 {+1.77/23 2.7s} P@g4 {-2.10/22 2.7s} 10. Bxd6 {+2.49/20 2.8s}
cxd6 {-1.84/20 2.6s} 11. B@g3 {+2.51/19 2.7s} Qh6 {-2.20/17 2.6s}
12. Nf4 {+2.57/18 2.7s} gxh3 {-2.66/17 2.6s} 13. Nxh3 {+3.38/16 2.6s}
N@g5 {-2.81/24 2.8s} 14. Bxd6 {+4.56/25 2.8s} B@f3 {-3.30/24 2.8s}
15. Qxf3 {+4.13/24 2.8s} Nxf3+ {-4.67/24 2.8s} 16. gxf3 {+4.92/23 2.9s}
Qxh3+ {-4.24/22 2.7s} 17. Kxh3 {+4.49/22 2.7s} N@g5+ {-5.01/21 2.7s}
18. Kg4 {+5.49/20 2.8s} f5+ {-4.32/19 2.6s} 19. Kf4 {+6.08/16 2.7s}
Nc6 {-5.13/16 2.6s} 20. B@h5+ {+7.57/16 2.5s} Q@g6 {-5.90/16 2.6s}
21. Bxg6+ {+6.34/16 2.6s} hxg6 {-6.11/14 2.6s} 22. Ke3 {+8.68/14 2.7s}
B@f8 {-6.04/13 2.7s} 23. N@c7+ {+6.02/17 2.8s} Kf7 {-5.92/19 2.7s}
24. Bf4 {+7.22/18 2.9s} Be7 {-5.91/17 2.7s} 25. P@d6 {+7.99/12 2.8s}
Nh3 {-6.51/14 2.8s} 26. dxe7 {+7.13/19 2.9s} Nxf4 {-6.67/18 2.8s}
27. Kxf4 {+6.78/17 2.7s} g5+ {-6.81/20 2.8s} 28. Ke3 {+8.12/20 3.0s}
B@f4+ {-7.65/19 2.9s} 29. Ke2 {+4.89/1 0.015s} Nxd4+ {-8.30/18 2.9s}
30. Kd1 {+8.44/19 2.9s} P@g2 {-7.86/16 3.0s} 31. Re1 {+9.68/17 2.8s}
fxe4 {-8.13/22 2.9s} 32. P@g6+ {+9.65/18 2.9s} Kxg6 {-9.05/15 2.8s}
33. N@f8+ {+10.44/15 2.7s} Raxf8 {-9.82/19 2.5s} 34. exf8=N+ {+9.61/17 2.5s}
Rxf8 {-9.80/17 2.5s} 35. B@h5+ {+11.32/18 2.6s} Kf6 {-9.90/18 2.6s}
36. Q@g6+ {+10.71/16 2.9s} Ke5 {-9.50/16 2.9s} 37. Rxe4+ {+11.67/17 2.9s}
Kd6 {-11.96/20 2.5s} 38. N3b5+ {+17.10/14 2.2s} Kc6 {-15.20/12 1.6s}
39. Q@d5# {+M1/12 1.1s, White mates} 1-0

[Event "With-Q-800sim"]
[Site "?"]
[Date "2019.05.03"]
[Round "33"]
[White "CrazyAra-Dev-0.4.1-With-Q-800sim"]
[Black "CrazyAra-Dev-0.4.1-No-Q-800sim"]
[Result "1-0"]
[PlyCount "65"]
[TimeControl "40/1200"]
[Variant "crazyhouse"]

1. e4 {book} b6 {book} 2. d4 {+1.69/17 2.4s} Bb7 {-1.74/18 2.3s}
3. Nc3 {+2.00/17 2.4s} e6 {-1.89/18 2.4s} 4. Bd3 {+2.28/17 2.4s}
Nf6 {-2.16/16 2.4s} 5. Nge2 {+2.64/18 2.5s} Be7 {-2.48/18 2.4s}
6. O-O {+2.25/21 2.4s} d6 {-1.72/21 2.4s} 7. f4 {+1.83/20 2.6s}
Nbd7 {-1.87/21 2.6s} 8. f5 {+1.95/20 2.5s} e5 {-1.91/19 2.6s}
9. dxe5 {+2.57/21 2.6s} Nxe5 {-2.90/21 2.6s} 10. Nf4 {+4.08/20 2.6s}
O-O {-3.75/18 2.5s} 11. P@e6 {+3.81/25 2.7s} fxe6 {-3.75/24 2.7s}
12. Nxe6 {+3.73/23 2.7s} Qd7 {-3.22/22 2.7s} 13. P@h6 {+2.58/25 2.8s}
gxh6 {-2.32/25 2.9s} 14. Bxh6 {+2.33/24 2.8s} P@f7 {-1.63/23 2.7s}
15. Nxf8 {+2.40/20 2.8s} Bxf8 {-2.10/20 2.9s} 16. Bxf8 {+2.11/20 2.8s}
Rxf8 {-2.04/19 2.7s} 17. R@g3+ {+3.06/19 2.8s} P@g7 {-2.61/16 2.7s}
18. P@h6 {+2.73/19 2.7s} B@d4+ {-2.16/22 2.8s} 19. Kh1 {+2.63/22 2.9s}
N@h5 {-1.89/23 2.9s} 20. Rxg7+ {+2.31/22 2.8s} Nxg7 {-3.02/21 2.9s}
21. hxg7 {+3.37/21 2.9s} Kxg7 {-3.29/21 2.9s} 22. P@g5 {+2.75/19 2.8s}
Nfg4 {-2.81/18 2.8s} 23. B@f6+ {+4.04/20 2.8s} Nxf6 {-4.47/23 2.8s}
24. gxf6+ {+3.87/20 2.7s} Kxf6 {-4.26/17 2.7s} 25. N@d5+ {+5.69/20 2.8s}
Kg7 {-5.47/19 2.7s} 26. f6+ {+6.13/18 2.7s} Kh8 {-6.86/17 2.6s}
27. Nxb6 {+13.14/19 2.5s} B@h6 {-13.37/18 2.4s} 28. P@g7+ {+15.08/14 2.1s}
Bxg7 {-14.47/13 2.0s} 29. fxg7+ {+16.38/15 1.7s} Kxg7 {-16.57/14 1.8s}
30. B@f6+ {+20.59/12 1.8s} Kg6 {-20.06/11 1.6s} 31. N@h4+ {+20.13/11 1.5s}
Kh6 {-18.76/1 0.002s} 32. Nxd7 {+29.74/10 1.6s} R@g6 {-25.82/8 1.0s}
33. Q@h5# {+M1/12 0.67s, White mates} 1-0

[Event "With-Q-800sim"]
[Site "?"]
[Date "2019.05.03"]
[Round "33"]
[White "CrazyAra-Dev-0.4.1-No-Q-800sim"]
[Black "CrazyAra-Dev-0.4.1-With-Q-800sim"]
[Result "1-0"]
[PlyCount "83"]
[TimeControl "40/1200"]
[Variant "crazyhouse"]

1. e4 {book} b6 {book} 2. d4 {book} Bb7 {book} 3. Nc3 {+1.89/17 2.3s}
e6 {-1.88/17 2.3s} 4. Bd3 {+2.24/17 2.4s} Nf6 {-2.17/17 2.4s}
5. Nge2 {+2.60/19 2.4s} Be7 {-2.50/15 2.4s} 6. O-O {+2.12/21 2.5s}
d6 {-1.72/18 2.4s} 7. f4 {+1.96/19 2.5s} Nbd7 {-1.87/19 2.5s}
8. f5 {+1.95/19 2.5s} e5 {-2.01/20 2.5s} 9. d5 {+1.61/19 2.5s}
O-O {-1.30/20 2.5s} 10. Ng3 {+1.26/19 2.5s} Nc5 {-1.35/20 2.5s}
11. Kh1 {+1.92/17 2.5s} a6 {-1.35/18 2.5s} 12. a4 {+2.03/16 2.5s}
a5 {-1.39/18 2.5s} 13. Be3 {+1.54/18 2.5s} Nxd3 {-1.52/22 2.5s}
14. cxd3 {+1.54/21 2.7s} B@d4 {-1.20/19 2.7s} 15. Bxd4 {+0.99/19 2.7s}
exd4 {-0.86/19 2.7s} 16. Nce2 {+0.89/20 2.8s} B@e5 {-0.81/19 2.7s}
17. B@f4 {+1.04/18 2.7s} Bxf4 {-1.40/19 2.7s} 18. Nxf4 {+1.40/19 2.7s}
B@e5 {-1.42/19 2.7s} 19. B@c1 {+2.70/18 2.8s} Bxf4 {-2.17/17 2.8s}
20. Bxf4 {+2.23/19 2.8s} N@h4 {-1.55/15 2.8s} 21. B@h3 {+1.98/19 2.9s}
Bxd5 {-1.57/20 2.8s} 22. exd5 {+1.81/19 2.8s} Nxd5 {-1.62/18 2.8s}
23. B@h6 {+2.41/19 2.9s} Nxf4 {-2.04/20 2.8s} 24. Bxf4 {+1.95/19 2.8s}
B@b7 {-1.79/15 2.8s} 25. N@e4 {+2.27/17 2.8s} P@g5 {-1.70/17 2.8s}
26. Bd2 {+1.78/16 2.9s} P@e3 {-1.97/16 2.8s} 27. Be1 {+2.29/18 2.9s}
Bxe4 {-2.06/18 2.9s} 28. Nxe4 {+2.48/17 2.8s} N@f4 {-1.97/16 2.9s}
29. Bxh4 {+2.88/21 3.0s} e2 {-2.57/19 2.9s} 30. Qxe2 {+4.45/26 3.0s}
Nxe2 {-3.95/27 3.1s} 31. f6 {+3.94/23 3.0s} gxh4 {-3.84/23 2.9s}
32. fxg7 {+3.64/20 3.0s} B@f6 {-3.81/21 2.9s} 33. B@h8 {+8.13/19 2.8s}
Q@g6 {-5.26/18 2.8s} 34. N@f5 {+7.25/15 3.0s} h5 {-4.48/19 2.9s}
35. N@d5 {+7.01/19 2.9s} c6 {-4.78/18 2.9s} 36. Nfxe7+ {+10.57/18 2.7s}
Qxe7 {-8.49/21 2.6s} 37. Nxe7+ {+13.60/20 2.6s} Bxe7 {-14.47/16 2.4s}
38. B@f5 {+16.70/15 2.4s} N@g5 {-8.28/16 2.4s} 39. Bxg6 {+14.47/21 2.0s}
fxg6 {-13.83/20 1.9s} 40. gxf8=Q+ {+14.34/18 1.7s} Bxf8 {-13.94/18 1.5s}
41. P@h7+ {+24.42/17 1.2s} Kxh8 {-20.17/10 0.81s}
42. Q@g8# {+M1/10 0.60s, White mates} 1-0

[Event "With-Q-800sim"]
[Site "?"]
[Date "2019.05.03"]
[Round "34"]
[White "CrazyAra-Dev-0.4.1-With-Q-800sim"]
[Black "CrazyAra-Dev-0.4.1-No-Q-800sim"]
[Result "1-0"]
[PlyCount "83"]
[TimeControl "40/1200"]
[Variant "crazyhouse"]

1. e4 {book} b6 {book} 2. d4 {book} Bb7 {book} 3. Nc3 {+1.92/17 2.3s}
e6 {-1.89/17 2.4s} 4. Bd3 {+2.24/18 2.4s} Nf6 {-2.22/19 2.4s}
5. Nge2 {+2.68/15 2.4s} h5 {-1.04/14 2.3s} 6. O-O {+1.29/18 2.4s}
h4 {-1.30/17 2.4s} 7. h3 {+1.39/17 2.5s} Nh5 {-0.82/16 2.4s}
8. Nf4 {+1.87/19 2.5s} Nxf4 {-2.00/21 2.6s} 9. Bxf4 {+2.01/21 2.7s}
N@g6 {-1.69/19 2.6s} 10. Bh2 {+1.75/19 2.6s} Nc6 {-1.48/19 2.6s}
11. Nb5 {+2.27/19 2.7s} Rc8 {-1.57/18 2.6s} 12. e5 {+2.29/19 2.6s}
a6 {-1.31/22 2.6s} 13. Nxc7+ {+2.11/24 2.8s} Rxc7 {-1.76/27 2.8s}
14. N@d6+ {+2.39/26 2.8s} Bxd6 {-1.32/23 3.1s} 15. exd6 {+1.39/22 2.9s}
N@f4 {-1.06/22 2.8s} 16. dxc7 {+0.61/19 2.9s} Qxc7 {-0.06/22 2.9s}
17. Bxg6 {+0.20/20 2.8s} N@e2+ {-0.01/18 2.8s} 18. Kh1 {-0.04/17 2.8s}
P@f3 {+0.23/21 2.8s} 19. Bxf7+ {-0.64/17 2.8s} Kd8 {+1.38/19 2.8s}
20. Rg1 {-0.63/19 2.7s} fxg2+ {+1.99/20 2.9s} 21. Rxg2 {-0.86/1 0.004s}
Ncxd4 {+2.11/16 2.8s} 22. P@e7+ {-2.13/19 2.8s} Kxe7 {+2.71/22 2.8s}
23. N@g6+ {-2.47/20 2.8s} Nxg6 {+2.83/20 2.9s} 24. B@d6+ {+0.40/23 2.9s}
Kxf7 {-0.65/22 2.9s} 25. f3 {+1.91/18 2.9s} N@g3+ {-1.46/18 2.8s}
26. Bhxg3 {+1.97/27 3.2s} Nxg3+ {-1.77/26 3.2s} 27. Bxg3 {+1.94/24 3.0s}
hxg3 {-1.87/24 3.0s} 28. N@g5+ {+1.89/25 3.2s} Ke7 {-1.88/22 3.1s}
29. Qxd4 {+1.72/21 3.0s} B@e5 {-1.41/20 3.0s} 30. R@f7+ {+2.77/19 3.0s}
Ke8 {-2.77/22 2.9s} 31. P@d6 {+3.86/17 2.9s} Bxd6 {-3.69/20 2.9s}
32. Qxg7 {+3.69/20 2.8s} B@e5 {-2.55/18 2.9s} 33. N@f6+ {+3.39/19 2.7s}
Bxf6 {-2.69/20 2.7s} 34. Rxf6 {+3.71/23 3.0s} Kd8 {-2.96/22 3.0s}
35. Rxg6 {+3.35/21 3.1s} N@f2+ {-2.85/21 3.0s} 36. Rxf2 {+3.71/25 3.0s}
gxf2 {-3.60/25 3.0s} 37. Qxh8+ {+2.89/23 3.0s} R@f8 {-2.29/21 2.9s}
38. Qxf8+ {+7.45/22 1.5s} Bxf8 {-7.30/20 1.4s} 39. R@e8+ {+7.51/19 2.1s}
Kxe8 {-6.10/1 0.014s} 40. P@f7+ {+12.62/14 0.64s} Ke7 {-9.09/16 1.4s}
41. N@f5+ {+21.58/12 1.1s} exf5 {-23.11/10 0.50s}
42. R@e8# {+M1/9 0.44s, White mates} 1-0

[Event "With-Q-800sim"]
[Site "?"]
[Date "2019.05.03"]
[Round "34"]
[White "CrazyAra-Dev-0.4.1-No-Q-800sim"]
[Black "CrazyAra-Dev-0.4.1-With-Q-800sim"]
[Result "1-0"]
[PlyCount "63"]
[TimeControl "40/1200"]
[Variant "crazyhouse"]

1. e4 {book} b6 {book} 2. d4 {book} Bb7 {book} 3. Bd3 {book} Nf6 {-1.48/16 2.3s}
4. Nc3 {+2.15/17 2.3s} e6 {-2.05/20 2.4s} 5. Nge2 {+2.16/21 2.4s}
d6 {-1.84/20 2.5s} 6. O-O {+1.83/19 2.5s} Nbd7 {-1.74/21 2.5s}
7. f4 {+1.90/19 2.5s} Be7 {-1.85/21 2.5s} 8. f5 {+2.03/19 2.5s}
e5 {-2.08/21 2.6s} 9. dxe5 {+2.67/22 2.5s} Nxe5 {-2.71/21 2.5s}
10. Nf4 {+4.07/20 2.6s} Nfg4 {-3.15/24 2.6s} 11. P@e6 {+3.01/22 2.5s}
O-O {-2.69/23 2.7s} 12. exf7+ {+2.56/25 2.6s} Rxf7 {-2.01/25 2.7s}
13. P@g6 {+2.11/25 2.7s} hxg6 {-2.19/24 2.6s} 14. fxg6 {+2.17/21 2.6s}
Rf6 {-1.88/23 2.7s} 15. P@f5 {+2.53/21 2.6s} P@e3 {-1.84/17 2.6s}
16. Bc4+ {+3.62/16 2.6s} Kh8 {-3.26/22 2.7s} 17. Bxe3 {+3.47/21 2.7s}
Nxe3 {-3.48/22 2.7s} 18. Qh5+ {+3.53/21 2.6s} P@h6 {-4.58/19 2.2s}
19. Ne6 {+5.32/19 2.3s} Qg8 {-2.87/18 2.2s} 20. P@f7 {+5.29/21 2.8s}
Nxf7 {-5.53/21 2.7s} 21. gxf7 {+5.28/22 2.8s} Qh7 {-4.94/20 2.8s}
22. N@g6+ {+4.73/19 2.8s} Rxg6 {-5.44/19 2.8s} 23. fxg6 {+5.82/20 2.9s}
Nxf1 {-4.02/17 2.7s} 24. R@e8+ {+4.74/17 2.8s} Bf8 {-4.19/18 2.7s}
25. gxh7 {+6.29/17 2.7s} B@e3+ {-7.37/21 2.7s} 26. Kxf1 {+9.09/20 2.6s}
R@f2+ {-6.78/18 2.5s} 27. Ke1 {+8.52/18 2.5s} P@d2+ {-11.15/17 2.1s}
28. Kd1 {+9.73/1 0.002s} Rf1+ {-9.19/15 2.2s} 29. Bxf1 {+17.64/13 1.9s}
P@e2+ {-12.31/12 1.7s} 30. Qxe2 {+27.55/11 1.6s} N@f2+ {-27.43/10 1.3s}
31. Qxf2 {+29.79/1 0.002s} Bxf2 {-26.82/10 1.1s}
32. Q@g8# {+M1/9 0.65s, White mates} 1-0

[Event "With-Q-800sim"]
[Site "?"]
[Date "2019.05.03"]
[Round "35"]
[White "CrazyAra-Dev-0.4.1-With-Q-800sim"]
[Black "CrazyAra-Dev-0.4.1-No-Q-800sim"]
[Result "1-0"]
[PlyCount "83"]
[TimeControl "40/1200"]
[Variant "crazyhouse"]

1. e4 {book} b6 {book} 2. d4 {book} Bb7 {book} 3. Bd3 {book} Nf6 {-1.53/17 2.3s}
4. Nc3 {+2.15/18 2.4s} e6 {-2.03/20 2.4s} 5. Nge2 {+2.17/21 2.5s}
d6 {-1.83/20 2.4s} 6. O-O {+1.81/19 2.5s} Nbd7 {-1.75/21 2.6s}
7. f4 {+1.96/19 2.5s} Be7 {-1.85/18 2.5s} 8. f5 {+1.95/19 2.5s}
e5 {-1.95/20 2.6s} 9. dxe5 {+2.57/22 2.6s} Nxe5 {-2.72/21 2.6s}
10. Nf4 {+4.07/20 2.5s} O-O {-3.92/25 2.6s} 11. P@e6 {+3.80/25 2.7s}
fxe6 {-3.91/24 2.6s} 12. Nxe6 {+3.68/23 2.7s} Qd7 {-3.13/24 2.7s}
13. P@h6 {+2.61/25 2.8s} gxh6 {-2.29/25 2.8s} 14. Bxh6 {+2.34/22 2.8s}
P@f7 {-2.20/21 2.9s} 15. Nxf8 {+2.35/21 2.8s} Bxf8 {-2.08/21 2.8s}
16. Bxf8 {+2.12/20 2.8s} Rxf8 {-2.54/20 2.7s} 17. R@g3+ {+3.00/20 2.8s}
P@g5 {-1.46/24 2.7s} 18. B@h6 {+3.29/23 2.9s} B@h4 {-2.92/18 2.8s}
19. Rxg5+ {+2.93/19 2.9s} Bxg5 {-3.26/17 2.8s} 20. Bxg5 {+3.10/17 2.9s}
Nfg4 {-3.18/19 2.9s} 21. B@g3 {+3.46/18 2.8s} f6 {-2.63/17 2.8s}
22. B5f4 {+3.25/16 2.8s} P@e3 {-1.79/19 2.8s} 23. Bxe5 {+2.45/20 2.8s}
Nxe5 {-2.25/21 2.9s} 24. P@e6 {+2.27/18 2.9s} Qg7 {-1.52/22 3.1s}
25. N@h5 {+1.67/24 3.0s} B@f2+ {-1.54/20 2.9s} 26. Kh1 {+0.97/23 2.9s}
Bxg3 {-0.97/25 2.9s} 27. Nxg7 {+1.18/24 3.0s} N@f2+ {-0.47/23 2.9s}
28. Rxf2 {+0.86/22 2.9s} exf2 {-1.64/24 2.9s} 29. Nh5 {+3.61/23 2.9s}
R@g1+ {-2.13/22 2.9s} 30. Qxg1 {-3.71/1 0.015s} fxg1=Q+ {-3.52/23 2.8s}
31. Rxg1 {+3.65/19 2.9s} R@g5 {-3.15/18 2.9s} 32. N@e7+ {+4.49/20 2.5s}
Kh8 {-4.65/1 0.003s} 33. P@h6 {+4.84/18 2.5s} B@g7 {-4.73/19 2.5s}
34. hxg7+ {+4.49/20 2.6s} Rxg7 {-5.14/1 0.016s} 35. P@h6 {+5.74/18 2.7s}
Q@g4 {-4.69/18 2.8s} 36. hxg7+ {+6.20/19 2.8s} Qxg7 {-4.83/1 0.003s}
37. Nxg7 {+6.38/17 2.8s} Kxg7 {-7.04/18 2.8s} 38. B@e3 {+9.25/17 2.4s}
Bf4 {-7.05/17 2.6s} 39. Q@g3+ {+15.21/15 2.4s} Bxg3 {-21.28/14 2.3s}
40. Q@h6+ {+26.86/12 0.90s} Kh8 {-26.02/1 0.002s} 41. Qxf8+ {+39.23/8 0.86s}
N@g8 {-53.16/2 0.46s} 42. Qxg8# {+M1/11 0.56s, White mates} 1-0

[Event "With-Q-800sim"]
[Site "?"]
[Date "2019.05.03"]
[Round "35"]
[White "CrazyAra-Dev-0.4.1-No-Q-800sim"]
[Black "CrazyAra-Dev-0.4.1-With-Q-800sim"]
[Result "1-0"]
[PlyCount "67"]
[TimeControl "40/1200"]
[Variant "crazyhouse"]

1. e4 {book} b6 {book} 2. d4 {book} Bb7 {book} 3. Bd3 {book} e6 {book}
4. Be3 {+1.87/22 2.3s} Nf6 {-1.56/22 2.4s} 5. Nd2 {+1.62/22 2.6s}
c5 {-1.18/22 2.6s} 6. dxc5 {+2.10/18 2.5s} bxc5 {-2.20/19 2.5s}
7. Ngf3 {+2.32/21 2.5s} d6 {-1.81/22 2.5s} 8. O-O {+1.86/17 2.5s}
Nbd7 {-1.56/16 2.5s} 9. P@f5 {+3.01/18 2.5s} Qe7 {-1.98/20 2.6s}
10. fxe6 {+3.00/17 2.5s} fxe6 {-3.17/16 2.5s} 11. Bb5 {+4.80/15 2.5s}
P@c6 {-4.46/16 2.6s} 12. P@a6 {+5.21/19 2.6s} cxb5 {-4.92/19 2.6s}
13. axb7 {+5.13/21 2.7s} Rb8 {-4.99/21 2.8s} 14. B@c6 {+5.23/21 2.7s}
B@a6 {-4.92/18 2.6s} 15. e5 {+5.31/19 2.7s} Bxb7 {-4.55/20 2.8s}
16. Bxb7 {+5.06/20 2.9s} Rxb7 {-4.49/19 2.8s} 17. exf6 {+4.56/22 2.8s}
gxf6 {-4.25/19 2.8s} 18. B@c6 {+4.43/18 2.8s} Rc7 {-4.34/14 2.8s}
19. Bxd7+ {+4.52/14 2.7s} Rxd7 {-3.38/22 2.7s} 20. N@c6 {+3.04/21 2.7s}
Qg7 {-2.65/20 2.8s} 21. N@h5 {+3.10/19 2.8s} Qf7 {-3.13/17 2.8s}
22. Ne4 {+4.10/17 2.8s} P@g7 {-4.05/16 2.7s} 23. Nb8 {+6.84/17 2.8s}
B@d5 {-4.01/19 2.9s} 24. Nxd7 {+3.95/21 3.0s} Kxd7 {-3.54/20 2.9s}
25. Nxc5+ {+4.67/20 2.9s} dxc5 {-4.69/24 3.0s} 26. Nf4 {+4.56/24 3.1s}
Bd6 {-3.98/22 3.0s} 27. Nxd5 {+4.84/22 3.0s} exd5 {-5.14/21 3.0s}
28. B@h3+ {+6.78/21 3.0s} P@e6 {-6.58/19 2.9s} 29. Bxc5 {+8.53/17 2.9s}
Bxc5 {-8.52/20 2.9s} 30. Qxd5+ {+9.20/21 2.9s} B@d6 {-8.36/18 2.8s}
31. P@c6+ {+12.04/19 2.7s} Kc7 {-10.64/15 2.4s} 32. R@b7+ {+15.27/18 2.4s}
Kd8 {-15.73/18 2.4s} 33. Rxf7 {+17.70/18 2.3s} B@c8 {-15.81/17 1.8s}
34. Q@e7# {+M1/14 1.6s, White mates} 1-0

[Event "With-Q-800sim"]
[Site "?"]
[Date "2019.05.03"]
[Round "36"]
[White "CrazyAra-Dev-0.4.1-With-Q-800sim"]
[Black "CrazyAra-Dev-0.4.1-No-Q-800sim"]
[Result "1-0"]
[PlyCount "63"]
[TimeControl "40/1200"]
[Variant "crazyhouse"]

1. e4 {book} b6 {book} 2. d4 {book} Bb7 {book} 3. Bd3 {book} e6 {book}
4. Be3 {+1.80/22 2.3s} Nf6 {-1.46/22 2.4s} 5. Nd2 {+1.59/22 2.6s}
c5 {-1.19/22 2.6s} 6. dxc5 {+2.14/18 2.6s} bxc5 {-2.19/19 2.6s}
7. Ngf3 {+2.25/20 2.5s} d6 {-1.80/20 2.6s} 8. O-O {+1.86/18 2.5s}
Nbd7 {-1.56/17 2.5s} 9. P@f5 {+2.99/17 2.5s} Be7 {-3.38/20 2.5s}
10. fxe6 {+4.40/21 2.7s} fxe6 {-4.46/20 2.6s} 11. P@f7+ {+5.51/24 2.8s}
Kxf7 {-5.39/22 2.8s} 12. Ng5+ {+5.43/21 2.7s} Kg8 {-4.86/21 2.7s}
13. Nxe6 {+4.67/24 2.7s} Qe8 {-4.43/23 2.7s} 14. Nc7 {+3.78/22 2.6s}
Qg6 {-4.34/20 2.7s} 15. P@f5 {+5.70/19 2.7s} Qxg2+ {-4.20/20 2.7s}
16. Kxg2 {+3.99/1 0.002s} P@f7 {-3.90/18 2.6s} 17. Nxa8 {+4.18/18 2.7s}
Bxa8 {-4.28/17 2.7s} 18. R@c8+ {+4.68/16 2.7s} N@f8 {-4.39/16 2.7s}
19. Rxa8 {+5.19/14 2.7s} P@g4 {-5.18/15 2.7s} 20. f3 {+6.95/15 2.6s}
gxf3+ {-7.82/14 2.7s} 21. Nxf3 {+7.38/16 2.8s} P@g4 {-8.39/17 2.8s}
22. Ng5 {+8.08/16 2.8s} P@f3+ {-8.22/16 2.8s} 23. Kg1 {+9.78/15 2.8s}
Nxe4 {-8.69/17 2.8s} 24. Nxe4 {+11.91/16 2.8s} P@g2 {-11.44/23 2.9s}
25. Rf2 {+12.51/17 2.8s} d5 {-11.42/17 2.7s} 26. P@e6 {+18.25/15 2.6s}
Ne5 {-19.09/21 2.6s} 27. exf7+ {+20.19/21 2.3s} Nxf7 {-18.71/20 2.4s}
28. P@e6 {+22.49/19 2.2s} Ne5 {-24.90/21 1.9s} 29. B@f7+ {+26.70/20 1.3s}
Nxf7 {-18.16/1 0.015s} 30. exf7+ {+25.79/18 1.4s} Kxf7 {-24.62/1 0.002s}
31. N@e5+ {+46.22/15 0.97s} Kg8 {-38.15/1 0.002s}
32. Q@f7# {+M1/5 0.61s, White mates} 1-0

[Event "With-Q-800sim"]
[Site "?"]
[Date "2019.05.03"]
[Round "36"]
[White "CrazyAra-Dev-0.4.1-No-Q-800sim"]
[Black "CrazyAra-Dev-0.4.1-With-Q-800sim"]
[Result "1-0"]
[PlyCount "83"]
[TimeControl "40/1200"]
[Variant "crazyhouse"]

1. e4 {book} b6 {book} 2. d4 {book} Bb7 {book} 3. Bd3 {book} e6 {book}
4. Be3 {book} Nf6 {-1.56/21 2.4s} 5. Nd2 {+1.56/20 2.5s} c5 {-1.23/21 2.6s}
6. dxc5 {+2.10/19 2.6s} bxc5 {-2.17/19 2.6s} 7. Ngf3 {+2.34/21 2.5s}
d6 {-1.77/19 2.5s} 8. O-O {+1.83/18 2.5s} Nbd7 {-1.54/16 2.5s}
9. P@f5 {+2.99/18 2.5s} Qe7 {-2.02/20 2.5s} 10. fxe6 {+2.92/18 2.5s}
fxe6 {-3.15/16 2.5s} 11. Bb5 {+4.85/17 2.5s} P@c6 {-4.48/17 2.6s}
12. P@a6 {+5.34/18 2.5s} cxb5 {-4.84/19 2.6s} 13. axb7 {+5.12/21 2.7s}
Rb8 {-5.00/22 2.8s} 14. B@c6 {+5.20/21 2.8s} B@a6 {-4.84/19 2.6s}
15. e5 {+5.33/19 2.6s} Bxb7 {-4.54/19 2.7s} 16. Bxb7 {+5.14/20 2.8s}
Rxb7 {-4.51/19 2.8s} 17. exf6 {+4.59/22 2.8s} gxf6 {-4.17/19 2.8s}
18. B@c6 {+4.39/19 2.8s} Rc7 {-4.33/15 2.7s} 19. Bxd7+ {+4.66/14 2.7s}
Rxd7 {-3.40/22 2.7s} 20. N@c6 {+3.17/21 2.7s} Qg7 {-2.63/20 2.8s}
21. N@h5 {+3.14/19 2.7s} Qf7 {-3.06/17 2.8s} 22. Ne4 {+4.04/17 2.8s}
P@g7 {-4.04/16 2.8s} 23. Nb8 {+6.76/14 2.8s} B@d5 {-4.00/19 2.9s}
24. Nxd7 {+4.06/22 3.0s} Kxd7 {-3.52/20 2.9s} 25. Nxc5+ {+4.71/20 2.9s}
dxc5 {-4.53/22 3.1s} 26. Nf4 {+4.42/23 3.0s} B@e4 {-3.26/21 3.0s}
27. Nxd5 {+3.70/19 3.0s} exd5 {-3.64/20 3.0s} 28. B@d3 {+5.11/20 3.1s}
Bxf3 {-4.50/19 3.0s} 29. Qxf3 {+4.73/19 3.1s} N@e5 {-4.61/19 3.0s}
30. B@h3+ {+6.57/22 3.0s} P@e6 {-7.02/21 2.9s} 31. Qxd5+ {+7.70/22 2.9s}
Bd6 {-7.35/24 3.0s} 32. Bxb5+ {+8.61/23 3.0s} P@c6 {-8.67/23 2.9s}
33. Bxc6+ {+9.90/23 2.9s} Nxc6 {-10.66/24 2.7s} 34. Bxe6+ {+11.22/23 2.6s}
Qxe6 {-10.27/20 2.8s} 35. Qxe6+ {+10.56/21 2.7s} Kxe6 {-11.36/20 2.5s}
36. P@d5+ {+12.90/20 2.4s} Kxd5 {-12.50/18 2.5s} 37. c4+ {+13.16/17 2.4s}
Ke6 {-12.99/19 1.9s} 38. P@d5+ {+13.94/20 2.1s} Kf7 {-11.32/17 2.1s}
39. Q@e6+ {+13.67/15 2.1s} Kg6 {-14.34/14 1.6s} 40. P@h5+ {+20.26/15 1.4s}
Kxh5 {-13.09/1 0.015s} 41. P@g4+ {+31.43/12 1.2s} Kg6 {-32.92/6 0.60s}
42. P@h5# {+M1/5 0.47s, White mates} 1-0

[Event "With-Q-800sim"]
[Site "?"]
[Date "2019.05.03"]
[Round "37"]
[White "CrazyAra-Dev-0.4.1-With-Q-800sim"]
[Black "CrazyAra-Dev-0.4.1-No-Q-800sim"]
[Result "1-0"]
[PlyCount "109"]
[TimeControl "40/1200"]
[Variant "crazyhouse"]

1. e4 {book} b6 {book} 2. d4 {book} Bb7 {book} 3. Bd3 {book} e6 {book}
4. Be3 {book} Nf6 {-1.54/21 2.5s} 5. Nd2 {+1.59/21 2.5s} c5 {-1.17/21 2.5s}
6. dxc5 {+2.09/19 2.6s} bxc5 {-2.18/19 2.6s} 7. Ngf3 {+2.32/19 2.5s}
d6 {-1.81/20 2.5s} 8. O-O {+1.88/18 2.5s} Nbd7 {-1.54/17 2.5s}
9. P@f5 {+3.10/17 2.5s} Qe7 {-2.04/20 2.6s} 10. fxe6 {+2.92/17 2.6s}
fxe6 {-3.12/16 2.6s} 11. Bb5 {+4.84/15 2.5s} P@c6 {-4.46/17 2.6s}
12. P@a6 {+5.21/18 2.6s} cxb5 {-4.88/19 2.6s} 13. axb7 {+5.09/21 2.7s}
Rb8 {-4.99/21 2.7s} 14. B@c6 {+5.24/21 2.7s} B@a6 {-4.85/19 2.6s}
15. e5 {+5.34/19 2.7s} Bxb7 {-4.60/20 2.7s} 16. exf6 {+4.27/20 2.8s}
gxf6 {-3.87/20 2.8s} 17. Bxb7 {+4.45/19 2.7s} Rxb7 {-4.27/18 2.9s}
18. B@c6 {+4.32/20 2.8s} Rc7 {-4.36/14 2.7s} 19. Bxd7+ {+4.45/14 2.7s}
Rxd7 {-3.42/22 2.8s} 20. N@c6 {+3.06/21 2.7s} Qg7 {-2.90/20 2.8s}
21. N@h5 {+3.09/19 2.8s} Qf7 {-3.08/17 2.8s} 22. Ne4 {+3.96/17 2.8s}
P@g7 {-4.15/16 2.8s} 23. Nxg7+ {+4.87/16 2.7s} Qxg7 {-3.14/18 2.8s}
24. P@g5 {+4.09/17 2.9s} P@e7 {-3.53/18 2.8s} 25. Nxe7 {+5.24/17 2.8s}
Bxe7 {-4.43/20 3.0s} 26. gxf6 {+4.10/18 2.9s} N@h3+ {-2.75/19 2.9s}
27. Kh1 {+4.75/1 0.014s} Bxf6 {-2.67/20 3.0s} 28. Nxf6+ {+2.57/17 2.9s}
Qxf6 {-2.48/18 3.0s} 29. B@c6 {+2.01/19 3.1s} B@d5 {-0.97/20 3.1s}
30. Bxd5 {+0.99/19 3.0s} exd5 {-0.99/18 3.0s} 31. B@c6 {+1.32/18 3.1s}
B@e4 {-0.62/21 3.1s} 32. Bxd5 {+1.07/18 3.1s} Bxd5 {-1.42/21 3.2s}
33. Qxd5 {+1.55/22 3.2s} B@e6 {-1.20/22 3.2s} 34. Qa8+ {+0.85/18 3.1s}
B@d8 {-0.81/16 3.1s} 35. B@c6 {+1.34/19 3.1s} O-O {-1.51/18 3.1s}
36. Bxd7 {+2.09/17 3.1s} Bxd7 {-2.07/17 3.0s} 37. P@h6 {+2.29/19 3.1s}
P@g7 {-1.45/18 3.1s} 38. R@g3 {+2.00/19 3.2s} P@g5 {-1.41/20 3.1s}
39. Bxg5 {+3.06/25 3.2s} Nxg5 {-2.78/24 3.2s} 40. Nxg5 {+2.81/23 3.1s}
B@c6 {-2.68/22 3.2s} 41. P@f7+ {+4.84/22 3.1s} Rxf7 {-5.12/21 3.0s}
42. Nxf7 {+6.07/19 3.0s} Bxa8 {-5.99/15 3.0s} 43. hxg7 {+10.88/20 2.8s}
Kxf7 {-9.89/19 2.7s} 44. g8=Q+ {+9.82/18 3.1s} Ke7 {-10.28/1 0.015s}
45. P@g5 {+14.88/18 2.6s} Bxg2+ {-11.78/18 2.5s} 46. Rxg2 {+12.64/17 2.5s}
N@g3+ {-9.82/18 2.6s} 47. fxg3 {+13.41/17 2.7s} Qxf1+ {-12.19/14 2.6s}
48. Rxf1 {+13.13/14 2.9s} R@g1+ {-12.97/14 2.7s} 49. Rfxg1 {+18.37/18 2.7s}
N@f2+ {-16.06/13 2.4s} 50. Rxf2 {+11.31/1 0.016s} B@e4+ {-17.87/16 2.5s}
51. P@g2 {+22.32/12 2.4s} Bxg2+ {-18.48/11 1.8s} 52. Rfxg2 {+22.98/15 2.3s}
N@f2+ {-21.01/14 1.9s} 53. Rxf2 {+14.58/1 0.014s} P@g2+ {-22.50/15 2.3s}
54. Rfxg2 {+27.50/15 2.1s} Be6 {-29.77/14 1.5s}
55. Q@e8# {+M1/17 1.3s, White mates} 1-0

[Event "With-Q-800sim"]
[Site "?"]
[Date "2019.05.03"]
[Round "37"]
[White "CrazyAra-Dev-0.4.1-No-Q-800sim"]
[Black "CrazyAra-Dev-0.4.1-With-Q-800sim"]
[Result "0-1"]
[PlyCount "112"]
[TimeControl "40/1200"]
[Variant "crazyhouse"]

1. b3 {book} e5 {+0.37/24 2.4s} 2. Bb2 {-0.43/24 2.4s} Nc6 {+0.17/23 2.5s}
3. e3 {-0.33/22 2.5s} d5 {+0.30/21 2.4s} 4. Bb5 {-0.32/20 2.4s}
Bd6 {+0.12/23 2.6s} 5. Nf3 {-0.09/24 2.7s} Qe7 {+0.46/20 2.6s}
6. Nc3 {+0.18/22 2.6s} Nf6 {-0.16/23 2.8s} 7. d4 {+0.34/22 3.0s}
e4 {-0.17/21 2.8s} 8. Ne5 {+0.23/20 2.8s} Bd7 {-0.41/24 2.8s}
9. Nxd7 {+0.40/23 2.8s} Nxd7 {-0.12/21 2.7s} 10. Nxd5 {+0.17/21 2.7s}
Qg5 {+0.30/20 2.7s} 11. B@h3 {+0.19/19 2.7s} Qxd5 {-0.24/19 2.7s}
12. Bxd7+ {+0.40/17 2.7s} Kxd7 {-0.68/20 2.8s} 13. N@e5+ {+1.07/19 2.7s}
Ke8 {-0.05/22 2.7s} 14. Bxc6+ {-0.18/22 2.7s} bxc6 {+0.15/21 2.7s}
15. N@f4 {+0.16/20 2.7s} Qa5+ {+0.35/17 2.7s} 16. P@c3 {-0.21/18 2.7s}
N@h4 {+1.38/20 2.8s} 17. Rg1 {-0.68/19 2.8s} Bxe5 {+0.70/19 2.7s}
18. dxe5 {-0.95/23 2.8s} Rd8 {+0.60/24 2.9s} 19. Qxd8+ {-0.04/20 2.8s}
Kxd8 {+0.89/1 0.013s} 20. O-O-O+ {+0.46/17 2.7s} Kc8 {-0.38/19 2.7s}
21. B@d7+ {-0.54/19 2.8s} Kb7 {+1.04/16 2.8s} 22. R@a4 {-0.58/17 2.7s}
Qxe5 {+1.37/17 2.8s} 23. Bxc6+ {-1.23/20 2.8s} Kxc6 {+1.89/22 2.9s}
24. Rd5 {-0.80/20 2.8s} Qxd5 {+3.83/22 2.7s} 25. Nxd5 {-3.90/20 2.7s}
P@d2+ {+4.14/23 2.9s} 26. Kb1 {-4.31/19 2.6s} R@e1+ {+4.00/20 2.8s}
27. Q@d1 {-3.50/23 2.9s} Rxg1 {+3.60/23 3.0s} 28. Qxg1 {-3.06/21 2.8s}
R@e1+ {+3.00/20 2.9s} 29. R@d1 {-3.37/21 2.9s} Rxg1 {+3.88/21 2.9s}
30. Rxg1 {-3.10/19 2.8s} Q@e1+ {+3.52/16 2.9s} 31. R@d1 {-3.84/21 3.0s}
Qxg1 {+4.38/21 2.9s} 32. Rc4+ {-3.83/16 2.9s} B@c5 {+5.23/19 2.9s}
33. Nb4+ {-5.07/18 2.9s} Kd7 {+5.40/18 2.9s} 34. P@c6+ {-4.75/19 2.9s}
Ke7 {+5.78/19 3.0s} 35. Rxg1 {-3.95/23 3.1s} R@e1+ {+4.14/23 3.1s}
36. Q@d1 {-3.91/21 3.0s} Rxg1 {+4.51/20 3.0s} 37. Qxg1 {-4.68/21 3.1s}
R@e1+ {+5.07/20 3.0s} 38. R@d1 {-4.23/19 3.0s} Q@e2 {+8.65/17 2.9s}
39. Qxe1 {-7.57/15 2.7s} dxe1=Q {+7.64/18 3.0s} 40. Rxe4+ {-5.71/17 2.9s}
B@e6 {+6.34/20 3.0s} 41. Rxe6+ {-5.98/18 3.0s} fxe6 {+5.64/19 3.1s}
42. R@d7+ {-5.13/20 3.0s} Kf6 {+4.98/19 3.0s} 43. Rxe1 {-5.33/19 3.0s}
Qxe1+ {+5.09/19 2.8s} 44. B@d1 {-3.99/17 2.8s} N@d2+ {+3.99/19 3.0s}
45. Rxd2 {-4.30/21 3.1s} Qxd2 {+4.25/20 3.2s} 46. N@e4+ {-3.64/17 3.2s}
Kf7 {+4.18/16 3.2s} 47. Nxd2 {-4.65/18 3.3s} R@e1 {+5.09/18 3.3s}
48. Q@h5+ {-3.46/16 3.1s} B@g6 {+5.77/18 3.2s} 49. Qxh4 {-6.90/19 3.2s}
Rxd1+ {+7.69/19 3.0s} 50. N@c1 {-6.59/17 3.0s} R@e1 {+8.59/17 3.1s}
51. Nd3 {-8.32/16 2.9s} Bxd3 {+11.78/17 2.7s} 52. cxd3 {-11.87/16 2.7s}
Rxc1+ {+14.70/15 2.1s} 53. Bxc1 {-13.77/1 0.003s} Rxc1+ {+14.53/16 1.7s}
54. Kxc1 {-15.06/16 1.6s} N@e2+ {+18.80/15 1.9s} 55. Kd1 {-18.80/14 1.3s}
R@c1+ {+28.32/14 1.1s} 56. Kxe2 {-28.39/1 0.002s}
Q@d1# {+M1/7 0.61s, Black mates} 0-1

[Event "With-Q-800sim"]
[Site "?"]
[Date "2019.05.03"]
[Round "38"]
[White "CrazyAra-Dev-0.4.1-With-Q-800sim"]
[Black "CrazyAra-Dev-0.4.1-No-Q-800sim"]
[Result "1-0"]
[PlyCount "73"]
[TimeControl "40/1200"]
[Variant "crazyhouse"]

1. b3 {book} e5 {+0.53/23 2.3s} 2. Bb2 {-0.33/23 2.4s} Nc6 {+0.34/23 2.5s}
3. e3 {-0.27/22 2.5s} d5 {+0.34/21 2.4s} 4. Bb5 {-0.29/21 2.5s}
Bd6 {+0.14/24 2.7s} 5. Nf3 {-0.06/24 2.7s} Qe7 {+0.47/20 2.6s}
6. Nc3 {+0.18/22 2.6s} Nf6 {-0.24/23 2.8s} 7. d4 {+0.35/22 2.9s}
e4 {-0.19/21 2.7s} 8. Ne5 {+0.23/20 2.7s} Bd7 {-0.40/23 2.8s}
9. Nxd7 {+0.36/23 2.8s} Nxd7 {-0.16/21 2.7s} 10. Nxd5 {-0.03/21 2.7s}
Qg5 {+0.21/20 2.8s} 11. B@h3 {+0.36/19 2.7s} Qxd5 {-0.19/19 2.6s}
12. Bxd7+ {+0.41/18 2.7s} Kxd7 {-0.73/20 2.8s} 13. N@e5+ {+1.27/19 2.7s}
Ke8 {-0.14/22 2.6s} 14. P@c4 {+0.47/22 2.7s} Qxe5 {+1.05/23 2.9s}
15. dxe5 {-0.97/23 2.8s} Bb4+ {+1.08/21 2.8s} 16. c3 {-1.45/20 2.7s}
N@d3+ {+1.16/26 2.9s} 17. Kf1 {-1.07/23 2.8s} Nxe5 {+2.23/18 2.8s}
18. cxb4 {-1.31/20 2.8s} B@d3+ {+0.56/23 3.0s} 19. Kg1 {0.00/27 3.0s}
P@e2 {+0.77/22 2.9s} 20. Qd2 {-0.02/24 2.9s} N@f3+ {-0.48/24 3.0s}
21. gxf3 {+0.10/1 0.004s} Nxf3+ {-0.17/22 2.9s} 22. Kg2 {+0.12/1 0.004s}
N@h4+ {+0.38/23 2.9s} 23. Kh3 {-0.15/23 2.9s} P@g4+ {-0.56/23 2.8s}
24. Kxg4 {+0.84/23 2.8s} h5+ {-1.19/22 2.9s} 25. Kh3 {+1.39/20 2.9s}
Nxd2 {-1.35/18 2.8s} 26. Bxc6+ {+1.89/19 2.8s} bxc6 {-2.58/22 2.8s}
27. P@d7+ {+3.11/22 2.8s} Kd8 {-2.29/18 2.8s} 28. B@g5+ {+3.79/20 2.8s}
B@e7 {-3.90/24 2.7s} 29. Bxe7+ {+6.52/24 2.4s} Kxe7 {-4.65/20 2.6s}
30. B@g5+ {+6.16/18 2.5s} B@f6 {-8.38/18 2.1s} 31. Bbxf6+ {+10.53/20 1.7s}
gxf6 {-7.79/16 2.2s} 32. Bxf6+ {+8.42/15 2.1s} Kxf6 {-10.61/17 1.3s}
33. P@g5+ {+14.11/19 1.3s} Kxg5 {-12.71/13 1.5s} 34. B@f4+ {+18.70/17 1.2s}
Kf6 {-19.68/16 0.76s} 35. Q@e5+ {+20.79/15 0.69s} Kg6 {-7.06/1 0.015s}
36. Qg5+ {+28.69/13 0.85s} Kh7 {-12.54/1 0.015s}
37. N@f6# {+M1/3 0.45s, White mates} 1-0

[Event "With-Q-800sim"]
[Site "?"]
[Date "2019.05.03"]
[Round "38"]
[White "CrazyAra-Dev-0.4.1-No-Q-800sim"]
[Black "CrazyAra-Dev-0.4.1-With-Q-800sim"]
[Result "0-1"]
[PlyCount "50"]
[TimeControl "40/1200"]
[Variant "crazyhouse"]

1. b3 {book} e5 {book} 2. Bb2 {book} Nc6 {book} 3. e3 {-0.32/21 2.4s}
d5 {+0.35/21 2.4s} 4. Bb5 {-0.13/24 2.6s} Bd6 {+0.15/23 2.7s}
5. Nf3 {-0.20/20 2.6s} Qe7 {+0.49/20 2.5s} 6. Nc3 {+0.24/24 2.8s}
Nf6 {-0.24/23 2.8s} 7. d4 {+0.30/22 2.8s} e4 {-0.19/21 2.8s}
8. Ne5 {+0.43/25 2.9s} Bd7 {-0.37/23 2.8s} 9. Nxd7 {+0.42/22 2.7s}
Nxd7 {-0.13/21 2.6s} 10. B@g3 {+0.62/21 2.7s} O-O {-0.15/19 2.7s}
11. Nxd5 {+0.57/19 2.7s} Qg5 {-0.37/18 2.7s} 12. Bc4 {+1.18/21 2.7s}
Nb6 {-0.26/21 2.7s} 13. h4 {+0.88/22 2.7s} Qxd5 {-0.49/21 2.7s}
14. Bxd5 {+0.43/20 2.9s} Nxd5 {-0.50/18 2.9s} 15. Qg4 {+0.99/18 2.7s}
Bxg3 {-0.29/17 2.6s} 16. P@h6 {+1.56/21 2.7s} B@b4+ {-0.36/20 2.7s}
17. Ke2 {+0.03/23 2.7s} B@a6+ {+1.70/24 2.6s} 18. Kd1 {-3.69/22 2.3s}
Nxe3+ {+5.68/21 2.4s} 19. fxe3 {-6.31/20 2.3s} N@f2+ {+8.04/24 2.0s}
20. Kc1 {-6.69/1 0.001s} Nxg4 {+10.40/15 2.0s} 21. hxg7 {-11.22/18 2.0s}
Q@d2+ {+19.78/13 0.99s} 22. Kb1 {-4.21/1 0.012s} Qxc2+ {+20.36/8 0.97s}
23. Kxc2 {-9.52/1 0.013s} Bd3+ {+31.09/7 0.64s} 24. Kd1 {-30.64/4 0.71s}
P@c2+ {+34.96/3 0.61s} 25. Kc1 {-40.49/1 0.002s}
P@d2# {+M1/1 0.45s, Black mates} 0-1

[Event "With-Q-800sim"]
[Site "?"]
[Date "2019.05.03"]
[Round "39"]
[White "CrazyAra-Dev-0.4.1-With-Q-800sim"]
[Black "CrazyAra-Dev-0.4.1-No-Q-800sim"]
[Result "0-1"]
[PlyCount "50"]
[TimeControl "40/1200"]
[Variant "crazyhouse"]

1. b3 {book} e5 {book} 2. Bb2 {book} Nc6 {book} 3. e3 {-0.32/21 2.4s}
d5 {+0.49/21 2.4s} 4. Bb5 {-0.14/25 2.6s} Bd6 {+0.15/22 2.6s}
5. Nf3 {-0.17/20 2.5s} Qe7 {+0.52/20 2.6s} 6. Nc3 {+0.22/24 2.7s}
Nf6 {-0.26/23 2.8s} 7. d4 {+0.31/22 2.8s} e4 {-0.19/21 2.8s}
8. Ne5 {+0.43/25 2.9s} Bd7 {-0.42/23 2.9s} 9. Nxd7 {+0.45/22 2.7s}
Nxd7 {-0.16/21 2.6s} 10. B@g3 {+0.58/21 2.7s} O-O {-0.08/18 2.7s}
11. Nxd5 {+0.59/19 2.7s} Qg5 {-0.36/18 2.6s} 12. Bc4 {+1.10/21 2.7s}
Nb6 {-0.26/20 2.7s} 13. h4 {+0.97/22 2.8s} Qxd5 {-0.49/21 2.8s}
14. Bxd5 {+0.48/20 2.8s} Nxd5 {-0.47/18 2.8s} 15. Qg4 {+0.75/18 2.7s}
Bxg3 {-0.17/17 2.6s} 16. P@h6 {+1.50/21 2.7s} B@b4+ {-0.33/21 2.7s}
17. Ke2 {+0.05/24 2.6s} B@a6+ {+2.55/22 2.6s} 18. Kd1 {-3.99/21 2.3s}
Nxe3+ {+6.35/19 2.3s} 19. fxe3 {-7.13/19 2.1s} N@f2+ {+8.08/21 2.1s}
20. Kc1 {-7.62/1 0.003s} Nxg4 {+10.43/16 1.9s} 21. N@f5 {-7.81/21 2.2s}
Q@d2+ {+15.36/20 1.6s} 22. Kb1 {-13.68/1 0.003s} Qxc2+ {+25.86/11 0.90s}
23. Kxc2 {-22.84/1 0.002s} Bd3+ {+26.86/6 0.79s} 24. Kd1 {-30.55/5 0.59s}
P@c2+ {+42.97/5 0.57s} 25. Kc1 {-17.73/1 0.014s}
P@d2# {+M1/2 0.47s, Black mates} 0-1

[Event "With-Q-800sim"]
[Site "?"]
[Date "2019.05.03"]
[Round "39"]
[White "CrazyAra-Dev-0.4.1-No-Q-800sim"]
[Black "CrazyAra-Dev-0.4.1-With-Q-800sim"]
[Result "0-1"]
[PlyCount "84"]
[TimeControl "40/1200"]
[Variant "crazyhouse"]

1. b3 {book} e5 {book} 2. Bb2 {book} Nc6 {book} 3. e3 {book} d5 {+0.49/21 2.4s}
4. Bb5 {-0.31/20 2.4s} Bd6 {+0.17/22 2.6s} 5. Nf3 {-0.03/24 2.8s}
Qe7 {+0.48/19 2.5s} 6. Nc3 {+0.17/22 2.7s} Nf6 {-0.15/23 2.7s}
7. d4 {+0.35/23 2.9s} e4 {-0.17/21 2.7s} 8. Ne5 {+0.22/20 2.8s}
Bd7 {-0.40/24 2.8s} 9. Nxd7 {+0.40/23 2.8s} Nxd7 {-0.20/21 2.6s}
10. Nxd5 {+0.05/21 2.7s} Qg5 {+0.14/20 2.8s} 11. B@h3 {+0.31/20 2.7s}
Qxd5 {-0.27/19 2.7s} 12. Bxd7+ {+0.34/18 2.6s} Kxd7 {-0.76/21 2.8s}
13. N@e5+ {+1.39/19 2.7s} Ke7 {-1.47/19 2.7s} 14. Bxc6 {+1.71/19 2.7s}
bxc6 {-1.52/21 2.8s} 15. N@f5+ {+1.47/22 2.8s} Kf8 {-1.58/19 2.7s}
16. P@h6 {+1.81/20 2.6s} B@a5+ {+0.57/21 2.8s} 17. Kf1 {-0.74/20 2.7s}
B@a6+ {+1.22/23 2.6s} 18. c4 {+0.52/32 2.7s} Bxe5 {+0.70/31 2.9s}
19. dxe5 {-0.45/31 2.9s} Qxd1+ {+2.02/29 2.7s} 20. Rxd1 {-0.67/28 2.8s}
Bxc4+ {+0.89/31 3.0s} 21. bxc4 {-0.81/29 3.0s} P@e2+ {+0.88/25 2.7s}
22. Kxe2 {-0.74/25 2.7s} Q@c2+ {+0.91/26 3.0s} 23. Q@d2 {-0.44/26 2.8s}
Qxc4+ {+0.97/23 2.8s} 24. P@d3 {-0.87/22 2.8s} P@f3+ {+1.38/23 2.9s}
25. Kf1 {-0.78/23 2.9s} Qxd3+ {+0.75/24 2.8s} 26. Qxd3 {-1.07/23 2.6s}
P@e2+ {+1.21/25 3.0s} 27. Qxe2 {-1.04/24 3.0s} fxe2+ {+0.79/24 2.7s}
28. Kxe2 {-0.87/23 2.7s} Q@b5+ {+2.54/21 2.9s} 29. B@d3 {-2.29/19 2.9s}
exd3+ {+2.53/20 2.8s} 30. Rxd3 {-2.18/28 2.9s} Qxd3+ {+2.91/23 2.9s}
31. Kxd3 {-2.88/23 2.9s} N@c5+ {+3.21/21 2.8s} 32. Ke2 {-2.79/21 2.8s}
B@d3+ {+3.54/21 2.9s} 33. Kf3 {-3.92/21 2.9s} N@d2+ {+3.77/18 2.9s}
34. Kg4 {-3.18/19 2.8s} Bxf5+ {+4.64/19 2.9s} 35. Kxf5 {-5.09/19 2.9s}
N@e7+ {+4.45/16 2.8s} 36. Kg4 {-4.20/17 2.9s} R@g6+ {+5.95/17 2.7s}
37. P@g5 {-5.74/16 2.6s} Rxg5+ {+5.96/14 2.8s} 38. Kxg5 {-6.04/14 2.6s}
gxh6+ {+7.26/15 2.5s} 39. Kh4 {-6.81/13 2.4s} Nf5+ {+11.13/13 2.0s}
40. Kg4 {-12.59/12 1.7s} Rg8+ {+18.33/9 1.2s} 41. Kxf5 {-19.38/8 1.2s}
Rg5+ {+31.75/5 0.73s} 42. Kf4 {-36.09/2 0.55s} Ne6# {+M1/1 0.43s, Black mates}
0-1

[Event "With-Q-800sim"]
[Site "?"]
[Date "2019.05.03"]
[Round "40"]
[White "CrazyAra-Dev-0.4.1-With-Q-800sim"]
[Black "CrazyAra-Dev-0.4.1-No-Q-800sim"]
[Result "0-1"]
[PlyCount "72"]
[TimeControl "40/1200"]
[Variant "crazyhouse"]

1. b3 {book} e5 {book} 2. Bb2 {book} Nc6 {book} 3. e3 {book} d5 {+0.32/21 2.4s}
4. Bb5 {-0.37/20 2.4s} Bd6 {+0.14/22 2.6s} 5. Nf3 {-0.05/24 2.7s}
Qe7 {+0.45/20 2.6s} 6. Nc3 {+0.20/22 2.6s} Nf6 {-0.24/23 2.8s}
7. d4 {+0.36/23 2.9s} e4 {-0.22/21 2.8s} 8. Ne5 {+0.22/20 2.8s}
Bd7 {-0.44/24 2.8s} 9. Nxd7 {+0.42/23 2.7s} Nxd7 {-0.15/21 2.7s}
10. Nxd5 {+0.05/21 2.6s} Qg5 {+0.29/21 2.7s} 11. B@h3 {+0.29/19 2.7s}
Qxd5 {-0.21/19 2.6s} 12. Bxd7+ {+0.34/18 2.6s} Kxd7 {-0.75/20 2.8s}
13. N@e5+ {+0.90/21 2.8s} Ke7 {-1.24/18 2.6s} 14. Bxc6 {+1.67/19 2.7s}
bxc6 {-1.44/21 2.8s} 15. N@f5+ {+1.45/22 2.8s} Kf8 {-1.69/19 2.7s}
16. P@f6 {+2.55/20 2.7s} B@a5+ {+0.34/25 2.8s} 17. Kf1 {-0.42/25 2.7s}
B@a6+ {+0.46/25 2.7s} 18. c4 {-0.09/30 2.7s} Bxe5 {+1.08/32 3.0s}
19. dxe5 {-0.71/34 3.1s} Bxc4+ {+1.19/27 2.8s} 20. bxc4 {-1.21/29 2.8s}
Qxd1+ {+0.50/28 3.0s} 21. Rxd1 {-0.63/29 3.1s} P@e2+ {+1.36/25 2.7s}
22. Kxe2 {-1.28/23 2.7s} Q@c2+ {+0.72/25 3.0s} 23. Q@d2 {-0.30/26 3.0s}
Qxc4+ {+1.02/21 2.8s} 24. P@d3 {-0.99/21 2.8s} P@f3+ {+1.45/25 3.0s}
25. Kf1 {-1.04/25 2.9s} fxg2+ {+0.81/21 2.7s} 26. Kxg2 {-0.92/25 2.9s}
P@f3+ {+0.92/26 2.9s} 27. Kg3 {-1.31/25 2.8s} N@h5+ {+1.26/25 2.8s}
28. Kh4 {-1.03/23 2.8s} exd3+ {+3.49/18 2.7s} 29. P@d4 {-2.43/17 2.7s}
N@g2+ {+6.19/18 2.7s} 30. Kxh5 {-7.21/19 2.6s} P@g6+ {+10.55/20 2.1s}
31. Kg5 {-8.83/18 2.2s} h6+ {+10.83/18 2.3s} 32. Kg4 {-11.63/18 1.9s}
gxf5+ {+13.19/20 1.9s} 33. Kxf5 {-12.87/16 1.9s} Qe6+ {+11.49/17 1.9s}
34. Ke4 {-12.36/1 0.003s} N@d6+ {+20.25/16 1.5s} 35. Kxf3 {-18.41/11 1.2s}
N@h4+ {+24.11/12 1.5s} 36. Kg3 {-14.91/1 0.014s} Ne4# {+M1/9 0.88s, Black mates}
0-1

[Event "With-Q-800sim"]
[Site "?"]
[Date "2019.05.03"]
[Round "40"]
[White "CrazyAra-Dev-0.4.1-No-Q-800sim"]
[Black "CrazyAra-Dev-0.4.1-With-Q-800sim"]
[Result "1-0"]
[PlyCount "165"]
[TimeControl "40/1200"]
[Variant "crazyhouse"]

1. b3 {book} e5 {book} 2. Bb2 {book} Nc6 {book} 3. e3 {book} d5 {book}
4. Bb5 {book} Bd6 {+0.23/20 2.5s} 5. Nf3 {-0.16/21 2.5s} Qe7 {+0.27/23 2.7s}
6. Nc3 {+0.26/24 2.8s} Nf6 {-0.04/23 2.7s} 7. d4 {+0.33/22 2.8s}
e4 {-0.28/25 2.9s} 8. Ne5 {+0.46/25 2.9s} Bd7 {-0.29/19 2.7s}
9. Nxd7 {+0.39/22 2.7s} Nxd7 {-0.14/22 2.7s} 10. B@g3 {+0.61/21 2.7s}
O-O {+0.07/17 2.7s} 11. Nxd5 {+0.59/19 2.7s} Qg5 {-0.56/18 2.7s}
12. Bc4 {+1.22/20 2.7s} N@h4 {-1.08/18 2.7s} 13. Bxh4 {+2.32/17 2.7s}
Qxh4 {-2.24/16 2.8s} 14. P@g3 {+2.53/18 2.7s} Qd8 {-2.25/17 2.6s}
15. O-O {+2.14/16 2.6s} B@e6 {-1.95/15 2.6s} 16. N@h5 {+2.59/17 2.7s}
Qg5 {-2.27/18 2.7s} 17. h4 {+3.19/21 2.7s} Qf5 {-1.66/24 2.8s}
18. Nxg7 {+2.52/20 2.8s} Kxg7 {-2.44/19 2.7s} 19. Nf4 {+3.14/18 2.7s}
Bxf4 {-1.05/17 2.8s} 20. exf4 {+0.71/16 2.7s} N@h3+ {-0.10/17 2.7s}
21. Kh2 {+0.76/19 2.7s} Bxc4 {-0.70/25 2.8s} 22. d5+ {+1.12/24 2.9s}
f6 {-0.57/24 2.8s} 23. bxc4 {+1.76/25 2.8s} B@f3 {-0.92/20 2.8s}
24. gxf3 {+1.08/19 2.8s} exf3 {-0.96/18 2.8s} 25. Qxf3 {+1.13/17 2.8s}
P@g4 {-0.69/17 2.9s} 26. Qg2 {+1.16/17 2.9s} N@f3+ {-1.14/16 2.9s}
27. Kh1 {+1.18/16 2.9s} Ncd4 {-1.39/22 2.9s} 28. Bxd4 {+2.36/21 3.0s}
Nxd4 {-1.73/21 2.9s} 29. P@h6+ {+3.55/21 2.9s} Kxh6 {-4.00/25 3.1s}
30. P@g5+ {+4.41/24 3.1s} fxg5 {-3.66/18 2.9s} 31. hxg5+ {+4.31/19 2.9s}
Kg7 {-4.96/20 3.0s} 32. B@h6+ {+7.20/21 2.9s} Kf7 {-5.43/19 2.8s}
33. B@e6+ {+7.18/19 3.0s} Nxe6 {-8.15/20 2.9s} 34. dxe6+ {+8.30/20 2.9s}
Qxe6 {-7.17/16 2.9s} 35. B@d5 {+8.96/18 2.9s} B@c6 {-6.82/17 2.8s}
36. Bxf8 {+6.10/15 2.8s} Kxf8 {-2.96/18 2.9s} 37. P@g7+ {+3.12/17 3.0s}
Kxg7 {-2.84/20 3.1s} 38. N@h5+ {+2.78/19 3.1s} Kf8 {-2.36/18 3.0s}
39. Bxc6 {+2.74/17 3.0s} P@f3 {-2.34/18 3.1s} 40. B@g7+ {+2.37/17 3.1s}
Ke8 {-1.82/18 3.1s} 41. Bxf3 {+1.88/16 3.1s} gxf3 {-1.84/18 3.1s}
42. Qxf3 {+2.64/18 3.1s} B@e4 {-2.56/17 3.1s} 43. N@f6+ {+2.77/20 3.1s}
Kf7 {-2.04/24 3.0s} 44. Nxe4 {+2.25/25 3.0s} B@g4 {-1.85/22 2.9s}
45. B@g2 {+2.62/21 3.0s} Bxf3 {-2.40/23 3.1s} 46. Bxf3 {+2.09/22 2.9s}
B@g4 {-1.49/20 2.8s} 47. B@g2 {+2.19/20 2.9s} Bxf3 {-1.53/19 2.8s}
48. Bxf3 {+1.39/18 2.7s} B@g4 {-0.89/17 2.5s} 49. P@g2 {+0.40/16 2.4s}
Bxf3 {-2.90/21 2.9s} 50. gxf3 {+0.80/18 3.0s} P@g4 {-0.39/17 2.7s}
51. B@g2 {+1.32/16 2.5s} gxf3 {-1.09/18 2.7s} 52. g6+ {+1.25/22 2.8s}
hxg6 {-0.88/16 3.1s} 53. Bxf3 {+1.17/19 2.7s} B@e2 {-1.30/19 3.1s}
54. Bxe2 {+2.29/18 3.1s} Qxe4+ {-2.01/18 3.2s} 55. B@f3 {+3.01/20 3.2s}
N@g4 {-2.56/16 3.2s} 56. B@d5+ {+2.60/18 3.1s} Ke7 {-1.90/17 3.1s}
57. R@f7+ {+1.87/17 3.0s} Ke8 {-0.63/15 3.2s} 58. Rf8+ {+1.65/14 3.1s}
Ke7 {-1.18/18 3.3s} 59. Rf7+ {+0.53/15 2.7s} Ke8 {+0.63/14 2.6s}
60. Rf8+ {+0.06/14 2.3s} Nxf8 {+0.22/15 1.7s} 61. Nf6+ {+2.95/19 3.2s}
Nxf6 {-2.32/18 3.3s} 62. P@f7+ {+3.40/16 3.3s} Kd7 {-3.36/19 3.3s}
63. Bdxe4 {+4.16/15 3.3s} P@g2+ {-3.71/14 3.1s} 64. Kh2 {+5.78/22 3.3s}
gxf1=N+ {-2.56/23 3.2s} 65. Rxf1 {+3.60/22 3.2s} R@g2+ {-2.43/20 3.2s}
66. Kxg2 {+3.78/19 3.2s} Nxf4+ {-2.30/31 3.4s} 67. gxf4 {+2.32/30 3.4s}
P@h3+ {-3.47/16 3.3s} 68. Kg1 {+3.53/17 3.2s} P@h2+ {-1.97/28 3.4s}
69. Kxh2 {+2.13/27 3.4s} R@g2+ {-1.50/26 3.3s} 70. Bxg2 {+1.68/25 3.2s}
N@g4+ {-1.33/25 3.4s} 71. Bxg4+ {+1.58/24 3.4s} Nxg4+ {-1.65/22 3.2s}
72. Kg3 {+1.89/21 3.1s} Q@h2+ {-1.52/21 3.3s} 73. Kxg4 {+1.75/20 3.3s}
B@e2+ {-0.71/18 3.2s} 74. Bgf3 {+4.22/13 3.3s} P@h5+ {-5.40/13 3.2s}
75. Kg5 {+8.53/18 3.4s} P@f6+ {-7.49/17 3.3s} 76. Bxf6 {+10.23/17 3.3s}
Ne6+ {-9.67/16 3.2s} 77. Kxg6 {+11.30/18 3.2s} Nf8+ {-9.71/17 3.2s}
78. Kf5 {+15.82/16 3.2s} Qxf4+ {-14.40/13 2.8s} 79. Kxf4 {+14.08/1 0.002s}
Ne6+ {-14.39/14 3.3s} 80. Ke3 {+17.66/13 3.1s} Bxf3 {-14.83/13 3.2s}
81. N@e5+ {+21.58/11 2.4s} Kc8 {-18.66/11 1.8s} 82. Q@d7+ {+24.29/11 2.0s}
Kb8 {-25.65/1 0.003s} 83. R@c8# {+M1/8 1.3s, White mates} 1-0

[Event "With-Q-800sim"]
[Site "?"]
[Date "2019.05.03"]
[Round "41"]
[White "CrazyAra-Dev-0.4.1-With-Q-800sim"]
[Black "CrazyAra-Dev-0.4.1-No-Q-800sim"]
[Result "1-0"]
[PlyCount "65"]
[TimeControl "40/1200"]
[Variant "crazyhouse"]

1. b3 {book} e5 {book} 2. Bb2 {book} Nc6 {book} 3. e3 {book} d5 {book}
4. Bb5 {book} Bd6 {+0.23/20 2.4s} 5. Nf3 {-0.16/20 2.5s} Qe7 {+0.25/23 2.8s}
6. Nc3 {+0.24/24 2.8s} Nf6 {-0.07/23 2.8s} 7. d4 {+0.33/22 2.8s}
e4 {-0.26/24 2.8s} 8. Ne5 {+0.42/25 2.9s} Bd7 {-0.27/19 2.7s}
9. Nxd7 {+0.44/22 2.7s} Nxd7 {-0.17/22 2.7s} 10. B@g3 {+0.60/21 2.8s}
O-O {+0.01/17 2.7s} 11. Nxd5 {+0.55/19 2.7s} Qg5 {-0.68/19 2.7s}
12. Bc4 {+1.03/21 2.7s} N@h4 {-1.07/18 2.6s} 13. Bxh4 {+2.30/17 2.7s}
Qxh4 {-2.22/16 2.8s} 14. P@g3 {+2.54/18 2.7s} Qd8 {-2.22/17 2.6s}
15. O-O {+2.19/18 2.6s} B@e6 {-2.02/15 2.6s} 16. N@h5 {+2.64/16 2.7s}
Qg5 {-2.32/19 2.7s} 17. h4 {+3.25/20 2.7s} Qh6 {-2.73/24 2.7s}
18. Ndf4 {+2.10/27 2.8s} Bxf4 {-2.33/27 2.9s} 19. Nxf4 {+2.24/25 2.9s}
Bxc4 {-2.22/22 3.0s} 20. bxc4 {+2.19/22 3.1s} B@f3 {-1.52/22 2.9s}
21. gxf3 {+1.73/22 2.9s} exf3 {-1.94/22 3.0s} 22. Qxf3 {+2.00/23 2.9s}
N@d2 {-1.66/19 2.8s} 23. B@g2 {+3.37/17 2.9s} Nxf3+ {-4.00/19 2.9s}
24. Bxf3 {+3.72/20 3.0s} P@e5 {-3.34/16 2.9s} 25. N@g4 {+6.61/18 3.0s}
exf4 {-5.34/17 2.9s} 26. Nxh6+ {+6.15/18 2.9s} gxh6 {-6.23/18 2.9s}
27. P@g7 {+7.86/15 2.8s} N@g6 {-7.74/16 2.8s} 28. d5 {+8.72/15 2.8s}
N@e5 {-7.49/14 2.6s} 29. Bxe5 {+14.21/13 2.1s} Ncxe5 {-13.72/11 1.4s}
30. N@e7+ {+25.64/15 0.94s} Kxg7 {-24.96/14 0.72s} 31. Nf5+ {+23.07/12 0.88s}
Kf6 {-24.27/11 0.79s} 32. B@g7+ {+33.05/13 0.80s} Kxf5 {-41.69/1 0.001s}
33. B@e4# {+M1/4 0.46s, White mates} 1-0

[Event "With-Q-800sim"]
[Site "?"]
[Date "2019.05.03"]
[Round "41"]
[White "CrazyAra-Dev-0.4.1-No-Q-800sim"]
[Black "CrazyAra-Dev-0.4.1-With-Q-800sim"]
[Result "1-0"]
[PlyCount "105"]
[TimeControl "40/1200"]
[Variant "crazyhouse"]

1. e4 {book} Nc6 {book} 2. Nc3 {+0.68/18 2.4s} Nf6 {-0.70/22 2.4s}
3. d4 {+1.15/20 2.6s} d5 {-0.95/24 2.6s} 4. e5 {+1.00/22 2.6s}
Ne4 {-0.91/22 2.5s} 5. Be3 {+1.06/22 2.7s} Bf5 {-0.96/21 2.7s}
6. Bd3 {+0.88/20 2.7s} e6 {-0.83/20 2.7s} 7. Nge2 {+0.86/23 2.8s}
Nxc3 {-0.46/23 2.7s} 8. bxc3 {+0.41/19 2.7s} N@h4 {-0.22/19 2.6s}
9. Rg1 {+0.34/21 2.6s} Bxd3 {-0.28/24 2.8s} 10. cxd3 {+0.27/23 2.7s}
B@f3 {+0.08/23 2.7s} 11. B@h3 {+1.23/23 2.8s} Bxg2 {-0.78/22 2.7s}
12. Bxg2 {+1.09/20 2.8s} P@f3 {-1.05/19 2.8s} 13. Bh1 {+1.74/23 2.9s}
fxe2 {-1.78/22 2.9s} 14. Qxe2 {+2.02/20 2.8s} Nxd4 {-1.23/19 2.7s}
15. Bxd4 {+1.27/19 2.8s} N@f4 {-0.81/18 2.8s} 16. B@a4+ {+1.28/18 2.8s}
c6 {-0.68/18 2.8s} 17. Qg4 {+0.92/21 2.8s} P@g2 {-0.20/21 2.9s}
18. Bxg2 {+0.36/20 2.8s} Nfxg2+ {-0.01/19 2.7s} 19. Kd2 {+0.46/18 2.7s}
h5 {+0.13/19 2.8s} 20. Qd1 {+0.53/18 2.7s} B@g5+ {+0.07/20 2.7s}
21. Kc2 {+0.99/21 2.8s} Qa5 {-0.49/21 2.8s} 22. P@b4 {+1.65/22 2.8s}
Bxb4 {-0.99/20 2.9s} 23. cxb4 {+1.29/20 3.0s} Qxa4+ {-1.44/20 3.1s}
24. P@b3 {+1.71/18 2.9s} Qxb4 {-1.50/18 2.9s} 25. B@c5 {+2.56/25 3.1s}
Qa5 {-2.05/25 3.1s} 26. N@d6+ {+1.84/23 3.0s} Kd7 {-1.80/22 3.0s}
27. Nxb7 {+2.75/22 2.9s} Qa6 {-2.67/21 3.0s} 28. Bd6 {+4.63/20 2.8s}
Qxb7 {-5.98/20 2.6s} 29. N@c5+ {+6.30/21 2.6s} Ke8 {-5.43/19 2.7s}
30. Nxb7 {+5.75/17 2.7s} P@e7 {-4.48/16 2.7s} 31. P@d7+ {+4.26/18 2.9s}
Kxd7 {-3.95/18 2.9s} 32. Q@c7+ {+3.89/17 2.9s} Ke8 {-6.64/1 0.013s}
33. Rxg2 {+4.78/18 2.9s} N@b5 {-3.98/16 2.7s} 34. Qxc6+ {+5.04/18 2.9s}
Kf8 {-4.42/18 3.0s} 35. Qxb5 {+6.25/20 3.1s} Nxg2 {-5.80/19 3.0s}
36. Bxe7+ {+6.94/18 3.0s} Bxe7 {-6.87/18 3.1s} 37. P@f6 {+7.78/17 3.1s}
B@b4 {-6.53/18 3.0s} 38. fxe7+ {+8.64/15 3.1s} Bxe7 {-8.06/21 3.0s}
39. P@f6 {+9.20/21 3.1s} B@e8 {-6.63/15 2.9s} 40. fxe7+ {+6.84/16 3.1s}
Kg8 {-6.73/16 2.9s} 41. B@d7 {+7.85/17 3.1s} R@c7+ {-6.20/16 3.0s}
42. Nc5 {+7.53/17 3.1s} Bxd7 {-8.20/19 3.1s} 43. Qxd7 {+10.14/18 3.1s}
Rxd7 {-9.50/17 3.0s} 44. Nxd7 {+10.04/16 3.0s} B@g4 {-7.04/20 2.9s}
45. N@f6+ {+10.78/22 2.8s} gxf6 {-9.89/1 0.004s} 46. Nxf6+ {+11.10/20 2.6s}
Kg7 {-10.17/1 0.004s} 47. B@f8+ {+14.61/19 2.1s} Rhxf8 {-12.99/20 2.2s}
48. exf8=Q+ {+15.25/18 2.3s} Rxf8 {-13.72/18 2.1s} 49. R@h7+ {+14.87/22 1.9s}
Kg6 {-14.61/1 0.003s} 50. R@g7+ {+17.39/20 1.9s} Kf5 {-17.85/1 0.003s}
51. N@g3+ {+18.39/20 1.1s} Kf4 {-17.85/1 0.002s} 52. B@e3+ {+19.66/19 1.2s}
Nxe3+ {-17.91/1 0.003s} 53. fxe3# {+M1/17 0.65s, White mates} 1-0

[Event "With-Q-800sim"]
[Site "?"]
[Date "2019.05.03"]
[Round "42"]
[White "CrazyAra-Dev-0.4.1-With-Q-800sim"]
[Black "CrazyAra-Dev-0.4.1-No-Q-800sim"]
[Result "1-0"]
[PlyCount "83"]
[TimeControl "40/1200"]
[Variant "crazyhouse"]

1. e4 {book} Nc6 {book} 2. Nc3 {+0.63/17 2.4s} Nf6 {-0.76/23 2.5s}
3. d4 {+1.14/20 2.6s} d5 {-0.97/24 2.6s} 4. e5 {+0.99/22 2.5s}
Ne4 {-0.94/22 2.5s} 5. Be3 {+1.03/22 2.7s} Bf5 {-0.90/23 2.7s}
6. Bd3 {+0.92/21 2.7s} e6 {-0.95/20 2.7s} 7. Nge2 {+0.83/22 2.8s}
Nxc3 {-0.53/22 2.8s} 8. bxc3 {+0.37/19 2.6s} Bxd3 {-0.36/19 2.6s}
9. cxd3 {+0.30/21 2.8s} N@h4 {0.00/20 2.7s} 10. O-O {-0.03/18 2.7s}
Nxg2 {+0.12/19 2.7s} 11. Kxg2 {+0.33/23 2.8s} P@e4 {-0.08/22 2.8s}
12. f3 {+0.60/20 2.7s} exf3+ {-0.61/21 2.8s} 13. Rxf3 {+0.45/21 2.8s}
P@e4 {-0.33/22 2.9s} 14. Rg3 {+0.67/21 2.7s} exd3 {-0.84/20 2.7s}
15. Nf4 {+1.41/20 2.8s} B@e2 {-0.89/20 2.8s} 16. Nxe2 {+0.91/19 2.8s}
dxe2 {-0.83/19 2.8s} 17. Qxe2 {+0.98/20 2.9s} N@e4 {-0.68/21 2.8s}
18. N@h5 {+1.28/18 2.9s} Nxg3 {-1.39/19 2.9s} 19. hxg3 {+1.21/19 2.9s}
P@e4 {-1.06/19 2.9s} 20. Rf1 {+1.99/19 2.9s} Nxe5 {-1.79/19 2.9s}
21. dxe5 {+1.43/22 3.0s} P@f3+ {-1.23/24 3.1s} 22. Rxf3 {+1.54/19 2.9s}
exf3+ {-1.57/18 2.9s} 23. Qxf3 {+1.41/21 3.1s} R@f5 {-1.23/20 3.0s}
24. P@f4 {+1.01/19 2.8s} R@g6 {-0.22/18 2.9s} 25. B@h3 {+0.68/17 2.9s}
Be7 {-0.91/25 3.0s} 26. Bxf5 {+2.03/25 2.9s} exf5 {-1.79/24 2.9s}
27. e6 {+2.52/23 2.9s} O-O {-2.59/27 2.7s} 28. exf7+ {+3.52/27 2.6s}
Rxf7 {-2.62/25 2.6s} 29. N@e5 {+3.01/23 2.4s} Qd6 {-1.25/21 2.9s}
30. R@h8+ {+3.11/19 3.0s} Kxh8 {-2.35/1 0.003s} 31. Nxf7+ {+4.14/21 3.0s}
Kg8 {-2.34/1 0.003s} 32. N@e5 {+5.46/15 2.9s} Qxe5 {-4.02/16 2.9s}
33. Nxe5 {+4.43/17 2.9s} N@h4+ {-4.04/16 2.9s} 34. Kf2 {+4.21/16 2.9s}
R@h2+ {-4.44/19 2.8s} 35. P@g2 {+6.36/15 2.4s} B@e6 {-5.48/15 2.6s}
36. P@f7+ {+11.63/13 1.9s} Bxf7 {-12.61/13 1.7s} 37. R@h8+ {+20.01/13 1.1s}
Kxh8 {-5.78/1 0.014s} 38. Nxf7+ {+14.19/11 1.1s} Kg8 {-4.53/1 0.014s}
39. Q@h8+ {+21.91/9 0.74s} Kxf7 {-4.47/1 0.015s} 40. N@e5+ {+20.72/7 0.83s}
Ke6 {-3.26/1 0.013s} 41. B@f7+ {+37.94/5 0.53s} Kd6 {-16.44/1 0.014s}
42. Qxd5# {+M1/3 0.46s, White mates} 1-0

[Event "With-Q-800sim"]
[Site "?"]
[Date "2019.05.03"]
[Round "42"]
[White "CrazyAra-Dev-0.4.1-No-Q-800sim"]
[Black "CrazyAra-Dev-0.4.1-With-Q-800sim"]
[Result "1-0"]
[PlyCount "85"]
[TimeControl "40/1200"]
[Variant "crazyhouse"]

1. e4 {book} Nc6 {book} 2. Nc3 {book} e5 {book} 3. Nf3 {book} g6 {book}
4. Bc4 {+1.50/19 2.4s} Bg7 {-1.49/13 2.3s} 5. d3 {+1.64/13 2.4s}
h6 {-1.22/14 2.4s} 6. h4 {+1.74/15 2.4s} Nf6 {-1.37/21 2.5s}
7. Nd5 {+1.67/18 2.6s} d6 {-1.13/21 2.6s} 8. Nxf6+ {+1.20/19 2.6s}
Qxf6 {-0.49/21 2.7s} 9. N@d5 {+0.43/21 2.7s} Qd8 {-0.56/24 2.7s}
10. h5 {+0.24/18 2.6s} gxh5 {+0.40/22 2.7s} 11. Rxh5 {-0.04/23 2.8s}
Bg4 {+0.20/27 2.9s} 12. Rh1 {-0.87/20 2.7s} N@d4 {+1.27/17 2.6s}
13. P@e7 {+0.47/24 2.7s} Nxe7 {-0.55/23 2.8s} 14. Nxd4 {+1.35/22 2.7s}
Bxd1 {-1.00/20 2.7s} 15. N@f6+ {+1.87/25 2.9s} Bxf6 {-1.23/24 2.9s}
16. Nxf6+ {+1.28/23 2.7s} Kf8 {-0.55/1 0.014s} 17. Rxh6 {+1.33/26 2.9s}
Q@g1+ {-1.36/21 2.7s} 18. B@f1 {+1.39/22 2.7s} N@g6 {-0.62/23 2.9s}
19. Rxh8+ {+0.67/22 2.8s} Nxh8 {-0.79/21 2.7s} 20. Bh6+ {+0.86/20 2.8s}
P@g7 {-1.08/19 2.6s} 21. Nh7+ {+1.33/20 2.6s} Kg8 {-0.87/21 2.6s}
22. Nf6+ {+1.26/20 2.6s} Kf8 {-1.08/20 2.5s} 23. R@h7 {+3.91/21 2.5s}
Qxf1+ {-2.57/27 2.7s} 24. Kxf1 {+1.65/29 2.4s} R@h1+ {-1.60/26 2.5s}
25. Q@g1 {-0.92/1 0.015s} Rxg1+ {-0.77/28 1.6s} 26. Kxg1 {+3.56/1 0.014s}
Q@e1+ {-0.77/24 2.0s} 27. R@f1 {+0.97/23 1.9s} Qxf1+ {-0.52/24 1.2s}
28. Kxf1 {+0.53/23 1.2s} R@h1+ {-0.46/20 1.6s} 29. Q@g1 {0.00/1 0.008s}
Rxg1+ {-0.16/19 0.94s} 30. Kxg1 {0.00/1 0.008s} Q@e1+ {0.00/16 1.1s}
31. R@f1 {+0.18/16 0.98s} P@h2+ {0.00/8 0.50s} 32. Kxh2 {+13.62/16 1.7s}
B@f4+ {-12.34/15 1.8s} 33. P@g3 {+17.41/14 1.7s} Bxg3+ {-16.42/16 1.4s}
34. fxg3 {+18.97/15 1.6s} Qxg3+ {-15.18/14 1.6s} 35. Kxg3 {+16.02/17 2.3s}
Nf5+ {-13.60/16 2.1s} 36. Nxf5 {+18.38/17 2.5s} P@f4+ {-19.73/16 2.2s}
37. Kh2 {+19.97/15 2.4s} Qxf6 {-20.19/16 1.7s} 38. Rxh8+ {+21.27/14 1.5s}
N@g8 {-19.34/1 0.015s} 39. N@h7+ {+29.61/13 1.8s} Ke8 {-21.37/1 0.016s}
40. Nxf6+ {+35.81/13 0.96s} gxf6 {-35.22/10 0.74s} 41. Rxg8+ {+35.24/10 0.94s}
Kd7 {-35.20/10 0.86s} 42. B@b5+ {+47.51/9 0.64s} c6 {-50.16/2 0.50s}
43. Q@e7# {+M1/1 0.43s, White mates} 1-0

[Event "With-Q-800sim"]
[Site "?"]
[Date "2019.05.03"]
[Round "43"]
[White "CrazyAra-Dev-0.4.1-With-Q-800sim"]
[Black "CrazyAra-Dev-0.4.1-No-Q-800sim"]
[Result "1-0"]
[PlyCount "79"]
[TimeControl "40/1200"]
[Variant "crazyhouse"]

1. e4 {book} Nc6 {book} 2. Nc3 {book} e5 {book} 3. Nf3 {book} g6 {book}
4. d4 {+3.04/19 2.4s} exd4 {-2.64/18 2.6s} 5. Nxd4 {+2.71/22 2.7s}
Bg7 {-2.58/22 2.6s} 6. Nxc6 {+2.24/19 2.6s} bxc6 {-2.09/17 2.6s}
7. Bc4 {+2.10/17 2.6s} N@e5 {-1.83/20 2.6s} 8. Be2 {+2.13/16 2.6s}
d6 {-1.80/18 2.6s} 9. P@d4 {+2.29/20 2.7s} P@b4 {-1.22/23 2.7s}
10. dxe5 {+1.00/21 2.7s} bxc3 {-0.75/21 2.8s} 11. bxc3 {+0.57/21 2.8s}
Bxe5 {-0.68/21 2.8s} 12. P@d4 {+0.66/19 2.7s} Bg7 {-0.94/18 2.7s}
13. O-O {+1.14/20 2.8s} Nf6 {-0.92/19 2.7s} 14. e5 {+1.23/18 2.7s}
Ne4 {-1.17/18 2.7s} 15. exd6 {+1.55/20 2.8s} cxd6 {-1.86/18 2.8s}
16. P@h6 {+2.01/18 2.7s} Bf6 {-2.06/18 2.7s} 17. N@g4 {+3.39/19 2.8s}
Bxg4 {-3.39/18 2.7s} 18. Bxg4 {+3.21/18 2.8s} P@f5 {-2.79/18 2.8s}
19. N@g7+ {+2.94/20 2.8s} Ke7 {-1.99/20 2.9s} 20. Re1 {+2.63/21 2.9s}
P@d5 {-2.40/20 2.9s} 21. Bxf5 {+2.66/20 2.9s} gxf5 {-2.17/19 2.9s}
22. Nxf5+ {+2.15/17 2.8s} Kd7 {-2.13/15 2.8s} 23. Nxd6 {+3.01/24 2.9s}
Rg8 {-2.66/24 2.9s} 24. B@h3+ {+4.73/18 2.9s} B@e6 {-4.39/19 2.9s}
25. Nxe4 {+4.49/22 2.9s} dxe4 {-4.04/20 2.8s} 26. N@c5+ {+4.35/22 2.9s}
Ke8 {-4.27/22 2.9s} 27. Nxe6 {+5.60/21 2.9s} fxe6 {-5.48/20 2.9s}
28. B@h5+ {+8.10/19 2.8s} N@f7 {-7.05/21 2.9s} 29. P@g7 {+10.99/21 2.9s}
N@g6 {-10.49/18 2.8s} 30. Bxe6 {+11.31/15 2.8s} Qe7 {-10.74/13 2.8s}
31. Bxf7+ {+13.05/17 2.9s} Kxf7 {-11.55/17 2.9s} 32. P@f5 {+12.32/17 2.9s}
N@h4 {-12.39/17 2.9s} 33. P@e6+ {+14.37/18 2.9s} Ke8 {-14.06/17 2.7s}
34. P@f7+ {+15.39/15 2.8s} Kd8 {-15.31/15 2.8s} 35. fxg8=Q+ {+15.98/16 2.7s}
B@e8 {-14.28/16 2.5s} 36. R@d7+ {+17.55/15 2.8s} Qxd7 {-17.47/15 2.6s}
37. exd7 {+18.27/14 2.6s} Kxd7 {-19.43/14 2.6s} 38. N@c5+ {+31.38/12 1.9s}
Kc7 {-31.19/10 1.1s} 39. Q@b7+ {+40.83/9 1.0s} Kd6 {-39.74/8 0.66s}
40. Qe6# {+M1/7 0.61s, White mates} 1-0

[Event "With-Q-800sim"]
[Site "?"]
[Date "2019.05.03"]
[Round "43"]
[White "CrazyAra-Dev-0.4.1-No-Q-800sim"]
[Black "CrazyAra-Dev-0.4.1-With-Q-800sim"]
[Result "1-0"]
[PlyCount "165"]
[TimeControl "40/1200"]
[Variant "crazyhouse"]

1. e4 {book} Nc6 {book} 2. Nc3 {book} e5 {book} 3. Nf3 {book} g6 {book}
4. d4 {book} Bg7 {book} 5. dxe5 {book} Nxe5 {book} 6. Nxe5 {book} Bxe5 {book}
7. N@g4 {+5.75/17 2.5s} Bg7 {-5.02/20 2.6s} 8. P@h6 {+4.82/19 2.7s}
Nxh6 {-4.72/23 2.7s} 9. Nxh6 {+5.42/20 2.7s} N@d6 {-3.58/19 2.5s}
10. Nd5 {+4.09/15 2.5s} P@e6 {-3.51/21 2.6s} 11. Nxf7 {+4.41/22 2.8s}
Nxf7 {-3.61/21 2.8s} 12. P@e7 {+3.56/20 2.8s} Qxe7 {-3.16/23 2.8s}
13. Nxe7 {+3.33/22 2.9s} Kxe7 {-3.15/21 2.7s} 14. N@g5 {+3.35/20 2.7s}
Nxg5 {-3.33/23 2.8s} 15. Bxg5+ {+3.35/22 2.8s} P@f6 {-3.41/20 2.7s}
16. Bh4 {+4.61/20 2.7s} P@g5 {-3.47/20 2.7s} 17. Bg3 {+4.50/19 2.8s}
N@f4 {-3.69/18 2.7s} 18. Bxf4 {+3.13/17 2.7s} gxf4 {-3.29/24 2.8s}
19. N@b5 {+4.60/23 2.8s} N@e8 {-3.64/22 2.7s} 20. Nxc7 {+2.46/21 2.8s}
B@a5+ {-1.64/21 2.9s} 21. c3 {+1.42/20 2.8s} Bxc7 {-1.43/18 2.8s}
22. N@b5 {+1.57/17 2.8s} Bd8 {-2.03/21 3.0s} 23. P@c7 {+3.17/20 2.9s}
Nxc7 {-3.06/19 2.9s} 24. Q@d6+ {+3.94/19 2.9s} Kf7 {-3.75/21 2.9s}
25. Nxc7 {+3.86/21 2.9s} N@e5 {-3.05/17 2.8s} 26. Nxa8 {+3.75/18 2.8s}
N@e8 {-3.17/19 2.7s} 27. Qb8 {+3.83/19 2.9s} P@e3 {-3.16/21 2.9s}
28. fxe3 {+3.22/19 2.9s} fxe3 {-3.19/18 3.0s} 29. Be2 {+5.00/17 3.0s}
P@d2+ {-4.94/17 2.9s} 30. Kf1 {+4.68/17 3.0s} Rf8 {-4.37/16 2.9s}
31. P@f4 {+5.11/20 2.9s} Kg8 {-2.86/21 3.1s} 32. Qxc8 {+2.57/21 3.1s}
Nd6 {-1.87/19 3.2s} 33. Qc5 {+2.15/18 3.2s} Be7 {-2.16/21 3.1s}
34. Qxe3 {+2.35/20 3.2s} Nec4 {-1.76/17 3.1s} 35. Qxa7 {+3.97/18 3.2s}
Nxb2 {-3.65/19 3.1s} 36. Qxd2 {+3.48/20 3.2s} Nbc4 {-3.17/19 3.1s}
37. Qc2 {+4.23/18 3.1s} P@e5 {-3.80/15 3.1s} 38. B@c1 {+5.05/17 3.1s}
exf4 {-5.03/19 3.2s} 39. Bxf4 {+5.58/18 3.1s} P@g5 {-4.39/17 3.1s}
40. Bxd6 {+6.18/20 3.2s} Nxd6 {-5.23/14 3.0s} 41. P@f2 {+7.11/14 3.1s}
B@a6 {-4.64/19 3.1s} 42. P@d3 {+7.25/18 3.2s} f5 {-6.41/16 3.2s}
43. e5 {+7.40/20 3.3s} Bxe5 {-6.58/19 3.2s} 44. N@h6+ {+8.70/18 3.2s}
Kg7 {-8.60/19 3.1s} 45. N@g4 {+8.31/18 3.2s} fxg4 {-8.40/20 3.1s}
46. Nxg4 {+8.76/25 3.2s} Nf5 {-6.23/22 3.1s} 47. P@h6+ {+7.84/22 3.2s}
Nxh6 {-7.26/17 3.2s} 48. Nxe5 {+8.40/16 3.2s} P@h3 {-5.94/19 3.3s}
49. B@f3 {+5.48/18 3.2s} g4 {-3.37/18 3.2s} 50. Nxg4 {+4.54/23 3.3s}
Nxg4 {-4.62/22 3.3s} 51. Qd4+ {+7.83/19 3.2s} N@e5 {-6.40/20 3.2s}
52. Bxg4 {+8.02/18 3.3s} hxg2+ {-7.69/17 3.3s} 53. Kxg2 {+7.74/16 3.3s}
N@h4+ {-7.38/15 3.2s} 54. Kg1 {+8.58/16 3.3s} Bf6 {-7.75/15 3.2s}
55. P@g2 {+9.86/15 3.2s} P@f3 {-7.82/15 3.2s} 56. Bexf3 {+9.68/19 3.3s}
Nexf3+ {-9.69/18 3.3s} 57. Bxf3 {+11.60/17 3.4s} Nxf3+ {-11.27/16 3.3s}
58. gxf3 {+10.71/18 3.3s} Bxd4 {-10.82/16 3.2s} 59. cxd4 {+10.25/15 3.3s}
B@f4 {-7.50/16 3.2s} 60. P@g2 {+8.62/16 3.3s} P@d2 {-8.04/15 3.3s}
61. B@e5+ {+10.64/14 3.2s} B@f6 {-10.43/15 3.2s} 62. Bxf4 {+9.83/18 3.3s}
Q@e1+ {-9.22/19 3.3s} 63. R@f1 {+9.45/18 3.3s} Qxa1 {-9.12/19 3.3s}
64. Rxa1 {+9.74/23 3.2s} R@e1+ {-9.63/22 3.2s} 65. Q@f1 {+10.36/18 3.2s}
Rxa1 {-9.08/23 3.3s} 66. Qxa1 {+9.60/23 3.4s} R@e1+ {-9.35/24 3.4s}
67. R@f1 {+9.61/21 3.4s} Rxa1 {-9.49/20 3.3s} 68. Rxa1 {+10.30/24 3.4s}
Q@e1+ {-9.09/23 3.4s} 69. R@f1 {+9.35/17 3.3s} Qxa1 {-8.85/19 3.3s}
70. Rxa1 {+9.27/24 3.3s} R@e1+ {-9.08/19 3.4s} 71. Q@f1 {+9.52/18 3.3s}
Rxa1 {-8.44/22 3.3s} 72. B@h6+ {+9.32/23 3.4s} Kg8 {-8.25/27 3.5s}
73. Qxa1 {+8.74/26 3.5s} R@e1+ {-8.31/25 3.5s} 74. R@f1 {+9.18/27 3.6s}
Rxa1 {-8.94/27 3.6s} 75. Rxa1 {+9.31/23 3.5s} Q@e1+ {-8.67/23 3.4s}
76. R@f1 {+9.21/28 3.4s} Qxa1 {-8.36/27 3.3s} 77. Rxa1 {+8.76/25 3.4s}
R@e1+ {-8.27/24 3.4s} 78. N@f1 {+10.62/25 2.8s} Rxf1+ {-8.67/16 2.7s}
79. Kxf1 {+11.75/18 3.5s} N@c1 {-9.31/17 3.4s} 80. N@e7+ {+16.81/17 2.9s}
Kf7 {-16.73/16 2.0s} 81. N@d6+ {+28.62/14 2.1s} Kxe7 {-27.40/1 0.003s}
82. Bxf8+ {+27.13/14 1.3s} Kxf8 {-26.76/11 1.0s}
83. Q@f7# {+M1/10 0.87s, White mates} 1-0

[Event "With-Q-800sim"]
[Site "?"]
[Date "2019.05.03"]
[Round "44"]
[White "CrazyAra-Dev-0.4.1-With-Q-800sim"]
[Black "CrazyAra-Dev-0.4.1-No-Q-800sim"]
[Result "1-0"]
[PlyCount "61"]
[TimeControl "40/1200"]
[Variant "crazyhouse"]

1. e4 {book} Nc6 {book} 2. Nc3 {book} e5 {book} 3. Nf3 {book} g6 {book}
4. d4 {book} Bg7 {book} 5. dxe5 {book} Nxe5 {book} 6. Nxe5 {book} Bxe5 {book}
7. Bc4 {+3.91/17 2.5s} d6 {-2.55/16 2.5s} 8. N@g5 {+3.81/17 2.6s}
P@e6 {-3.95/22 2.6s} 9. P@f5 {+5.09/16 2.6s} gxf5 {-4.45/19 2.6s}
10. exf5 {+3.87/23 2.8s} d5 {-3.21/24 2.8s} 11. fxe6 {+2.95/21 2.7s}
Bxe6 {-3.10/22 2.7s} 12. Nxe6 {+3.69/26 2.8s} fxe6 {-3.28/26 2.8s}
13. Nxd5 {+3.62/19 2.6s} exd5 {-4.66/23 2.7s} 14. P@f7+ {+6.34/19 2.7s}
Kf8 {-4.63/22 2.7s} 15. fxg8=Q+ {+5.58/22 2.8s} Rxg8 {-5.08/23 2.9s}
16. Bh6+ {+7.48/23 2.9s} P@g7 {-8.36/27 2.8s} 17. N@e6+ {+8.83/26 2.8s}
Ke7 {-8.92/22 2.7s} 18. Nxd8 {+10.29/22 2.6s} Raxd8 {-9.78/23 2.6s}
19. Bxd5 {+8.45/22 2.6s} P@e6 {-9.77/18 2.5s} 20. B@b4+ {+12.95/17 2.3s}
Bd6 {-7.64/18 2.5s} 21. Bxd6+ {+10.70/21 2.8s} Rxd6 {-10.70/20 2.8s}
22. P@e5 {+10.67/18 2.8s} Rxd5 {-9.77/18 2.8s} 23. P@f6+ {+10.58/18 2.8s}
gxf6 {-9.75/18 2.7s} 24. exf6+ {+10.40/20 2.9s} Kxf6 {-10.64/18 2.7s}
25. P@g5+ {+11.72/17 2.8s} Ke7 {-11.94/16 2.7s} 26. B@f6+ {+13.49/17 2.2s}
Kd7 {-13.66/17 2.0s} 27. Qxd5+ {+14.12/16 2.0s} exd5 {-14.05/14 1.7s}
28. Q@e7+ {+24.18/14 1.2s} Kc6 {-24.25/10 0.74s} 29. R@c5+ {+24.40/9 0.83s}
Kb6 {-9.47/1 0.015s} 30. Qxc7+ {+39.99/4 0.52s} Ka6 {-16.17/1 0.014s}
31. Ra5# {+M1/2 0.43s, White mates} 1-0

[Event "With-Q-800sim"]
[Site "?"]
[Date "2019.05.03"]
[Round "44"]
[White "CrazyAra-Dev-0.4.1-No-Q-800sim"]
[Black "CrazyAra-Dev-0.4.1-With-Q-800sim"]
[Result "0-1"]
[PlyCount "74"]
[TimeControl "40/1200"]
[Variant "crazyhouse"]

1. e4 {book} d6 {book} 2. Nc3 {book} Nf6 {book} 3. d4 {book} g6 {book}
4. Nf3 {book} Bg7 {book} 5. Bb5+ {+1.49/17 2.4s} c6 {-1.14/16 2.4s}
6. Be2 {+1.66/18 2.4s} O-O {-1.59/19 2.4s} 7. O-O {+1.67/18 2.5s}
h6 {-0.95/19 2.4s} 8. h3 {+1.26/19 2.5s} Nbd7 {-1.24/17 2.4s}
9. Be3 {+1.88/17 2.5s} e5 {-1.80/14 2.5s} 10. Qd2 {+1.41/21 2.7s}
exd4 {-0.99/18 2.7s} 11. Nxd4 {+0.78/18 2.7s} P@g5 {-0.31/17 2.6s}
12. P@e6 {+0.68/20 2.8s} Ne5 {-0.25/20 2.7s} 13. exf7+ {+0.31/19 2.7s}
Rxf7 {-0.18/18 2.6s} 14. P@f5 {+0.43/20 2.8s} P@f4 {-0.15/19 2.7s}
15. fxg6 {+0.19/20 2.7s} Nxg6 {-0.11/20 2.8s} 16. P@f5 {+0.18/23 2.9s}
fxe3 {-0.31/26 2.9s} 17. fxg6 {+0.85/26 2.9s} exd2 {-0.92/25 3.0s}
18. gxf7+ {+1.11/27 3.0s} Kxf7 {-1.22/25 2.9s} 19. Bc4+ {+1.59/24 2.9s}
P@e6 {-0.95/21 2.9s} 20. Nxe6 {+1.89/26 3.0s} Bxe6 {-1.90/25 3.0s}
21. Bxe6+ {+1.12/23 2.9s} Kxe6 {-1.26/21 2.8s} 22. B@f5+ {+1.99/22 2.9s}
Ke7 {-1.61/26 2.8s} 23. N@g6+ {+1.76/24 2.8s} Kf7 {-1.42/22 2.8s}
24. R@e7+ {+1.72/27 3.0s} Qxe7 {-1.50/25 2.8s} 25. Nxe7 {+1.81/22 2.8s}
P@d7 {-0.30/22 2.7s} 26. Bxd7 {+1.77/24 2.8s} N@f4 {+0.34/20 2.7s}
27. Nf5 {-1.38/25 2.7s} Nxh3+ {+7.24/28 2.1s} 28. gxh3 {-7.93/25 1.8s}
R@g2+ {+6.15/26 2.3s} 29. Kxg2 {-6.13/24 2.2s} P@f3+ {+9.73/21 1.5s}
30. Kxf3 {-9.79/20 1.5s} Q@f4+ {+8.32/21 2.0s} 31. Ke2 {-7.13/21 1.9s}
B@f3+ {+11.90/17 1.4s} 32. Kd3 {-8.29/1 0.003s} B@e2+ {+14.12/16 1.8s}
33. Nxe2 {-15.02/14 1.3s} Qxe4+ {+17.37/14 1.3s} 34. Kxd2 {-14.47/12 1.6s}
Qxe2+ {+16.21/11 1.4s} 35. Kc3 {-18.80/10 1.2s} Nd5+ {+26.13/9 0.87s}
36. Kb3 {-8.30/1 0.015s} N@c5+ {+26.41/7 0.76s} 37. Ka3 {-12.69/1 0.015s}
P@b4# {+M1/5 0.47s, Black mates} 0-1

[Event "With-Q-800sim"]
[Site "?"]
[Date "2019.05.03"]
[Round "45"]
[White "CrazyAra-Dev-0.4.1-With-Q-800sim"]
[Black "CrazyAra-Dev-0.4.1-No-Q-800sim"]
[Result "1-0"]
[PlyCount "119"]
[TimeControl "40/1200"]
[Variant "crazyhouse"]

1. e4 {book} d6 {book} 2. Nc3 {book} Nf6 {book} 3. d4 {book} g6 {book}
4. Nf3 {book} Bg7 {book} 5. Bb5+ {+1.48/17 2.4s} c6 {-1.16/16 2.4s}
6. Be2 {+1.59/18 2.5s} O-O {-1.61/19 2.4s} 7. O-O {+1.67/18 2.5s}
h6 {-0.94/19 2.4s} 8. h3 {+1.30/18 2.5s} Nbd7 {-1.22/17 2.5s}
9. Be3 {+1.86/17 2.5s} c5 {-0.33/18 2.5s} 10. Qd2 {+0.69/24 2.7s}
cxd4 {-0.52/23 2.8s} 11. Nxd4 {+0.72/24 2.8s} P@g5 {-0.56/17 2.6s}
12. P@e6 {+0.60/21 2.6s} Ne5 {-0.31/20 2.8s} 13. exf7+ {+0.27/20 2.8s}
Rxf7 {-0.22/18 2.6s} 14. P@f5 {+0.52/17 2.6s} P@h7 {-0.29/21 2.7s}
15. fxg6 {+0.12/17 2.6s} hxg6 {-0.03/17 2.3s} 16. P@f5 {+0.37/17 2.2s}
P@h7 {-0.12/19 2.1s} 17. Rad1 {+0.03/18 2.0s} Rf8 {+0.13/20 2.8s}
18. Kh1 {+0.35/20 2.7s} Kh8 {+0.70/23 2.7s} 19. fxg6 {-0.47/22 2.7s}
hxg6 {+0.77/16 2.7s} 20. P@f5 {-0.50/16 2.7s} P@b4 {+1.20/19 2.8s}
21. Nf3 {+0.25/21 3.0s} Nxf3 {+1.35/21 3.0s} 22. Bxf3 {-1.48/23 3.1s}
bxc3 {+1.51/23 3.1s} 23. bxc3 {-1.87/20 2.9s} N@e5 {+2.17/20 3.0s}
24. P@e2 {-1.69/22 3.0s} gxf5 {+1.91/20 3.0s} 25. exf5 {-1.94/18 3.0s}
Bxf5 {+1.95/17 3.0s} 26. P@g4 {-1.94/17 2.9s} Bg6 {+1.98/17 3.0s}
27. N@e6 {-2.15/16 2.9s} P@e4 {+2.43/15 3.0s} 28. Nxg7 {-0.70/21 3.0s}
Kxg7 {+0.75/20 3.0s} 29. B@f5 {-0.62/17 3.0s} exf3 {+0.33/19 3.0s}
30. exf3 {-0.44/18 3.0s} Nxf3 {+0.92/20 3.1s} 31. Bxg6 {+0.55/21 3.1s}
Kxg6 {-0.13/17 3.0s} 32. Qd3+ {+1.20/16 3.0s} Kg7 {-0.53/17 3.0s}
33. Bd4 {+0.97/17 2.9s} B@g6 {-0.08/17 3.0s} 34. P@f5 {+0.94/17 3.0s}
Nxd4 {-0.19/17 3.0s} 35. Qxd4 {0.00/16 3.0s} B@c6 {+0.91/20 3.0s}
36. N@e6+ {-0.89/24 3.0s} Kg8 {+0.14/23 3.0s} 37. B@d5 {-0.24/19 3.0s}
Bxd5 {-1.02/21 3.0s} 38. Qxd5 {+1.90/23 2.9s} Nxd5 {-2.14/21 2.9s}
39. fxg6 {+2.25/21 2.8s} B@e5 {-1.66/22 2.8s} 40. B@f7+ {+2.95/22 3.0s}
Kh8 {-3.01/21 2.9s} 41. B@g3 {+3.06/19 2.8s} P@f4 {-2.73/15 2.9s}
42. Nxf8 {+3.88/23 3.0s} Q@g7 {-2.01/23 3.0s} 43. R@h7+ {+2.47/22 3.2s}
Qxh7 {-2.48/1 0.014s} 44. gxh7 {+2.11/23 3.3s} Qxf8 {-2.02/20 3.2s}
45. Q@g8+ {+2.15/19 3.3s} Qxg8 {-2.08/1 0.004s} 46. hxg8=Q+ {+1.76/21 3.3s}
Rxg8 {-2.00/1 0.004s} 47. Bxg8 {+2.33/16 3.1s} Kxg8 {-1.30/18 3.1s}
48. R@e8+ {+3.04/18 3.1s} B@f8 {-2.79/18 3.0s} 49. Rxf8+ {+2.89/17 3.0s}
Kxf8 {-3.10/17 2.9s} 50. B@e6 {+4.00/17 3.0s} P@f7 {-4.19/18 2.9s}
51. Rxd5 {+6.26/17 2.7s} fxe6 {-6.57/18 2.7s} 52. N@d7+ {+9.08/17 2.7s}
Ke8 {-10.63/14 2.6s} 53. Nxe5 {+10.04/16 2.6s} B@d7 {-6.37/16 2.6s}
54. Q@g8+ {+13.10/17 3.0s} B@f8 {-12.88/17 2.7s} 55. B@f7+ {+14.95/17 2.8s}
Kd8 {-12.69/1 0.014s} 56. Qxf8+ {+15.70/18 2.4s} N@e8 {-13.42/16 2.6s}
57. Bxe8 {+10.00/17 2.9s} R@f6 {-7.97/18 2.8s} 58. N@f7+ {+12.03/18 2.7s}
Kc7 {-12.03/18 2.5s} 59. Bxd7 {+15.90/15 2.7s} fxg3 {-16.47/11 2.0s}
60. Qd8# {+M1/9 0.85s, White mates} 1-0

[Event "With-Q-800sim"]
[Site "?"]
[Date "2019.05.03"]
[Round "45"]
[White "CrazyAra-Dev-0.4.1-No-Q-800sim"]
[Black "CrazyAra-Dev-0.4.1-With-Q-800sim"]
[Result "0-1"]
[PlyCount "100"]
[TimeControl "40/1200"]
[Variant "crazyhouse"]

1. e4 {book} e5 {book} 2. Nf3 {book} Nc6 {book} 3. Bc4 {book} Bc5 {book}
4. O-O {book} Nf6 {book} 5. d3 {book} O-O {book} 6. Bg5 {book} h6 {book}
7. Bh4 {+0.84/20 2.5s} Be7 {-0.17/20 2.5s} 8. c3 {+0.30/19 2.5s}
d5 {+0.33/19 2.6s} 9. exd5 {-0.11/22 2.8s} Nxd5 {0.00/24 2.9s}
10. Bxd5 {+0.50/20 2.8s} Qxd5 {-0.18/22 2.8s} 11. Bxe7 {+0.30/21 2.9s}
Nxe7 {-0.29/19 2.8s} 12. B@e4 {+0.35/19 2.7s} Qd6 {-0.26/18 2.7s}
13. N@c4 {+0.59/18 2.7s} Qf6 {-0.48/22 2.7s} 14. Nfxe5 {+0.80/21 2.8s}
P@d5 {-0.86/20 2.7s} 15. Nbd2 {+1.20/20 2.8s} dxc4 {-0.80/16 2.8s}
16. Ndxc4 {+1.00/16 2.8s} N@f4 {-0.29/16 2.7s} 17. P@g3 {+0.83/22 2.9s}
Nxg2 {-0.46/22 2.9s} 18. Bxg2 {+0.51/21 2.9s} P@h3 {-0.35/20 2.8s}
19. N@e4 {+0.44/26 3.0s} hxg2 {+0.23/25 3.0s} 20. Nxf6+ {-0.19/21 2.9s}
gxf6 {+0.26/20 2.9s} 21. P@g7 {-0.16/20 2.9s} Kxg7 {+0.44/19 3.0s}
22. Kxg2 {-0.32/18 2.9s} B@h3+ {+0.42/17 2.9s} 23. Kg1 {-0.05/21 2.9s}
B@g6 {+0.56/22 3.0s} 24. Re1 {-0.13/18 2.9s} B@d5 {+0.18/16 2.8s}
25. P@f4 {+1.01/16 2.8s} Bcg4 {+1.44/18 2.8s} 26. P@g5 {+1.10/19 2.7s}
Rg8 {+1.56/18 2.8s} 27. gxf6+ {-1.51/20 2.9s} Kh7 {+1.63/21 3.0s}
28. P@e2 {-1.14/24 3.0s} Nf5 {+1.24/23 3.0s} 29. Nxg6 {-0.44/23 3.1s}
Rxg6 {+1.11/27 3.1s} 30. B@e4 {-1.33/29 3.1s} Bxe4 {+0.86/21 3.0s}
31. dxe4 {-0.73/20 3.1s} Bxe2 {+1.93/26 3.0s} 32. Qxe2 {-1.41/24 3.1s}
N@d4 {+1.21/21 3.0s} 33. cxd4 {-2.06/23 3.0s} Nxd4 {+2.19/22 2.8s}
34. N@g5+ {-1.46/22 2.9s} Rxg5 {+1.95/20 2.8s} 35. B@f5+ {-2.23/19 2.9s}
Bxf5 {+5.16/24 3.0s} 36. B@g2 {-4.48/23 3.1s} N@h3+ {+5.64/22 3.1s}
37. Kh1 {-3.71/21 3.1s} Nxe2 {+4.23/21 3.1s} 38. Rxe2 {-3.70/19 3.1s}
P@f3 {+6.06/21 3.1s} 39. Bxf3 {-6.10/20 3.1s} B@g4 {+6.04/21 3.2s}
40. Bxg4 {-7.61/18 3.0s} P@g2+ {+8.19/16 2.9s} 41. Kxg2 {-7.62/1 0.003s}
Bxg4 {+9.15/18 2.7s} 42. B@f5+ {-7.84/18 2.8s} Bxf5 {+10.05/20 2.8s}
43. fxg5 {-9.22/19 2.8s} N@f4+ {+12.85/22 2.2s} 44. gxf4 {-11.77/21 1.9s}
Nxf4+ {+11.96/20 2.3s} 45. Kf3 {-12.49/19 2.1s} Q@g4+ {+18.48/17 1.8s}
46. Ke3 {-18.07/1 0.003s} Qxe2+ {+18.64/15 1.8s} 47. Kd4 {-15.87/14 1.9s}
Qxe4+ {+16.84/11 1.9s} 48. Kc3 {-17.14/10 1.8s} R@c2+ {+27.41/11 1.6s}
49. Kb4 {-29.39/14 0.93s} Qxc4+ {+32.47/13 0.84s} 50. Ka3 {-29.70/9 0.71s}
N@b5# {+M1/11 0.70s, Black mates} 0-1

[Event "With-Q-800sim"]
[Site "?"]
[Date "2019.05.03"]
[Round "46"]
[White "CrazyAra-Dev-0.4.1-With-Q-800sim"]
[Black "CrazyAra-Dev-0.4.1-No-Q-800sim"]
[Result "1-0"]
[PlyCount "73"]
[TimeControl "40/1200"]
[Variant "crazyhouse"]

1. e4 {book} e5 {book} 2. Nf3 {book} Nc6 {book} 3. Bc4 {book} Bc5 {book}
4. O-O {book} Nf6 {book} 5. d3 {book} O-O {book} 6. Bg5 {book} h6 {book}
7. Bh4 {+0.81/20 2.5s} Be7 {-0.19/20 2.4s} 8. c3 {+0.14/19 2.5s}
d6 {-0.28/19 2.5s} 9. Nbd2 {+0.28/17 2.5s} Na5 {-0.08/16 2.5s}
10. Bb5 {+0.23/22 2.5s} c6 {-0.40/21 2.5s} 11. Ba4 {+0.35/20 2.6s}
b5 {-0.42/19 2.5s} 12. Bc2 {+0.08/20 2.6s} Nb7 {-0.31/18 2.5s}
13. Re1 {+0.49/17 2.6s} Nc5 {-0.95/17 2.6s} 14. d4 {+1.98/19 2.8s}
Na4 {-0.06/19 2.8s} 15. Bxa4 {+0.30/25 2.8s} bxa4 {-0.43/27 3.0s}
16. dxe5 {+0.54/26 3.1s} dxe5 {-0.45/24 2.9s} 17. Nxe5 {+0.45/21 2.8s}
B@h5 {0.00/23 3.0s} 18. P@f3 {+0.29/22 3.0s} P@h3 {+0.11/20 2.9s}
19. gxh3 {+0.23/19 2.9s} Bxh3 {+0.09/22 3.0s} 20. Nxc6 {0.00/21 2.9s}
Qd6 {-0.10/18 2.8s} 21. Nxe7+ {+0.66/21 3.0s} Qxe7 {-1.03/23 3.0s}
22. N@f4 {+1.25/22 3.0s} Bxf3 {-0.96/21 2.9s} 23. Nxf3 {+1.97/23 3.1s}
P@g4 {-2.08/21 3.1s} 24. Bxf6 {+2.70/25 3.1s} Qxf6 {-2.39/20 3.1s}
25. Nh5 {+4.42/19 2.8s} B@e7 {-1.92/24 2.7s} 26. Nxf6+ {+3.47/19 3.1s}
Bxf6 {-3.66/19 2.9s} 27. B@f5 {+4.34/17 3.0s} P@g6 {-4.46/17 2.9s}
28. P@e6 {+5.64/20 3.0s} gxf3 {-5.54/21 2.9s} 29. exf7+ {+5.80/20 3.0s}
Rxf7 {-5.65/18 2.9s} 30. Bxg6 {+6.79/21 3.0s} P@h7 {-5.85/21 2.9s}
31. Bxf7+ {+5.94/20 3.0s} Kh8 {-5.53/19 2.9s} 32. N@g6+ {+10.81/20 2.5s}
hxg6 {-6.54/1 0.003s} 33. R@h7+ {+14.76/17 2.4s} Kxh7 {-9.25/1 0.002s}
34. Bxg6+ {+17.42/19 1.7s} Kxg6 {-16.33/16 1.7s} 35. P@f5+ {+17.66/15 1.9s}
Kf7 {-19.18/17 1.6s} 36. B@e6+ {+38.50/10 0.86s} Ke7 {-44.39/4 0.47s}
37. Q@f7# {+M1/3 0.54s, White mates} 1-0

[Event "With-Q-800sim"]
[Site "?"]
[Date "2019.05.03"]
[Round "46"]
[White "CrazyAra-Dev-0.4.1-No-Q-800sim"]
[Black "CrazyAra-Dev-0.4.1-With-Q-800sim"]
[Result "1-0"]
[PlyCount "119"]
[TimeControl "40/1200"]
[Variant "crazyhouse"]

1. e4 {book} e5 {book} 2. Nf3 {book} Nc6 {book} 3. Bc4 {book} Bc5 {book}
4. O-O {book} Nf6 {book} 5. d3 {book} O-O {book} 6. Bg5 {book} h6 {book}
7. Bh4 {book} d6 {book} 8. c3 {book} Bg4 {-1.74/20 2.4s} 9. Nbd2 {+1.43/18 2.5s}
Na5 {-0.80/19 2.6s} 10. Bb5 {+0.83/23 2.7s} c6 {-0.81/21 2.6s}
11. Ba4 {+0.81/21 2.6s} b5 {-0.53/21 2.8s} 12. Bc2 {+0.48/20 2.7s}
Nb7 {-0.94/18 2.5s} 13. h3 {+1.22/19 2.5s} Bh5 {-1.21/22 2.6s}
14. Kh1 {+1.59/22 2.6s} a5 {-1.51/17 2.6s} 15. Qe1 {+2.05/18 2.6s}
Re8 {-1.20/14 2.6s} 16. a4 {+1.66/14 2.5s} b4 {-1.53/18 2.6s}
17. Bb3 {+2.20/18 2.7s} bxc3 {-2.28/17 2.7s} 18. bxc3 {+2.06/19 2.8s}
P@g5 {-1.90/18 2.8s} 19. Bg3 {+2.02/16 2.7s} Bb6 {-1.31/17 2.6s}
20. P@g4 {+2.02/17 2.8s} Nxg4 {-1.62/19 2.8s} 21. hxg4 {+1.79/17 2.8s}
Bxg4 {-1.83/16 2.8s} 22. Bxf7+ {+3.23/18 2.9s} Kxf7 {-3.26/17 2.8s}
23. P@h3 {+3.52/14 2.8s} Bh5 {-2.77/16 2.8s} 24. Nc4 {+2.85/17 2.9s}
Bxf3 {-2.29/17 2.8s} 25. gxf3 {+2.32/16 2.8s} B@h5 {-1.73/15 2.8s}
26. B@g2 {+2.23/18 2.9s} P@f4 {-2.16/17 2.8s} 27. Nxb6 {+2.49/18 2.9s}
Qxb6 {-2.52/17 2.9s} 28. Rb1 {+3.35/18 2.9s} Qc7 {-3.01/16 2.9s}
29. B@g4 {+3.34/15 2.9s} Bxg4 {-2.71/18 2.9s} 30. fxg4 {+2.54/17 3.0s}
Kg8 {-2.15/16 2.9s} 31. N@f5 {+3.30/15 2.9s} Nd8 {-1.98/15 2.9s}
32. B@b6 {+3.29/25 3.0s} Qd7 {-3.46/24 3.0s} 33. Bxd8 {+4.36/25 3.1s}
Raxd8 {-3.67/23 3.0s} 34. Nxh6+ {+5.46/23 3.0s} gxh6 {-6.19/23 3.1s}
35. N@f6+ {+6.40/22 3.1s} Kh8 {-6.03/20 3.0s} 36. Nxd7 {+5.81/20 3.0s}
Rxd7 {-6.36/19 3.0s} 37. Q@g6 {+7.93/21 3.1s} N@f7 {-6.11/17 3.0s}
38. P@g7+ {+4.62/19 3.0s} Kg8 {-4.76/1 0.004s} 39. Bxf4 {+4.40/19 3.1s}
P@h7 {-3.48/19 3.1s} 40. P@e6 {+4.24/18 3.1s} hxg6 {-4.02/20 3.1s}
41. exd7 {+4.31/20 3.3s} Rd8 {-4.49/19 3.1s} 42. R@e8+ {+3.20/17 3.1s}
Kxg7 {-2.57/16 3.1s} 43. Bg3 {+3.27/16 3.1s} Rxd7 {-3.38/19 3.2s}
44. Rbb8 {+3.69/18 3.1s} N@f6 {-3.54/18 3.1s} 45. d4 {+4.53/22 3.2s}
P@f4 {-2.27/22 3.2s} 46. dxe5 {+2.56/22 3.3s} Nxe5 {-1.24/20 3.2s}
47. Rxe5 {+2.26/18 3.3s} dxe5 {-2.23/20 3.3s} 48. N@e6+ {+1.98/17 3.1s}
Kf7 {-2.07/17 3.2s} 49. P@f5 {+2.44/18 3.2s} Ke7 {-1.85/16 3.2s}
50. Nc5 {+2.73/16 3.3s} Rd6 {-1.93/19 3.3s} 51. Rb7+ {+2.39/18 3.2s}
P@d7 {-2.03/19 3.3s} 52. Nxd7 {+2.22/17 3.2s} Nxd7 {-2.10/20 3.2s}
53. P@e6 {+3.35/21 3.2s} fxg3 {-3.84/20 3.2s} 54. fxg3 {+4.68/20 3.2s}
N@d3 {-4.38/19 3.1s} 55. exd7 {+7.00/19 3.1s} Rxd7 {-7.21/18 3.0s}
56. f6+ {+10.08/20 2.9s} Kd6 {-10.06/19 2.5s} 57. Rxd7+ {+12.89/20 2.0s}
Kxd7 {-12.89/20 1.8s} 58. R@e7+ {+13.85/17 1.8s} Kc8 {-12.83/16 1.6s}
59. N@b6+ {+21.44/17 1.4s} Kd8 {-20.24/12 1.0s}
60. P@c7# {+M1/11 1.0s, White mates} 1-0

[Event "With-Q-800sim"]
[Site "?"]
[Date "2019.05.03"]
[Round "47"]
[White "CrazyAra-Dev-0.4.1-With-Q-800sim"]
[Black "CrazyAra-Dev-0.4.1-No-Q-800sim"]
[Result "1-0"]
[PlyCount "101"]
[TimeControl "40/1200"]
[Variant "crazyhouse"]

1. e4 {book} e5 {book} 2. Nf3 {book} Nc6 {book} 3. Bc4 {book} Bc5 {book}
4. O-O {book} Nf6 {book} 5. d3 {book} O-O {book} 6. Bg5 {book} h6 {book}
7. Bh4 {book} d6 {book} 8. c3 {book} Bg4 {-1.62/18 2.5s} 9. Nbd2 {+1.45/17 2.5s}
Na5 {-0.79/19 2.6s} 10. Bb5 {+0.82/23 2.7s} c6 {-0.84/21 2.6s}
11. Ba4 {+0.80/21 2.6s} b5 {-0.52/21 2.8s} 12. Bc2 {+0.49/20 2.7s}
Nb7 {-0.97/18 2.5s} 13. h3 {+1.23/19 2.6s} Bh5 {-1.22/22 2.6s}
14. Kh1 {+1.56/21 2.6s} a5 {-1.50/17 2.5s} 15. Qe1 {+2.06/18 2.6s}
Re8 {-1.23/15 2.6s} 16. a4 {+1.61/14 2.6s} b4 {-1.50/18 2.7s}
17. Bb3 {+2.18/18 2.7s} bxc3 {-2.23/17 2.7s} 18. bxc3 {+2.10/19 2.8s}
P@g5 {-1.91/18 2.8s} 19. Bg3 {+2.02/16 2.7s} Bb6 {-1.30/18 2.7s}
20. P@g4 {+2.02/17 2.7s} Nxg4 {-1.60/19 2.8s} 21. hxg4 {+1.76/17 2.8s}
Bxg4 {-1.83/16 2.8s} 22. Bxf7+ {+3.21/18 2.9s} Kxf7 {-3.23/17 2.9s}
23. P@h3 {+3.51/14 2.8s} Bh5 {-2.83/16 2.8s} 24. Nc4 {+2.85/17 2.8s}
Bxf3 {-2.30/17 2.9s} 25. gxf3 {+2.31/17 2.9s} B@h5 {-1.66/16 2.8s}
26. B@g2 {+2.21/18 2.9s} P@f4 {-2.14/17 2.8s} 27. Nxb6 {+2.51/18 2.8s}
Qxb6 {-2.45/18 2.9s} 28. Rb1 {+3.40/18 2.9s} Qc7 {-3.03/16 2.9s}
29. B@g4 {+3.41/16 2.8s} Bxg4 {-2.65/18 2.9s} 30. fxg4 {+2.44/17 2.9s}
Kg8 {-2.19/16 2.9s} 31. N@f5 {+3.21/15 2.9s} Nc5 {-2.92/15 2.9s}
32. B@b6 {+6.04/19 3.0s} Qf7 {-5.48/18 3.0s} 33. Bxc5 {+6.29/18 3.0s}
dxc5 {-6.26/16 3.0s} 34. N@d6 {+7.24/18 3.0s} Qf6 {-6.33/16 2.9s}
35. Nxe8 {+4.88/16 2.9s} Rxe8 {-5.04/15 2.9s} 36. Rb7 {+5.90/16 3.0s}
P@f7 {-5.72/18 3.0s} 37. R@d6 {+7.04/16 3.0s} B@e6 {-6.67/18 3.0s}
38. Rxe6 {+8.40/21 3.1s} Qxe6 {-8.13/22 3.0s} 39. B@c4 {+10.45/23 3.0s}
Qxc4 {-7.68/17 3.0s} 40. dxc4 {+7.68/22 3.0s} B@g6 {-6.67/21 3.0s}
41. Ne7+ {+10.27/15 3.0s} Rxe7 {-8.23/17 2.9s} 42. Rxe7 {+8.77/18 3.0s}
R@f8 {-8.74/17 2.9s} 43. R@e8 {+10.68/19 2.9s} N@h7 {-9.18/18 2.8s}
44. Rxf8+ {+8.32/20 3.1s} Nxf8 {-8.73/15 2.8s} 45. Re8 {+8.43/15 2.9s}
B@d6 {-8.93/16 2.9s} 46. R@d8 {+9.84/17 2.7s} N@e6 {-10.65/16 2.8s}
47. Rxd6 {+11.36/15 2.5s} fxg3 {-11.75/15 2.7s} 48. fxg3 {+14.45/18 2.6s}
N@c7 {-19.53/15 2.8s} 49. Rdxe6 {+20.90/13 1.8s} Nxe6 {-24.74/14 1.9s}
50. N@e7+ {+26.65/14 1.3s} Kh7 {-26.93/12 1.0s}
51. Q@g8# {+M1/11 1.0s, White mates} 1-0

[Event "With-Q-800sim"]
[Site "?"]
[Date "2019.05.03"]
[Round "47"]
[White "CrazyAra-Dev-0.4.1-No-Q-800sim"]
[Black "CrazyAra-Dev-0.4.1-With-Q-800sim"]
[Result "1-0"]
[PlyCount "59"]
[TimeControl "40/1200"]
[Variant "crazyhouse"]

1. e4 {book} e5 {book} 2. Nf3 {book} Nc6 {book} 3. Bc4 {book} Bc5 {book}
4. O-O {book} Nf6 {book} 5. d3 {book} O-O {book} 6. Bg5 {book} h6 {book}
7. Bh4 {book} d6 {book} 8. c3 {book} Bg4 {book} 9. Nbd2 {book} Kh8 {book}
10. a4 {+1.85/18 2.5s} a6 {-1.28/16 2.5s} 11. h3 {+1.53/19 2.5s}
Bh5 {-1.40/18 2.6s} 12. Kh1 {+2.07/17 2.5s} Ba7 {-1.33/16 2.5s}
13. b4 {+1.65/16 2.6s} b5 {-0.32/19 2.7s} 14. Bd5 {+1.38/21 2.9s}
Nxd5 {-1.37/25 2.8s} 15. Bxd8 {+1.77/25 2.9s} Nf4 {-1.35/25 2.9s}
16. Bh4 {+1.87/24 2.8s} bxa4 {-0.95/22 2.8s} 17. Qxa4 {+1.95/21 2.9s}
B@e2 {-1.88/20 2.8s} 18. P@f6 {+3.77/19 2.8s} Rg8 {-4.00/20 2.8s}
19. fxg7+ {+5.55/23 2.9s} Rxg7 {-5.40/21 2.8s} 20. Bf6 {+5.56/17 2.7s}
Rg8 {-5.70/16 2.7s} 21. Bxg7+ {+8.36/19 2.6s} Kxg7 {-6.87/18 2.6s}
22. P@f6+ {+9.52/19 2.8s} Kxf6 {-7.94/16 2.5s} 23. Q@f5+ {+10.94/19 2.6s}
Kg7 {-11.27/21 2.4s} 24. R@h7+ {+13.05/18 2.5s} Kf8 {-9.27/1 0.014s}
25. Qxc6 {+14.90/18 1.9s} B@e8 {-13.85/15 2.1s} 26. N@d7+ {+14.77/16 2.0s}
Bxd7 {-14.98/16 1.3s} 27. Qcxd7 {+14.99/15 1.3s} P@e7 {-12.93/16 1.8s}
28. Qd8+ {+15.02/15 1.8s} N@e8 {-14.43/1 0.002s} 29. B@d7 {+38.24/13 1.0s}
Bexf3 {-41.26/2 0.65s} 30. Qxe8# {+M1/2 0.45s, White mates} 1-0

[Event "With-Q-800sim"]
[Site "?"]
[Date "2019.05.03"]
[Round "48"]
[White "CrazyAra-Dev-0.4.1-With-Q-800sim"]
[Black "CrazyAra-Dev-0.4.1-No-Q-800sim"]
[Result "1-0"]
[PlyCount "71"]
[TimeControl "40/1200"]
[Variant "crazyhouse"]

1. e4 {book} e5 {book} 2. Nf3 {book} Nc6 {book} 3. Bc4 {book} Bc5 {book}
4. O-O {book} Nf6 {book} 5. d3 {book} O-O {book} 6. Bg5 {book} h6 {book}
7. Bh4 {book} d6 {book} 8. c3 {book} Bg4 {book} 9. Nbd2 {book} Kh8 {book}
10. a4 {+1.82/17 2.4s} a6 {-1.29/17 2.5s} 11. h3 {+1.59/19 2.5s}
Bh5 {-1.40/18 2.6s} 12. Kh1 {+1.93/17 2.5s} Qe7 {-2.00/16 2.5s}
13. b4 {+1.78/20 2.6s} Ba7 {-1.74/19 2.8s} 14. b5 {+1.77/18 2.7s}
axb5 {-1.06/20 2.8s} 15. axb5 {+0.51/24 3.1s} Bxf2 {-0.11/25 3.1s}
16. Bxf2 {+0.24/22 3.0s} Rxa1 {-0.10/21 3.0s} 17. Qxa1 {+0.07/24 3.1s}
P@g4 {+0.19/22 3.1s} 18. hxg4 {-0.02/20 3.0s} Nxg4 {-0.10/19 2.9s}
19. B@h4 {+0.57/22 3.0s} P@g5 {-0.58/21 2.9s} 20. Bhg3 {+0.52/20 2.9s}
P@f4 {-0.64/19 2.9s} 21. bxc6 {+1.14/20 3.0s} fxg3 {-0.93/21 2.9s}
22. Bxg3 {+1.01/19 3.0s} B@f4 {-0.79/19 2.8s} 23. P@h2 {+1.15/20 2.9s}
Bxg3 {-0.67/20 3.0s} 24. hxg3 {+0.64/19 3.0s} bxc6 {-0.57/18 2.9s}
25. N@f5 {+1.48/25 2.9s} Qf6 {-1.83/20 2.8s} 26. P@e7 {+2.99/30 2.8s}
Rg8 {-2.88/27 2.7s} 27. R@f8 {+3.56/32 3.0s} R@e8 {-3.46/28 3.1s}
28. Rxe8 {+3.04/27 2.7s} Rxe8 {-3.16/24 2.7s} 29. P@d7 {+5.56/26 3.0s}
Rxe7 {-5.53/24 2.9s} 30. d8=Q+ {+5.07/20 3.0s} R@e8 {-5.66/22 2.9s}
31. R@a8 {+9.76/23 2.8s} Rxd8 {-11.81/22 2.7s} 32. Rxd8+ {+11.56/21 2.7s}
B@e8 {-10.39/21 2.6s} 33. R@f8+ {+14.49/23 2.4s} Kh7 {-12.38/1 0.002s}
34. B@g8+ {+15.26/18 2.4s} Kg6 {-15.78/17 2.2s} 35. Rdxe8 {+23.58/15 1.8s}
Rxe8 {-25.63/12 1.4s} 36. B@h7# {+M1/11 1.1s, White mates} 1-0

[Event "With-Q-800sim"]
[Site "?"]
[Date "2019.05.03"]
[Round "48"]
[White "CrazyAra-Dev-0.4.1-No-Q-800sim"]
[Black "CrazyAra-Dev-0.4.1-With-Q-800sim"]
[Result "0-1"]
[PlyCount "146"]
[TimeControl "40/1200"]
[Variant "crazyhouse"]

1. e4 {book} e5 {book} 2. Nf3 {book} Nc6 {book} 3. Bc4 {book} Bc5 {book}
4. O-O {book} Nf6 {book} 5. d3 {book} O-O {book} 6. Bg5 {book} h6 {book}
7. Bh4 {book} d6 {book} 8. c3 {book} Bg4 {book} 9. Nbd2 {book} Kh8 {book}
10. b4 {book} Bb6 {book} 11. a4 {+0.68/18 2.5s} a5 {-0.60/20 2.6s}
12. b5 {+0.55/23 2.7s} Ne7 {-0.19/23 2.7s} 13. Bxf6 {+0.34/21 2.6s}
gxf6 {-0.18/20 2.7s} 14. h3 {+0.27/20 2.6s} Bh5 {-0.23/23 2.7s}
15. N@g3 {+0.34/22 2.6s} Bg6 {-0.30/21 2.6s} 16. Nh4 {0.00/19 2.7s}
B@f4 {+0.37/18 2.6s} 17. Ne2 {+0.51/15 2.6s} Rg8 {+0.37/17 2.6s}
18. Nxf4 {-0.46/18 2.7s} exf4 {+0.37/17 2.7s} 19. Qf3 {-0.01/16 2.7s}
Qf8 {+0.80/17 2.8s} 20. d4 {-0.27/20 2.8s} N@g5 {+0.27/19 2.8s}
21. Qxf4 {-0.14/18 2.8s} Bxe4 {+0.36/26 3.1s} 22. Qxf6+ {+0.10/26 3.0s}
P@g7 {+0.15/25 3.0s} 23. Qf4 {-0.08/24 3.0s} Bxg2 {+0.37/28 3.0s}
24. Kxg2 {-0.27/27 3.0s} Ng6 {+0.99/26 2.9s} 25. Nxg6+ {-0.59/26 3.0s}
fxg6 {+0.16/22 3.0s} 26. P@f7 {+0.52/22 3.0s} Nxf7 {+0.21/21 2.9s}
27. N@h4 {+1.08/20 2.9s} N@e7 {-0.90/20 3.0s} 28. Bxf7 {+0.46/22 3.0s}
P@g5 {-0.28/21 2.9s} 29. Bxg6 {+1.29/21 2.9s} Qxf4 {-1.02/23 3.1s}
30. P@g3 {+1.37/23 3.1s} gxh4 {-1.21/22 3.0s} 31. gxf4 {+1.17/21 3.1s}
N@e3+ {0.00/29 3.1s} 32. Kf3 {+0.15/28 3.1s} Q@g2+ {-0.01/26 3.0s}
33. Kxe3 {+0.03/25 3.1s} Qxg6 {-0.13/26 3.1s} 34. B@e4 {-0.06/17 2.9s}
B@f5 {+0.31/15 2.9s} 35. B@f3 {+0.02/15 2.9s} Rae8 {+0.98/22 3.0s}
36. P@h5 {-1.07/22 3.1s} Nd5+ {+1.80/18 2.7s} 37. Kd3 {-1.59/20 3.0s}
Rxe4 {+3.67/17 2.6s} 38. Bxe4 {-2.93/16 2.4s} Nxf4+ {+4.44/18 2.7s}
39. Ke3 {-3.24/20 2.7s} Qxh5 {+4.01/20 2.8s} 40. N@e7 {-3.82/19 2.8s}
B@f7 {+6.40/15 2.6s} 41. f3 {-4.27/17 2.6s} Bxe4 {+4.76/17 3.0s}
42. Nxe4 {-3.99/18 3.0s} B@g5 {+4.89/15 3.0s} 43. B@g4 {-4.33/15 2.9s}
Bxe7 {+6.04/15 3.0s} 44. Bxh5 {-6.06/15 2.9s} Nxh5 {+6.40/13 2.8s}
45. N@f5 {-6.54/15 2.9s} B@g5+ {+7.54/16 3.0s} 46. Kd3 {-7.95/19 3.0s}
P@c4+ {+8.06/18 2.8s} 47. Kc2 {-8.30/17 2.7s} P@b3+ {+9.75/17 2.7s}
48. Kd1 {-8.12/16 2.7s} P@c2+ {+7.92/14 3.0s} 49. Ke2 {-7.44/16 3.0s}
N@f4+ {+8.05/16 3.0s} 50. Kf2 {-7.54/17 3.0s} Nxh3+ {+8.60/17 3.0s}
51. Kg2 {-8.49/20 3.0s} N3f4+ {+9.36/19 3.1s} 52. Kf2 {-9.83/19 3.1s}
P@g3+ {+10.11/18 3.0s} 53. Kg1 {-8.67/17 3.0s} Bxd4+ {+9.18/17 3.1s}
54. cxd4 {-9.81/19 3.1s} P@h2+ {+8.80/17 3.0s} 55. Kh1 {-11.52/1 0.015s}
g2+ {+9.07/19 3.1s} 56. Kxh2 {-11.26/1 0.014s} gxf1=Q {+9.02/13 3.1s}
57. Rxf1 {-8.96/14 3.0s} R@g2+ {+8.68/15 3.1s} 58. Kh1 {-8.48/1 0.003s}
Ng3+ {+10.44/12 3.1s} 59. Nexg3 {-12.64/13 2.6s} hxg3 {+13.79/13 2.5s}
60. Nxg3 {-10.33/12 2.6s} Rxg3 {+10.62/16 2.8s} 61. R@h2 {-8.34/15 3.0s}
c1=Q {+11.44/15 3.1s} 62. Rxc1 {-9.21/14 3.0s} Rxf3 {+9.23/13 3.0s}
63. P@f2 {-7.59/19 3.1s} Rxf2 {+12.07/20 3.2s} 64. Rxf2 {-11.43/19 3.1s}
N@g3+ {+12.40/20 3.2s} 65. Kh2 {-11.84/19 3.2s} N@g4+ {+12.73/20 3.1s}
66. Kxg3 {-12.69/22 2.9s} Nxf2 {+13.08/21 2.9s} 67. Kxf2 {-15.43/19 2.8s}
R@e2+ {+16.40/18 2.3s} 68. Kf1 {-16.63/18 2.2s} P@g2+ {+17.13/20 2.3s}
69. Kg1 {-17.60/1 0.003s} P@f2+ {+17.53/20 1.8s} 70. Kh2 {-16.29/1 0.003s}
g1=Q+ {+18.22/18 2.0s} 71. Rxg1 {-15.67/1 0.003s} fxg1=Q+ {+19.24/18 1.4s}
72. Kxg1 {-15.64/1 0.003s} Rg2+ {+32.34/14 1.5s} 73. Kf1 {-32.50/14 0.71s}
R@g1# {+M1/13 0.63s, Black mates} 0-1

[Event "With-Q-800sim"]
[Site "?"]
[Date "2019.05.03"]
[Round "49"]
[White "CrazyAra-Dev-0.4.1-With-Q-800sim"]
[Black "CrazyAra-Dev-0.4.1-No-Q-800sim"]
[Result "1-0"]
[PlyCount "83"]
[TimeControl "40/1200"]
[Variant "crazyhouse"]

1. e4 {book} e5 {book} 2. Nf3 {book} Nc6 {book} 3. Bc4 {book} Bc5 {book}
4. O-O {book} Nf6 {book} 5. d3 {book} O-O {book} 6. Bg5 {book} h6 {book}
7. Bh4 {book} d6 {book} 8. c3 {book} Bg4 {book} 9. Nbd2 {book} Kh8 {book}
10. b4 {book} Bb6 {book} 11. a4 {+0.67/17 2.5s} a5 {-0.65/20 2.6s}
12. b5 {+0.53/23 2.7s} Ne7 {-0.11/22 2.7s} 13. Bxf6 {+0.34/21 2.6s}
gxf6 {-0.22/20 2.6s} 14. h3 {+0.27/22 2.7s} Bh5 {-0.26/23 2.7s}
15. N@g3 {+0.33/20 2.7s} Bg6 {-0.32/21 2.6s} 16. Nh4 {0.00/20 2.7s}
B@f4 {+0.32/18 2.7s} 17. Ne2 {+0.57/14 2.6s} Rg8 {+0.36/16 2.6s}
18. Nxg6+ {-0.20/20 2.6s} Rxg6 {+0.07/19 2.8s} 19. Bxf7 {+0.33/22 2.8s}
Rxg2+ {+0.35/20 2.8s} 20. Kxg2 {-0.63/25 2.8s} N@h4+ {+0.69/28 2.8s}
21. Kg1 {-0.71/22 2.7s} Qg8+ {+1.48/22 2.7s} 22. Bxg8 {-0.60/30 2.8s}
Rxg8+ {+0.64/29 2.8s} 23. B@g3 {0.00/20 2.9s} Bxg3 {+0.68/20 2.9s}
24. Nxg3 {-0.23/24 3.0s} Rxg3+ {+0.56/20 2.9s} 25. Kh2 {-0.35/19 2.9s}
Rg2+ {+0.61/22 2.9s} 26. Kh1 {-0.33/1 0.004s} B@f4 {+0.69/19 2.8s}
27. R@e8+ {-0.43/18 2.6s} B@g8 {+0.47/17 2.3s} 28. Rxe7 {+0.12/22 2.0s}
Rh2+ {+0.17/14 1.4s} 29. Kg1 {+0.14/1 0.004s} Rg2+ {+0.53/21 1.7s}
30. Kh1 {+0.06/1 0.001s} Rh2+ {+0.08/10 1.1s} 31. Kg1 {+0.08/1 0.002s}
N@e2+ {+0.02/10 0.56s} 32. Qxe2 {+1.02/1 0.014s} Rg2+ {-0.24/11 0.99s}
33. Kh1 {+0.84/1 0.014s} Rh2+ {-0.11/9 0.98s} 34. Kg1 {+0.26/1 0.012s}
Rg2+ {-0.06/8 0.67s} 35. Kh1 {0.00/1 0.008s} P@g7 {+0.01/5 0.60s}
36. N@g4 {+8.35/17 2.8s} Bxd2 {-7.36/21 2.7s} 37. Rxg7 {+14.35/20 2.5s}
Rxg4 {-14.39/16 2.5s} 38. Qxg4 {+19.08/19 2.6s} N@g5 {-17.83/18 2.4s}
39. Rxg8+ {+18.78/17 2.2s} Kxg8 {-18.97/18 2.2s} 40. N@e7+ {+23.34/15 2.2s}
Kf7 {-24.00/12 1.3s} 41. Q@g8+ {+44.68/11 1.0s} Kxe7 {-42.30/1 0.002s}
42. R@e8# {+M1/7 0.63s, White mates} 1-0

[Event "With-Q-800sim"]
[Site "?"]
[Date "2019.05.03"]
[Round "49"]
[White "CrazyAra-Dev-0.4.1-No-Q-800sim"]
[Black "CrazyAra-Dev-0.4.1-With-Q-800sim"]
[Result "1-0"]
[PlyCount "83"]
[TimeControl "40/1200"]
[Variant "crazyhouse"]

1. c3 {book} b6 {book} 2. d4 {book} Bb7 {book} 3. f3 {-0.46/24 2.4s}
Nf6 {+0.70/24 2.4s} 4. e4 {-0.80/23 2.5s} Nxe4 {+1.59/20 2.7s}
5. fxe4 {-1.37/19 2.6s} Bxe4 {+1.46/18 2.6s} 6. N@g5 {-0.75/20 2.7s}
P@c2 {+1.30/20 2.7s} 7. Qh5 {-0.50/21 2.6s} Bg6 {+0.49/21 2.6s}
8. Qf3 {-0.88/28 2.7s} cxb1=Q {+0.69/27 2.6s} 9. Rxb1 {-0.58/17 2.6s}
e6 {+1.20/17 2.5s} 10. g4 {-0.71/24 2.6s} P@f6 {+1.48/17 2.6s}
11. Nxf7 {-0.71/20 2.8s} Bxf7 {+0.90/21 2.8s} 12. Qxa8 {-0.93/20 2.7s}
Bg6 {+2.04/19 2.6s} 13. P@d3 {-1.11/19 2.7s} Nc6 {+1.42/20 2.7s}
14. R@c8 {-0.53/18 2.7s} Be7 {+0.59/18 2.7s} 15. Rxd8+ {-0.70/19 2.8s}
Nxd8 {+0.91/17 2.7s} 16. Q@c8 {-0.26/16 2.7s} O-O {+0.13/19 2.7s}
17. Qxd7 {+0.18/21 2.8s} N@c2+ {-0.12/21 2.7s} 18. Kd2 {+0.28/20 2.7s}
N@e3 {-0.02/20 2.7s} 19. Be2 {+0.36/22 2.8s} R@f7 {+0.09/21 2.7s}
20. P@h5 {+0.46/23 2.8s} Bc5 {+0.63/20 2.7s} 21. Qdc8 {+1.34/22 2.7s}
Be7 {-0.94/21 2.8s} 22. hxg6 {+0.46/22 2.7s} hxg6 {-2.43/20 2.8s}
23. Nf3 {+4.55/18 2.8s} P@g2 {-2.66/22 2.9s} 24. Rg1 {+2.68/21 2.8s}
f5 {-1.80/16 2.8s} 25. g5 {+2.96/17 2.8s} Nxd4 {-2.15/17 2.8s}
26. cxd4 {+3.25/18 2.9s} P@f2 {-2.70/18 2.8s} 27. Rxg2 {+3.73/17 2.8s}
Nxg2 {-3.63/17 2.8s} 28. N@e5 {+4.25/18 2.8s} R@e1 {-3.72/16 2.8s}
29. B@f1 {+4.10/19 2.8s} Rxf1 {-3.84/18 2.8s} 30. Bxf1 {+4.27/19 2.9s}
B@f4+ {-3.25/16 2.8s} 31. Ke2 {+5.47/17 2.9s} Bxe5 {-3.79/18 3.0s}
32. Nxe5 {+3.91/19 3.0s} N@d6 {-2.44/17 2.9s} 33. Qxg2 {+8.78/19 2.6s}
Nxc8 {-8.79/18 2.5s} 34. Qh3 {+17.36/17 2.3s} Q@e1+ {-18.99/16 1.7s}
35. Kf3 {+19.79/1 0.002s} Qd1+ {-15.64/14 1.4s} 36. Kxf2 {+18.31/19 2.0s}
Qh5 {-18.39/15 1.7s} 37. Qxh5 {+20.27/17 2.0s} gxh5 {-19.70/15 1.6s}
38. P@h7+ {+27.04/17 1.3s} Kh8 {-24.79/17 1.0s} 39. N@g6+ {+26.13/16 1.3s}
Kxh7 {-11.83/1 0.015s} 40. Nxf8+ {+31.91/17 0.75s} Rxf8 {-30.53/13 0.97s}
41. B@g6+ {+36.09/15 0.78s} Kg8 {-45.17/4 0.49s}
42. Q@h7# {+M1/9 0.53s, White mates} 1-0

[Event "With-Q-800sim"]
[Site "?"]
[Date "2019.05.03"]
[Round "50"]
[White "CrazyAra-Dev-0.4.1-With-Q-800sim"]
[Black "CrazyAra-Dev-0.4.1-No-Q-800sim"]
[Result "0-1"]
[PlyCount "62"]
[TimeControl "40/1200"]
[Variant "crazyhouse"]

1. c3 {book} b6 {book} 2. d4 {book} Bb7 {book} 3. f3 {-0.45/25 2.3s}
Nf6 {+0.70/24 2.4s} 4. e4 {-0.73/21 2.5s} Nxe4 {+1.52/20 2.6s}
5. fxe4 {-1.49/19 2.5s} Bxe4 {+1.49/18 2.6s} 6. N@g5 {-0.78/21 2.7s}
P@c2 {+1.38/19 2.7s} 7. Qh5 {-0.55/21 2.6s} Bg6 {+0.46/21 2.6s}
8. Qf3 {-0.90/28 2.7s} cxb1=Q {+1.06/27 2.7s} 9. Rxb1 {-0.51/18 2.6s}
e6 {+1.28/16 2.5s} 10. P@b7 {+2.52/24 2.5s} N@c2+ {+1.42/20 2.6s}
11. Kf2 {-1.13/19 2.7s} P@e3+ {+2.25/21 2.8s} 12. Bxe3 {-2.20/20 2.7s}
Nxe3 {+2.21/19 2.7s} 13. bxa8=Q {-2.34/19 2.7s} B@d5 {+2.66/20 2.8s}
14. Qaxd5 {-1.82/19 2.7s} Nxd5 {+1.36/17 2.6s} 15. h4 {-1.43/20 2.7s}
P@f6 {+1.76/20 2.7s} 16. Re1 {-1.04/19 2.8s} fxg5 {+1.20/18 2.8s}
17. hxg5 {-0.83/17 2.8s} Nc6 {+1.26/18 2.8s} 18. B@h4 {-0.66/18 2.8s}
N@f5 {+1.27/19 2.9s} 19. P@e4 {-0.88/17 2.8s} Nxh4 {+0.88/17 2.8s}
20. Rxh4 {-0.67/20 2.9s} Qxg5 {+0.49/19 2.9s} 21. exd5 {-0.45/18 2.8s}
Qxh4+ {+0.39/17 2.8s} 22. g3 {+0.19/18 2.8s} Qh2+ {-0.21/18 2.8s}
23. Bg2 {-0.07/15 2.8s} P@d2 {+2.29/16 2.7s} 24. Rxe6+ {-0.03/19 2.8s}
fxe6 {+1.13/18 2.8s} 25. dxc6 {-0.38/16 2.7s} d1=N+ {+3.34/16 2.7s}
26. Kf1 {-0.30/23 2.7s} R@e1+ {+7.05/19 2.3s} 27. Kxe1 {-4.22/1 0.004s}
Qxg1+ {+9.80/17 1.6s} 28. R@f1 {-8.96/16 1.9s} B@f2+ {+12.40/15 1.8s}
29. Ke2 {-11.43/14 1.6s} Qxf1+ {+27.25/12 0.96s} 30. Bxf1 {-25.42/8 0.70s}
R@e1+ {+24.54/7 0.75s} 31. Kd2 {-6.37/1 0.014s} R@c2# {+M1/5 0.44s, Black mates}
0-1

[Event "With-Q-800sim"]
[Site "?"]
[Date "2019.05.03"]
[Round "50"]
[White "CrazyAra-Dev-0.4.1-No-Q-800sim"]
[Black "CrazyAra-Dev-0.4.1-With-Q-800sim"]
[Result "0-1"]
[PlyCount "106"]
[TimeControl "40/1200"]
[Variant "crazyhouse"]

1. e4 {+0.58/16 2.2s} e5 {-0.61/15 2.3s} 2. Nf3 {+0.63/18 2.5s}
Nc6 {-0.58/20 2.5s} 3. Bc4 {+0.60/21 2.4s} Be7 {-0.37/19 2.5s}
4. d4 {+0.86/21 2.7s} exd4 {-0.79/22 2.7s} 5. Nxd4 {+0.74/21 2.6s}
Nxd4 {-0.60/20 2.6s} 6. Qxd4 {+0.48/23 2.8s} Bf6 {-0.21/22 2.8s}
7. e5 {+0.42/19 2.7s} N@c6 {-0.57/19 2.7s} 8. Qe3 {+0.57/20 2.8s}
Nxe5 {-0.27/19 2.7s} 9. P@d4 {+0.27/18 2.7s} d6 {-0.19/17 2.7s}
10. dxe5 {+0.28/18 2.7s} dxe5 {-0.25/19 2.7s} 11. N@f3 {+0.84/14 2.6s}
Bg4 {+0.29/16 2.6s} 12. Nc3 {+0.31/17 2.6s} P@d4 {+0.05/18 2.8s}
13. Qe4 {+0.43/20 2.8s} Bxf3 {-0.26/19 2.7s} 14. Qxf3 {+0.40/19 2.7s}
dxc3 {-0.49/22 2.8s} 15. bxc3 {+0.73/23 2.9s} P@b2 {+0.05/17 2.8s}
16. Bxf7+ {+0.43/22 2.8s} Kxf7 {-0.56/22 2.8s} 17. N@g5+ {+0.96/21 2.9s}
Ke7 {-0.64/20 2.8s} 18. B@a3+ {+0.73/19 2.8s} B@d6 {-1.05/20 2.8s}
19. Baxb2 {+1.29/22 2.8s} Nh6 {-0.40/17 2.7s} 20. Qxb7 {+1.57/17 2.7s}
N@c5 {-1.50/18 2.7s} 21. Qd5 {+2.19/21 2.8s} N@b6 {-1.46/20 2.7s}
22. Qf3 {+2.43/19 2.7s} Nc4 {-0.19/19 2.7s} 23. P@d4 {+0.08/16 2.8s}
P@d2+ {+1.23/20 3.0s} 24. Bxd2 {-1.22/19 3.0s} Nxd2 {+1.65/18 2.9s}
25. Qe2 {-0.94/17 2.9s} Bxg5 {+1.23/20 2.9s} 26. dxc5 {-1.33/18 2.9s}
Bxc5 {+0.78/17 2.9s} 27. Qxe5+ {-0.91/16 2.9s} Kf7 {+3.51/20 2.9s}
28. P@e6+ {-3.48/19 3.0s} Kf8 {+2.39/20 3.0s} 29. e7+ {-3.15/17 2.9s}
Qxe7 {+3.67/21 3.0s} 30. Qxe7+ {-3.76/20 3.1s} Bcxe7 {+4.61/20 3.1s}
31. N@e6+ {-4.60/18 3.0s} Kg8 {+5.03/18 3.0s} 32. Nxg5 {-4.60/17 3.1s}
Q@e5+ {+5.32/19 3.1s} 33. B@e3 {-5.61/17 3.0s} Bxg5 {+5.60/15 3.0s}
34. Q@e2 {-4.49/18 3.1s} Bxe3 {+4.76/18 3.1s} 35. fxe3 {-4.50/16 3.0s}
Ne4 {+5.42/15 3.0s} 36. O-O-O {-5.14/16 3.1s} P@a3 {+6.66/16 3.1s}
37. Bxa3 {-6.60/15 3.0s} Nxc3 {+7.89/15 3.0s} 38. B@c4+ {-5.23/16 3.0s}
B@f7 {+7.79/17 3.0s} 39. Qf3 {-6.85/16 3.0s} N@e2+ {+8.42/23 2.8s}
40. Bxe2 {-8.16/27 2.5s} Nxa2+ {+8.30/27 2.6s} 41. Kb1 {-7.36/25 2.3s}
Nc3+ {+8.03/24 2.8s} 42. Kc1 {-7.11/27 2.9s} Nxe2+ {+7.75/26 3.0s}
43. Kd2 {-5.67/20 3.0s} B@c3+ {+7.16/19 3.2s} 44. Kxe2 {-8.24/22 3.0s}
B@g4 {+7.70/21 3.2s} 45. N@e7+ {-6.68/21 3.1s} Qxe7 {+7.39/21 3.2s}
46. Bxe7 {-7.87/21 3.1s} Bxf3+ {+8.44/20 3.1s} 47. gxf3 {-7.42/18 2.9s}
Q@g2+ {+7.17/17 3.1s} 48. P@f2 {-8.15/15 2.9s} Qxf3+ {+10.44/17 2.8s}
49. Kxf3 {-9.51/18 2.8s} N@e5+ {+11.64/18 2.7s} 50. Kg3 {-10.19/20 2.6s}
Nf5+ {+13.10/19 2.6s} 51. Kf4 {-12.31/18 2.4s} N@g6+ {+15.82/17 2.5s}
52. Kxf5 {-17.37/17 2.1s} P@e6+ {+22.40/15 1.7s} 53. Ke4 {-27.73/14 1.6s}
P@f5# {+M1/14 0.83s, Black mates} 0-1
