# Supplementary material for: Learning to Play the Chess Variant Crazyhouse Above World Champion Level With Deep Neural Networks and Human Data
Source: Front Artif Intell. 2020 Apr 28;3:24. doi: 10.3389/frai.2020.00024 (PMC7861260; doi:10.3389/frai.2020.00024)
Supplement: Supplementary file 2 [file Data_Sheet_2.ZIP › with_q_pv_values/2400sim_vs_800sim_100_matches.pgn]

Score of CrazyAra-Dev-0.4.1-With-Q-2400sim vs CrazyAra-Dev-0.4.1-No-Q-800sim: 91 - 8 - 0 [0.919]
Elo difference: 422.38 +/- 148.92

100 of 100 games finished.


[Event "With-Q-2400sim"]
[Site "?"]
[Date "2019.04.30"]
[Round "1"]
[White "CrazyAra-Dev-0.4.1-No-Q-800sim"]
[Black "CrazyAra-Dev-0.4.1-With-Q-2400sim"]
[Result "0-1"]
[PlyCount "92"]
[TimeControl "40/1200"]
[Variant "crazyhouse"]

1. e4 {book} Nf6 {-0.59/19 8.2s} 2. Nc3 {+0.69/17 2.8s} e5 {-0.65/22 8.5s}
3. Nf3 {+0.58/20 2.6s} Nc6 {-0.66/25 8.4s} 4. Bc4 {+0.63/19 2.7s}
Be7 {-0.75/24 8.7s} 5. d4 {+0.95/20 2.7s} exd4 {-0.92/22 8.9s}
6. Nxd4 {+0.99/18 2.7s} d5 {-0.52/25 9.3s} 7. Bxd5 {+0.35/19 2.8s}
Nxd5 {+0.06/23 9.2s} 8. exd5 {+0.57/19 2.8s} Nxd4 {+0.28/25 9.4s}
9. Qxd4 {-0.04/21 2.9s} B@f6 {+0.41/23 8.9s} 10. P@e5 {-0.25/19 2.7s}
P@h3 {+0.82/31 9.3s} 11. Rg1 {-0.41/18 2.8s} hxg2 {+0.56/30 8.9s}
12. N@f3 {-0.06/20 2.7s} N@h4 {+0.63/31 9.6s} 13. Nxh4 {-0.65/22 2.8s}
Bxh4 {+0.74/26 9.1s} 14. P@e2 {-0.83/19 2.7s} Bxf2+ {+1.02/23 9.1s}
15. Qxf2 {-1.62/20 2.8s} N@h3 {+0.59/23 9.1s} 16. Qxg2 {-2.37/19 2.7s}
Bh4+ {-0.10/22 9.1s} 17. P@f2 {-0.05/19 2.8s} Nxg1 {-1.61/25 9.2s}
18. Qxg1 {+1.41/18 2.7s} R@g6 {-1.48/21 8.9s} 19. B@g3 {+1.54/19 2.8s}
Bxg3 {-1.41/21 9.3s} 20. fxg3 {+1.81/16 2.8s} B@b6 {-1.31/21 9.0s}
21. B@e3 {+1.75/17 2.8s} P@f4 {-1.04/21 9.5s} 22. Bxb6 {+0.82/19 3.0s}
axb6 {-1.01/19 9.3s} 23. Bxf4 {+0.82/17 2.9s} B@b4 {-1.65/21 9.3s}
24. d6 {+1.60/18 2.9s} Bxc3+ {-2.27/20 9.3s} 25. bxc3 {+2.09/16 2.8s}
P@b2 {-1.93/27 9.4s} 26. Rd1 {+1.10/17 2.8s} N@h3 {-1.72/25 9.3s}
27. dxc7 {+2.40/20 2.8s} Qxd1+ {-2.18/27 9.8s} 28. Kxd1 {+2.60/1 0.003s}
b1=Q+ {-2.17/22 9.2s} 29. B@c1 {+2.25/19 2.9s} R@d5+ {-2.10/23 9.5s}
30. N@d4 {+1.99/16 2.8s} O-O {-3.64/25 9.4s} 31. N@e7+ {+3.40/23 2.9s}
Kh8 {-4.14/1 0.004s} 32. Nxg6+ {+3.25/21 2.9s} fxg6 {-6.81/24 8.8s}
33. P@h6 {+7.06/20 2.9s} Rxd4+ {-6.89/21 9.0s} 34. Qxd4 {+6.06/18 2.9s}
N@f2+ {-6.35/20 8.6s} 35. Ke1 {+7.60/19 2.9s} Nd3+ {-4.92/19 8.6s}
36. Qxd3 {+4.09/17 2.5s} Qxc1+ {-0.12/32 8.0s} 37. B@d1 {+0.61/25 2.6s}
B@f2+ {-0.39/30 7.8s} 38. Kf1 {+0.35/1 0.002s} Qxd1+ {-0.12/29 5.7s}
39. Qxd1 {+0.07/24 2.4s} B@g2+ {-0.01/27 7.0s} 40. Kxg2 {+6.17/1 0.016s}
Nxf4+ {0.00/24 5.1s} 41. Kxf2 {+0.59/17 2.6s} N@g4+ {0.00/23 5.8s}
42. Kf1 {+0.36/19 1.7s} Ne3+ {-0.08/21 4.0s} 43. Ke1 {+0.06/17 1.7s}
Neg2+ {+0.10/19 4.4s} 44. Kf1 {+0.19/18 1.1s} Ne3+ {-0.04/17 3.0s}
45. Ke1 {+0.16/12 1.3s} Neg2+ {+0.14/14 3.0s} 46. Kd2 {+0.13/11 0.55s}
B@e3# {+M1/3 1.6s, Black mates} 0-1

[Event "With-Q-2400sim"]
[Site "?"]
[Date "2019.04.30"]
[Round "2"]
[White "CrazyAra-Dev-0.4.1-With-Q-2400sim"]
[Black "CrazyAra-Dev-0.4.1-No-Q-800sim"]
[Result "1-0"]
[PlyCount "69"]
[TimeControl "40/1200"]
[Variant "crazyhouse"]

1. e4 {book} e5 {-0.66/15 2.3s} 2. Nf3 {+0.56/28 8.0s} Nc6 {-0.59/21 2.5s}
3. Bc4 {+0.66/29 8.5s} Be7 {-0.37/19 2.4s} 4. d4 {+0.74/26 8.6s}
exd4 {-0.81/22 2.7s} 5. Nxd4 {+0.59/26 9.3s} Nxd4 {-0.63/20 2.6s}
6. Qxd4 {+0.43/26 9.0s} Bf6 {-0.24/22 2.8s} 7. e5 {+0.37/25 9.2s}
N@c6 {-0.53/19 2.6s} 8. Qe3 {+0.55/22 8.8s} Nxe5 {-0.39/20 2.7s}
9. P@d4 {+1.08/26 8.9s} d6 {-0.16/17 2.7s} 10. dxe5 {+0.83/21 8.9s}
dxe5 {-0.27/19 2.7s} 11. Qb3 {+1.73/22 8.9s} P@e6 {-1.82/17 2.7s}
12. Nc3 {+2.19/22 8.7s} P@d5 {-2.20/19 2.7s} 13. Bb5+ {+2.03/22 8.8s}
P@c6 {-2.01/19 2.7s} 14. Be2 {+1.73/21 8.5s} h5 {-0.77/18 2.6s}
15. N@a5 {+3.17/25 8.9s} Rb8 {-2.90/18 2.7s} 16. Nxc6 {+4.50/27 9.5s}
bxc6 {-4.35/26 2.9s} 17. Qxb8 {+4.60/25 9.2s} N@d4 {-3.72/24 2.8s}
18. Bd1 {+3.82/27 9.4s} Ne7 {-4.32/25 2.9s} 19. P@g5 {+6.38/25 9.3s}
Nef5 {-6.28/17 2.8s} 20. gxf6 {+6.55/24 9.1s} gxf6 {-5.94/22 2.9s}
21. B@c5 {+6.98/21 8.9s} P@d6 {-6.90/18 2.8s} 22. Bxa7 {+7.70/22 9.2s}
O-O {-6.92/20 2.8s} 23. P@e3 {+9.86/22 9.1s} Nb5 {-9.67/16 2.8s}
24. Nxb5 {+9.60/23 9.2s} cxb5 {-9.29/17 2.9s} 25. Bxh5 {+9.92/21 8.9s}
N@c6 {-9.51/18 2.8s} 26. Qxb5 {+9.71/25 9.3s} Nxa7 {-9.49/22 2.9s}
27. Qe2 {+9.80/26 9.4s} B@g6 {-9.37/22 2.9s} 28. Bxg6 {+10.32/23 9.5s}
fxg6 {-9.43/17 2.9s} 29. P@h5 {+11.75/20 9.3s} gxh5 {-12.87/17 2.9s}
30. Qxh5 {+14.83/23 7.8s} P@h7 {-11.46/18 2.4s} 31. P@g6 {+17.91/21 7.7s}
hxg6 {-16.95/20 2.3s} 32. Qxg6+ {+21.02/26 5.7s} P@g7 {-20.32/18 1.7s}
33. P@h7+ {+23.05/23 5.0s} Kh8 {-21.55/1 0.002s} 34. R@g8+ {+29.26/20 3.8s}
Rxg8 {-25.15/1 0.002s} 35. N@f7# {+M1/13 2.5s, White mates} 1-0

[Event "With-Q-2400sim"]
[Site "?"]
[Date "2019.04.30"]
[Round "2"]
[White "CrazyAra-Dev-0.4.1-No-Q-800sim"]
[Black "CrazyAra-Dev-0.4.1-With-Q-2400sim"]
[Result "1-0"]
[PlyCount "85"]
[TimeControl "40/1200"]
[Variant "crazyhouse"]

1. e4 {book} e6 {book} 2. Nc3 {+0.93/18 2.4s} Nc6 {-0.72/27 8.0s}
3. d4 {+0.70/21 2.5s} d5 {-0.47/30 8.5s} 4. Nf3 {+0.89/17 2.5s}
dxe4 {-0.76/28 8.4s} 5. Nxe4 {+0.76/20 2.7s} Nf6 {-0.80/25 8.6s}
6. Neg5 {+0.73/19 2.6s} Qd5 {-0.56/25 8.6s} 7. Be2 {+0.90/21 2.6s}
P@g4 {-0.81/24 9.0s} 8. O-O {+1.10/21 2.7s} gxf3 {-0.91/21 8.8s}
9. Bxf3 {+0.97/20 2.8s} Qxf3 {-0.52/22 8.9s} 10. Nxf3 {+0.63/17 2.7s}
B@h5 {-0.66/18 8.6s} 11. P@e2 {+1.00/16 2.7s} Be7 {-0.58/17 8.5s}
12. c3 {+1.30/15 2.7s} h6 {-0.38/18 8.5s} 13. Bf4 {+0.81/17 2.7s}
Nd5 {+0.60/32 9.3s} 14. Bg3 {-0.52/22 2.7s} N@f4 {+0.76/30 9.1s}
15. P@e4 {-0.63/21 2.8s} Bxf3 {+1.11/29 9.9s} 16. exf3 {-1.12/27 3.0s}
N@e2+ {+1.22/27 9.6s} 17. Kh1 {-1.27/25 2.9s} Nxg2 {+1.03/31 9.8s}
18. exd5 {-1.08/24 2.9s} Ngf4 {+1.01/29 9.5s} 19. Bxf4 {-1.22/20 2.9s}
Nxf4 {+0.86/26 9.5s} 20. Rg1 {-0.27/26 3.0s} exd5 {+0.90/25 9.4s}
21. Rxg7 {-0.79/19 2.8s} B@f6 {+1.12/31 9.9s} 22. Rg3 {-1.40/22 3.0s}
P@g2+ {+1.25/28 9.5s} 23. Kg1 {-1.55/21 3.0s} P@h4 {+0.99/27 9.6s}
24. P@g7 {-0.41/20 3.0s} hxg3 {+0.87/27 9.7s} 25. gxh8=Q+ {-1.06/22 3.0s}
Bxh8 {+0.86/32 9.8s} 26. Q@g8+ {-0.52/24 3.0s} Bf8 {+1.01/28 9.4s}
27. Qxf8+ {-0.51/22 2.8s} Kxf8 {-0.35/32 8.9s} 28. N@h7+ {-0.28/24 2.9s}
Ke7 {+1.02/26 9.1s} 29. N@g8+ {-0.25/19 2.8s} Kd7 {-1.73/34 8.0s}
30. B@g4+ {-0.83/23 2.9s} P@e6 {-1.83/32 8.2s} 31. Nhf6+ {-0.46/25 2.8s}
Bxf6 {-4.69/30 6.7s} 32. Nxf6+ {+2.68/25 2.2s} Ke7 {-4.35/28 7.0s}
33. R@e8+ {+1.18/24 2.6s} Kxf6 {-7.82/21 5.0s} 34. B@e5+ {+4.98/25 2.0s}
Kg6 {-5.26/24 6.3s} 35. B@h5+ {+7.91/23 2.1s} Nxh5 {-8.94/22 4.8s}
36. Bxh5+ {+8.77/21 1.8s} Kxh5 {-9.21/21 6.1s} 37. f4+ {+8.16/19 2.2s}
N@e2+ {-10.60/20 5.2s} 38. Qxe2+ {+13.26/17 1.7s} N@f3+ {-14.64/18 4.8s}
39. Qxf3+ {+19.44/18 1.4s} B@g4 {-21.97/18 3.8s} 40. N@f6+ {+28.93/15 1.2s}
Kg6 {-31.83/10 2.7s} 41. Qxg4+ {+32.43/9 0.86s} R@g5 {-34.95/11 2.4s}
42. B@h5+ {+33.81/7 0.78s} Kg7 {-16.65/1 0.013s}
43. Rg8# {+M1/5 0.47s, White mates} 1-0

[Event "With-Q-2400sim"]
[Site "?"]
[Date "2019.04.30"]
[Round "3"]
[White "CrazyAra-Dev-0.4.1-With-Q-2400sim"]
[Black "CrazyAra-Dev-0.4.1-No-Q-800sim"]
[Result "1-0"]
[PlyCount "55"]
[TimeControl "40/1200"]
[Variant "crazyhouse"]

1. e4 {book} e6 {book} 2. Nc3 {+0.92/22 7.8s} d5 {-0.90/22 2.4s}
3. exd5 {+0.89/24 8.3s} exd5 {-0.99/21 2.5s} 4. Nf3 {+1.07/22 8.2s}
Nf6 {-1.02/13 2.5s} 5. Bb5+ {+1.24/26 8.5s} c6 {-1.14/21 2.6s}
6. Qe2+ {+1.16/25 8.5s} Be7 {-1.12/23 2.7s} 7. P@e5 {+0.98/28 8.9s}
O-O {-0.59/25 2.8s} 8. exf6 {+0.71/29 9.2s} Bxf6 {-0.57/20 2.8s}
9. N@h5 {+0.61/25 9.0s} Re8 {-1.10/24 2.8s} 10. Nxd5 {+2.10/26 9.2s}
Rxe2+ {-2.47/21 2.8s} 11. Bxe2 {+1.73/24 9.2s} cxd5 {-2.13/22 2.9s}
12. Nxf6+ {+2.09/22 9.0s} gxf6 {-1.73/20 2.8s} 13. B@h6 {+1.12/22 8.9s}
P@g7 {-1.48/19 2.8s} 14. Bxg7 {+0.62/20 9.0s} Kxg7 {-1.44/17 2.7s}
15. d4 {+0.22/21 8.8s} N@e4 {+0.09/18 2.7s} 16. P@e5 {+0.01/21 8.8s}
B@a5+ {+0.22/15 2.7s} 17. P@c3 {-0.30/26 9.1s} Nxf2 {+0.84/25 2.8s}
18. exf6+ {-0.56/24 9.0s} Qxf6 {+0.56/16 2.8s} 19. P@e5 {-0.55/28 8.9s}
Qg6 {+0.17/17 2.7s} 20. Rf1 {-0.29/24 8.7s} Ne4 {-0.77/17 2.7s}
21. Nh4 {-2.77/23 8.6s} Nxc3 {+0.55/25 2.9s} 22. Nxg6 {-1.91/32 8.9s}
Ne4+ {+0.66/23 2.7s} 23. Q@c3 {+2.93/31 7.3s} Nxc3 {+3.44/20 2.7s}
24. Rxf7+ {+8.31/17 5.5s} Kxf7 {-5.54/14 1.2s} 25. R@f8+ {+14.74/13 2.7s}
Kxg6 {-8.69/12 1.0s} 26. Rf6+ {+21.68/11 2.7s} Kg7 {-16.80/1 0.001s}
27. Bh6+ {+32.74/12 2.1s} Kg8 {-29.71/8 0.55s}
28. Rf8# {+M1/7 1.9s, White mates} 1-0

[Event "With-Q-2400sim"]
[Site "?"]
[Date "2019.04.30"]
[Round "3"]
[White "CrazyAra-Dev-0.4.1-No-Q-800sim"]
[Black "CrazyAra-Dev-0.4.1-With-Q-2400sim"]
[Result "0-1"]
[PlyCount "68"]
[TimeControl "40/1200"]
[Variant "crazyhouse"]

1. e4 {book} e5 {book} 2. Nf3 {book} Nc6 {-0.62/28 8.1s} 3. Bc4 {+0.57/20 2.4s}
Be7 {-0.48/26 8.6s} 4. d4 {+0.89/20 2.7s} exd4 {-0.63/27 8.9s}
5. Nxd4 {+0.75/21 2.6s} Nxd4 {-0.48/26 9.3s} 6. Qxd4 {+0.50/23 2.8s}
Bf6 {-0.29/23 9.0s} 7. e5 {+0.48/18 2.6s} N@c6 {-0.85/25 9.1s}
8. Qe3 {+0.57/20 2.8s} Nxe5 {-0.38/21 8.8s} 9. P@d4 {+0.29/18 2.7s}
d6 {-0.99/26 8.9s} 10. dxe5 {+0.31/20 2.7s} dxe5 {-0.80/19 8.6s}
11. N@d5 {+0.13/14 2.7s} P@e6 {+0.08/25 9.0s} 12. Nxf6+ {-0.37/17 2.7s}
Nxf6 {+0.15/21 8.7s} 13. Qxe5 {-0.87/15 2.7s} P@h3 {+0.89/23 9.0s}
14. B@f1 {-0.03/19 2.8s} N@d4 {+1.28/24 9.0s} 15. N@e3 {-1.32/21 2.8s}
hxg2 {+2.28/26 9.4s} 16. Bxg2 {-1.38/23 2.9s} P@h3 {+2.30/24 9.1s}
17. Rg1 {-1.46/25 3.0s} hxg2 {+2.21/26 9.5s} 18. P@e2 {-1.11/18 2.7s}
P@f3 {+2.78/23 9.0s} 19. P@g5 {-2.63/19 2.7s} B@e7 {+3.77/22 8.9s}
20. Nd2 {-2.48/21 2.8s} Nxe2 {+3.91/25 9.4s} 21. Bxe2 {-3.63/22 3.0s}
fxe2 {+3.79/26 9.5s} 22. gxf6 {-3.49/20 2.8s} Bxf6 {+3.87/28 9.6s}
23. Qg3 {-3.58/20 2.9s} B@e5 {+4.40/22 9.4s} 24. Qxg2 {-4.34/19 2.9s}
P@c3 {+4.66/29 9.6s} 25. bxc3 {-4.37/21 3.0s} Bxc3 {+4.59/26 9.6s}
26. P@d6 {-2.76/16 2.8s} P@b2 {+6.06/20 9.4s} 27. Bxb2 {-4.68/16 2.9s}
Bxd2+ {+6.12/25 9.6s} 28. Kxd2 {-6.74/18 3.0s} Qxd6+ {+6.18/23 9.2s}
29. B@d3 {-6.38/16 2.8s} P@c3+ {+10.21/23 8.8s} 30. Bxc3 {-9.27/17 2.7s}
Bxc3+ {+11.12/21 7.6s} 31. Kxc3 {-8.92/16 2.5s} B@a5+ {+18.47/18 3.7s}
32. Kb2 {-15.05/14 1.2s} Qd4+ {+29.73/16 3.4s} 33. Kb1 {-29.70/7 1.0s}
N@a3+ {+50.75/8 2.1s} 34. Kc1 {-37.86/1 0.001s} P@d2# {+M1/5 1.7s, Black mates}
0-1

[Event "With-Q-2400sim"]
[Site "?"]
[Date "2019.04.30"]
[Round "4"]
[White "CrazyAra-Dev-0.4.1-With-Q-2400sim"]
[Black "CrazyAra-Dev-0.4.1-No-Q-800sim"]
[Result "1-0"]
[PlyCount "75"]
[TimeControl "40/1200"]
[Variant "crazyhouse"]

1. e4 {book} e5 {book} 2. Nf3 {book} Nc6 {-0.57/21 2.4s} 3. Bc4 {+0.59/26 8.1s}
Be7 {-0.45/21 2.5s} 4. d4 {+0.68/27 8.8s} exd4 {-0.74/22 2.6s}
5. Nxd4 {+0.64/26 8.8s} Nxd4 {-0.60/22 2.7s} 6. Qxd4 {+0.58/26 9.2s}
Bf6 {-0.28/20 2.6s} 7. e5 {+0.36/24 8.8s} N@c6 {-0.33/21 2.8s}
8. Qe3 {+0.68/23 9.1s} Nxe5 {-0.29/19 2.7s} 9. P@d4 {+0.32/21 8.8s}
d6 {-0.33/18 2.8s} 10. dxe5 {+1.00/24 8.8s} dxe5 {-0.15/15 2.7s}
11. Qb3 {+1.86/18 8.6s} P@e6 {-1.74/16 2.6s} 12. Nc3 {+2.18/22 8.7s}
P@d5 {-2.30/17 2.7s} 13. Bb5+ {+2.25/20 8.6s} c6 {-2.51/19 2.6s}
14. Bxc6+ {+3.44/22 9.4s} bxc6 {-4.73/20 2.9s} 15. P@b7 {+3.53/20 9.2s}
Bxb7 {-5.90/18 2.8s} 16. Qxb7 {+4.09/22 9.3s} Ne7 {-5.18/18 2.9s}
17. N@c7+ {+4.56/22 9.3s} Qxc7 {-4.52/20 2.9s} 18. Qxc7 {+3.26/26 9.6s}
O-O {-4.00/20 2.9s} 19. B@g5 {+3.75/22 9.2s} B@h4 {-2.90/16 2.8s}
20. Bxf6 {+2.72/23 9.5s} Bxf6 {-2.73/19 2.9s} 21. B@g5 {+3.16/20 9.1s}
B@h4 {-2.07/19 2.5s} 22. Bxh4 {+3.15/22 9.3s} Bxh4 {-2.94/18 2.9s}
23. N@h6+ {+3.68/19 9.3s} gxh6 {-3.56/17 2.8s} 24. Bxh6 {+3.49/22 9.3s}
P@g7 {-3.25/17 2.8s} 25. Bxg7 {+4.25/20 9.3s} Bxf2+ {-3.18/18 2.8s}
26. Kd1 {+4.34/22 9.1s} N@e3+ {-3.94/18 2.9s} 27. Kc1 {+4.19/26 9.4s}
P@d2+ {-4.69/18 2.8s} 28. Kb1 {+4.05/27 9.4s} Ng6 {-4.28/19 2.9s}
29. Bxf8 {+4.03/24 9.3s} Rxf8 {-4.95/18 2.9s} 30. P@h6 {+4.83/26 9.6s}
B@f6 {-4.39/18 2.9s} 31. P@g7 {+4.76/22 9.2s} Re8 {-4.62/17 2.8s}
32. Qxc6 {+10.12/24 8.6s} Bxg7 {-8.20/23 2.8s} 33. Qxe8+ {+12.20/25 8.6s}
B@f8 {-9.60/18 2.7s} 34. hxg7 {+13.84/24 7.4s} Kxg7 {-11.28/19 2.6s}
35. B@g5 {+19.13/17 7.1s} N@g8 {-15.36/14 2.2s} 36. P@h6+ {+22.74/21 5.3s}
Nxh6 {-22.67/18 1.5s} 37. B@f6+ {+30.02/17 3.9s} Kg8 {-17.12/1 0.015s}
38. Q@g7# {+M1/15 2.7s, White mates} 1-0

[Event "With-Q-2400sim"]
[Site "?"]
[Date "2019.04.30"]
[Round "4"]
[White "CrazyAra-Dev-0.4.1-No-Q-800sim"]
[Black "CrazyAra-Dev-0.4.1-With-Q-2400sim"]
[Result "0-1"]
[PlyCount "52"]
[TimeControl "40/1200"]
[Variant "crazyhouse"]

1. e4 {book} e5 {book} 2. Nf3 {book} Nc6 {book} 3. Bb5 {book}
Nf6 {+0.33/24 7.8s} 4. Nc3 {0.00/20 2.4s} Be7 {+0.07/25 8.5s}
5. d4 {+0.32/20 2.7s} exd4 {-0.15/28 8.9s} 6. Nxd4 {+0.16/21 2.7s}
Nxd4 {-0.13/29 9.1s} 7. Qxd4 {+0.15/23 2.8s} P@h3 {+0.05/24 8.7s}
8. Rg1 {-0.23/20 2.6s} hxg2 {+0.23/27 8.8s} 9. Be2 {+0.18/20 2.6s}
N@e6 {+0.22/24 8.7s} 10. Qd3 {-0.10/19 2.6s} P@d4 {+0.96/29 9.1s}
11. Nd5 {-0.65/24 2.8s} Nxd5 {+1.17/27 9.1s} 12. exd5 {-0.72/21 2.7s}
N@f4 {+1.65/25 9.1s} 13. Qf3 {-1.14/23 2.8s} Bb4+ {+1.49/25 9.1s}
14. P@d2 {-1.90/22 2.7s} Nxe2 {+1.96/26 8.9s} 15. Qxe2 {-2.57/18 2.6s}
B@f1 {+2.49/23 8.8s} 16. Qe4 {-2.36/18 2.7s} Qe7 {+3.05/24 8.8s}
17. dxe6 {-1.88/25 2.7s} Qxe6 {+3.06/22 8.6s} 18. N@f6+ {-1.63/23 2.7s}
Kd8 {-0.87/26 7.2s} 19. N@e5 {-3.98/21 2.6s} gxf6 {+6.05/24 8.5s}
20. N@h6 {-3.00/19 2.6s} N@f3+ {+9.22/27 8.2s} 21. Qxf3 {-6.99/21 2.4s}
Qxe5+ {+8.30/24 8.3s} 22. N@e3 {-5.61/18 2.6s} N@g5 {+11.07/25 8.1s}
23. Nxf7+ {-8.77/23 2.5s} Nxf7 {+9.97/23 8.0s} 24. N@g4 {-9.16/20 2.5s}
N@g5 {+18.92/20 5.3s} 25. Nxe5 {-17.91/11 1.7s} Nxf3+ {+27.51/17 2.9s}
26. Nxf3 {-25.78/11 0.79s} Q@e2# {+M1/17 2.1s, Black mates} 0-1

[Event "With-Q-2400sim"]
[Site "?"]
[Date "2019.04.30"]
[Round "5"]
[White "CrazyAra-Dev-0.4.1-With-Q-2400sim"]
[Black "CrazyAra-Dev-0.4.1-No-Q-800sim"]
[Result "1-0"]
[PlyCount "47"]
[TimeControl "40/1200"]
[Variant "crazyhouse"]

1. e4 {book} e5 {book} 2. Nf3 {book} Nc6 {book} 3. Bb5 {book}
Bc5 {-0.27/16 2.4s} 4. O-O {+0.53/23 8.1s} Nf6 {-0.67/20 2.5s}
5. Nc3 {+0.70/27 8.5s} O-O {-0.85/21 2.5s} 6. d3 {+0.59/26 8.4s}
Nd4 {-0.32/23 2.5s} 7. Nxd4 {+1.04/23 8.6s} Bxd4 {-0.37/17 2.6s}
8. Bg5 {+1.22/23 8.3s} c6 {-0.85/18 2.6s} 9. N@f5 {+2.03/29 8.5s}
N@g6 {-1.09/18 2.5s} 10. Nxg7 {+3.27/34 8.6s} Kxg7 {-2.48/26 2.6s}
11. Bxf6+ {+3.03/33 8.9s} Kxf6 {-3.14/25 2.6s} 12. N@d5+ {+3.57/31 8.7s}
Kg5 {-3.11/27 2.6s} 13. P@e7 {+4.91/25 8.0s} Nxe7 {-3.76/23 2.6s}
14. Nxe7 {+5.46/32 8.6s} Qxe7 {-5.04/16 2.4s} 15. h4+ {+6.04/28 8.0s}
Kf6 {-4.82/20 2.4s} 16. Qg4 {+7.04/29 7.9s} Qc5 {-3.42/24 2.4s}
17. N@d5+ {+8.36/27 8.2s} cxd5 {-7.40/26 2.5s} 18. Nxd5+ {+10.16/26 6.8s}
Qxd5 {-9.87/1 0.014s} 19. exd5 {+10.64/23 7.3s} Ke7 {-8.79/17 2.2s}
20. d6+ {+12.09/22 5.6s} Kxd6 {-10.90/14 1.9s} 21. Qxd4+ {+12.70/17 5.5s}
exd4 {-11.21/13 1.9s} 22. P@e5+ {+16.29/16 3.7s} Kxe5 {-15.86/11 1.2s}
23. f4+ {+20.99/10 3.1s} Kd6 {-18.98/8 0.70s}
24. Q@e5# {+M1/8 1.6s, White mates} 1-0

[Event "With-Q-2400sim"]
[Site "?"]
[Date "2019.04.30"]
[Round "5"]
[White "CrazyAra-Dev-0.4.1-No-Q-800sim"]
[Black "CrazyAra-Dev-0.4.1-With-Q-2400sim"]
[Result "0-1"]
[PlyCount "140"]
[TimeControl "40/1200"]
[Variant "crazyhouse"]

1. e4 {book} e5 {book} 2. Nf3 {book} Nc6 {book} 3. Bc4 {book}
Be7 {-0.42/26 8.0s} 4. d4 {+0.91/20 2.5s} exd4 {-0.62/27 9.1s}
5. Nxd4 {+0.78/21 2.7s} Nxd4 {-0.47/25 8.7s} 6. Qxd4 {+0.55/20 2.7s}
Bf6 {-0.53/26 9.3s} 7. e5 {+0.35/22 2.8s} N@c6 {-0.40/23 8.9s}
8. Qe3 {+0.77/19 2.6s} Nxe5 {-0.69/23 9.1s} 9. P@f4 {+0.54/20 2.8s}
d6 {-0.78/21 8.8s} 10. fxe5 {+0.21/16 2.7s} dxe5 {-1.21/24 9.0s}
11. N@f3 {+0.47/18 2.6s} Bg4 {+0.07/20 8.6s} 12. Nc3 {+0.39/17 2.7s}
P@d4 {-0.18/30 9.1s} 13. Qe4 {+0.33/17 2.7s} Bxf3 {-0.50/28 9.0s}
14. Qxf3 {+0.45/20 2.8s} dxc3 {-0.72/27 9.4s} 15. bxc3 {+0.77/17 2.7s}
P@b2 {-0.48/24 9.1s} 16. Bxf7+ {+0.52/23 2.8s} Kxf7 {-0.46/25 9.3s}
17. N@g5+ {+0.84/21 2.8s} Ke7 {-0.67/23 9.0s} 18. B@a3+ {+0.98/21 2.8s}
c5 {-0.03/25 9.2s} 19. Baxb2 {+0.26/18 2.8s} B@c6 {-0.08/23 8.9s}
20. P@e4 {+0.22/15 2.7s} h6 {+0.38/26 9.5s} 21. P@f7 {-0.08/17 2.8s}
hxg5 {-0.08/25 9.4s} 22. fxg8=Q {0.00/21 2.9s} Qxg8 {+0.05/26 9.3s}
23. N@g6+ {+0.53/16 2.8s} Kd6 {+0.21/24 9.3s} 24. Qd3+ {+1.35/17 2.9s}
P@d4 {-1.59/22 9.3s} 25. cxd4 {+1.32/19 3.0s} exd4 {-1.19/27 9.5s}
26. e5+ {+0.93/21 2.9s} Bxe5 {-0.62/22 9.4s} 27. Nxe5 {+0.74/17 3.0s}
Re8 {0.00/20 9.5s} 28. Bxd4 {+0.50/18 3.0s} cxd4 {-0.13/24 9.6s}
29. Qxd4+ {-0.26/19 3.0s} N@d5 {-0.39/28 10.0s} 30. B@c5+ {-0.68/20 3.0s}
Kc7 {+1.69/25 9.7s} 31. P@d6+ {-1.61/20 3.0s} Kc8 {+1.52/27 9.6s}
32. P@f7 {-1.77/18 2.9s} Qxf7 {+2.37/30 9.7s} 33. P@e7 {-2.37/19 2.9s}
Qe6 {+2.13/27 9.6s} 34. P@f7 {-2.96/23 2.9s} B@a5+ {+1.67/25 9.6s}
35. Bd2 {-1.87/24 3.0s} Bxd2+ {+1.01/25 9.9s} 36. Kxd2 {-1.88/19 2.9s}
P@c3+ {+0.59/25 9.4s} 37. Qxc3 {+0.41/23 2.9s} P@e3+ {+0.03/28 9.5s}
38. fxe3 {-0.15/23 2.9s} N@e4+ {+1.34/33 9.0s} 39. Kc1 {-0.01/23 3.0s}
P@d2+ {-0.72/24 9.2s} 40. Kb2 {-0.33/18 2.9s} N@c4+ {-0.38/26 9.3s}
41. Nxc4 {+0.81/20 2.9s} Qxf7 {-0.39/25 9.9s} 42. d7+ {+0.64/23 3.2s}
Bxd7 {-0.58/22 9.8s} 43. N@d6+ {+0.42/20 3.0s} Nxd6 {-0.16/25 10s}
44. Nxd6+ {+0.35/20 3.2s} Kb8 {-0.32/22 10.0s} 45. Bxa7+ {+0.49/17 3.1s}
Kxa7 {+0.22/23 9.8s} 46. P@b6+ {+0.74/18 3.0s} Nxb6 {+0.58/23 10s}
47. N@b5+ {-0.11/19 3.1s} Bxb5 {+1.29/26 10.0s} 48. Nxb5+ {-0.96/22 3.2s}
Ka8 {+1.82/22 10.0s} 49. Nc7+ {-0.90/18 3.0s} Kb8 {+2.16/25 10s}
50. P@a7+ {-1.64/23 3.1s} Kxa7 {+1.75/25 10s} 51. Nb5+ {-1.49/21 3.1s}
Ka8 {+1.88/25 10.0s} 52. Qa5+ {-2.21/19 3.1s} B@a6 {+2.79/23 10s}
53. Nc7+ {-2.37/18 3.1s} Ka7 {+2.82/23 11s} 54. Nb5+ {-2.28/19 3.2s}
Kb8 {+2.41/19 10s} 55. B@e5+ {-1.47/14 3.1s} P@c7 {+3.24/22 10s}
56. P@a7+ {-3.58/20 3.1s} Kc8 {+4.43/22 10s} 57. B@g4+ {-4.79/20 3.1s}
P@f5 {+5.33/22 10s} 58. Kb1 {-2.81/16 3.1s} N@c4 {+7.48/28 10s}
59. Qxb6 {-7.08/16 3.1s} N@a3+ {+10.51/27 9.7s} 60. Nxa3 {-1.75/1 0.018s}
Nxa3+ {+12.73/25 8.7s} 61. Kb2 {-5.53/1 0.015s} N@c4+ {+13.21/23 9.0s}
62. Kc3 {-12.58/17 2.9s} Nxb6 {+14.38/21 8.4s} 63. a8=Q+ {-11.56/20 2.8s}
Nxa8 {+12.79/22 9.4s} 64. Kxd2 {-14.07/18 2.9s} Nc4+ {+15.03/22 8.3s}
65. Kc1 {-12.16/18 2.4s} Q@d2+ {+14.98/18 8.4s} 66. Kb1 {-14.98/1 0.003s}
Na3+ {+18.61/20 6.6s} 67. Kb2 {-18.11/1 0.003s} Qxc2+ {+21.09/20 6.3s}
68. Kxa3 {-18.62/1 0.003s} P@b4+ {+30.03/21 4.2s} 69. Kxb4 {-27.05/1 0.003s}
B@c5+ {+34.43/15 3.0s} 70. Ka5 {-30.76/1 0.002s} P@b6# {+M1/8 2.1s, Black mates}
0-1

[Event "With-Q-2400sim"]
[Site "?"]
[Date "2019.04.30"]
[Round "6"]
[White "CrazyAra-Dev-0.4.1-With-Q-2400sim"]
[Black "CrazyAra-Dev-0.4.1-No-Q-800sim"]
[Result "1-0"]
[PlyCount "63"]
[TimeControl "40/1200"]
[Variant "crazyhouse"]

1. e4 {book} e5 {book} 2. Nf3 {book} Nc6 {book} 3. Bc4 {book}
Be7 {-0.34/19 2.5s} 4. d4 {+0.75/25 8.5s} exd4 {-0.81/22 2.6s}
5. Nxd4 {+0.72/26 9.0s} Nxd4 {-0.61/20 2.5s} 6. Qxd4 {+0.48/24 9.0s}
Bf6 {-0.24/22 2.7s} 7. e5 {+0.80/26 9.4s} N@c6 {-0.57/19 2.6s}
8. Qe3 {+0.55/22 8.9s} Nxe5 {-0.35/21 2.7s} 9. P@d4 {+1.08/27 8.9s}
d6 {-0.19/17 2.7s} 10. dxe5 {+0.84/20 8.8s} dxe5 {-0.28/19 2.7s}
11. Qb3 {+1.73/23 8.9s} P@e6 {-1.84/20 2.6s} 12. Nc3 {+2.17/22 8.6s}
P@d5 {-2.24/19 2.6s} 13. Bb5+ {+2.04/22 8.9s} P@c6 {-2.02/19 2.7s}
14. Be2 {+1.79/21 8.5s} h5 {-0.80/18 2.5s} 15. N@a5 {+3.13/25 8.9s}
Rb8 {-2.99/20 2.8s} 16. Nxc6 {+4.54/27 9.4s} bxc6 {-4.37/26 2.8s}
17. Qxb8 {+4.54/25 9.1s} N@d4 {-3.98/20 2.9s} 18. Bd1 {+3.75/28 9.4s}
Ne7 {-3.93/25 2.8s} 19. P@g5 {+6.38/25 9.3s} Nef5 {-6.39/18 2.9s}
20. gxf6 {+6.58/23 9.2s} gxf6 {-5.90/20 2.8s} 21. B@c5 {+6.92/21 8.9s}
P@d6 {-7.09/19 2.7s} 22. Bxa7 {+7.75/22 9.1s} O-O {-6.80/19 2.7s}
23. R@g3+ {+10.54/20 9.1s} Nxg3 {-10.66/17 2.7s} 24. hxg3 {+9.74/28 8.9s}
R@h7 {-9.68/13 2.7s} 25. P@b7 {+10.94/28 9.0s} Bxb7 {-9.69/25 2.8s}
26. Qxd8 {+9.94/32 9.2s} Rxd8 {-9.84/25 2.8s} 27. N@h6+ {+11.03/27 9.0s}
Kh8 {-12.47/23 2.8s} 28. Bxd4 {+12.94/28 7.4s} exd4 {-13.47/27 2.5s}
29. Nxf7+ {+16.31/27 6.3s} Rxf7 {-15.27/25 1.9s} 30. N@g6+ {+26.60/20 3.5s}
Kg7 {-26.48/14 0.78s} 31. Q@h6+ {+31.48/15 2.5s} Kg8 {-19.16/1 0.015s}
32. Qh8# {+M1/13 2.1s, White mates} 1-0

[Event "With-Q-2400sim"]
[Site "?"]
[Date "2019.04.30"]
[Round "6"]
[White "CrazyAra-Dev-0.4.1-No-Q-800sim"]
[Black "CrazyAra-Dev-0.4.1-With-Q-2400sim"]
[Result "0-1"]
[PlyCount "88"]
[TimeControl "40/1200"]
[Variant "crazyhouse"]

1. e4 {book} e5 {book} 2. Nf3 {book} Nc6 {book} 3. Bc4 {book} Bc5 {book}
4. O-O {+0.95/24 2.5s} Nf6 {-0.98/29 8.4s} 5. Nc3 {+1.09/23 2.6s}
O-O {-1.21/32 8.7s} 6. d3 {+1.02/21 2.6s} d6 {-1.24/26 8.3s}
7. Bg5 {+1.23/24 2.7s} Nb4 {-0.87/29 8.6s} 8. a3 {+1.16/19 2.5s}
Nxc2 {-1.52/25 9.0s} 9. Qxc2 {+1.04/24 2.8s} P@h3 {-1.46/23 8.5s}
10. Bxf6 {+1.31/22 2.6s} Qxf6 {-1.69/27 8.8s} 11. Nd5 {+2.29/19 2.6s}
Qxf3 {-1.41/19 8.4s} 12. gxf3 {+2.08/17 2.5s} B@h4 {-1.79/29 8.6s}
13. N@h5 {+1.92/16 2.4s} Kh8 {+0.45/21 8.2s} 14. Nxg7 {-0.15/16 2.5s}
Rg8 {+0.31/34 8.8s} 15. P@g3 {-0.12/18 2.5s} Rxg7 {+0.69/25 8.3s}
16. Q@f8+ {-0.20/24 2.6s} N@g8 {+0.60/38 8.4s} 17. N@h6 {+0.15/22 2.5s}
Be6 {+0.54/34 7.9s} 18. Qxa8 {-0.67/23 2.4s} N@d4 {+0.33/36 9.5s}
19. Qd1 {-0.51/21 2.2s} Bxd5 {+0.47/30 7.8s} 20. Nxg8 {-0.80/27 2.2s}
N@e2+ {+0.06/32 8.5s} 21. Kh1 {-0.41/26 2.3s} Nxg3+ {+0.71/30 8.6s}
22. hxg3 {-0.39/27 2.8s} P@g2+ {+0.72/34 9.3s} 23. Kg1 {-0.05/23 2.5s}
gxf1=Q+ {+1.97/27 8.8s} 24. Kxf1 {-0.58/25 2.7s} Bxg3 {+3.99/27 8.9s}
25. Nh6+ {-3.17/24 2.7s} R@g8 {+4.43/27 8.7s} 26. Qxg8+ {-4.93/22 2.7s}
Rxg8 {+4.91/1 0.005s} 27. P@g7+ {-3.16/21 2.8s} Kxg7 {+3.36/27 8.9s}
28. R@g5+ {-2.60/17 2.7s} P@g6 {+6.66/24 7.9s} 29. N@f5+ {-4.76/21 2.7s}
Kh8 {+7.70/22 8.1s} 30. Nxg3 {-4.50/20 2.6s} Q@g2+ {+9.23/25 8.7s}
31. Ke1 {-6.90/1 0.001s} Nxf3+ {+8.89/23 8.5s} 32. Qxf3 {-8.13/17 2.4s}
Qxf3 {+9.47/19 8.2s} 33. B@g7+ {-7.05/15 2.5s} Rxg7 {+9.91/22 8.7s}
34. R@f8+ {-9.80/17 2.7s} B@g8 {+11.10/23 8.2s} 35. Nxf7+ {-10.10/16 2.6s}
Bxf7 {+16.62/18 7.4s} 36. Rxf7 {-11.08/15 2.2s} Rxf7 {+17.84/18 7.1s}
37. P@g7+ {-15.42/15 2.1s} Rxg7 {+19.35/21 7.5s} 38. B@e2 {-17.69/16 2.4s}
Qxf2+ {+19.98/20 7.1s} 39. Kd2 {-17.99/19 2.4s} Be3+ {+17.99/20 7.6s}
40. Kc2 {-19.31/18 2.5s} N@d4+ {+25.89/20 6.5s} 41. Kb1 {-23.81/18 1.4s}
Q@c2+ {+40.28/21 5.2s} 42. Ka2 {-19.26/1 0.015s} P@b3+ {+48.55/9 2.8s}
43. Bxb3 {-22.71/1 0.015s} Qxb3+ {+47.36/8 2.3s} 44. Kb1 {-26.24/1 0.016s}
P@c2# {+M1/14 2.9s, Black mates} 0-1

[Event "With-Q-2400sim"]
[Site "?"]
[Date "2019.04.30"]
[Round "7"]
[White "CrazyAra-Dev-0.4.1-With-Q-2400sim"]
[Black "CrazyAra-Dev-0.4.1-No-Q-800sim"]
[Result "1-0"]
[PlyCount "79"]
[TimeControl "40/1200"]
[Variant "crazyhouse"]

1. e4 {book} e5 {book} 2. Nf3 {book} Nc6 {book} 3. Bc4 {book} Bc5 {book}
4. O-O {+0.95/30 8.3s} Nf6 {-0.92/21 2.5s} 5. Nc3 {+1.23/30 8.9s}
O-O {-1.05/24 2.7s} 6. d3 {+1.18/27 8.6s} d6 {-1.12/20 2.5s}
7. Bg5 {+1.41/32 8.9s} h6 {-1.16/23 2.7s} 8. Bxf6 {+1.45/30 8.8s}
Qxf6 {-1.35/18 2.6s} 9. Nd5 {+0.83/24 8.8s} Qd8 {-1.42/18 2.7s}
10. Qd2 {+1.36/20 8.3s} Kh7 {-1.38/13 2.6s} 11. N@g5+ {+0.40/22 8.5s}
Kh8 {-0.50/17 2.6s} 12. c3 {+0.09/23 8.5s} hxg5 {+0.68/23 2.7s}
13. Nxg5 {0.00/28 9.0s} B@f4 {+0.03/21 2.8s} 14. Nxf7+ {+0.68/25 8.8s}
Rxf7 {-0.43/22 2.8s} 15. Nxf4 {+0.54/26 9.0s} Rxf4 {-0.43/19 2.6s}
16. B@g3 {+0.97/20 8.5s} Rf8 {-0.82/17 2.6s} 17. Kh1 {+1.38/25 8.9s}
Bh3 {-0.20/18 2.7s} 18. gxh3 {+1.42/28 9.5s} N@f3 {-1.35/24 2.9s}
19. Qe2 {+1.39/26 9.3s} N@h4 {-1.64/23 2.8s} 20. Bxh4 {+2.45/28 9.4s}
Nxh4 {-3.48/27 2.9s} 21. Qh5+ {+2.50/28 9.3s} N@h6 {-3.32/25 2.8s}
22. Qxh4 {+6.00/32 9.8s} B@f3+ {-4.69/26 3.0s} 23. P@g2 {+5.59/30 9.7s}
Bxg2+ {-4.17/25 2.9s} 24. Kxg2 {+5.92/36 9.3s} Qxh4 {-5.15/25 2.9s}
25. N@g6+ {+6.04/26 9.5s} Kh7 {-0.87/1 0.013s} 26. Nxh4 {+6.63/32 9.5s}
Q@g5+ {-5.34/21 2.8s} 27. Q@g3 {+7.23/28 9.2s} P@g4 {-5.92/21 2.9s}
28. hxg4 {+7.87/28 9.1s} Bxf2 {-5.49/18 2.8s} 29. P@g6+ {+8.13/22 8.6s}
Kh8 {-7.06/17 2.5s} 30. Rxf2 {+10.36/22 7.6s} Rxf2+ {-7.15/14 2.6s}
31. Qxf2 {+10.40/20 7.5s} Qxg4+ {-9.18/17 2.3s} 32. Kh1 {+14.17/19 7.4s}
P@g2+ {-14.49/13 2.2s} 33. Nxg2 {+14.86/20 7.9s} Qxg6 {-12.64/13 2.3s}
34. B@f5 {+16.64/17 8.7s} Nxf5 {-17.15/13 2.8s} 35. exf5 {+18.63/15 8.2s}
P@h3 {-16.71/12 2.7s} 36. fxg6 {+26.56/15 6.4s} hxg2+ {-24.65/12 1.8s}
37. Qxg2 {+26.37/13 5.7s} R@h6 {-34.38/10 1.8s} 38. N@f7+ {+37.88/11 3.3s}
Kg8 {-38.03/1 0.002s} 39. Nxh6+ {+47.53/9 2.7s} Kf8 {-60.04/4 0.51s}
40. Q@f7# {+M1/7 2.0s, White mates} 1-0

[Event "With-Q-2400sim"]
[Site "?"]
[Date "2019.04.30"]
[Round "7"]
[White "CrazyAra-Dev-0.4.1-No-Q-800sim"]
[Black "CrazyAra-Dev-0.4.1-With-Q-2400sim"]
[Result "0-1"]
[PlyCount "110"]
[TimeControl "40/1200"]
[Variant "crazyhouse"]

1. d4 {book} d5 {-0.42/19 7.2s} 2. Bf4 {+0.71/18 2.2s} Bf5 {-0.56/25 8.1s}
3. e3 {+0.65/20 2.6s} e6 {-0.72/27 8.2s} 4. Bd3 {+0.75/18 2.4s}
Bg6 {-0.61/28 8.4s} 5. Ne2 {+0.68/21 2.5s} Bd6 {-0.67/27 8.3s}
6. O-O {+0.52/22 2.5s} Ne7 {-0.59/26 8.5s} 7. Nbc3 {+0.55/21 2.6s}
O-O {-0.66/23 8.1s} 8. Bxd6 {+1.04/18 2.5s} cxd6 {-1.03/25 8.5s}
9. Nf4 {+0.92/19 2.6s} Nbc6 {-0.99/21 8.2s} 10. B@h4 {+1.20/18 2.6s}
Qe8 {-1.40/23 8.4s} 11. Bxe7 {+0.30/18 2.6s} Qxe7 {-0.57/26 8.9s}
12. Ncxd5 {+0.41/18 2.7s} exd5 {-0.32/27 9.4s} 13. Nxd5 {+0.24/21 2.9s}
Qg5 {-0.22/22 9.2s} 14. Bxg6 {+0.38/17 2.7s} hxg6 {-0.36/23 9.2s}
15. B@f3 {+0.77/19 2.7s} N@h3+ {-0.48/23 8.9s} 16. Kh1 {+1.57/1 0.016s}
B@e6 {-0.26/24 9.4s} 17. N@e4 {+1.42/17 2.7s} Qxd5 {-0.23/26 9.3s}
18. gxh3 {+0.49/19 2.9s} Qxe4 {+1.11/28 9.7s} 19. Bxe4 {-1.30/18 2.8s}
N@g5 {+1.46/24 9.3s} 20. Bg2 {-1.49/19 2.9s} B@h6 {+2.22/22 9.5s}
21. P@d5 {-1.55/17 2.9s} Bxh3 {+1.56/23 9.8s} 22. Bxh3 {-1.35/18 3.0s}
Nxh3 {+1.41/22 9.6s} 23. B@g2 {-0.84/19 2.9s} P@g4 {+1.04/22 9.7s}
24. Qxg4 {-1.06/18 3.0s} B@f5 {+0.82/23 9.7s} 25. Qxh3 {-0.93/17 3.0s}
Bxh3 {+0.49/25 9.8s} 26. Bxh3 {-0.56/19 3.0s} Nxd4 {+0.88/19 9.5s}
27. exd4 {-1.53/13 2.9s} B@e4+ {+0.59/21 9.4s} 28. f3 {-0.08/19 2.9s}
P@g4 {-0.02/24 9.5s} 29. Bxg4 {+0.17/18 3.0s} Bxc2 {-0.59/24 9.7s}
30. B@g2 {+0.66/21 2.9s} P@e2 {-0.85/24 9.8s} 31. N@h3 {+0.94/20 3.0s}
exf1=Q+ {-1.43/24 9.9s} 32. Rxf1 {+0.81/17 2.9s} Q@e2 {-0.86/22 9.5s}
33. Q@f2 {+0.65/19 3.0s} Qxf2 {-0.24/24 9.8s} 34. Rxf2 {+0.92/18 3.0s}
N@d3 {-0.10/21 9.4s} 35. Rxc2 {+0.08/16 2.9s} R@e1+ {-0.54/23 9.4s}
36. B@f1 {-0.39/14 2.9s} Q@d1 {+0.12/22 9.6s} 37. Q@e2 {+1.12/19 3.0s}
Rxe2 {-0.17/25 10.0s} 38. Rxe2 {-0.07/19 2.9s} Q@h4 {-0.01/23 9.6s}
39. N@e4 {+0.81/21 3.0s} Qxe2 {+0.07/29 10s} 40. Bxe2 {-0.28/20 3.1s}
R@e1+ {+0.13/26 9.9s} 41. R@f1 {-0.26/16 3.0s} Rxe2 {-0.96/31 10s}
42. N@f6+ {-0.11/19 3.1s} gxf6 {+1.32/24 10s} 43. P@g3 {-1.08/20 3.1s}
Rxe4 {+2.19/29 10s} 44. gxh4 {-2.37/17 3.1s} B@e2 {+2.42/29 10s}
45. P@g5 {-1.40/22 3.2s} Bxf1 {+3.16/29 10s} 46. Q@g1 {-0.93/21 3.2s}
Bxg2+ {+4.34/30 10s} 47. Qxg2 {-1.93/24 3.3s} Re1+ {+3.21/26 10s}
48. B@f1 {-1.80/22 3.2s} Rxf1+ {+6.64/27 9.7s} 49. Qxf1 {-3.45/23 3.3s}
R@d1 {+6.31/24 10s} 50. Q@g1 {-2.66/22 3.3s} Rxf1 {+8.40/26 9.3s}
51. Qxf1 {-5.20/21 2.9s} Q@e1 {+10.58/25 8.6s} 52. R@g1 {-10.46/21 2.6s}
Qxf1 {+14.76/25 6.8s} 53. Rxf1 {-13.23/19 2.2s} B@g2+ {+20.33/23 4.9s}
54. Kxg2 {-18.99/20 1.2s} N@e3+ {+39.20/19 3.2s} 55. Kg3 {-34.52/9 0.66s}
Q@g2# {+M1/9 2.1s, Black mates} 0-1

[Event "With-Q-2400sim"]
[Site "?"]
[Date "2019.04.30"]
[Round "8"]
[White "CrazyAra-Dev-0.4.1-With-Q-2400sim"]
[Black "CrazyAra-Dev-0.4.1-No-Q-800sim"]
[Result "1-0"]
[PlyCount "55"]
[TimeControl "40/1200"]
[Variant "crazyhouse"]

1. d4 {book} d5 {-0.42/16 2.3s} 2. Bf4 {+0.72/22 7.7s} Bf5 {-0.57/20 2.4s}
3. e3 {+0.73/27 8.5s} e6 {-0.64/18 2.5s} 4. Bd3 {+0.78/26 8.2s}
Bg6 {-0.54/20 2.6s} 5. Ne2 {+0.75/28 8.5s} Bd6 {-0.63/24 2.5s}
6. O-O {+0.51/26 8.3s} Ne7 {-0.55/25 2.5s} 7. Nbc3 {+0.61/25 8.4s}
O-O {-0.59/21 2.5s} 8. Bxd6 {+0.87/23 8.2s} cxd6 {-0.85/20 2.6s}
9. Nf4 {+1.05/24 8.4s} Nbc6 {-1.04/19 2.5s} 10. B@h4 {+1.41/22 8.4s}
Qd7 {-1.14/15 2.6s} 11. Ncxd5 {+2.27/29 9.5s} Nxd5 {-2.17/25 2.9s}
12. Nxd5 {+2.07/27 9.3s} exd5 {-2.20/23 2.8s} 13. P@f6 {+2.17/31 9.5s}
gxf6 {-1.81/25 3.0s} 14. Bxf6 {+2.00/29 9.4s} P@g7 {-1.85/21 2.8s}
15. Bxg7 {+1.97/33 9.6s} Kxg7 {-1.87/23 3.0s} 16. P@g5 {+2.04/25 9.1s}
f6 {-1.61/19 2.8s} 17. Bxg6 {+2.29/29 9.5s} hxg6 {-2.10/22 2.8s}
18. B@h6+ {+2.19/27 9.2s} Kg8 {-1.53/19 2.8s} 19. P@g7 {+2.23/27 9.5s}
Rf7 {-3.00/24 2.8s} 20. gxf6 {+2.43/25 9.1s} Rxf6 {-3.58/23 2.7s}
21. N@g5 {+2.51/26 9.4s} B@h7 {-2.67/20 2.7s} 22. P@f7+ {+2.44/25 9.2s}
Rxf7 {-3.27/23 2.7s} 23. Nxf7 {+2.61/25 9.3s} Kxf7 {-2.52/21 2.9s}
24. R@f8+ {+2.58/21 8.9s} Ke6 {-2.30/16 2.7s} 25. c4 {+6.83/22 8.3s}
dxc4 {-7.36/17 2.4s} 26. d5+ {+15.44/20 4.3s} Ke7 {-13.90/19 1.4s}
27. Bg5+ {+30.53/18 3.7s} P@f6 {-27.00/10 0.65s}
28. Bxf6# {+M1/13 1.9s, White mates} 1-0

[Event "With-Q-2400sim"]
[Site "?"]
[Date "2019.04.30"]
[Round "8"]
[White "CrazyAra-Dev-0.4.1-No-Q-800sim"]
[Black "CrazyAra-Dev-0.4.1-With-Q-2400sim"]
[Result "0-1"]
[PlyCount "130"]
[TimeControl "40/1200"]
[Variant "crazyhouse"]

1. d4 {book} d5 {book} 2. Bf4 {+0.72/18 2.3s} Bf5 {-0.57/25 8.1s}
3. e3 {+0.68/20 2.6s} e6 {-0.69/27 8.6s} 4. Bd3 {+0.78/17 2.5s}
Bg6 {-0.67/25 8.2s} 5. Ne2 {+0.70/19 2.6s} Bd6 {-0.67/26 8.4s}
6. O-O {+0.64/22 2.5s} Ne7 {-0.60/25 8.2s} 7. Nbc3 {+0.60/24 2.6s}
O-O {-0.75/23 8.4s} 8. Bxd6 {+1.05/20 2.4s} cxd6 {-0.92/25 8.4s}
9. Nf4 {+0.95/20 2.6s} Nbc6 {-1.05/23 8.5s} 10. B@h4 {+1.32/18 2.5s}
Qe8 {-1.40/21 8.5s} 11. Bxe7 {+0.36/19 2.5s} Qxe7 {-0.65/26 9.1s}
12. Ncxd5 {+0.33/18 2.8s} exd5 {-0.35/24 9.3s} 13. Nxd5 {+0.19/23 2.9s}
Qg5 {-0.18/27 9.5s} 14. Bxg6 {+0.40/16 2.7s} hxg6 {-0.34/22 8.8s}
15. B@f3 {+0.76/19 2.8s} B@e6 {-0.57/24 9.2s} 16. P@f4 {+0.13/17 2.8s}
N@h3+ {+0.83/30 9.4s} 17. Kh1 {-0.91/1 0.001s} Qxd5 {+1.05/31 9.9s}
18. P@h6 {+0.36/20 2.8s} N@g4 {+0.16/25 9.2s} 19. gxh3 {+0.33/20 2.8s}
B@e4 {-0.56/31 9.3s} 20. Bxe4 {+0.74/28 3.1s} Qxe4+ {-0.92/30 9.8s}
21. B@f3 {+0.88/25 2.9s} B@g2+ {-0.38/32 9.8s} 22. Kxg2 {+0.35/20 3.0s}
Qxf3+ {-0.18/31 9.6s} 23. Qxf3 {+0.10/20 2.8s} Nxh6 {-0.28/31 10.0s}
24. N@g5 {+0.23/27 3.0s} P@h7 {-0.46/28 9.5s} 25. Nxh7 {+0.63/22 2.9s}
B@d5 {-0.17/26 9.8s} 26. P@e4 {+0.60/23 3.0s} Bxe4 {-0.57/25 9.6s}
27. Qxe4 {+0.39/21 2.9s} Bxh3+ {+0.81/24 9.5s} 28. Kg1 {+0.12/17 2.8s}
B@e7 {+0.90/21 9.5s} 29. B@g5 {+0.26/17 2.9s} Kxh7 {+1.23/25 9.6s}
30. B@f3 {-0.39/19 2.9s} P@f5 {+1.38/21 9.4s} 31. Bxe7 {-0.27/17 2.8s}
P@f6 {+0.52/29 9.6s} 32. Qxc6 {-0.26/23 3.0s} bxc6 {+0.21/27 9.4s}
33. B@g2 {-0.26/19 2.9s} Bxg2 {-0.10/28 9.4s} 34. Bxg2 {+0.11/23 3.0s}
B@d5 {+0.07/24 9.7s} 35. f3 {+0.14/17 3.0s} N@e2+ {+0.22/22 9.5s}
36. Kh1 {+0.30/20 3.1s} Q@h5 {-0.04/23 9.8s} 37. Q@h3 {-0.03/18 3.0s}
Qxh3 {+1.67/25 10s} 38. Bxh3 {-1.36/20 3.1s} Q@h5 {+1.92/21 9.6s}
39. B@g2 {-1.73/17 3.0s} Ng4 {+1.50/21 9.6s} 40. Q@d1 {-1.23/17 3.0s}
Bxf3 {+2.65/27 9.9s} 41. Rxf3 {-2.60/18 2.9s} Nxh2 {+3.21/29 10s}
42. Qxe2 {-2.76/18 2.8s} Nxf3 {+3.14/27 10s} 43. B@h2 {-2.07/23 3.1s}
P@g4 {+2.53/29 10s} 44. N@g3 {-2.84/21 3.0s} Qxh3 {+5.09/26 9.7s}
45. Bxh3 {-4.92/21 3.1s} gxh3 {+4.39/30 10s} 46. Rg1 {-0.70/20 3.0s}
Nxg1 {+1.64/30 9.9s} 47. N@g5+ {-1.13/21 2.9s} fxg5 {+2.11/31 9.5s}
48. Kxg1 {-0.37/21 3.0s} B@h6 {+4.62/28 9.7s} 49. N@h5 {-2.07/16 3.1s}
gxh5 {+7.74/30 9.6s} 50. Bxf8 {-5.35/23 2.9s} R@g2+ {+6.88/31 10s}
51. Qxg2 {-6.55/23 3.1s} hxg2 {+8.38/32 9.8s} 52. R@h8+ {-6.87/27 3.2s}
Kxh8 {+7.68/30 10s} 53. R@g8+ {-6.16/26 3.2s} Kxg8 {+8.90/29 9.7s}
54. N@e7+ {-5.78/24 3.2s} Kxf8 {+7.54/26 10s} 55. Q@g8+ {-5.20/22 3.1s}
Kxe7 {+7.05/1 0.005s} 56. Nxf5+ {-5.81/22 3.0s} Ke6 {+9.38/24 9.4s}
57. d5+ {-5.46/18 3.0s} Kxf5 {+10.36/16 9.6s} 58. Qxf7+ {-8.86/14 2.9s}
R@f6 {+12.72/18 9.1s} 59. e4+ {-10.26/12 2.7s} Kxe4 {+12.83/17 9.1s}
60. P@d3+ {-12.27/14 2.6s} Ke3 {+16.84/17 7.8s} 61. Qe7+ {-10.94/10 2.3s}
P@e5 {+20.14/15 7.6s} 62. Qxe5+ {-18.59/12 1.9s} dxe5 {+25.58/13 6.2s}
63. P@f2+ {-22.93/9 2.0s} Ke2 {+29.12/11 5.6s} 64. Kxg2 {-28.37/10 1.3s}
B@f3+ {+38.72/11 4.0s} 65. Kh3 {-32.59/9 0.67s} Q@g2# {+M1/10 2.3s, Black mates}
0-1

[Event "With-Q-2400sim"]
[Site "?"]
[Date "2019.04.30"]
[Round "9"]
[White "CrazyAra-Dev-0.4.1-With-Q-2400sim"]
[Black "CrazyAra-Dev-0.4.1-No-Q-800sim"]
[Result "1-0"]
[PlyCount "69"]
[TimeControl "40/1200"]
[Variant "crazyhouse"]

1. d4 {book} d5 {book} 2. Bf4 {+0.71/22 7.6s} Bf5 {-0.56/19 2.4s}
3. e3 {+0.73/26 8.4s} e6 {-0.61/19 2.5s} 4. Bd3 {+0.77/23 8.1s}
Bg6 {-0.54/17 2.4s} 5. Ne2 {+0.77/26 8.5s} Bd6 {-0.67/24 2.5s}
6. Bxd6 {+0.89/27 8.0s} cxd6 {-1.15/22 2.4s} 7. Nf4 {+1.18/27 8.2s}
Ne7 {-1.32/19 2.5s} 8. B@h4 {+1.75/23 8.0s} O-O {-1.15/19 2.5s}
9. Nc3 {+1.68/24 8.3s} Nbc6 {-1.44/19 2.6s} 10. Bxg6 {+1.77/20 8.4s}
hxg6 {-1.68/18 2.6s} 11. B@f6 {+2.12/25 8.9s} gxf6 {-2.17/23 2.8s}
12. Bxf6 {+2.52/25 9.0s} B@h6 {-1.71/21 2.6s} 13. h4 {+2.87/26 9.1s}
B@g7 {-2.60/21 2.7s} 14. Bxe7 {+3.53/22 9.1s} Qxe7 {-3.51/21 2.8s}
15. P@g5 {+2.54/26 9.2s} Bxg5 {-3.92/18 2.9s} 16. hxg5 {+3.62/26 9.2s}
Qxg5 {-3.95/16 2.8s} 17. B@h4 {+3.16/25 9.6s} Qxh4 {-3.03/23 2.9s}
18. Rxh4 {+2.40/26 9.6s} P@h6 {-2.68/21 2.8s} 19. Ncxd5 {+2.84/31 9.6s}
exd5 {-2.46/23 3.1s} 20. P@g5 {+2.82/24 9.5s} B@e7 {-2.21/18 2.8s}
21. gxh6 {+3.12/29 9.7s} Bxh4 {-2.21/22 2.9s} 22. hxg7 {+3.21/27 9.2s}
Bxf2+ {-1.50/19 2.8s} 23. Ke2 {+2.55/28 9.4s} N@g3+ {-3.40/23 3.0s}
24. Kxf2 {+3.85/24 9.3s} Ne4+ {-3.14/20 2.8s} 25. Ke2 {+3.69/23 9.5s}
B@g4+ {-3.63/20 2.9s} 26. P@f3 {+3.37/21 9.4s} R@f2+ {-3.95/18 2.8s}
27. Ke1 {+5.20/21 9.0s} Kxg7 {-4.54/19 2.7s} 28. B@h4 {+6.59/20 8.8s}
P@d2+ {-7.43/16 2.8s} 29. Qxd2 {+8.71/1 0.002s} Rxd2 {-9.82/18 2.6s}
30. P@f6+ {+15.02/21 4.7s} Nxf6 {-12.13/15 1.6s} 31. Bxf6+ {+14.90/19 4.5s}
Kxf6 {-13.83/17 1.1s} 32. Nxd5+ {+19.65/17 3.2s} Ke6 {-16.10/12 1.2s}
33. N@f4+ {+30.80/15 2.8s} Kd7 {-39.18/7 0.56s} 34. Q@c7+ {+51.58/8 1.9s}
Ke8 {-15.97/1 0.016s} 35. N@f6# {+M1/1 1.6s, White mates} 1-0

[Event "With-Q-2400sim"]
[Site "?"]
[Date "2019.04.30"]
[Round "9"]
[White "CrazyAra-Dev-0.4.1-No-Q-800sim"]
[Black "CrazyAra-Dev-0.4.1-With-Q-2400sim"]
[Result "0-1"]
[PlyCount "66"]
[TimeControl "40/1200"]
[Variant "crazyhouse"]

1. d4 {book} d5 {book} 2. Nf3 {book} Bf5 {book} 3. Bf4 {-0.41/19 2.4s}
e6 {+0.44/26 8.0s} 4. e3 {-0.51/23 2.5s} Bd6 {+0.50/27 8.4s}
5. Ne5 {-0.57/21 2.4s} Ne7 {+0.51/28 8.6s} 6. Bd3 {-0.61/24 2.7s}
O-O {+0.16/27 8.8s} 7. h4 {+0.01/22 2.6s} f6 {+0.07/25 8.7s}
8. h5 {+0.23/22 2.7s} Nd7 {+0.25/28 9.0s} 9. Nxd7 {-0.14/21 2.7s}
Qxd7 {+0.58/29 9.1s} 10. h6 {-0.15/22 2.9s} gxh6 {+0.62/28 9.5s}
11. Bxh6 {-0.20/20 2.8s} P@g7 {+1.01/25 9.0s} 12. Bxg7 {-0.78/24 2.8s}
Kxg7 {+0.62/32 9.4s} 13. N@h5+ {-0.52/18 2.7s} Kg8 {+0.91/23 9.0s}
14. Bxf5 {-1.06/21 2.7s} Nxf5 {+1.64/24 9.3s} 15. B@g4 {-0.72/20 2.7s}
B@h6 {+2.05/22 9.0s} 16. Bxf5 {-1.84/22 2.8s} exf5 {+2.73/27 9.4s}
17. P@g7 {-1.67/20 2.8s} B@g4 {+4.10/27 9.5s} 18. gxf8=Q+ {-4.19/21 2.9s}
Rxf8 {+4.46/27 9.6s} 19. P@f3 {-4.02/19 2.8s} Bxh5 {+4.19/23 9.3s}
20. Rxh5 {-3.97/19 2.8s} P@g7 {+4.53/23 9.2s} 21. Nc3 {-3.83/17 2.8s}
Bxe3 {+5.42/23 9.3s} 22. fxe3 {-5.34/20 2.8s} B@g3+ {+5.23/24 9.5s}
23. Kd2 {-7.00/19 2.9s} N@c4+ {+7.90/23 8.6s} 24. Ke2 {-6.00/19 2.8s}
Nxe3 {+7.68/25 9.0s} 25. Kxe3 {-8.37/16 2.6s} Bgf4+ {+13.51/21 8.1s}
26. Kd3 {-10.87/20 2.5s} P@c4+ {+11.51/21 8.8s} 27. Ke2 {-11.37/1 0.003s}
N@g3+ {+11.76/22 8.7s} 28. Kf2 {-11.90/16 2.7s} Nxh5 {+12.01/23 7.5s}
29. N@f1 {-12.65/15 2.6s} Bg3+ {+18.91/20 7.0s} 30. Nxg3 {-15.56/15 1.7s}
Bxg3+ {+17.41/20 6.4s} 31. Ke2 {-19.15/16 2.1s} R@f2+ {+23.46/19 5.7s}
32. Ke1 {-22.12/17 1.6s} Rxg2+ {+28.22/19 5.5s} 33. Kf1 {-36.00/16 1.6s}
N@e3# {+M1/12 2.1s, Black mates} 0-1

[Event "With-Q-2400sim"]
[Site "?"]
[Date "2019.04.30"]
[Round "10"]
[White "CrazyAra-Dev-0.4.1-With-Q-2400sim"]
[Black "CrazyAra-Dev-0.4.1-No-Q-800sim"]
[Result "0-1"]
[PlyCount "102"]
[TimeControl "40/1200"]
[Variant "crazyhouse"]

1. d4 {book} d5 {book} 2. Nf3 {book} Bf5 {book} 3. g3 {+0.16/22 7.7s}
e6 {-0.16/16 2.3s} 4. Bg2 {+0.04/26 8.1s} Bd6 {+0.13/19 2.4s}
5. O-O {-0.12/27 7.8s} Ne7 {+0.45/17 2.4s} 6. Nc3 {+0.13/26 8.2s}
O-O {+0.07/16 2.4s} 7. Nh4 {+0.48/21 8.1s} Nbc6 {-0.11/16 2.5s}
8. Nb5 {+0.81/21 8.3s} Bg6 {-0.62/20 2.5s} 9. Nxd6 {+0.73/22 8.2s}
cxd6 {-0.63/19 2.5s} 10. c3 {+1.03/23 8.3s} Nf5 {-0.98/20 2.5s}
11. Nxf5 {+1.48/23 8.6s} Bxf5 {-1.23/22 2.6s} 12. h3 {+1.79/23 8.6s}
N@c2 {-1.49/19 2.7s} 13. Rb1 {+2.24/23 8.9s} N2xd4 {-1.86/22 2.7s}
14. cxd4 {+2.00/28 9.5s} P@c2 {-2.39/19 2.7s} 15. N@h5 {+1.78/26 9.2s}
cxd1=Q {-2.91/18 2.7s} 16. Rxd1 {+1.10/24 9.4s} Q@g6 {-1.26/21 2.8s}
17. N@f4 {+1.30/24 9.2s} Bxh3 {+0.50/17 2.8s} 18. Bxh3 {-1.19/22 9.2s}
P@c2 {+2.05/17 2.9s} 19. Re1 {-1.15/20 9.1s} cxb1=Q {+1.08/18 2.9s}
20. Nxg6 {-1.96/23 9.5s} Qxg6 {+1.54/16 2.9s} 21. B@f3 {-1.64/22 9.4s}
N@c2 {+2.64/21 3.0s} 22. Rf1 {-2.43/24 9.5s} N2xd4 {+1.74/19 3.0s}
23. P@h6 {-2.71/23 9.3s} Nxf3+ {+3.39/23 2.9s} 24. exf3 {-4.72/27 9.5s}
Qxh5 {+3.69/20 2.8s} 25. B@g4 {-4.42/27 9.2s} P@e2 {+4.53/25 3.0s}
26. Bxh5 {-5.42/28 9.1s} exf1=Q+ {+3.68/23 2.9s} 27. Bxf1 {-5.25/25 9.0s}
R@e1 {+4.67/24 2.8s} 28. hxg7 {-6.30/25 8.8s} Rxf1+ {+5.05/22 2.8s}
29. Kxf1 {-7.08/23 8.5s} B@h3+ {+7.07/20 2.7s} 30. P@g2 {-8.42/24 8.2s}
R@h1+ {+8.74/19 2.6s} 31. R@g1 {-9.80/22 8.3s} B@d3+ {+10.87/19 2.4s}
32. N@e2 {-10.49/20 7.5s} N@h2+ {+8.14/17 2.4s} 33. Ke1 {-2.03/1 0.015s}
Rxg1+ {+9.67/17 2.4s} 34. Nxg1 {-8.81/23 7.6s} N@c2+ {+10.29/15 2.3s}
35. Kd1 {-8.46/23 7.8s} R@e1+ {+7.76/22 2.7s} 36. Kd2 {-3.32/1 0.014s}
Qg5+ {+9.62/20 2.6s} 37. R@f4 {-6.88/21 8.0s} Qxg7 {+6.33/18 2.6s}
38. P@f6 {-8.99/23 6.8s} Nf1+ {+6.68/15 2.7s} 39. Kxd3 {-10.18/22 7.4s}
N2b4+ {+12.96/18 2.3s} 40. Kc3 {-12.72/22 7.6s} Rxc1+ {+15.18/16 1.9s}
41. P@c2 {-10.94/19 6.7s} Rxc2+ {+10.54/19 2.7s} 42. Kb3 {-10.84/1 0.003s}
P@c4+ {+10.54/14 2.3s} 43. Ka4 {-9.92/19 6.6s} P@b5+ {+8.68/18 2.3s}
44. Kxb5 {-11.54/17 5.8s} a6+ {+10.87/16 2.0s} 45. Ka4 {-12.72/16 4.0s}
b5+ {+12.24/14 1.5s} 46. Ka3 {-9.78/1 0.011s} Nd2 {+16.16/12 1.6s}
47. Q@a1 {-12.83/12 3.8s} B@c5 {+21.30/10 1.6s} 48. B@c3 {-12.87/16 4.6s}
Nd3+ {+12.53/15 1.5s} 49. b4 {-12.86/14 3.9s} Bxb4+ {+14.96/13 1.4s}
50. Bxb4 {-15.91/1 0.003s} a5 {+31.12/9 0.76s} 51. fxg7 {-50.26/8 2.3s}
axb4# {+M1/2 0.45s, Black mates} 0-1

[Event "With-Q-2400sim"]
[Site "?"]
[Date "2019.04.30"]
[Round "10"]
[White "CrazyAra-Dev-0.4.1-No-Q-800sim"]
[Black "CrazyAra-Dev-0.4.1-With-Q-2400sim"]
[Result "1-0"]
[PlyCount "117"]
[TimeControl "40/1200"]
[Variant "crazyhouse"]

1. e4 {book} e6 {book} 2. d4 {book} d5 {-0.60/24 7.7s} 3. Nc3 {+0.91/15 2.4s}
dxe4 {-0.70/27 8.3s} 4. Nxe4 {+0.72/18 2.6s} Nc6 {-0.64/24 8.2s}
5. Nf3 {+0.74/17 2.6s} Nf6 {-0.69/25 8.8s} 6. Neg5 {+0.64/20 2.6s}
Qd5 {-0.55/25 8.6s} 7. Be2 {+0.85/22 2.5s} P@g4 {-0.79/24 8.8s}
8. O-O {+1.03/23 2.7s} gxf3 {-0.89/23 8.7s} 9. Bxf3 {+1.13/19 2.6s}
Qxf3 {-0.53/21 8.7s} 10. Nxf3 {+0.67/18 2.7s} B@h5 {-0.69/18 8.5s}
11. P@e2 {+1.07/15 2.6s} Be7 {-0.60/17 8.7s} 12. c3 {+1.22/17 2.6s}
h6 {-0.39/18 8.6s} 13. Bf4 {+0.79/17 2.6s} Nd5 {+0.60/32 9.3s}
14. Bg3 {-0.53/18 2.8s} N@f4 {+0.75/30 9.2s} 15. P@e4 {-0.40/23 2.9s}
Bxf3 {+1.10/29 9.8s} 16. exf3 {-0.97/27 2.8s} N@e2+ {+1.20/27 9.4s}
17. Kh1 {-1.33/25 3.0s} Nxg2 {+1.04/31 9.9s} 18. exd5 {-1.14/23 2.9s}
Ngf4 {+0.90/29 9.5s} 19. Bxf4 {-0.94/22 2.9s} Nxf4 {+0.75/26 9.5s}
20. Rg1 {-0.25/25 2.9s} exd5 {+1.00/25 9.5s} 21. Rxg7 {-0.91/23 2.9s}
B@f6 {+1.06/34 9.9s} 22. Q@g8+ {-1.37/22 2.9s} Rxg8 {+0.92/31 9.7s}
23. Rxg8+ {-0.85/28 3.1s} Q@f8 {+0.75/38 9.9s} 24. Rxf8+ {-1.44/18 2.9s}
Bxf8 {+1.20/27 9.5s} 25. B@f1 {-0.76/26 2.9s} P@e2 {+0.60/35 9.7s}
26. Qe1 {-0.76/18 2.9s} P@d2 {+2.91/29 9.2s} 27. Qxe2+ {-3.18/19 2.8s}
Nxe2 {+1.77/33 9.7s} 28. R@g8 {-2.44/23 2.9s} R@g7 {+2.77/26 9.1s}
29. Rxf8+ {-2.64/22 2.7s} Kxf8 {+3.26/28 9.0s} 30. B@a3+ {-1.77/18 2.9s}
Ne7 {+2.37/29 9.0s} 31. Q@h8+ {-3.30/18 2.7s} R@g8 {+1.65/28 9.4s}
32. N@h7+ {-0.77/21 2.8s} Rxh7 {+1.54/26 9.4s} 33. N@g6+ {-0.54/23 2.8s}
fxg6 {+1.11/26 9.2s} 34. Qxf6+ {-1.33/20 2.9s} Ke8 {+1.38/24 9.3s}
35. B@b5+ {-1.85/19 2.8s} N@d7 {+1.33/24 9.4s} 36. Bfxe2 {-0.46/19 2.9s}
Q@e1+ {-0.22/28 9.4s} 37. Rxe1 {+0.04/22 3.0s} dxe1=Q+ {-1.11/26 9.3s}
38. Q@f1 {-0.43/20 3.0s} R@d1 {+0.66/21 9.7s} 39. P@e6 {+2.65/25 3.1s}
Qxf1+ {-1.52/37 11s} 40. Bxf1 {+2.43/29 3.3s} Rxf1+ {-1.51/37 11s}
41. Bxf1 {+2.03/24 3.2s} Nxf6 {-1.36/34 11s} 42. P@f7+ {+1.56/28 3.3s}
Rxf7 {-1.50/33 10s} 43. exf7+ {+1.84/20 3.2s} Kxf7 {-1.09/29 10.0s}
44. N@e5+ {+1.63/24 3.2s} Kg7 {-1.54/27 10s} 45. R@f7+ {+1.56/18 3.0s}
Kh8 {-4.93/1 0.012s} 46. Bxe7 {+1.59/24 3.2s} P@g2+ {-2.59/25 9.5s}
47. Bxg2 {+1.23/24 3.0s} Q@g1+ {-3.42/25 9.5s} 48. Kxg1 {+0.77/1 0.004s}
N@e2+ {-3.30/25 9.5s} 49. Kf1 {+3.09/23 3.1s} Q@g1+ {-4.61/27 10s}
50. Kxe2 {+2.73/1 0.014s} B@d1+ {-4.53/25 10s} 51. Kd2 {+3.30/23 3.2s}
Qxf2+ {-5.42/25 9.8s} 52. Kxd1 {+4.16/22 3.2s} P@e2+ {-4.35/23 9.9s}
53. Kc2 {+3.41/20 3.1s} e1=Q+ {-4.58/22 9.5s} 54. Kb3 {+5.09/19 3.1s}
Qxe5 {-4.57/19 8.7s} 55. P@g7+ {+7.74/19 2.2s} Rxg7 {-12.44/19 3.7s}
56. Q@f8+ {+12.18/17 0.99s} Ng8 {-12.62/13 3.4s} 57. Qxg8+ {+17.33/12 0.98s}
Kxg8 {-17.48/15 2.0s} 58. Rf8+ {+27.25/12 0.66s} Kh7 {-2.51/1 0.016s}
59. R@h8# {+M1/3 0.48s, White mates} 1-0

[Event "With-Q-2400sim"]
[Site "?"]
[Date "2019.04.30"]
[Round "11"]
[White "CrazyAra-Dev-0.4.1-With-Q-2400sim"]
[Black "CrazyAra-Dev-0.4.1-No-Q-800sim"]
[Result "1-0"]
[PlyCount "65"]
[TimeControl "40/1200"]
[Variant "crazyhouse"]

1. e4 {book} e6 {book} 2. d4 {book} d5 {-0.53/19 2.3s} 3. Nc3 {+0.88/24 8.0s}
dxe4 {-0.75/18 2.4s} 4. Nxe4 {+0.81/25 8.4s} Nc6 {-0.44/16 2.5s}
5. Nf3 {+0.82/23 8.4s} Nf6 {-0.61/19 2.5s} 6. Neg5 {+0.78/26 8.7s}
Qd5 {-0.40/20 2.5s} 7. Be2 {+0.93/25 8.5s} P@g4 {-1.07/21 2.7s}
8. O-O {+0.83/25 8.7s} gxf3 {-1.08/20 2.6s} 9. Bxf3 {+0.95/21 8.5s}
Qxf3 {-0.36/19 2.7s} 10. Nxf3 {+0.64/21 8.6s} B@h5 {-0.54/16 2.6s}
11. P@e2 {+0.88/21 8.6s} Be7 {-0.61/15 2.6s} 12. c3 {+0.76/19 8.7s}
Bd7 {-0.97/14 2.6s} 13. Ne5 {+1.16/23 8.7s} Rd8 {-0.96/16 2.6s}
14. Nxd7 {+1.10/23 9.0s} Rxd7 {-1.40/20 2.6s} 15. B@c8 {+1.55/21 8.8s}
N@h4 {-1.82/20 2.8s} 16. Bxb7 {+1.99/24 8.9s} Bxe2 {-0.73/20 2.6s}
17. Qxe2 {+3.29/25 8.9s} P@f3 {-1.98/22 2.9s} 18. Q@c8+ {+3.82/22 8.7s}
Bd8 {-2.47/21 2.8s} 19. Bxc6 {+6.17/26 8.8s} O-O {-4.40/21 2.7s}
20. Bxf3 {+5.58/23 9.2s} Nxf3+ {-4.66/19 2.8s} 21. gxf3 {+6.25/21 9.3s}
N@h3+ {-6.14/22 2.9s} 22. Kh1 {+6.35/23 9.1s} Nd5 {-5.50/20 2.7s}
23. P@g2 {+9.14/23 9.3s} Ndf4 {-8.40/21 2.9s} 24. Bxf4 {+8.83/22 9.4s}
Nxf4 {-8.53/18 2.9s} 25. Qxd7 {+10.13/23 8.9s} B@h3 {-6.95/16 2.7s}
26. Rg1 {+11.10/20 8.7s} Nxe2 {-9.61/16 2.7s} 27. P@e7 {+15.39/19 7.1s}
Bxe7 {-12.91/16 2.2s} 28. Qxe7 {+16.21/17 7.3s} Nxg1 {-15.46/14 2.4s}
29. N@h6+ {+25.73/16 5.0s} gxh6 {-24.56/14 1.3s} 30. N@f6+ {+27.01/13 4.2s}
Kg7 {-24.12/12 1.3s} 31. N@h5+ {+28.96/16 3.2s} Kg6 {-28.97/10 0.90s}
32. R@g7+ {+41.41/11 3.0s} Kf5 {-21.92/1 0.013s}
33. B@e4# {+M1/10 2.4s, White mates} 1-0

[Event "With-Q-2400sim"]
[Site "?"]
[Date "2019.04.30"]
[Round "11"]
[White "CrazyAra-Dev-0.4.1-No-Q-800sim"]
[Black "CrazyAra-Dev-0.4.1-With-Q-2400sim"]
[Result "0-1"]
[PlyCount "102"]
[TimeControl "40/1200"]
[Variant "crazyhouse"]

1. e4 {book} e6 {book} 2. d4 {book} Nc6 {book} 3. Nc3 {book} d5 {-0.50/27 8.0s}
4. Nf3 {+0.86/19 2.4s} dxe4 {-0.81/28 8.6s} 5. Nxe4 {+0.77/21 2.5s}
Nf6 {-0.75/23 8.3s} 6. Neg5 {+0.78/19 2.5s} Qd5 {-0.52/25 8.7s}
7. Be2 {+0.85/22 2.6s} P@g4 {-0.75/24 8.6s} 8. O-O {+1.02/19 2.6s}
gxf3 {-0.84/25 8.8s} 9. Bxf3 {+1.07/20 2.7s} Qxf3 {-0.54/19 8.7s}
10. Nxf3 {+0.62/16 2.6s} B@h5 {-0.69/21 8.4s} 11. P@e2 {+1.03/16 2.7s}
Be7 {-0.69/17 8.4s} 12. c3 {+1.27/15 2.6s} h6 {-0.42/19 8.6s}
13. Bf4 {+0.78/17 2.6s} Nd5 {+0.38/27 9.1s} 14. Bg3 {-0.53/18 2.7s}
N@f4 {+0.81/30 9.4s} 15. P@e4 {-0.45/24 2.9s} Bxf3 {+1.22/28 9.7s}
16. exf3 {-1.02/27 2.9s} N@e2+ {+0.98/30 9.9s} 17. Kh1 {-1.25/25 3.1s}
Nxg2 {+1.64/25 9.4s} 18. exd5 {-1.13/23 2.8s} Ngf4 {+0.70/29 10.0s}
19. Bxf4 {-0.96/22 3.0s} Nxf4 {+0.70/27 9.6s} 20. Rg1 {-0.25/25 2.9s}
exd5 {+0.77/26 9.5s} 21. Rxg7 {-0.81/20 2.9s} B@f6 {+1.35/29 9.5s}
22. Q@g8+ {-1.36/22 2.9s} Rxg8 {+0.92/29 10s} 23. Rxg8+ {-0.82/28 3.1s}
Q@f8 {+1.12/30 9.5s} 24. Rxf8+ {-1.41/18 2.9s} Bxf8 {+0.82/32 9.6s}
25. B@f1 {-0.83/25 2.9s} P@e2 {+1.19/26 9.2s} 26. Qe1 {-0.74/17 2.8s}
Be6 {+2.88/26 9.1s} 27. R@g8 {-1.84/18 2.8s} exf1=Q+ {+1.67/27 9.6s}
28. Qxf1 {-1.99/26 3.0s} R@g7 {+1.86/26 9.6s} 29. Rxg7 {-2.28/24 3.0s}
B8xg7 {+1.15/27 9.4s} 30. N@b5 {-0.09/17 3.0s} B@b6 {+0.48/28 9.4s}
31. P@g2 {-0.24/27 3.0s} P@h3 {+0.15/27 9.7s} 32. gxh3 {+0.21/25 3.0s}
Bxh3 {+0.11/25 9.8s} 33. Qxh3 {+0.34/22 3.1s} Nxh3 {-0.19/23 10s}
34. P@d7+ {+0.86/22 3.1s} Kxd7 {-0.38/26 9.6s} 35. B@g4+ {+0.33/22 3.1s}
P@e6 {-0.51/21 9.9s} 36. Bxh3 {+0.50/19 3.0s} Q@e2 {+0.05/20 9.5s}
37. R@e3 {-0.18/19 3.0s} Qxf2 {-0.02/25 10s} 38. Rxe6 {-1.35/18 3.0s}
P@g2+ {+2.77/26 9.9s} 39. Bxg2 {-2.24/1 0.001s} fxe6 {+3.09/27 10.0s}
40. N@g4 {-2.10/22 3.0s} Qxg2+ {+4.04/22 9.6s} 41. Kxg2 {-2.00/1 0.015s}
P@h3+ {+4.41/22 9.6s} 42. Kxh3 {-3.20/18 2.9s} R@h4+ {+5.09/21 9.6s}
43. Kg2 {-5.36/20 2.9s} B@h3+ {+6.38/20 9.2s} 44. Kf2 {-6.15/17 2.8s}
Rxg4 {+8.46/16 9.2s} 45. fxg4 {-7.36/14 2.8s} N@e4+ {+9.16/20 8.2s}
46. Ke2 {-8.99/13 2.6s} Bxg4+ {+9.87/18 7.1s} 47. P@f3 {-11.75/15 2.3s}
R@f2+ {+14.84/21 6.2s} 48. Kd3 {-10.64/16 2.0s} P@c4+ {+14.64/25 6.4s}
49. Ke3 {-13.65/1 0.013s} Rxf3+ {+18.54/24 4.8s} 50. Ke2 {-15.25/1 0.015s}
Rf2+ {+28.39/14 4.3s} 51. Ke1 {-29.02/12 0.68s} P@d2# {+M1/15 2.0s, Black mates}
0-1

[Event "With-Q-2400sim"]
[Site "?"]
[Date "2019.04.30"]
[Round "12"]
[White "CrazyAra-Dev-0.4.1-With-Q-2400sim"]
[Black "CrazyAra-Dev-0.4.1-No-Q-800sim"]
[Result "1-0"]
[PlyCount "57"]
[TimeControl "40/1200"]
[Variant "crazyhouse"]

1. e4 {book} e6 {book} 2. d4 {book} Nc6 {book} 3. Nc3 {book} d5 {-0.38/21 2.4s}
4. Nf3 {+0.89/24 8.1s} dxe4 {-0.76/23 2.6s} 5. Nxe4 {+0.82/25 8.5s}
Nf6 {-0.68/16 2.5s} 6. Neg5 {+0.84/26 8.5s} Qd5 {-0.37/21 2.6s}
7. Be2 {+0.87/25 8.9s} P@g4 {-0.80/20 2.6s} 8. O-O {+0.93/22 8.6s}
gxf3 {-1.07/21 2.7s} 9. Bxf3 {+0.84/23 8.8s} Qxd4 {-1.36/18 2.6s}
10. Nxf7 {+2.16/29 9.0s} Kxf7 {-2.00/25 2.8s} 11. Bxc6 {+1.95/31 9.4s}
bxc6 {-1.78/23 2.7s} 12. N@g5+ {+1.79/25 8.9s} Ke7 {-1.79/22 2.7s}
13. Be3 {+2.03/25 8.6s} Qe5 {-1.43/18 2.6s} 14. P@f4 {+1.32/27 8.9s}
Qf5 {-1.57/20 2.8s} 15. P@e5 {+1.38/27 9.3s} Nd5 {-2.05/19 2.7s}
16. P@e4 {+2.22/26 9.2s} Qg6 {-2.08/25 2.8s} 17. exd5 {+2.46/29 9.4s}
exd5 {-2.00/23 2.7s} 18. Bc5+ {+2.91/26 9.0s} Ke8 {-2.27/24 2.9s}
19. Bxf8 {+5.08/26 9.3s} Rxf8 {-2.19/22 2.9s} 20. B@h5 {+4.50/25 9.1s}
Qxh5 {-3.47/23 2.8s} 21. Qxh5+ {+6.27/26 8.4s} B@g6 {-2.89/21 2.7s}
22. N@d6+ {+6.61/23 8.4s} cxd6 {-6.19/21 2.5s} 23. exd6 {+8.05/21 7.5s}
B@d8 {-5.66/18 2.4s} 24. P@e7 {+10.77/22 7.5s} Bxe7 {-9.84/18 2.3s}
25. dxe7 {+12.29/18 6.7s} Kxe7 {-9.50/15 2.4s} 26. B@c5+ {+13.99/16 6.9s}
P@d6 {-13.38/16 1.9s} 27. Q@e5+ {+22.67/19 4.8s} Be6 {-21.73/13 1.5s}
28. Qxd6+ {+34.00/17 4.9s} Ke8 {-31.92/13 0.72s}
29. Qe7# {+M1/18 2.8s, White mates} 1-0

[Event "With-Q-2400sim"]
[Site "?"]
[Date "2019.04.30"]
[Round "12"]
[White "CrazyAra-Dev-0.4.1-No-Q-800sim"]
[Black "CrazyAra-Dev-0.4.1-With-Q-2400sim"]
[Result "0-1"]
[PlyCount "74"]
[TimeControl "40/1200"]
[Variant "crazyhouse"]

1. e4 {book} e5 {book} 2. Bc4 {book} Nc6 {book} 3. Nf3 {+0.53/20 2.4s}
Be7 {-0.43/23 8.1s} 4. d4 {+0.86/20 2.6s} exd4 {-0.62/27 9.0s}
5. Nxd4 {+0.75/21 2.6s} Nxd4 {-0.47/25 8.7s} 6. Qxd4 {+0.50/23 2.7s}
Bf6 {-0.52/26 9.3s} 7. e5 {+0.46/17 2.6s} N@c6 {-0.40/23 8.8s}
8. Qe3 {+0.53/21 2.8s} Nxe5 {-0.73/23 8.9s} 9. P@d4 {+0.29/18 2.7s}
d6 {-0.78/21 8.7s} 10. dxe5 {+0.30/18 2.7s} dxe5 {-1.19/24 9.0s}
11. N@f3 {+0.99/14 2.6s} Bg4 {0.00/20 8.6s} 12. Nc3 {+0.31/16 2.6s}
P@d4 {-0.27/29 9.3s} 13. Qe4 {+0.45/20 2.7s} Bxf3 {-0.50/28 9.1s}
14. Qxf3 {+0.41/19 2.8s} dxc3 {-0.73/27 9.5s} 15. bxc3 {+0.72/23 2.9s}
P@b2 {-0.50/24 9.1s} 16. Bxf7+ {+0.44/21 2.8s} Kxf7 {-0.47/25 9.3s}
17. N@g5+ {+0.89/21 2.8s} Ke7 {-0.80/23 9.0s} 18. B@a3+ {+0.73/19 2.8s}
c5 {-0.06/25 9.2s} 19. Baxb2 {+0.19/17 2.7s} B@c6 {-0.01/24 9.0s}
20. P@e4 {+0.15/17 2.8s} h6 {+0.27/26 9.5s} 21. P@f7 {-0.05/18 2.8s}
hxg5 {+0.02/24 9.4s} 22. fxg8=Q {-0.23/20 2.8s} Rxg8 {-0.07/26 9.4s}
23. N@g6+ {+0.02/18 2.8s} Kd7 {+0.15/23 9.3s} 24. P@d5 {+0.40/20 2.9s}
Ba4 {+1.06/22 9.2s} 25. Qf5+ {-1.72/21 2.8s} Kc7 {+2.95/23 9.3s}
26. Nxe5 {-2.39/19 2.8s} N@h4 {+4.14/23 9.2s} 27. Qe6 {-4.06/20 2.9s}
Nxg2+ {+5.05/23 9.1s} 28. Kf1 {-3.91/20 2.8s} P@d6 {+5.91/22 9.1s}
29. P@c6 {-3.56/16 2.7s} N@f4 {+8.08/24 8.7s} 30. Qf7+ {-7.59/19 2.6s}
P@e7 {+9.18/22 8.4s} 31. Bxf4 {-7.15/20 2.5s} Nxf4 {+8.09/20 9.0s}
32. N@e6+ {-7.60/19 2.8s} Nxe6 {+8.39/21 9.1s} 33. Qxe6 {-8.27/17 2.8s}
Bxe5 {+9.05/19 8.9s} 34. cxb7 {-9.72/18 2.7s} P@g2+ {+15.05/19 7.1s}
35. Kxg2 {-13.42/15 2.2s} N@f4+ {+16.61/17 5.8s} 36. Kf1 {-14.05/15 2.0s}
B@e2+ {+27.80/17 3.9s} 37. Ke1 {-24.68/9 0.77s} N@f3# {+M1/12 2.2s, Black mates}
0-1

[Event "With-Q-2400sim"]
[Site "?"]
[Date "2019.05.01"]
[Round "13"]
[White "CrazyAra-Dev-0.4.1-With-Q-2400sim"]
[Black "CrazyAra-Dev-0.4.1-No-Q-800sim"]
[Result "1-0"]
[PlyCount "69"]
[TimeControl "40/1200"]
[Variant "crazyhouse"]

1. e4 {book} e5 {book} 2. Bc4 {book} Nc6 {book} 3. Nf3 {+0.58/26 7.9s}
Be7 {-0.36/20 2.4s} 4. d4 {+0.67/27 8.8s} exd4 {-0.80/22 2.7s}
5. Nxd4 {+0.64/26 8.7s} Nxd4 {-0.62/20 2.6s} 6. Qxd4 {+0.60/26 9.2s}
Bf6 {-0.22/22 2.7s} 7. e5 {+0.31/23 8.7s} N@c6 {-0.48/19 2.7s}
8. Qe3 {+0.64/24 9.0s} Nxe5 {-0.28/20 2.7s} 9. P@d4 {+0.31/20 8.7s}
d6 {-0.19/17 2.7s} 10. dxe5 {+1.13/24 8.9s} dxe5 {-0.32/20 2.7s}
11. Qb3 {+1.80/19 8.5s} P@e6 {-1.83/17 2.7s} 12. Nc3 {+2.13/22 8.6s}
P@d5 {-2.19/19 2.6s} 13. Bb5+ {+2.22/21 8.5s} P@c6 {-1.95/19 2.7s}
14. Be2 {+1.45/21 8.6s} Ne7 {-1.95/17 2.5s} 15. N@h5 {+1.61/19 8.4s}
Nf5 {-1.40/16 2.6s} 16. N@g4 {+1.49/20 8.6s} Rg8 {-1.17/15 2.5s}
17. Be3 {+1.86/18 8.2s} d4 {-1.66/18 2.6s} 18. Ne4 {+2.01/25 9.0s}
dxe3 {-1.49/18 2.6s} 19. Nexf6+ {+2.30/28 9.0s} gxf6 {-2.05/20 2.9s}
20. Ngxf6+ {+2.39/27 9.1s} Kf8 {-1.74/20 2.7s} 21. Nxh7+ {+2.48/27 8.8s}
Ke7 {-2.06/24 2.7s} 22. B@f6+ {+2.86/28 9.7s} Ke8 {-1.83/21 2.8s}
23. Bxd8 {+2.68/27 9.5s} exf2+ {-2.25/22 2.9s} 24. Kd1 {+2.92/22 9.4s}
Kxd8 {-2.08/17 2.8s} 25. P@e7+ {+4.65/20 9.1s} Nxe7 {-3.98/18 2.7s}
26. N7f6 {+6.06/24 9.0s} N@d5 {-4.37/18 2.8s} 27. P@h7 {+8.17/19 8.7s}
Nxf6 {-8.28/15 2.6s} 28. Nxf6 {+10.73/19 8.0s} Rh8 {-9.29/13 2.3s}
29. Q@g7 {+12.32/22 7.5s} Bd7 {-9.58/17 2.3s} 30. Qxh8+ {+11.06/23 7.9s}
B@e8 {-9.92/17 2.5s} 31. Nxe8 {+10.92/20 7.8s} N@g6 {-8.41/18 2.4s}
32. Nd6+ {+15.03/23 6.1s} Nxh8 {-12.99/18 1.9s} 33. Nxb7+ {+17.85/22 5.8s}
Ke8 {-15.65/21 1.6s} 34. R@g8+ {+17.72/24 5.5s} B@f8 {-31.95/19 1.7s}
35. N@g7# {+M1/8 1.9s, White mates} 1-0

[Event "With-Q-2400sim"]
[Site "?"]
[Date "2019.05.01"]
[Round "13"]
[White "CrazyAra-Dev-0.4.1-No-Q-800sim"]
[Black "CrazyAra-Dev-0.4.1-With-Q-2400sim"]
[Result "0-1"]
[PlyCount "70"]
[TimeControl "40/1200"]
[Variant "crazyhouse"]

1. e4 {book} Nf6 {book} 2. Nc3 {+0.69/17 2.4s} e5 {-0.62/22 7.9s}
3. Nf3 {+0.55/20 2.6s} Nc6 {-0.66/26 8.4s} 4. Bc4 {+0.62/19 2.5s}
Be7 {-0.64/24 8.4s} 5. d4 {+0.93/20 2.7s} exd4 {-0.88/26 8.9s}
6. Nxd4 {+0.97/18 2.6s} d5 {-0.58/23 8.5s} 7. Bxd5 {+0.33/19 2.7s}
Nxd5 {+0.05/24 9.1s} 8. exd5 {+0.55/19 2.7s} Nxd4 {+0.22/25 9.0s}
9. Qxd4 {-0.03/21 2.7s} B@f6 {+0.45/30 9.3s} 10. P@e5 {-0.19/19 2.7s}
P@h3 {+0.74/24 9.1s} 11. Rg1 {-0.43/18 2.8s} hxg2 {+0.84/28 9.2s}
12. N@f3 {-0.06/20 2.7s} N@h4 {+0.94/26 9.1s} 13. Nxh4 {-0.65/22 2.8s}
Bxh4 {+0.50/27 9.4s} 14. P@e2 {-0.81/20 2.6s} Bxf2+ {+1.17/22 9.0s}
15. Qxf2 {-1.44/21 2.8s} Bh4 {+1.30/27 9.4s} 16. B@g3 {-1.55/22 2.9s}
Bxg3 {+1.80/25 9.3s} 17. hxg3 {-1.72/19 2.8s} B@b6 {+2.15/31 9.8s}
18. B@e3 {-2.37/20 2.8s} P@h2 {+2.13/29 9.8s} 19. Qxg2 {-1.90/23 3.0s}
hxg1=Q+ {+2.21/36 9.8s} 20. Qxg1 {-1.87/19 2.8s} N@h3 {+2.60/26 9.6s}
21. N@h5 {-1.68/24 3.0s} Nxg1 {+2.28/32 9.5s} 22. Nxg7+ {-1.69/19 2.8s}
Kf8 {+2.17/26 9.2s} 23. Bxb6 {-1.85/21 2.9s} axb6 {+2.81/30 9.8s}
24. Ne6+ {-1.25/18 2.9s} Bxe6 {+2.28/28 9.8s} 25. P@g7+ {-1.57/24 3.1s}
Ke7 {+3.46/25 9.6s} 26. Bg5+ {-1.39/22 3.0s} Kd7 {+3.27/24 9.5s}
27. dxe6+ {-1.96/23 3.1s} Kc8 {+4.05/25 9.4s} 28. P@d7+ {-2.27/19 3.0s}
Kb8 {+4.24/20 8.5s} 29. O-O-O {-3.05/19 2.6s} Q@a1+ {+8.80/18 6.4s}
30. N@b1 {-3.52/17 2.6s} N@c4 {+10.59/20 6.5s} 31. B@a3 {-10.20/15 1.7s}
Rxa3 {+16.16/18 5.2s} 32. Rxg1 {-13.42/14 1.7s} Qxg5+ {+21.86/17 4.5s}
33. B@f4 {-19.78/13 1.2s} Qxf4+ {+26.83/16 3.0s} 34. gxf4 {-27.78/14 1.0s}
Qxb2+ {+28.14/10 2.1s} 35. Kd1 {-34.26/1 0.002s} R@c1# {+M1/6 1.7s, Black mates}
0-1

[Event "With-Q-2400sim"]
[Site "?"]
[Date "2019.05.01"]
[Round "14"]
[White "CrazyAra-Dev-0.4.1-With-Q-2400sim"]
[Black "CrazyAra-Dev-0.4.1-No-Q-800sim"]
[Result "1-0"]
[PlyCount "63"]
[TimeControl "40/1200"]
[Variant "crazyhouse"]

1. e4 {book} Nf6 {book} 2. Nc3 {+0.70/23 7.8s} Nc6 {-0.68/18 2.3s}
3. d4 {+0.92/26 8.3s} d5 {-1.01/20 2.5s} 4. e5 {+0.85/26 8.4s}
Ne4 {-0.93/23 2.5s} 5. Be3 {+0.96/28 8.6s} Bf5 {-0.93/23 2.7s}
6. Bd3 {+0.90/25 8.5s} e6 {-0.84/21 2.7s} 7. Nge2 {+0.55/28 9.0s}
Nxc3 {-0.51/23 2.8s} 8. bxc3 {+0.24/28 8.6s} N@h4 {-0.09/20 2.6s}
9. Rg1 {+0.76/26 8.8s} Bxd3 {-0.42/23 2.7s} 10. cxd3 {+0.89/24 8.7s}
B@f3 {+0.07/22 2.7s} 11. B@h3 {+0.75/28 9.0s} Bxg2 {-0.81/23 2.7s}
12. Bxg2 {+0.49/23 9.2s} P@f3 {-1.11/19 2.8s} 13. Bh1 {+1.22/23 9.1s}
fxe2 {-1.76/22 2.8s} 14. Qxe2 {+1.58/24 8.8s} Nxd4 {-1.26/19 2.7s}
15. Bxd4 {+0.98/23 9.2s} N@f4 {-0.77/18 2.7s} 16. B@a4+ {+0.93/23 9.1s}
c6 {-0.66/18 2.8s} 17. Qc2 {+1.52/24 9.3s} P@g2 {-1.50/20 2.8s}
18. O-O-O {+1.73/23 9.2s} gxh1=Q {-2.01/18 2.7s} 19. Rxh1 {+1.24/29 9.5s}
B@a3+ {-1.99/18 2.9s} 20. P@b2 {+2.04/22 9.0s} Bxb2+ {-2.57/17 2.7s}
21. Kxb2 {+3.23/27 9.1s} P@e2 {-2.47/16 2.7s} 22. P@d6 {+4.68/23 9.1s}
exd1=Q {-4.84/18 2.7s} 23. Rxd1 {+5.04/22 9.1s} R@e2 {-4.82/20 2.8s}
24. B@d2 {+6.05/24 9.0s} Nf3 {-5.81/18 2.8s} 25. N@c7+ {+6.72/24 8.7s}
Qxc7 {-5.42/21 2.6s} 26. dxc7 {+6.28/21 8.5s} Nxd2 {-4.85/19 2.6s}
27. Q@b8+ {+7.68/23 7.0s} B@c8 {-5.63/16 2.2s} 28. Qxa8 {+8.57/22 7.1s}
Nxd3+ {-5.40/16 2.4s} 29. Ka1 {+18.27/16 5.2s} P@b2+ {-19.69/12 1.7s}
30. Qxb2 {+5.33/1 0.010s} Nxb2 {-31.37/11 1.5s} 31. Qxc8+ {+42.46/9 2.2s}
Ke7 {-46.78/6 0.51s} 32. Qd8# {+M1/6 1.7s, White mates} 1-0

[Event "With-Q-2400sim"]
[Site "?"]
[Date "2019.05.01"]
[Round "14"]
[White "CrazyAra-Dev-0.4.1-No-Q-800sim"]
[Black "CrazyAra-Dev-0.4.1-With-Q-2400sim"]
[Result "0-1"]
[PlyCount "96"]
[TimeControl "40/1200"]
[Variant "crazyhouse"]

1. e4 {book} Nf6 {book} 2. Nc3 {book} Nc6 {book} 3. d4 {+1.09/21 2.4s}
d5 {-0.77/25 8.2s} 4. e5 {+0.98/24 2.6s} Ne4 {-0.85/26 8.6s}
5. Be3 {+1.20/22 2.5s} Bf5 {-0.99/27 8.7s} 6. Bd3 {+0.84/22 2.7s}
e6 {-0.59/29 9.2s} 7. Nge2 {+0.91/20 2.6s} Nxc3 {-0.29/24 8.6s}
8. bxc3 {+0.39/22 2.7s} N@h4 {-0.38/25 8.8s} 9. Rg1 {+0.43/18 2.6s}
Bxd3 {-0.71/24 8.7s} 10. cxd3 {+0.40/25 2.7s} B@f3 {-0.48/27 8.8s}
11. B@h3 {+0.98/21 2.6s} Bxg2 {-0.54/26 8.8s} 12. Bxg2 {+0.71/21 2.9s}
Nxg2+ {+0.02/26 9.2s} 13. Rxg2 {+0.16/18 2.8s} P@f3 {-0.09/24 9.0s}
14. Rg3 {-0.04/20 2.8s} fxe2 {-0.16/24 9.2s} 15. Qxe2 {-0.06/19 2.8s}
B@a5 {+0.06/22 8.8s} 16. B@d2 {+0.18/21 2.8s} N@f5 {+0.02/25 9.0s}
17. N@h5 {+0.60/20 2.7s} Qh4 {+0.08/27 9.2s} 18. P@f6 {-0.12/19 2.7s}
Qxh2 {+0.96/30 9.2s} 19. fxg7 {-0.74/21 2.8s} Bxg7 {+1.02/27 9.0s}
20. Rxg7 {-1.07/22 2.7s} Qh1+ {+0.75/22 8.9s} 21. Qf1 {+0.82/19 2.7s}
Qxf1+ {-1.05/24 9.2s} 22. Kxf1 {+0.82/1 0.002s} O-O-O {-0.60/22 8.9s}
23. P@a6 {+0.45/19 2.8s} Nxe3+ {-1.20/25 9.3s} 24. Bxe3 {+0.22/17 2.7s}
B@a8 {-1.03/22 9.0s} 25. axb7+ {+0.93/20 2.8s} Bxb7 {-1.99/26 9.3s}
26. P@a6 {+1.34/18 2.8s} P@e2+ {-1.90/20 8.8s} 27. Kxe2 {+2.01/18 2.8s}
Bxa6 {-1.53/23 9.5s} 28. Q@a8+ {+1.85/17 2.8s} Q@b8 {-0.71/24 9.3s}
29. Qxc6 {+1.22/20 2.9s} Qb2+ {-1.10/26 9.4s} 30. Kf3 {+1.56/18 2.8s}
P@b7 {-1.27/24 9.3s} 31. N@e7+ {+0.19/21 2.9s} Kb8 {-0.06/1 0.005s}
32. Qc5 {+0.40/20 2.9s} Bb6 {+0.47/35 10.0s} 33. N@c6+ {-0.33/25 3.1s}
bxc6 {+0.51/34 9.8s} 34. Nxc6+ {-0.47/24 3.0s} Ka8 {+0.92/31 10.0s}
35. Nxd8 {-0.45/28 3.1s} Bxc5 {+0.77/29 9.6s} 36. B@c6+ {-0.78/22 3.0s}
P@b7 {+1.24/28 9.8s} 37. R@c8+ {-0.75/18 2.8s} N@b8 {+0.95/28 9.3s}
38. N@d7 {-0.83/18 2.8s} bxc6 {+5.72/21 9.3s} 39. P@b7+ {-3.59/16 2.8s}
Qxb7 {+4.69/25 9.5s} 40. Nxc5 {-5.04/19 3.0s} Qxc8 {+8.24/20 9.4s}
41. P@b7+ {-7.89/17 3.0s} Bxb7 {+9.21/17 8.8s} 42. Ndxb7 {-7.21/16 2.9s}
P@e4+ {+9.55/20 9.5s} 43. dxe4 {-8.77/17 2.9s} dxe4+ {+9.23/18 9.6s}
44. Nxe4 {-8.30/15 2.9s} Qxb7 {+9.07/18 9.3s} 45. P@a6 {-10.38/15 3.0s}
N@h4+ {+17.80/17 7.0s} 46. Ke2 {-19.11/12 1.6s} B@f3+ {+26.26/16 4.6s}
47. Kd2 {-24.66/12 1.2s} Q@e2+ {+45.04/11 3.1s} 48. Kc1 {-20.25/1 0.015s}
Qbb2# {+M1/7 1.7s, Black mates} 0-1

[Event "With-Q-2400sim"]
[Site "?"]
[Date "2019.05.01"]
[Round "15"]
[White "CrazyAra-Dev-0.4.1-With-Q-2400sim"]
[Black "CrazyAra-Dev-0.4.1-No-Q-800sim"]
[Result "1-0"]
[PlyCount "67"]
[TimeControl "40/1200"]
[Variant "crazyhouse"]

1. e4 {book} Nf6 {book} 2. Nc3 {book} Nc6 {book} 3. d4 {+0.89/24 8.3s}
d5 {-1.10/20 2.5s} 4. e5 {+0.89/26 8.7s} Ne4 {-0.89/23 2.6s}
5. Be3 {+1.15/25 8.5s} Bf5 {-1.12/21 2.7s} 6. Bd3 {+0.68/27 8.8s}
e6 {-0.95/24 2.7s} 7. Nge2 {+0.67/25 8.7s} Nxc3 {-0.37/19 2.6s}
8. bxc3 {+0.33/26 8.8s} Bxd3 {-0.32/21 2.7s} 9. cxd3 {+0.29/29 8.9s}
N@h4 {-0.03/20 2.6s} 10. O-O {0.00/34 9.3s} Nxg2 {-0.11/21 2.8s}
11. Kxg2 {+0.13/27 9.1s} P@e4 {+0.22/21 2.7s} 12. f3 {+0.45/32 9.6s}
exf3+ {-0.28/21 2.8s} 13. Rxf3 {+0.74/24 9.0s} P@e4 {-0.10/20 2.7s}
14. Rg3 {+1.01/26 9.3s} exd3 {-0.93/21 2.8s} 15. Nf4 {+0.98/22 8.8s}
B@e4+ {-2.07/16 2.7s} 16. P@f3 {+1.01/24 9.1s} P@h4 {-0.61/19 2.8s}
17. fxe4 {+1.43/23 9.2s} hxg3 {-0.87/19 2.9s} 18. exd5 {+1.48/29 9.5s}
R@e2+ {-1.10/19 2.8s} 19. P@f2 {+1.54/24 9.2s} gxf2 {-2.49/17 2.8s}
20. Qxd3 {+2.74/23 9.2s} Re1 {-1.45/20 2.8s} 21. dxe6 {+2.96/22 9.2s}
Qg5+ {-1.71/19 2.8s} 22. P@g3 {+3.87/23 9.1s} fxe6 {-2.12/17 2.8s}
23. P@f7+ {+3.95/23 9.1s} Kd7 {-2.27/17 2.7s} 24. d5 {+5.03/27 8.8s}
f1=Q+ {-3.71/18 2.8s} 25. Qxf1 {+2.61/1 0.013s} Rxf1 {-3.87/17 2.7s}
26. dxe6+ {+6.80/19 8.4s} Kd8 {-6.26/15 2.5s} 27. Rxf1 {+11.45/21 6.9s}
Q@c2+ {-6.85/15 2.3s} 28. P@d2 {+14.58/17 7.0s} Qe4+ {-15.93/14 2.0s}
29. B@f3 {+19.23/15 5.2s} P@h3+ {-15.34/12 1.6s} 30. Nxh3 {+23.43/16 5.3s}
Qxf3+ {-20.93/12 1.7s} 31. Rxf3 {+25.25/15 5.1s} B@h1+ {-20.59/11 1.7s}
32. Kxh1 {+28.15/17 5.1s} P@g2+ {-24.98/15 1.5s} 33. Kxg2 {+29.71/17 4.6s}
Nxe5 {-26.07/14 1.3s} 34. Q@e8# {+M1/16 4.2s, White mates} 1-0

[Event "With-Q-2400sim"]
[Site "?"]
[Date "2019.05.01"]
[Round "15"]
[White "CrazyAra-Dev-0.4.1-No-Q-800sim"]
[Black "CrazyAra-Dev-0.4.1-With-Q-2400sim"]
[Result "0-1"]
[PlyCount "68"]
[TimeControl "40/1200"]
[Variant "crazyhouse"]

1. e4 {book} Nf6 {book} 2. Nc3 {book} Nc6 {book} 3. Nf3 {book}
d5 {-0.35/25 8.2s} 4. exd5 {+0.43/19 2.5s} Nxd5 {-0.40/22 8.8s}
5. d4 {+0.65/19 2.6s} e6 {-0.13/23 8.8s} 6. Nxd5 {+0.59/19 2.7s}
exd5 {+0.01/22 8.7s} 7. Bb5 {+0.15/17 2.6s} Bb4+ {+0.28/20 8.4s}
8. c3 {-0.24/15 2.6s} Qe7+ {+0.39/20 8.8s} 9. N@e5 {-0.13/17 2.6s}
P@h3 {+0.55/21 8.4s} 10. Rg1 {-0.22/17 2.6s} hxg2 {+0.06/20 8.5s}
11. Rxg2 {-0.45/19 2.6s} P@g4 {-0.11/19 8.4s} 12. Bg5 {+0.94/17 2.6s}
N@f6 {-1.64/25 8.7s} 13. Bxf6 {+1.87/23 2.6s} Qxf6 {-1.99/24 8.7s}
14. N@h5 {+1.66/19 2.8s} Qh6 {-3.12/25 8.6s} 15. Bxc6+ {+2.89/21 2.8s}
bxc6 {-3.76/22 8.8s} 16. P@b7 {+3.61/21 2.7s} Bxb7 {-4.05/24 8.7s}
17. P@d7+ {+2.42/20 2.8s} Kf8 {-2.83/21 8.8s} 18. cxb4 {+2.55/18 2.7s}
Qxh5 {-2.22/22 8.9s} 19. Rxg4 {+1.98/17 2.8s} B@f5 {-1.62/23 8.7s}
20. Rxg7 {+1.68/20 2.7s} Kxg7 {-1.86/22 9.1s} 21. P@f6+ {+0.86/18 2.8s}
Kxf6 {-0.53/25 9.3s} 22. P@g5+ {+0.80/19 2.7s} Ke7 {+0.56/30 9.3s}
23. B@f6+ {-0.20/23 2.8s} Kf8 {+0.76/28 8.9s} 24. N@g3 {-0.07/22 2.8s}
N@g2+ {+1.75/32 9.3s} 25. Kf1 {-0.22/23 2.8s} Nf4 {+2.20/32 9.2s}
26. Nxf5 {-0.85/24 2.7s} B@g2+ {+4.75/28 8.5s} 27. Ke1 {-4.57/24 2.7s}
R@f1+ {+4.60/23 8.2s} 28. Kd2 {+3.32/1 0.015s} Rxd1+ {+6.77/21 6.5s}
29. Kc2 {-2.28/20 2.5s} Q@e2+ {+7.86/19 7.0s} 30. B@d2 {-6.99/18 2.0s}
Qxd2+ {+13.45/19 4.2s} 31. Nxd2 {-8.15/16 1.9s} Rxd2+ {+15.88/17 3.7s}
32. Kxd2 {-17.14/15 0.92s} Qe2+ {+22.58/16 2.5s} 33. Kc3 {-17.21/13 0.91s}
N@b5+ {+24.66/13 2.5s} 34. Kb3 {-22.50/1 0.002s}
B@c2# {+M1/11 1.7s, Black mates} 0-1

[Event "With-Q-2400sim"]
[Site "?"]
[Date "2019.05.01"]
[Round "16"]
[White "CrazyAra-Dev-0.4.1-With-Q-2400sim"]
[Black "CrazyAra-Dev-0.4.1-No-Q-800sim"]
[Result "1-0"]
[PlyCount "45"]
[TimeControl "40/1200"]
[Variant "crazyhouse"]

1. e4 {book} Nf6 {book} 2. Nc3 {book} Nc6 {book} 3. Nf3 {book}
d5 {-0.40/21 2.5s} 4. exd5 {+0.48/22 8.4s} Nxd5 {-0.40/19 2.6s}
5. Nxd5 {+0.44/22 8.8s} Qxd5 {-0.36/19 2.5s} 6. d4 {+0.74/23 8.4s}
P@g4 {-0.30/17 2.6s} 7. N@b5 {+1.17/22 8.5s} N@a6 {-0.95/18 2.6s}
8. Ng5 {+1.48/24 8.6s} h6 {-1.10/21 2.6s} 9. Nc3 {+2.72/24 8.8s}
Qxd4 {-1.91/18 2.6s} 10. Nxf7 {+3.32/24 8.5s} Qxd1+ {-3.23/22 2.7s}
11. Kxd1 {+4.26/23 8.8s} Kxf7 {-4.19/16 2.6s} 12. P@g6+ {+4.82/21 8.4s}
Kxg6 {-4.74/19 2.6s} 13. Bd3+ {+3.87/23 8.6s} P@f5 {-4.31/15 2.5s}
14. P@h5+ {+3.78/21 8.1s} Kxh5 {-3.29/20 2.4s} 15. Bxa6 {+4.85/21 8.1s}
Q@d4+ {-3.49/15 2.5s} 16. Q@d2 {+4.94/19 8.1s} P@g5 {-4.84/14 2.5s}
17. Qxd4 {+11.34/17 6.6s} Nxd4 {-7.82/15 2.4s} 18. Q@f7+ {+17.56/16 4.8s}
P@g6 {-16.20/11 1.6s} 19. N@g3+ {+19.85/12 4.1s} Kh4 {-5.42/1 0.012s}
20. Qxg6 {+24.07/11 3.4s} N@f6 {-16.63/6 1.3s} 21. Nxf5+ {+27.04/7 2.4s}
Nxf5 {-29.17/4 0.53s} 22. P@g3+ {+48.61/7 2.1s} Nxg3 {-15.36/1 0.016s}
23. hxg3# {+M1/4 1.7s, White mates} 1-0

[Event "With-Q-2400sim"]
[Site "?"]
[Date "2019.05.01"]
[Round "16"]
[White "CrazyAra-Dev-0.4.1-No-Q-800sim"]
[Black "CrazyAra-Dev-0.4.1-With-Q-2400sim"]
[Result "0-1"]
[PlyCount "78"]
[TimeControl "40/1200"]
[Variant "crazyhouse"]

1. Nf3 {book} d5 {-0.36/19 7.3s} 2. d4 {+0.11/16 2.3s} Bf5 {+0.13/23 7.8s}
3. Nc3 {-0.32/19 2.4s} e6 {+0.02/24 8.0s} 4. Bf4 {-0.36/21 2.4s}
Bd6 {+0.44/24 8.5s} 5. e3 {-0.58/22 2.5s} Ne7 {+0.50/23 8.3s}
6. Bd3 {-0.79/21 2.5s} Bxf4 {+1.44/25 8.4s} 7. exf4 {-1.51/18 2.5s}
O-O {+1.45/20 8.1s} 8. B@h3 {-0.67/15 2.5s} B@e4 {+1.07/22 8.2s}
9. Bxf5 {-0.96/15 2.6s} Bxf5 {+0.82/25 8.6s} 10. O-O {-1.59/17 2.5s}
Nbc6 {+1.75/21 8.2s} 11. Nh4 {-0.57/18 2.5s} B@e4 {+1.04/20 8.4s}
12. B@e3 {-0.58/17 2.7s} Ng6 {+0.70/22 8.6s} 13. Nxf5 {-0.67/18 2.7s}
exf5 {+0.52/27 8.7s} 14. f3 {-0.81/18 2.7s} Bxd3 {+0.55/23 8.6s}
15. cxd3 {-1.07/17 2.6s} B@f6 {+1.52/20 8.6s} 16. B@e5 {-1.76/17 2.7s}
Bxe5 {+1.22/32 9.6s} 17. dxe5 {-1.43/20 2.8s} d4 {+0.94/32 9.4s}
18. B@g5 {-0.68/28 2.9s} B@e7 {+0.97/29 9.3s} 19. Bxe7 {-0.86/26 2.9s}
Ncxe7 {+0.69/28 9.1s} 20. B@f6 {-0.67/26 2.8s} dxe3 {+0.60/26 9.3s}
21. Bxg7 {-1.07/20 2.7s} B@f2+ {+2.19/26 9.0s} 22. Kh1 {-1.94/21 2.8s}
Nxf4 {+2.39/31 9.4s} 23. Bxf8 {-1.74/20 2.7s} Qxf8 {+2.18/28 9.2s}
24. B@f6 {-2.09/20 2.7s} P@g7 {+2.58/29 9.6s} 25. P@h6 {-1.51/19 2.7s}
B@h8 {+2.69/27 9.6s} 26. hxg7 {-3.57/24 2.8s} Bxg7 {+5.30/34 9.0s}
27. R@g5 {-2.33/21 2.9s} B@h6 {+5.28/33 9.4s} 28. Bxg7 {-4.20/24 2.8s}
Qxg7 {+5.79/31 9.6s} 29. Rxg7+ {-5.70/24 2.8s} Bxg7 {+5.90/23 9.4s}
30. P@f6 {-7.45/22 2.8s} P@h3 {+9.90/27 8.2s} 31. Rxf2 {-7.32/24 2.6s}
exf2 {+10.87/28 7.7s} 32. Q@g3 {-8.38/25 2.4s} hxg2+ {+10.53/29 8.8s}
33. Qxg2 {-4.98/1 0.014s} Nxg2 {+10.36/24 8.6s} 34. fxg7 {-9.78/18 2.7s}
Nf4 {+19.45/25 5.9s} 35. B@g2 {-15.44/20 1.8s} R@g1+ {+20.40/26 5.5s}
36. Qxg1 {-6.52/1 0.012s} fxg1=Q+ {+22.70/25 4.4s} 37. Kxg1 {-18.41/19 1.7s}
N@h3+ {+26.96/23 4.8s} 38. Kh1 {-31.40/21 0.92s} R@g1+ {+50.73/9 2.0s}
39. Rxg1 {-15.11/1 0.016s} Nf2# {+M1/1 1.6s, Black mates} 0-1

[Event "With-Q-2400sim"]
[Site "?"]
[Date "2019.05.01"]
[Round "17"]
[White "CrazyAra-Dev-0.4.1-With-Q-2400sim"]
[Black "CrazyAra-Dev-0.4.1-No-Q-800sim"]
[Result "1-0"]
[PlyCount "77"]
[TimeControl "40/1200"]
[Variant "crazyhouse"]

1. Nf3 {book} d5 {-0.36/15 2.2s} 2. d3 {+0.69/21 7.5s} Nc6 {-0.59/18 2.3s}
3. g3 {+0.09/25 7.9s} e5 {-0.53/21 2.3s} 4. Bg2 {-0.06/23 7.7s}
Nf6 {-0.26/17 2.4s} 5. O-O {-0.30/22 8.1s} h6 {+0.47/17 2.3s}
6. Nc3 {-0.63/19 7.9s} Be6 {+0.80/17 2.5s} 7. h3 {-0.86/19 8.1s}
Qd7 {+0.79/16 2.4s} 8. Kh2 {-1.10/19 8.0s} Bc5 {+1.23/17 2.5s}
9. Rb1 {-1.11/20 8.0s} h5 {+2.20/16 2.5s} 10. b4 {-1.86/24 8.5s}
Bxf2 {+2.22/23 2.7s} 11. Rxf2 {-2.57/24 9.0s} P@g4 {+2.48/21 2.7s}
12. B@g5 {-1.94/24 9.2s} gxh3 {+2.05/21 2.8s} 13. Bxf6 {-2.12/30 9.4s}
gxf6 {+1.94/25 2.9s} 14. N@g7+ {-1.95/25 8.8s} Kd8 {+1.77/23 2.8s}
15. Nxe6+ {-2.33/25 9.5s} fxe6 {+2.34/23 3.0s} 16. Bxh3 {-2.44/24 9.3s}
N@g4+ {+2.89/20 2.8s} 17. Kg2 {-2.68/28 9.5s} Nxf2 {+2.95/19 2.8s}
18. Kxf2 {-2.77/22 9.2s} P@g4 {+3.11/17 2.8s} 19. B@h4 {-2.03/25 8.9s}
gxh3 {+1.42/19 2.7s} 20. Bxf6+ {-2.26/24 8.7s} Kc8 {+1.32/16 2.7s}
21. Bxh8 {-2.23/27 8.9s} R@g2+ {+1.54/19 2.6s} 22. Kf1 {-0.48/24 8.8s}
B@d4 {+1.68/17 2.7s} 23. R@f8+ {-0.31/27 8.8s} B@d8 {+0.30/21 2.7s}
24. b5 {+0.53/26 8.7s} Rxg3 {+0.45/20 2.7s} 25. P@e3 {+2.06/27 9.4s}
Bxc3 {-2.10/20 2.7s} 26. bxc6 {+4.84/32 8.9s} Qxc6 {-3.31/27 2.8s}
27. N@e7+ {+6.46/31 8.9s} Kd7 {-3.21/25 2.7s} 28. Nxc6 {+6.16/29 8.8s}
P@g2+ {-5.47/28 2.7s} 29. Kg1 {+7.96/23 7.9s} P@f2+ {-5.26/16 2.6s}
30. Kxf2 {+7.39/21 8.2s} g1=Q+ {-6.86/15 2.6s} 31. Qxg1 {+12.30/21 7.2s}
N@h1+ {-9.08/17 2.3s} 32. Qxh1 {+15.43/17 6.8s} Rxf3+ {-11.59/15 2.3s}
33. exf3 {+18.19/17 6.2s} Bh4+ {-12.79/13 2.1s} 34. Ke2 {+19.25/17 6.5s}
N@g3+ {-18.78/16 2.0s} 35. Kd1 {+20.59/17 5.2s} Nxh1 {-18.25/14 1.9s}
36. Nxe5+ {+21.18/15 4.6s} Bxe5 {-17.68/14 1.4s} 37. N@c5+ {+25.95/15 3.8s}
Kc6 {-25.79/12 1.2s} 38. Q@d7+ {+32.56/11 3.0s} Kxc5 {-29.85/1 0.002s}
39. R@b5# {+M1/7 2.2s, White mates} 1-0

[Event "With-Q-2400sim"]
[Site "?"]
[Date "2019.05.01"]
[Round "17"]
[White "CrazyAra-Dev-0.4.1-No-Q-800sim"]
[Black "CrazyAra-Dev-0.4.1-With-Q-2400sim"]
[Result "0-1"]
[PlyCount "62"]
[TimeControl "40/1200"]
[Variant "crazyhouse"]

1. Nf3 {book} Nf6 {book} 2. Nc3 {+0.76/16 2.3s} g6 {-0.33/21 7.5s}
3. e4 {+0.44/17 2.3s} Bg7 {-0.48/24 8.1s} 4. d4 {+0.51/16 2.4s}
O-O {-0.62/20 7.9s} 5. e5 {+0.91/16 2.4s} Ng4 {-0.72/27 8.3s}
6. h3 {+0.89/24 2.5s} Nxf2 {-0.98/31 8.4s} 7. Kxf2 {+0.87/27 2.7s}
d6 {-0.96/31 8.7s} 8. exd6 {+1.18/22 2.7s} cxd6 {-1.06/25 8.7s}
9. P@h6 {+1.09/23 2.7s} Bf6 {-1.48/28 8.6s} 10. Ne4 {+0.71/18 2.6s}
Bf5 {+0.04/23 8.6s} 11. Nxf6+ {+0.15/21 2.7s} exf6 {-0.63/24 8.6s}
12. Bd3 {+0.36/18 2.5s} Bxd3 {-0.31/24 8.5s} 13. cxd3 {0.00/21 2.7s}
Re8 {-0.22/24 8.7s} 14. B@g7 {-0.76/19 2.6s} P@g3+ {+1.81/29 8.8s}
15. Kxg3 {-2.05/28 2.7s} N@f5+ {+1.40/28 9.0s} 16. Kf2 {-2.33/26 2.6s}
P@e3+ {+1.24/26 9.0s} 17. Bxe3 {-1.36/25 2.7s} B@g3+ {+1.01/29 9.7s}
18. Ke2 {-2.07/23 2.7s} Rxe3+ {+2.13/23 9.0s} 19. Kd2 {-1.61/19 2.8s}
Bf4 {+2.87/21 8.6s} 20. Kc2 {-1.88/17 2.7s} B@e2 {+2.71/21 8.7s}
21. N@d5 {-3.56/18 2.5s} Rxf3 {+7.06/26 7.9s} 22. Nxf6+ {-4.64/23 2.3s}
Qxf6 {+1.47/1 0.015s} 23. Qxe2 {-7.69/23 2.2s} Nxd4+ {+14.01/23 6.2s}
24. Kb1 {-10.21/21 2.1s} Nxe2 {+16.19/23 5.4s} 25. Bxf6 {-15.46/18 1.9s}
P@c2+ {+16.09/19 5.0s} 26. Kxc2 {-11.01/1 0.014s} N@d4+ {+23.01/19 3.8s}
27. Bxd4 {-17.45/16 1.3s} Nxd4+ {+22.33/17 3.9s} 28. Kc3 {-21.40/14 1.0s}
Q@c2+ {+24.46/15 3.2s} 29. Kxd4 {-20.55/12 1.2s} Qc5+ {+24.02/13 3.2s}
30. Ke4 {-20.01/1 0.001s} Qe3+ {+23.87/13 2.4s} 31. Kd5 {-15.85/1 0.001s}
B@e6# {+M1/11 2.4s, Black mates} 0-1

[Event "With-Q-2400sim"]
[Site "?"]
[Date "2019.05.01"]
[Round "18"]
[White "CrazyAra-Dev-0.4.1-With-Q-2400sim"]
[Black "CrazyAra-Dev-0.4.1-No-Q-800sim"]
[Result "1-0"]
[PlyCount "79"]
[TimeControl "40/1200"]
[Variant "crazyhouse"]

1. Nf3 {book} Nf6 {book} 2. d3 {+0.93/21 7.4s} d5 {-0.96/18 2.3s}
3. g3 {+0.27/23 7.9s} Nc6 {-0.54/18 2.4s} 4. Bg2 {+0.11/22 7.9s}
e5 {-0.36/15 2.4s} 5. O-O {-0.27/22 8.2s} h6 {+0.51/18 2.4s}
6. Nc3 {-0.66/20 7.9s} Be6 {+0.76/17 2.4s} 7. h3 {-0.92/19 8.1s}
Qd7 {+0.85/16 2.5s} 8. Kh2 {-1.09/19 8.1s} Bc5 {+1.15/14 2.4s}
9. a3 {-1.43/20 8.2s} a5 {+1.55/16 2.5s} 10. Bd2 {-1.99/19 8.2s}
h5 {+2.87/22 2.5s} 11. Nh4 {-1.40/25 8.8s} Ng4+ {+1.93/20 2.7s}
12. hxg4 {-1.77/23 9.1s} hxg4 {+1.61/18 2.7s} 13. Nxd5 {-1.29/27 9.3s}
Bxd5 {+1.38/21 2.9s} 14. Bxd5 {-1.26/26 9.1s} Qxd5 {+1.16/19 2.8s}
15. B@e4 {-1.33/28 9.3s} Qd8 {+1.71/20 2.8s} 16. N@f5 {-1.13/26 9.0s}
B@f6 {+1.44/22 2.8s} 17. P@h6 {-0.86/22 9.1s} gxh6 {+0.84/23 2.8s}
18. Bxh6 {-0.21/24 9.1s} P@e6 {+0.79/17 2.8s} 19. P@g7 {+0.19/29 9.8s}
Rg8 {-0.23/20 2.9s} 20. c3 {+0.42/21 9.1s} exf5 {-1.34/20 2.8s}
21. Nxf5 {+1.82/26 9.6s} Qd7 {-0.07/22 2.9s} 22. P@h7 {+1.71/27 9.5s}
O-O-O {-0.74/19 2.9s} 23. hxg8=Q {+1.87/27 9.3s} Rxg8 {-1.57/23 2.9s}
24. d4 {+2.39/23 9.2s} Rd8 {-1.42/16 2.8s} 25. d5 {+2.57/33 9.3s}
Kb8 {-1.62/24 2.9s} 26. dxc6 {+2.33/37 10s} Qxd1 {-1.99/29 3.2s}
27. Raxd1 {+2.09/33 10s} Q@h3+ {-2.29/23 2.9s} 28. Kg1 {+2.10/1 0.006s}
P@h2+ {-2.02/29 3.3s} 29. Kh1 {+1.92/1 0.006s} P@g2+ {-1.92/26 3.0s}
30. Bxg2 {+1.62/1 0.005s} Qxg2+ {-1.60/26 3.3s} 31. Kxg2 {+1.57/1 0.006s}
B@e4+ {-1.36/23 3.1s} 32. Kxh2 {+3.13/26 9.7s} Bxc6 {-2.63/22 3.0s}
33. P@g2 {+3.58/22 9.8s} P@d3 {-2.88/19 3.1s} 34. P@e7 {+5.55/21 9.3s}
Bfxe7 {-3.49/19 3.0s} 35. Nxe7 {+6.06/19 9.3s} Bxe7 {-5.64/16 2.8s}
36. Rxd3 {+6.71/20 9.4s} Rxd3 {-8.03/17 2.7s} 37. P@a7+ {+16.16/20 5.3s}
Kxa7 {-15.02/19 1.4s} 38. N@c8+ {+20.62/17 3.2s} Kb8 {-18.98/16 1.4s}
39. R@a8+ {+31.60/13 2.6s} Kxa8 {-28.85/1 0.002s}
40. Q@a7# {+M1/4 1.6s, White mates} 1-0

[Event "With-Q-2400sim"]
[Site "?"]
[Date "2019.05.01"]
[Round "18"]
[White "CrazyAra-Dev-0.4.1-No-Q-800sim"]
[Black "CrazyAra-Dev-0.4.1-With-Q-2400sim"]
[Result "0-1"]
[PlyCount "46"]
[TimeControl "40/1200"]
[Variant "crazyhouse"]

1. d3 {book} e5 {-0.13/22 7.6s} 2. Nf3 {+0.42/20 2.4s} Nc6 {-0.16/28 8.3s}
3. g3 {+0.32/24 2.6s} d5 {-0.22/28 8.0s} 4. Bg2 {+0.40/20 2.4s}
h6 {+0.54/22 8.2s} 5. O-O {-0.54/19 2.4s} Nf6 {+0.58/20 8.0s}
6. Nc3 {-0.45/16 2.4s} Be6 {+0.84/20 8.3s} 7. h3 {-0.67/17 2.4s}
Qd7 {+1.11/20 8.2s} 8. Kh2 {-0.81/15 2.5s} Bc5 {+1.50/21 8.0s}
9. a3 {-1.05/17 2.5s} a5 {+1.69/18 8.2s} 10. Bd2 {-1.74/17 2.4s}
h5 {+2.18/22 8.7s} 11. e4 {-2.17/15 2.6s} Bxh3 {+4.82/25 9.1s}
12. Bxh3 {-4.16/19 2.8s} Qxh3+ {+3.80/30 9.6s} 13. Kxh3 {-4.86/22 2.9s}
P@g4+ {+3.92/28 9.1s} 14. Kh2 {-6.20/16 2.6s} gxf3 {+3.68/29 9.3s}
15. B@h3 {-2.65/20 2.8s} B@g4 {+3.71/24 8.9s} 16. Nxd5 {-3.34/21 2.7s}
Bxh3 {+4.28/25 9.1s} 17. Qxf3 {-3.33/21 2.7s} Nd4 {+6.25/23 9.0s}
18. Nxf6+ {-4.27/20 2.8s} gxf6 {+7.37/22 8.7s} 19. N@g7+ {-5.62/20 2.8s}
Kd7 {+8.49/21 8.8s} 20. Q@d5+ {-7.23/18 2.7s} N@d6 {+9.59/21 8.2s}
21. Qd1 {-6.45/18 2.5s} Bxf1 {+17.17/14 5.1s} 22. Qxf1 {-16.73/11 1.7s}
N@f3+ {+37.41/10 2.6s} 23. Kg2 {-34.70/4 0.56s} R@h2# {+M1/5 1.7s, Black mates}
0-1

[Event "With-Q-2400sim"]
[Site "?"]
[Date "2019.05.01"]
[Round "19"]
[White "CrazyAra-Dev-0.4.1-With-Q-2400sim"]
[Black "CrazyAra-Dev-0.4.1-No-Q-800sim"]
[Result "1-0"]
[PlyCount "91"]
[TimeControl "40/1200"]
[Variant "crazyhouse"]

1. d3 {book} e5 {-0.22/17 2.2s} 2. Nf3 {+0.23/27 7.9s} Nc6 {-0.35/22 2.4s}
3. g3 {+0.01/27 8.2s} d5 {-0.49/20 2.4s} 4. Bg2 {-0.09/22 8.0s}
Nf6 {-0.20/19 2.4s} 5. O-O {-0.35/22 8.2s} h6 {+0.51/17 2.4s}
6. Nc3 {-0.69/21 7.9s} Be6 {+0.79/17 2.5s} 7. h3 {-1.02/21 8.3s}
Qd7 {+0.73/16 2.5s} 8. Kh2 {-1.09/19 8.1s} Rd8 {+1.53/16 2.4s}
9. a3 {-1.26/18 8.1s} Bd6 {+1.31/17 2.5s} 10. e4 {-0.67/21 8.5s}
d4 {-0.10/20 2.7s} 11. Nd5 {+0.27/31 9.2s} Nxd5 {-0.33/21 2.7s}
12. exd5 {+0.25/29 9.0s} Bxd5 {-0.39/21 2.8s} 13. N@h5 {+0.04/29 9.3s}
Kf8 {+0.01/18 2.6s} 14. c4 {+0.10/26 9.2s} dxc3 {-0.14/23 2.8s}
15. bxc3 {-0.17/26 9.3s} P@g6 {-0.01/21 2.7s} 16. Nxg7 {-0.24/24 9.1s}
Kxg7 {+0.22/21 2.9s} 17. P@e4 {-0.19/24 9.1s} Be6 {+0.20/20 2.9s}
18. P@d5 {+0.12/26 9.4s} Bxh3 {+0.33/24 3.0s} 19. Bxh3 {+0.05/27 9.6s}
Qxh3+ {+0.88/17 2.8s} 20. Kxh3 {-0.04/21 9.2s} B@c8+ {+0.51/21 2.8s}
21. Kg2 {+0.86/23 9.3s} P@h3+ {-0.03/20 2.8s} 22. Kg1 {+0.89/23 9.3s}
P@g2 {-0.68/20 2.9s} 23. Re1 {+0.81/24 9.1s} N@g4 {-0.45/18 2.9s}
24. dxc6 {+1.22/26 9.3s} bxc6 {-1.00/18 2.9s} 25. N@h2 {+1.91/25 9.6s}
Nxh2 {-1.88/20 2.9s} 26. Nxh2 {+2.10/23 9.4s} P@f6 {-1.58/22 3.0s}
27. B@g4 {+1.81/25 9.4s} N@c2 {+0.70/19 2.8s} 28. Qxc2 {+0.65/31 9.4s}
Bxg4 {-0.69/23 3.0s} 29. N@h4 {+1.81/29 9.8s} B@h5 {-1.62/22 2.9s}
30. Nxg4 {+3.43/29 9.8s} Bxg4 {-3.45/21 3.0s} 31. B@e2 {+3.41/28 9.8s}
Bc8 {-2.78/23 3.0s} 32. N@f5+ {+1.74/24 9.8s} gxf5 {-1.80/23 3.0s}
33. exf5 {+2.29/27 9.9s} N@e7 {-1.61/18 2.9s} 34. d4 {+2.85/23 9.6s}
N@g5 {-1.90/18 3.0s} 35. P@g6 {+3.02/23 9.6s} exd4 {-3.94/21 2.9s}
36. Bxg5 {+4.93/26 9.2s} hxg5 {-5.06/19 2.8s} 37. N@h5+ {+6.66/30 8.2s}
Rxh5 {-5.51/22 2.6s} 38. Bxh5 {+5.76/25 8.6s} Rh8 {-6.00/15 2.6s}
39. gxf7 {+7.36/20 8.3s} B@d5 {-6.90/15 2.5s} 40. R@g8+ {+13.61/18 6.1s}
Rxg8 {-10.24/14 2.0s} 41. fxg8=Q+ {+14.36/21 5.4s} Kxg8 {-11.10/14 1.8s}
42. P@h7+ {+14.06/19 6.1s} Kh8 {-11.42/14 2.0s} 43. Q@f8+ {+20.06/15 4.6s}
N@g8 {-18.31/14 1.1s} 44. hxg8=Q+ {+22.22/14 3.4s} Nxg8 {-20.56/13 1.0s}
45. Ng6+ {+25.63/14 2.2s} Kh7 {-20.84/1 0.002s}
46. R@h8# {+M1/10 1.9s, White mates} 1-0

[Event "With-Q-2400sim"]
[Site "?"]
[Date "2019.05.01"]
[Round "19"]
[White "CrazyAra-Dev-0.4.1-No-Q-800sim"]
[Black "CrazyAra-Dev-0.4.1-With-Q-2400sim"]
[Result "0-1"]
[PlyCount "48"]
[TimeControl "40/1200"]
[Variant "crazyhouse"]

1. e4 {book} e5 {book} 2. Nf3 {book} Nc6 {book} 3. Bc4 {book} Bc5 {book}
4. d3 {book} Nf6 {-0.65/26 8.0s} 5. O-O {+1.01/19 2.4s} O-O {-0.93/29 8.6s}
6. Nc3 {+0.90/21 2.5s} d6 {-1.26/26 8.3s} 7. Bg5 {+1.14/20 2.6s}
h6 {-1.33/31 8.8s} 8. Bxf6 {+1.40/26 2.7s} Qxf6 {-1.19/23 8.7s}
9. Nd5 {+1.34/17 2.6s} Qd8 {-0.82/23 8.9s} 10. Qd2 {+1.91/17 2.7s}
Kh7 {-0.59/19 8.4s} 11. N@g5+ {+1.19/14 2.6s} Kh8 {+0.09/25 8.9s}
12. c3 {+0.17/16 2.6s} hxg5 {+0.34/29 9.0s} 13. Qxg5 {-1.07/28 2.8s}
Qxg5 {+2.08/32 8.8s} 14. Nxg5 {-1.31/31 2.8s} Q@h5 {+2.64/30 8.6s}
15. P@f6 {-2.65/25 2.7s} Qxg5 {+7.19/28 7.5s} 16. fxg7+ {-6.49/26 2.3s}
Kxg7 {+9.14/26 7.3s} 17. P@f6+ {-7.15/22 2.4s} Kh6 {+12.51/24 6.5s}
18. Q@g7+ {-13.95/14 2.1s} Qxg7 {+18.62/15 4.0s} 19. fxg7 {-14.32/14 1.7s}
N@h3+ {+25.51/15 3.0s} 20. gxh3 {-21.25/12 0.85s} N@f3+ {+26.65/12 3.3s}
21. Kh1 {-21.14/10 1.0s} P@g2+ {+31.06/11 2.5s} 22. Kxg2 {-25.04/1 0.002s}
Nh4+ {+29.95/9 2.4s} 23. Kg3 {-32.88/6 0.55s} Q@g2+ {+39.72/7 1.9s}
24. Kxh4 {-11.87/1 0.013s} Qg5# {+M1/5 1.6s, Black mates} 0-1

[Event "With-Q-2400sim"]
[Site "?"]
[Date "2019.05.01"]
[Round "20"]
[White "CrazyAra-Dev-0.4.1-With-Q-2400sim"]
[Black "CrazyAra-Dev-0.4.1-No-Q-800sim"]
[Result "1-0"]
[PlyCount "59"]
[TimeControl "40/1200"]
[Variant "crazyhouse"]

1. e4 {book} e5 {book} 2. Nf3 {book} Nc6 {book} 3. Bc4 {book} Bc5 {book}
4. d3 {book} Nf6 {-0.86/18 2.4s} 5. O-O {+0.75/25 7.9s} O-O {-0.71/21 2.4s}
6. Nc3 {+1.22/27 8.5s} d6 {-1.13/20 2.5s} 7. Bg5 {+1.29/27 8.6s}
h6 {-1.19/24 2.7s} 8. Bxf6 {+1.19/31 9.0s} Qxf6 {-1.34/18 2.6s}
9. Nd5 {+1.18/21 8.5s} Qd8 {-1.42/18 2.7s} 10. Qd2 {+0.93/22 8.6s}
Kh7 {-1.38/13 2.5s} 11. N@g5+ {+0.38/20 8.3s} Kh8 {-0.46/17 2.6s}
12. Nxc7 {+0.03/26 8.8s} hxg5 {+0.68/25 2.8s} 13. Nxa8 {-0.20/27 8.9s}
B@f4 {+0.11/25 2.8s} 14. P@e3 {-0.22/33 9.2s} g4 {-0.07/24 2.7s}
15. exf4 {-0.14/31 9.1s} gxf3 {-0.25/22 2.8s} 16. R@h5+ {+0.66/27 9.4s}
N@h6 {-1.00/23 2.7s} 17. B@g5 {+1.51/32 9.0s} fxg2 {-2.43/26 2.8s}
18. Bxd8 {-1.61/25 9.1s} N@f3+ {-3.30/23 2.6s} 19. Kxg2 {-3.35/1 0.015s}
P@h3+ {-3.23/24 2.5s} 20. Kg3 {+6.23/29 7.9s} Rxd8 {-4.01/21 2.4s}
21. Rxh6+ {+7.24/28 8.4s} B@h7 {-4.15/26 2.8s} 22. Rxh7+ {+6.08/25 9.1s}
Kxh7 {-4.06/21 2.9s} 23. Q@h5+ {+7.55/26 8.7s} R@h6 {-6.25/23 2.8s}
24. Qxf3 {+7.31/21 8.7s} exf4+ {-5.69/17 2.8s} 25. Qdxf4 {+9.88/25 7.9s}
P@h4+ {-7.61/18 2.6s} 26. Qxh4 {+2.93/1 0.014s} Rxh4 {-7.24/14 2.4s}
27. N@g5+ {+12.18/22 6.7s} Kg6 {-10.49/19 1.9s} 28. B@f5+ {+18.01/17 4.7s}
Kxg5 {-15.83/13 1.1s} 29. P@f4+ {+21.91/13 2.6s} Kh6 {-28.67/12 0.67s}
30. P@g5# {+M1/9 1.7s, White mates} 1-0

[Event "With-Q-2400sim"]
[Site "?"]
[Date "2019.05.01"]
[Round "20"]
[White "CrazyAra-Dev-0.4.1-No-Q-800sim"]
[Black "CrazyAra-Dev-0.4.1-With-Q-2400sim"]
[Result "0-1"]
[PlyCount "66"]
[TimeControl "40/1200"]
[Variant "crazyhouse"]

1. e4 {book} e5 {book} 2. Nf3 {book} Nc6 {book} 3. Bc4 {book} Bc5 {book}
4. d3 {book} Nf6 {book} 5. O-O {book} O-O {-0.72/23 8.1s} 6. Bg5 {+0.49/21 2.4s}
Be7 {+0.16/25 8.4s} 7. c3 {0.00/21 2.5s} d6 {+0.02/23 8.3s}
8. Nbd2 {0.00/20 2.5s} Na5 {+0.18/25 8.5s} 9. Bb5 {-0.01/20 2.6s}
c6 {+0.10/26 8.5s} 10. Ba4 {-0.03/18 2.6s} b5 {+0.13/25 8.7s}
11. Bc2 {-0.12/20 2.7s} Nb7 {+0.27/23 8.4s} 12. d4 {-0.26/17 2.5s}
h6 {-0.26/25 9.0s} 13. Bh4 {-0.28/18 2.7s} Bg4 {-0.42/25 9.0s}
14. h3 {+0.56/22 2.7s} Bh5 {-0.97/23 8.9s} 15. Re1 {+1.26/21 2.7s}
b4 {-0.33/23 8.9s} 16. dxe5 {+0.30/21 2.8s} dxe5 {0.00/26 9.5s}
17. cxb4 {+0.21/23 2.9s} Bxb4 {+0.06/23 9.3s} 18. P@g4 {+0.33/19 2.8s}
Bxd2 {+0.65/25 9.6s} 19. Nxd2 {-0.15/24 2.9s} Nxg4 {+1.02/25 9.6s}
20. hxg4 {-1.11/20 2.9s} P@h2+ {+1.06/27 9.8s} 21. Kh1 {-0.92/26 3.1s}
Qxh4 {+0.98/25 9.7s} 22. B@g3 {-0.87/22 3.0s} Qxg4 {+1.03/30 9.9s}
23. Qxg4 {-1.18/25 3.1s} Bxg4 {+0.89/32 9.7s} 24. N@e7+ {-0.45/25 2.9s}
Kh8 {+1.43/29 9.5s} 25. Bxe5 {-0.06/22 3.0s} P@h3 {+1.55/25 9.3s}
26. Bxg7+ {-1.55/21 2.9s} Kh7 {+2.72/30 8.9s} 27. e5+ {-2.27/19 2.8s}
P@g6 {+3.09/28 9.0s} 28. Q@g3 {-2.99/17 2.7s} hxg2+ {+7.22/24 7.4s}
29. Qxg2 {-4.69/21 2.2s} B@h3 {+8.14/22 7.2s} 30. Qxc6 {-5.45/17 2.0s}
Q@g2+ {+25.34/13 2.8s} 31. Qxg2 {-22.62/1 0.002s} Bxg2+ {+23.84/11 2.6s}
32. Kxg2 {-21.81/8 0.64s} Q@h3+ {+45.46/9 2.1s} 33. Kh1 {-14.74/1 0.016s}
P@g2# {+M1/3 1.7s, Black mates} 0-1

[Event "With-Q-2400sim"]
[Site "?"]
[Date "2019.05.01"]
[Round "21"]
[White "CrazyAra-Dev-0.4.1-With-Q-2400sim"]
[Black "CrazyAra-Dev-0.4.1-No-Q-800sim"]
[Result "1-0"]
[PlyCount "67"]
[TimeControl "40/1200"]
[Variant "crazyhouse"]

1. e4 {book} e5 {book} 2. Nf3 {book} Nc6 {book} 3. Bc4 {book} Bc5 {book}
4. d3 {book} Nf6 {book} 5. O-O {book} O-O {-0.77/19 2.4s} 6. Nc3 {+1.12/23 8.0s}
d6 {-1.15/20 2.6s} 7. Bg5 {+1.35/31 8.8s} h6 {-1.07/21 2.6s}
8. Bxf6 {+1.44/30 8.7s} Qxf6 {-1.37/19 2.7s} 9. Nd5 {+0.83/24 8.8s}
Qd8 {-1.35/16 2.5s} 10. Qd2 {+1.40/20 8.3s} Kh7 {-1.08/15 2.6s}
11. N@g5+ {+0.45/22 8.6s} Kh8 {-0.71/17 2.6s} 12. Nxc7 {+0.20/26 8.6s}
hxg5 {+0.68/24 2.8s} 13. Nxa8 {-0.24/27 8.9s} B@f4 {+0.27/25 2.7s}
14. P@e3 {-0.38/25 9.0s} Bg4 {+0.32/24 2.8s} 15. exf4 {+0.03/32 9.7s}
Bxf3 {+0.36/21 2.7s} 16. R@h3+ {+0.01/30 9.4s} N@h4 {-0.36/24 2.9s}
17. fxg5 {+0.30/30 9.8s} Bxg2 {-0.48/22 2.8s} 18. Rxh4+ {+0.11/28 9.3s}
P@h7 {+0.15/25 2.9s} 19. P@h6 {+1.14/28 9.6s} N@f3+ {-0.28/20 2.7s}
20. Kxg2 {-2.74/1 0.014s} Nxh4+ {-0.82/23 2.9s} 21. Kh1 {+2.19/22 9.2s}
gxh6 {-1.33/21 2.8s} 22. Rg1 {+3.50/30 9.5s} Rg8 {-1.44/20 2.8s}
23. gxh6 {+5.14/27 9.3s} P@g2+ {-3.18/25 2.9s} 24. Rxg2 {+5.05/1 0.005s}
Rxg2 {-2.58/24 2.8s} 25. P@g7+ {+7.07/27 8.8s} Kg8 {-3.58/22 2.7s}
26. Bxf7+ {+6.09/25 8.6s} Kxf7 {-1.10/1 0.016s} 27. P@e6+ {+8.88/22 8.5s}
Kxe6 {-5.66/18 2.5s} 28. P@f5+ {+11.46/21 7.2s} Ke7 {-9.50/15 1.8s}
29. N@d5+ {+14.49/21 4.8s} Ke8 {-9.13/14 1.6s} 30. B@h5+ {+13.98/19 5.3s}
P@g6 {-13.49/12 1.8s} 31. g8=Q+ {+17.66/20 3.6s} B@f8 {-14.77/14 1.5s}
32. Qe6+ {+18.68/13 3.4s} Be7 {-15.64/12 0.92s} 33. Nac7+ {+37.03/13 2.4s}
Kf8 {-39.84/5 0.67s} 34. B@g7# {+M1/5 1.7s, White mates} 1-0

[Event "With-Q-2400sim"]
[Site "?"]
[Date "2019.05.01"]
[Round "21"]
[White "CrazyAra-Dev-0.4.1-No-Q-800sim"]
[Black "CrazyAra-Dev-0.4.1-With-Q-2400sim"]
[Result "0-1"]
[PlyCount "76"]
[TimeControl "40/1200"]
[Variant "crazyhouse"]

1. e4 {book} Nf6 {book} 2. e5 {book} Nc6 {book} 3. exf6 {book} exf6 {book}
4. Nc3 {-0.86/15 2.4s} d5 {+0.68/21 8.3s} 5. Bb5 {-0.32/18 2.5s}
Be7 {+0.80/22 8.5s} 6. d4 {-0.81/17 2.5s} O-O {+0.72/23 8.6s}
7. Nge2 {-0.45/19 2.6s} Re8 {+0.70/24 8.8s} 8. O-O {-0.70/20 2.6s}
Bd6 {+0.97/21 8.8s} 9. N@f4 {-0.39/17 2.6s} Bxf4 {+0.63/28 9.0s}
10. Nxf4 {-0.42/21 2.8s} P@h3 {+0.69/22 8.9s} 11. gxh3 {-0.99/18 2.8s}
Bxh3 {+0.69/25 9.2s} 12. Nxh3 {-0.89/23 2.9s} Nxd4 {+0.77/23 9.1s}
13. B@g4 {+0.46/21 2.9s} Nxb5 {-0.35/26 9.3s} 14. P@h6 {+0.74/24 2.8s}
Nxc3 {-0.84/27 9.2s} 15. bxc3 {+0.64/21 2.8s} P@g2 {-0.14/31 9.5s}
16. B@f3 {+1.07/23 2.8s} gxf1=Q+ {+0.12/26 9.4s} 17. Qxf1 {+1.00/21 2.9s}
P@e4 {+0.37/22 9.3s} 18. hxg7 {-0.12/23 2.8s} exf3 {+0.89/24 9.2s}
19. N@h6+ {+0.08/21 2.8s} Kxg7 {+0.86/1 0.004s} 20. Bxf3 {-0.53/20 2.8s}
P@e4 {+0.97/27 9.2s} 21. Nf5+ {-1.43/19 2.7s} Kg8 {+2.13/21 9.0s}
22. Bg2 {-1.56/18 2.8s} B@f3 {+2.42/35 9.3s} 23. P@e2 {-1.64/17 2.8s}
R@g6 {+2.90/35 9.4s} 24. P@h5 {-2.02/33 3.0s} Rxg2+ {+5.54/37 10s}
25. Qxg2+ {-2.88/31 3.0s} Bxg2 {+4.90/35 9.9s} 26. R@g7+ {-3.68/32 3.2s}
Kh8 {+5.94/35 11s} 27. Rxg2 {-2.57/28 3.1s} N@f3+ {+5.88/31 10s}
28. exf3 {-4.40/28 3.2s} Q@e1+ {+6.48/31 10s} 29. B@f1 {-3.88/26 3.1s}
N@e2+ {+6.45/27 10s} 30. Kh1 {-4.14/1 0.003s} Qxf1+ {+6.45/29 10s}
31. Ng1 {-5.20/24 3.0s} Qxg2+ {+6.00/26 9.5s} 32. Kxg2 {-7.61/1 0.015s}
Rg8+ {+7.05/30 9.3s} 33. N@g5 {-5.98/19 2.9s} fxg5 {+10.57/24 8.8s}
34. h6 {-8.97/21 2.6s} exf3+ {+15.72/26 6.7s} 35. Nxf3 {-11.88/24 1.8s}
B@h3+ {+25.75/24 4.8s} 36. Kxh3 {-25.17/12 1.0s} g4+ {+28.64/15 3.2s}
37. Kg2 {-11.85/1 0.014s} B@h3+ {+44.24/13 2.9s} 38. Kh1 {-17.03/1 0.015s}
P@g2# {+M1/3 1.6s, Black mates} 0-1

[Event "With-Q-2400sim"]
[Site "?"]
[Date "2019.05.01"]
[Round "22"]
[White "CrazyAra-Dev-0.4.1-With-Q-2400sim"]
[Black "CrazyAra-Dev-0.4.1-No-Q-800sim"]
[Result "1-0"]
[PlyCount "79"]
[TimeControl "40/1200"]
[Variant "crazyhouse"]

1. e4 {book} Nf6 {book} 2. e5 {book} Nc6 {book} 3. exf6 {book} exf6 {book}
4. Nc3 {-0.73/22 8.1s} d5 {+0.78/20 2.5s} 5. Bb5 {-0.42/22 8.4s}
Be7 {+0.86/17 2.6s} 6. N@a5 {-0.66/22 8.5s} O-O {-0.24/21 2.7s}
7. Bxc6 {+0.56/30 9.5s} bxc6 {-0.51/19 2.8s} 8. Nxc6 {+0.61/28 9.1s}
Qd6 {-0.70/27 2.9s} 9. Nxd5 {+0.39/25 9.0s} Re8 {-1.02/25 2.8s}
10. Ndxe7+ {+1.80/24 9.1s} Rxe7+ {-1.65/21 2.8s} 11. Nxe7+ {+1.82/21 9.1s}
Qxe7+ {-1.34/21 2.8s} 12. R@e3 {+1.84/20 8.8s} P@e4 {-1.44/15 2.8s}
13. B@d5 {+2.37/24 8.6s} B@b7 {-2.34/18 2.7s} 14. Rxe4 {+3.10/23 8.9s}
N@e5 {-2.96/20 2.8s} 15. P@c6 {+2.52/24 9.1s} Ba6 {-2.34/19 2.8s}
16. P@d7 {+2.41/23 8.8s} N@d6 {-1.44/19 2.7s} 17. P@e2 {+4.79/23 9.2s}
Bxd7 {-4.62/17 2.8s} 18. cxd7 {+5.54/23 9.4s} Nxe4 {-4.78/19 2.8s}
19. Bxe4 {+5.62/21 9.0s} Qxd7 {-3.96/15 2.8s} 20. N@c5 {+6.93/22 9.1s}
Qe7 {-6.87/15 2.8s} 21. Nxa6 {+8.27/22 8.9s} Re8 {-6.46/18 2.7s}
22. N@d5 {+10.62/21 9.2s} Qd6 {-12.11/14 2.8s} 23. Naxc7 {+13.41/19 9.2s}
Rc8 {-12.36/14 2.8s} 24. B@e7 {+15.59/19 9.2s} Qd7 {-14.78/18 2.8s}
25. Bxf6 {+15.67/22 9.1s} Rxc7 {-15.54/16 2.8s} 26. Bxe5 {+16.82/21 9.2s}
R@e6 {-13.06/20 2.9s} 27. Bxc7 {+19.22/24 9.2s} Rxe4 {-19.34/18 2.8s}
28. N@f6+ {+20.64/24 8.3s} gxf6 {-19.90/19 2.6s} 29. Nxf6+ {+20.46/21 8.3s}
Kg7 {-19.58/16 2.4s} 30. Nxd7 {+21.57/20 8.1s} B@e7 {-19.01/18 2.6s}
31. P@f6+ {+22.20/18 8.4s} Bxf6 {-22.20/16 2.6s} 32. Q@f8+ {+23.36/17 7.9s}
Kg6 {-22.34/1 0.003s} 33. R@h6+ {+25.65/18 7.9s} Kf5 {-25.27/14 2.2s}
34. Rxf6+ {+27.31/15 6.8s} Kg5 {-26.17/12 2.1s} 35. h4+ {+30.51/14 6.1s}
Rxh4 {-29.90/12 1.5s} 36. Rxh4 {+31.67/11 4.7s} Kxh4 {-30.84/8 1.4s}
37. R@h3+ {+33.47/11 4.5s} Kg5 {-33.91/9 1.2s} 38. Qg7+ {+31.92/9 4.3s}
P@g6 {-31.17/10 1.2s} 39. B@f4+ {+41.90/9 3.9s} Kg4 {-39.21/1 0.002s}
40. B@f3# {+M1/7 2.5s, White mates} 1-0

[Event "With-Q-2400sim"]
[Site "?"]
[Date "2019.05.01"]
[Round "22"]
[White "CrazyAra-Dev-0.4.1-No-Q-800sim"]
[Black "CrazyAra-Dev-0.4.1-With-Q-2400sim"]
[Result "0-1"]
[PlyCount "78"]
[TimeControl "40/1200"]
[Variant "crazyhouse"]

1. e4 {book} Nf6 {book} 2. e5 {book} Nc6 {book} 3. exf6 {book} exf6 {book}
4. d4 {book} d5 {book} 5. Bb5 {-2.02/19 2.5s} Bb4+ {+2.15/23 8.3s}
6. c3 {-2.09/21 2.7s} Bd6 {+1.62/23 8.4s} 7. Qe2+ {-1.42/19 2.5s}
Qe7 {+1.54/23 8.3s} 8. N@h5 {-1.33/21 2.6s} Qxe2+ {+2.24/25 8.9s}
9. Nxe2 {-1.88/22 2.7s} Q@g6 {+2.43/23 8.7s} 10. Nef4 {-2.50/22 2.7s}
Bxf4 {+2.69/27 9.1s} 11. Q@e2+ {-0.34/18 2.6s} Be6 {+0.78/24 8.9s}
12. Nxf4 {-0.64/22 2.8s} N@c2+ {+0.82/31 9.2s} 13. Kd1 {-0.21/20 2.7s}
Nxa1 {+0.56/30 9.0s} 14. Nxg6 {-0.57/23 2.8s} hxg6 {+0.60/30 9.4s}
15. B@a4 {-0.88/19 2.8s} R@e4 {+1.91/20 9.1s} 16. Be3 {-1.22/22 2.8s}
O-O {+2.03/24 9.1s} 17. Bxc6 {-2.01/20 2.8s} bxc6 {+2.49/22 9.0s}
18. N@e7+ {-1.73/18 2.7s} Kh7 {+2.17/29 9.2s} 19. Nd2 {-2.04/20 2.8s}
Rxe3 {+3.39/23 9.1s} 20. fxe3 {-2.85/19 2.8s} B@h5 {+3.77/22 9.1s}
21. R@h4 {-2.75/21 2.9s} B@g4 {+3.37/25 9.3s} 22. Rxh5+ {-3.29/18 2.8s}
Bxh5 {+3.98/28 9.8s} 23. Qxh5+ {-3.71/21 3.0s} gxh5 {+3.85/24 9.4s}
24. B@b1+ {-3.25/18 2.9s} P@e4 {+3.10/31 9.5s} 25. B@e2 {-3.41/22 2.9s}
N@f2+ {+3.63/27 9.3s} 26. Kc1 {-3.22/23 2.8s} Nxh1 {+3.83/28 9.5s}
27. Bxh5 {-3.53/24 2.8s} R@h6 {+3.75/25 9.4s} 28. P@g6+ {-4.23/21 2.8s}
fxg6 {+4.80/24 9.4s} 29. Bxg6+ {-3.37/22 2.9s} Kh8 {+5.08/21 9.2s}
30. Q@h5 {-2.86/18 2.8s} Q@e1+ {+9.46/22 8.3s} 31. Qd1 {-5.66/17 2.6s}
Qxe3 {+10.58/20 8.9s} 32. Qxh1 {-8.24/19 2.8s} P@e2 {+16.02/20 7.8s}
33. Bgxe4 {-13.78/14 2.7s} e1=Q+ {+21.35/18 5.8s} 34. Qxe1 {-19.87/16 1.5s}
Qxe1+ {+20.93/21 5.4s} 35. N@d1 {-20.19/14 1.9s} Qxd2+ {+23.65/19 5.4s}
36. Kxd2 {-21.67/1 0.002s} N@c4+ {+28.57/19 4.0s} 37. Ke2 {-25.76/16 1.1s}
Q@d2+ {+30.68/19 3.9s} 38. Kf3 {-27.65/15 1.0s} R@f4+ {+29.46/17 3.9s}
39. Kg3 {-30.52/1 0.002s} P@h4# {+M1/17 2.9s, Black mates} 0-1

[Event "With-Q-2400sim"]
[Site "?"]
[Date "2019.05.01"]
[Round "23"]
[White "CrazyAra-Dev-0.4.1-With-Q-2400sim"]
[Black "CrazyAra-Dev-0.4.1-No-Q-800sim"]
[Result "1-0"]
[PlyCount "85"]
[TimeControl "40/1200"]
[Variant "crazyhouse"]

1. e4 {book} Nf6 {book} 2. e5 {book} Nc6 {book} 3. exf6 {book} exf6 {book}
4. d4 {book} d5 {book} 5. Ne2 {-0.73/25 8.3s} Bb4+ {+1.13/18 2.5s}
6. Nbc3 {-1.44/40 7.3s} O-O {+0.72/22 2.7s} 7. Nf4 {-1.26/34 8.6s}
Re8+ {+0.49/20 2.6s} 8. Be2 {-1.57/38 9.0s} P@h3 {+1.79/30 2.6s}
9. Rg1 {-1.65/36 8.4s} hxg2 {+1.60/29 2.7s} 10. Rxg2 {-1.91/40 5.6s}
P@f3 {+2.17/35 2.8s} 11. Rxg7+ {-1.94/32 8.8s} Kxg7 {+1.85/25 2.7s}
12. Nh5+ {-2.16/34 9.4s} Kg8 {+2.38/23 2.7s} 13. N@h6+ {-2.24/37 9.1s}
Kf8 {+2.56/27 2.7s} 14. P@g7+ {-2.46/40 3.4s} Ke7 {+2.77/1 0.003s}
15. Bxf3 {-1.80/31 8.7s} R@g1+ {+1.57/20 2.7s} 16. Ke2 {-2.56/32 9.8s}
Rxd1 {+1.40/19 2.7s} 17. Kxd1 {-2.33/29 9.0s} Q@f1+ {+2.76/21 2.9s}
18. R@e1+ {-2.97/28 9.5s} Qxe1+ {+2.85/18 2.7s} 19. Kxe1 {-0.85/1 0.014s}
Nxd4 {+3.55/20 2.8s} 20. Q@e3+ {-3.21/24 8.8s} P@e5 {+3.20/18 2.7s}
21. Kd2 {-2.13/24 8.8s} Bxc3+ {+2.94/19 2.6s} 22. Qxc3 {-0.94/27 9.2s}
Nxf3+ {+1.42/22 2.9s} 23. Qxf3 {-0.77/27 9.5s} B@g5+ {+1.46/20 2.7s}
24. Kd1 {+0.20/24 9.1s} R@f1+ {+0.11/23 2.8s} 25. B@e1 {+0.80/30 9.4s}
N@d4 {-0.16/24 2.9s} 26. N@f5+ {+1.29/28 9.6s} Bxf5 {-0.95/27 3.0s}
27. Nxf5+ {+1.07/29 9.8s} Nxf5 {-0.82/20 2.9s} 28. Bxg5 {+1.60/27 9.5s}
fxg5 {-2.35/23 3.0s} 29. B@f6+ {+4.21/28 9.4s} Kd7 {-2.41/16 2.8s}
30. Qxf5+ {+4.57/23 9.1s} B@e6 {-3.74/20 2.8s} 31. B@b5+ {+4.94/30 10.0s}
N@c6 {-4.66/20 2.7s} 32. N@c5+ {+5.21/28 8.9s} Kc8 {-5.59/24 2.8s}
33. Bxc6 {+5.63/28 9.4s} Rxe1+ {-5.86/22 2.6s} 34. Kxe1 {+5.12/26 9.2s}
B@b4+ {-4.60/25 2.8s} 35. c3 {+6.14/25 8.9s} Bxc5 {-4.45/19 2.8s}
36. Bxb7+ {+5.83/23 9.0s} Kxb7 {-5.04/19 2.8s} 37. N@a5+ {+6.34/23 8.9s}
Kb6 {-3.82/17 2.7s} 38. Bxd8 {+8.32/18 8.9s} N@g2+ {-6.38/15 2.7s}
39. Kf1 {+7.96/27 9.1s} B@b5+ {-6.96/14 2.7s} 40. P@c4 {+9.12/26 9.1s}
Rb8 {-6.41/16 2.8s} 41. cxb5 {+17.16/17 5.7s} N@e3+ {-14.21/16 1.8s}
42. Kg1 {+22.25/15 5.0s} Kxa5 {-17.81/12 1.4s}
43. Q@a6# {+M1/17 3.1s, White mates} 1-0

[Event "With-Q-2400sim"]
[Site "?"]
[Date "2019.05.01"]
[Round "23"]
[White "CrazyAra-Dev-0.4.1-No-Q-800sim"]
[Black "CrazyAra-Dev-0.4.1-With-Q-2400sim"]
[Result "0-1"]
[PlyCount "76"]
[TimeControl "40/1200"]
[Variant "crazyhouse"]

1. e4 {book} c5 {book} 2. Nf3 {book} Nc6 {-2.40/25 8.2s} 3. d4 {+2.73/19 2.5s}
cxd4 {-1.47/27 8.8s} 4. Nxd4 {+2.25/23 2.7s} e5 {-1.27/24 8.4s}
5. Nxc6 {+1.62/21 2.5s} bxc6 {-1.38/23 8.7s} 6. P@d6 {+0.86/21 2.7s}
Nf6 {-1.04/24 8.8s} 7. N@c7+ {+1.32/19 2.7s} Qxc7 {-1.01/1 0.002s}
8. dxc7 {+1.00/21 2.8s} Bb4+ {-0.55/26 8.8s} 9. Nc3 {+1.02/17 2.6s}
O-O {-0.70/24 8.6s} 10. Bd3 {+0.89/17 2.6s} N@h4 {-0.04/19 8.4s}
11. Rg1 {+0.58/18 2.5s} P@f4 {+0.12/21 8.4s} 12. Q@b8 {+0.74/22 2.6s}
Bxc3+ {+0.68/27 8.6s} 13. bxc3 {-2.31/26 2.5s} Rxb8 {+0.30/33 9.2s}
14. cxb8=Q {-1.42/22 2.6s} N@h3 {+3.05/27 7.9s} 15. R@f1 {-1.17/21 2.6s}
Nxg1 {+0.96/23 9.0s} 16. Rxg1 {-1.04/21 2.9s} R@g5 {+0.58/26 9.2s}
17. Bxf4 {-0.92/19 2.7s} Rxg2 {+3.11/28 9.6s} 18. Rxg2 {-2.21/25 2.9s}
Nxg2+ {+3.27/31 9.4s} 19. Kd2 {-2.34/23 2.9s} exf4 {+3.15/26 9.3s}
20. Qxf4 {-2.67/23 2.9s} Nxf4 {+3.87/28 9.3s} 21. P@e7 {-2.98/21 2.8s}
P@e3+ {+6.02/28 8.7s} 22. Kxe3 {-3.79/16 2.7s} B@c5+ {+7.01/29 8.9s}
23. P@d4 {-5.80/23 2.8s} Bxe7 {+6.12/27 9.3s} 24. N@f5 {-4.72/21 2.9s}
N@g4+ {+7.35/26 9.3s} 25. Kd2 {-5.69/17 2.8s} Nxd3 {+7.84/23 9.3s}
26. cxd3 {-7.00/19 2.9s} B@g5+ {+8.90/23 9.3s} 27. P@e3 {-7.18/16 2.8s}
Nxf2 {+10.63/20 9.1s} 28. Nxe7+ {-10.32/17 2.8s} Kh8 {+10.82/1 0.006s}
29. Qe2 {-9.98/15 2.7s} N2xe4+ {+10.97/19 9.2s} 30. dxe4 {-10.72/15 2.9s}
Nxe4+ {+11.36/20 9.3s} 31. Kc2 {-10.53/13 2.9s} Bxe7 {+10.33/24 8.7s}
32. B@e5 {-9.74/13 2.9s} N@a3+ {+10.22/17 9.0s} 33. Kb2 {-9.05/12 2.7s}
Nc4+ {+15.41/17 6.6s} 34. Qxc4 {-18.92/15 2.1s} P@a3+ {+25.53/13 4.4s}
35. Kc2 {-25.35/10 1.1s} Q@d2+ {+26.05/11 3.0s} 36. Kb3 {-26.54/10 0.80s}
Qb2+ {+29.71/9 2.8s} 37. Ka4 {-13.62/1 0.015s} P@b5+ {+45.98/13 2.1s}
38. Qxb5 {-41.14/4 0.62s} Qxb5# {+M1/5 1.8s, Black mates} 0-1

[Event "With-Q-2400sim"]
[Site "?"]
[Date "2019.05.01"]
[Round "24"]
[White "CrazyAra-Dev-0.4.1-With-Q-2400sim"]
[Black "CrazyAra-Dev-0.4.1-No-Q-800sim"]
[Result "1-0"]
[PlyCount "77"]
[TimeControl "40/1200"]
[Variant "crazyhouse"]

1. e4 {book} c5 {book} 2. Nf3 {book} Nc6 {-2.92/17 2.4s} 3. d4 {+2.15/25 8.0s}
cxd4 {-2.57/21 2.6s} 4. Nxd4 {+1.48/26 8.8s} e5 {-1.89/20 2.6s}
5. Nb5 {+1.41/23 8.4s} a6 {-1.06/21 2.6s} 6. Nd6+ {+0.53/22 8.5s}
Bxd6 {-0.99/21 2.7s} 7. Qxd6 {+0.31/20 8.6s} N@d4 {+0.21/17 2.7s}
8. B@b3 {+0.29/22 8.7s} P@c7 {+0.16/15 2.6s} 9. Qd5 {+0.23/20 8.6s}
Nxb3 {-0.20/18 2.7s} 10. axb3 {+0.40/28 8.9s} Nf6 {-0.12/16 2.6s}
11. N@f5 {+0.46/22 8.6s} Nxd5 {-0.57/19 2.6s} 12. Nxg7+ {+0.47/28 9.2s}
Kf8 {-0.73/17 2.6s} 13. Nf5 {+0.78/26 8.6s} B@f6 {-0.41/23 2.7s}
14. Bh6+ {+0.60/25 9.1s} Kg8 {-0.67/22 2.7s} 15. P@g7 {+0.70/25 9.0s}
Ndb4 {-0.13/19 2.8s} 16. gxh8=Q+ {-0.15/30 9.3s} Bxh8 {+0.37/21 2.6s}
17. Na3 {+0.19/25 9.1s} P@g7 {-0.53/24 2.9s} 18. R@g3 {+1.23/28 9.1s}
Q@g6 {-0.46/21 2.8s} 19. Rxg6 {+0.76/26 9.2s} hxg6 {-0.93/25 2.9s}
20. Nxg7 {+1.03/25 9.1s} Bxg7 {-1.73/21 2.8s} 21. Bxg7 {+3.60/26 8.8s}
Kxg7 {-3.11/24 2.7s} 22. h4 {+4.21/21 8.4s} B@f4 {-3.14/19 2.5s}
23. P@h6+ {+5.30/28 8.6s} Bxh6 {-6.97/20 2.2s} 24. P@g5 {+7.42/23 7.8s}
Kg8 {-2.92/18 2.5s} 25. gxh6 {+3.27/20 8.8s} Qf6 {-2.52/16 2.6s}
26. B@g5 {+7.68/21 8.7s} P@d2+ {-4.90/14 2.6s} 27. Bxd2 {+9.07/23 8.7s}
N@g4 {-7.59/18 2.7s} 28. P@f3 {+12.71/17 8.4s} Nxf2 {-11.51/15 2.6s}
29. B@g7 {+13.26/21 7.8s} Nfd3+ {-11.63/16 2.3s} 30. cxd3 {+15.58/25 8.2s}
P@f2+ {-13.54/19 2.5s} 31. Kxf2 {+16.90/23 8.2s} Nxd3+ {-16.08/23 2.4s}
32. Bxd3 {+18.50/23 7.7s} P@g3+ {-16.32/19 2.5s} 33. Ke1 {+22.97/21 7.4s}
Qxg7 {-22.62/18 1.8s} 34. hxg7 {+24.95/20 5.8s} B@f2+ {-22.29/16 2.0s}
35. Kd1 {+25.66/18 5.5s} Kxg7 {-26.00/16 1.4s} 36. Q@h6+ {+26.08/17 4.7s}
Kf6 {-24.96/15 1.4s} 37. Qg5+ {+25.81/15 4.4s} Kg7 {-25.18/14 1.1s}
38. Q@h6+ {+47.87/16 4.1s} Kg8 {-22.74/1 0.015s}
39. N@f6# {+M1/11 2.4s, White mates} 1-0

[Event "With-Q-2400sim"]
[Site "?"]
[Date "2019.05.01"]
[Round "24"]
[White "CrazyAra-Dev-0.4.1-No-Q-800sim"]
[Black "CrazyAra-Dev-0.4.1-With-Q-2400sim"]
[Result "1-0"]
[PlyCount "63"]
[TimeControl "40/1200"]
[Variant "crazyhouse"]

1. e4 {book} d6 {book} 2. Nc3 {+1.07/19 2.3s} Nf6 {-1.23/29 8.0s}
3. d4 {+1.29/24 2.5s} g6 {-1.47/27 8.4s} 4. Bc4 {+1.61/22 2.5s}
h6 {-1.22/25 8.3s} 5. Nf3 {+1.06/20 2.5s} Bg7 {-1.20/25 8.5s}
6. Bxf7+ {+1.49/22 2.5s} Kxf7 {-1.22/24 8.4s} 7. e5 {+1.19/22 2.6s}
Ng4 {-1.04/25 8.6s} 8. O-O {+0.73/14 2.6s} Rf8 {-0.41/35 8.7s}
9. P@g5 {+0.74/25 2.7s} Kg8 {-0.93/35 9.0s} 10. gxh6 {+0.45/32 2.7s}
Nxh6 {-1.51/31 9.0s} 11. Bxh6 {+0.84/30 2.9s} Bxh6 {-2.13/27 9.3s}
12. P@g5 {+0.86/28 2.7s} Bg7 {-2.01/27 8.8s} 13. Nd5 {+2.78/21 2.7s}
P@h3 {-1.91/25 8.9s} 14. gxh3 {+2.06/20 2.7s} B@e4 {-1.15/23 8.9s}
15. Nxe7+ {+2.68/21 2.8s} Qxe7 {-1.14/32 9.4s} 16. P@f6 {+2.68/19 2.6s}
N@f4 {+0.02/26 8.8s} 17. P@g2 {+0.48/19 2.7s} Bxh3 {-0.74/29 8.9s}
18. fxe7 {-0.14/17 2.7s} Nc6 {-0.59/26 8.9s} 19. exf8=Q+ {-0.15/21 2.9s}
Rxf8 {-1.96/30 9.0s} 20. R@h4 {-0.30/20 2.7s} B@h5 {-1.48/24 8.9s}
21. gxh3 {+2.27/23 2.9s} Bexf3 {-3.00/26 8.5s} 22. B@c4+ {+2.58/21 2.8s}
d5 {-2.96/24 8.6s} 23. N@f6+ {+3.91/23 2.6s} Rxf6 {-4.92/23 7.9s}
24. exf6 {+3.96/21 2.5s} P@e2 {-4.12/21 7.9s} 25. Bxe2 {+6.42/18 2.5s}
Bxe2 {-8.51/21 7.2s} 26. Rxf4 {+10.27/19 2.2s} N@f3+ {-10.70/19 6.7s}
27. Rxf3 {+9.92/17 2.2s} N@e5 {-9.86/18 6.5s} 28. f7+ {+18.03/17 2.2s}
Nxf7 {-19.84/20 4.7s} 29. Q@e8+ {+26.62/17 1.6s} Kh7 {-23.23/18 4.3s}
30. Qxf7 {+29.53/15 1.5s} B@g8 {-29.29/11 2.9s} 31. N@f6+ {+45.01/10 0.74s}
Kh8 {-17.79/1 0.013s} 32. Qxg8# {+M1/11 0.57s, White mates} 1-0

[Event "With-Q-2400sim"]
[Site "?"]
[Date "2019.05.01"]
[Round "25"]
[White "CrazyAra-Dev-0.4.1-With-Q-2400sim"]
[Black "CrazyAra-Dev-0.4.1-No-Q-800sim"]
[Result "1-0"]
[PlyCount "65"]
[TimeControl "40/1200"]
[Variant "crazyhouse"]

1. e4 {book} d6 {book} 2. d4 {+1.37/30 8.0s} Nf6 {-1.07/21 2.4s}
3. Nc3 {+1.62/27 8.6s} g6 {-1.13/24 2.6s} 4. Bc4 {+1.77/26 8.3s}
Bg7 {-1.64/24 2.6s} 5. Bxf7+ {+2.39/31 9.0s} Kxf7 {-2.40/23 2.6s}
6. P@h6 {+2.87/23 8.4s} Bf8 {-3.07/17 2.5s} 7. Nf3 {+2.91/28 8.6s}
Ng8 {-3.31/21 2.6s} 8. Qd2 {+3.80/29 8.5s} Ke8 {-3.30/23 2.6s}
9. e5 {+2.99/32 9.0s} Nxh6 {-3.22/27 2.8s} 10. Qxh6 {+2.97/30 9.1s}
Bxh6 {-3.59/23 2.7s} 11. Bxh6 {+2.77/25 8.9s} B@f8 {-2.39/24 2.8s}
12. Bxf8 {+3.07/27 8.9s} Rxf8 {-2.64/22 2.7s} 13. N@g7+ {+3.08/27 9.0s}
Kf7 {-2.84/24 2.7s} 14. B@h6 {+3.32/25 8.6s} Kg8 {-3.07/21 2.5s}
15. B@b3+ {+3.20/34 9.0s} P@f7 {-4.01/22 2.6s} 16. e6 {+4.17/31 8.6s}
f6 {-3.34/16 2.5s} 17. h4 {+3.59/31 8.9s} Q@g4 {-3.05/28 2.7s}
18. O-O-O {+3.13/27 8.7s} Qxg2 {-2.75/26 2.7s} 19. Nf5 {+6.00/29 8.1s}
Qxf3 {-4.51/25 2.5s} 20. Bxf8 {+4.11/29 9.2s} Qxf5 {-3.23/25 2.7s}
21. Bxe7 {+4.80/27 9.0s} Qxe7 {-4.57/24 2.8s} 22. P@f7+ {+4.15/30 9.4s}
Kg7 {-4.61/25 2.7s} 23. R@e8 {+5.81/26 8.6s} P@a3 {-4.41/16 2.4s}
24. bxa3 {+5.89/25 8.7s} B@a1 {-5.73/18 2.5s} 25. Rxe7 {+7.77/22 7.8s}
B@b2+ {-8.98/18 2.3s} 26. Kb1 {+12.80/24 6.3s} N@f8 {-8.98/16 2.0s}
27. Q@g8+ {+11.47/22 7.5s} Kh6 {-8.96/1 0.002s} 28. Qxf8+ {+14.11/22 6.5s}
N@g7 {-11.20/19 2.2s} 29. Qxg7+ {+17.79/19 6.7s} Kxg7 {-17.58/18 1.8s}
30. f8=Q+ {+25.30/19 3.8s} Kxf8 {-4.94/1 0.015s} 31. Rf7+ {+28.17/15 2.8s}
Ke8 {-26.66/10 0.82s} 32. N@g7+ {+35.13/11 2.2s} Kd8 {-30.65/1 0.003s}
33. P@e7# {+M1/7 2.1s, White mates} 1-0

[Event "With-Q-2400sim"]
[Site "?"]
[Date "2019.05.01"]
[Round "25"]
[White "CrazyAra-Dev-0.4.1-No-Q-800sim"]
[Black "CrazyAra-Dev-0.4.1-With-Q-2400sim"]
[Result "0-1"]
[PlyCount "60"]
[TimeControl "40/1200"]
[Variant "crazyhouse"]

1. e4 {book} d6 {book} 2. d4 {book} e6 {book} 3. Nc3 {+2.01/19 2.4s}
Nf6 {-1.48/21 7.8s} 4. Nf3 {+1.62/16 2.4s} Nc6 {-1.44/25 8.3s}
5. Bb5 {+1.49/17 2.4s} a6 {-1.42/24 8.6s} 6. Ba4 {+1.56/19 2.6s}
b5 {-1.63/24 8.7s} 7. Nxb5 {+1.46/19 2.6s} axb5 {-1.61/23 8.9s}
8. Bxb5 {+1.54/20 2.8s} N@a7 {-1.61/26 9.0s} 9. Bd3 {+2.24/17 2.5s}
Nb4 {-1.65/20 8.5s} 10. O-O {+1.68/16 2.6s} Bb7 {-1.47/23 8.6s}
11. Re1 {+1.64/21 2.7s} Be7 {-1.49/21 8.6s} 12. P@g5 {+1.70/20 2.7s}
Nxe4 {-0.96/25 9.1s} 13. Bxe4 {+0.55/17 2.8s} Bxe4 {-0.85/23 9.0s}
14. Rxe4 {+0.50/17 2.7s} B@f5 {-0.68/23 9.0s} 15. Re1 {+0.48/20 2.8s}
Bxc2 {-0.11/23 9.3s} 16. Qd2 {-0.61/18 2.8s} P@g4 {+0.50/24 9.3s}
17. Nh4 {-0.83/20 2.8s} Nd3 {+1.02/26 9.4s} 18. N@h5 {-0.55/21 2.9s}
Nxe1 {+0.68/30 9.8s} 19. Nxg7+ {-0.57/25 3.0s} Kd7 {+0.51/24 9.4s}
20. Qxe1 {-0.84/20 2.9s} R@d1 {+1.20/26 9.8s} 21. Be3 {-0.83/24 3.1s}
Rxa1 {+1.61/29 9.3s} 22. Qxa1 {-0.82/20 2.9s} P@e2 {+2.14/38 10s}
23. R@e1 {-2.18/30 2.9s} R@d1 {+1.90/29 9.2s} 24. d5 {-1.76/19 2.7s}
Rxe1+ {+17.44/17 4.0s} 25. Qxe1 {-14.46/16 1.3s} R@f1+ {+17.76/15 3.9s}
26. Qxf1 {-0.46/1 0.014s} exf1=Q+ {+21.49/13 2.9s} 27. Kxf1 {-5.66/1 0.016s}
Q@d1+ {+23.35/11 3.3s} 28. B@e1 {-20.53/10 1.1s} Bd3+ {+36.56/7 2.2s}
29. Kg1 {-32.03/6 0.68s} Qxe1+ {+38.94/5 2.0s} 30. N@f1 {-37.94/2 0.53s}
Qxf1# {+M1/10 1.8s, Black mates} 0-1

[Event "With-Q-2400sim"]
[Site "?"]
[Date "2019.05.01"]
[Round "26"]
[White "CrazyAra-Dev-0.4.1-With-Q-2400sim"]
[Black "CrazyAra-Dev-0.4.1-No-Q-800sim"]
[Result "1-0"]
[PlyCount "71"]
[TimeControl "40/1200"]
[Variant "crazyhouse"]

1. e4 {book} d6 {book} 2. d4 {book} e6 {book} 3. Nc3 {+1.81/21 7.8s}
Be7 {-2.24/18 2.3s} 4. Nf3 {+1.81/26 8.0s} Nf6 {-1.75/17 2.4s}
5. Bd3 {+1.67/24 8.0s} Nc6 {-1.53/23 2.5s} 6. e5 {+1.23/25 8.7s}
dxe5 {-0.95/21 2.7s} 7. dxe5 {+0.91/23 8.7s} Nd7 {-0.41/19 2.6s}
8. P@d6 {+1.24/23 9.0s} cxd6 {-1.77/21 2.7s} 9. exd6 {+1.64/26 8.8s}
Bxd6 {-1.96/22 2.7s} 10. P@h6 {+1.80/27 9.0s} P@g4 {-1.00/21 2.7s}
11. hxg7 {+1.38/25 9.0s} Rg8 {-1.40/22 2.8s} 12. Ng5 {+1.59/22 9.0s}
Rxg7 {-1.38/19 2.6s} 13. Bxh7 {+1.88/21 8.8s} Nde5 {-1.77/19 2.7s}
14. P@f6 {+5.26/26 8.8s} Qxf6 {-4.84/17 2.6s} 15. Nge4 {+7.18/28 8.8s}
Qh4 {-6.00/23 2.6s} 16. Nxd6+ {+7.42/20 8.6s} Kf8 {-6.61/17 2.7s}
17. B@g5 {+9.03/27 8.5s} Qxh7 {-6.89/20 2.6s} 18. P@e7+ {+8.69/26 8.6s}
Nxe7 {-8.93/25 2.6s} 19. Bxe7+ {+8.38/27 9.2s} Kxe7 {-9.19/20 2.7s}
20. Nxc8+ {+8.68/22 8.5s} Rxc8 {-10.84/16 2.2s} 21. B@d6+ {+7.49/21 8.9s}
Kd8 {-7.47/19 2.7s} 22. Bxe5+ {+7.44/19 8.8s} P@d5 {-6.95/16 2.6s}
23. N@d6 {+7.91/19 8.8s} Rc7 {-6.28/16 2.7s} 24. Bxg7 {+8.89/20 8.0s}
Qxg7 {-7.29/18 2.4s} 25. R@e8+ {+10.30/21 6.5s} Kd7 {-7.25/1 0.002s}
26. Bf4 {+11.57/19 6.5s} Rxc3 {-8.71/14 2.0s} 27. N@b8+ {+12.44/23 7.5s}
Kc7 {-14.68/1 0.014s} 28. Rc8+ {+13.79/21 7.2s} Kb6 {-10.73/1 0.014s}
29. bxc3 {+13.86/23 7.2s} P@c6 {-8.60/16 2.1s} 30. Rb1+ {+13.14/24 7.0s}
P@b5 {-12.21/19 2.2s} 31. Be3+ {+17.64/23 5.6s} P@c5 {-15.80/18 1.9s}
32. Bxc5+ {+17.84/22 5.1s} Kxc5 {-17.08/19 1.2s} 33. Nxb7+ {+18.11/21 3.3s}
Kb6 {-15.51/18 1.4s} 34. P@c5+ {+23.04/17 3.8s} Kxb7 {-20.73/1 0.002s}
35. R@c7+ {+45.43/11 2.2s} Ka8 {-35.39/1 0.002s}
36. P@b7# {+M1/7 1.9s, White mates} 1-0

[Event "With-Q-2400sim"]
[Site "?"]
[Date "2019.05.01"]
[Round "26"]
[White "CrazyAra-Dev-0.4.1-No-Q-800sim"]
[Black "CrazyAra-Dev-0.4.1-With-Q-2400sim"]
[Result "1-0"]
[PlyCount "51"]
[TimeControl "40/1200"]
[Variant "crazyhouse"]

1. d4 {book} Nf6 {book} 2. Nf3 {+0.56/14 2.2s} g6 {-0.05/19 7.4s}
3. Nc3 {+0.18/15 2.4s} Bg7 {-0.54/21 8.1s} 4. e4 {+0.42/16 2.3s}
O-O {-0.63/20 7.8s} 5. e5 {+0.89/16 2.4s} Ng4 {-0.66/27 8.1s}
6. h3 {+0.84/23 2.5s} Nxf2 {-0.95/31 8.4s} 7. Kxf2 {+0.88/27 2.7s}
d6 {-1.11/31 8.7s} 8. exd6 {+1.16/24 2.6s} cxd6 {-1.01/25 8.6s}
9. P@h6 {+1.06/24 2.7s} Bf6 {-1.48/28 8.7s} 10. Ne4 {+0.70/18 2.6s}
d5 {-0.58/21 8.7s} 11. Nxf6+ {+0.17/20 2.6s} exf6 {-1.03/24 9.0s}
12. Bd3 {+0.53/18 2.6s} P@e4 {-1.00/19 8.6s} 13. B@g7 {+0.67/16 2.7s}
Re8 {-1.46/24 8.8s} 14. Bf4 {+1.27/15 2.6s} exf3 {-1.94/19 8.5s}
15. N@c7 {+2.50/20 2.6s} P@e3+ {-4.22/29 8.0s} 16. Kg1 {+2.36/24 2.7s}
fxg2 {-6.45/27 7.3s} 17. Nxe8 {+5.59/25 2.3s} gxh1=Q+ {-8.71/22 5.9s}
18. Kxh1 {+0.28/1 0.013s} P@g2+ {-7.43/23 6.4s} 19. Kg1 {+10.84/22 2.0s}
R@e1+ {-7.57/18 6.0s} 20. Kxg2 {+7.48/13 2.1s} Bxh3+ {-10.22/16 5.4s}
21. Kh2 {+10.10/12 2.1s} P@g3+ {-11.06/14 6.1s} 22. Bxg3 {+14.18/11 2.1s}
N@f1+ {-16.33/14 4.3s} 23. Bxf1 {+22.32/13 1.4s} N@f3+ {-21.40/12 3.7s}
24. Qxf3 {+31.55/10 1.2s} Re2+ {-31.88/11 2.3s} 25. Bxe2 {+43.91/10 1.0s}
Qxe8 {-51.53/4 2.0s} 26. R@h8# {+M1/6 0.55s, White mates} 1-0

[Event "With-Q-2400sim"]
[Site "?"]
[Date "2019.05.01"]
[Round "27"]
[White "CrazyAra-Dev-0.4.1-With-Q-2400sim"]
[Black "CrazyAra-Dev-0.4.1-No-Q-800sim"]
[Result "1-0"]
[PlyCount "65"]
[TimeControl "40/1200"]
[Variant "crazyhouse"]

1. d4 {book} Nf6 {book} 2. Nc3 {+0.79/19 7.5s} d5 {-0.99/16 2.3s}
3. Bf4 {+1.10/22 7.9s} Bf5 {-1.32/16 2.4s} 4. e3 {+1.34/21 8.1s}
e6 {-1.39/19 2.5s} 5. Bd3 {+1.44/22 8.4s} Bg6 {-1.04/18 2.5s}
6. Nge2 {+1.22/21 8.0s} Bd6 {-1.07/19 2.4s} 7. O-O {+1.33/22 8.4s}
O-O {-1.10/17 2.5s} 8. Nb5 {+1.66/20 8.2s} Nc6 {-1.27/18 2.6s}
9. Nxd6 {+1.64/27 8.8s} cxd6 {-1.50/19 2.7s} 10. B@h4 {+2.00/23 8.5s}
N@f5 {-1.64/17 2.5s} 11. Bxf5 {+2.38/29 9.2s} Bxf5 {-2.32/25 2.7s}
12. Bxd6 {+2.92/28 9.3s} Qxd6 {-2.75/24 2.8s} 13. P@e5 {+2.83/32 9.9s}
Nxe5 {-2.63/23 3.0s} 14. dxe5 {+3.01/30 9.6s} Qxe5 {-2.59/20 2.9s}
15. N@f3 {+2.97/29 9.7s} Qc7 {-3.08/23 2.9s} 16. Bxf6 {+3.17/27 9.5s}
gxf6 {-2.92/21 2.9s} 17. N@h6+ {+2.75/25 9.7s} Kh8 {-2.69/22 2.9s}
18. Nxf5 {+2.69/23 9.2s} exf5 {-2.41/17 2.8s} 19. B@g7+ {+2.99/22 9.5s}
Kxg7 {-3.20/21 2.9s} 20. Nf4 {+3.22/20 9.1s} B@g4 {-2.31/20 2.7s}
21. Nxd5 {+3.39/32 9.1s} Qd6 {-2.73/18 2.7s} 22. P@h6+ {+3.73/32 9.1s}
Kxh6 {-3.88/28 2.8s} 23. Nxf6 {+3.92/40 8.3s} Qxf6 {-3.42/29 2.9s}
24. P@g5+ {+3.43/31 9.2s} Qxg5 {-3.72/26 2.6s} 25. Nxg5 {+3.89/37 8.9s}
Bxd1 {-3.03/27 2.9s} 26. Q@f6+ {+3.76/27 8.7s} B@g6 {-2.33/22 2.6s}
27. Raxd1 {+5.50/35 8.5s} N@e2+ {-2.92/19 2.8s} 28. Kh1 {+1.38/1 0.017s}
B@c6 {-2.67/17 2.7s} 29. B@g7+ {+7.71/19 7.7s} Kh5 {-2.92/1 0.003s}
30. Qxc6 {+9.44/24 8.1s} bxc6 {-9.32/14 2.2s} 31. N@f6+ {+16.72/13 4.4s}
Kxg5 {-13.49/12 1.1s} 32. f4+ {+26.14/13 2.5s} Kh4 {-21.32/10 0.66s}
33. B@g5# {+M1/9 2.0s, White mates} 1-0

[Event "With-Q-2400sim"]
[Site "?"]
[Date "2019.05.01"]
[Round "27"]
[White "CrazyAra-Dev-0.4.1-No-Q-800sim"]
[Black "CrazyAra-Dev-0.4.1-With-Q-2400sim"]
[Result "0-1"]
[PlyCount "108"]
[TimeControl "40/1200"]
[Variant "crazyhouse"]

1. d4 {book} Nf6 {book} 2. Nf3 {book} d6 {book} 3. Nc3 {book} g6 {-0.50/24 8.0s}
4. e4 {+0.15/18 2.4s} Bg7 {-1.07/23 8.4s} 5. Bb5+ {+1.48/18 2.5s}
c6 {-1.26/21 8.2s} 6. Be2 {+1.74/17 2.4s} O-O {-1.57/24 8.1s}
7. O-O {+1.59/20 2.5s} h6 {-0.92/23 8.1s} 8. h3 {+1.35/18 2.5s}
Na6 {-0.74/23 8.3s} 9. e5 {+0.93/17 2.5s} dxe5 {-0.76/22 8.6s}
10. dxe5 {+0.33/21 2.8s} Bxh3 {-0.32/34 9.2s} 11. gxh3 {+0.08/21 2.8s}
Qxd1 {-1.05/26 8.9s} 12. Rxd1 {+0.76/20 2.8s} P@g2 {-1.25/28 9.2s}
13. Kxg2 {+0.93/27 2.9s} P@g4 {-1.28/26 9.1s} 14. hxg4 {+1.20/19 2.8s}
Nxg4 {-2.12/24 9.1s} 15. Rh1 {+2.15/23 2.8s} P@h2 {-2.23/22 8.7s}
16. Q@h3 {+2.64/17 2.7s} Nxe5 {-2.54/30 8.8s} 17. Bxh6 {+2.91/20 2.9s}
Nxf3 {-1.76/26 9.1s} 18. Bxf3 {+2.62/19 2.8s} Bxh6 {-1.63/32 9.7s}
19. Qxh6 {+1.66/23 2.9s} P@h3+ {-1.06/28 9.3s} 20. Kxh3 {+1.10/21 2.8s}
B@g7 {-1.43/31 9.9s} 21. Qxg7+ {+1.70/25 2.9s} Kxg7 {-0.32/1 0.014s}
22. P@h6+ {+1.62/19 2.8s} Kg8 {-1.36/24 9.3s} 23. P@h7+ {+1.31/23 3.0s}
Kxh7 {-1.93/29 9.6s} 24. N@g5+ {+1.30/21 2.9s} Kxh6 {-1.73/27 9.2s}
25. B@f4 {+1.59/19 2.8s} Q@f5+ {-2.10/25 9.4s} 26. B@g4 {+1.91/20 2.9s}
Qxf4 {-2.58/26 9.2s} 27. B@e3 {+2.53/21 2.9s} Qxe3 {-2.10/27 9.8s}
28. fxe3 {+2.89/22 2.9s} Rh8 {-1.67/24 9.3s} 29. Q@h4+ {+2.28/22 3.1s}
P@h5 {-1.49/28 10s} 30. Nxf7+ {+2.27/21 3.0s} Kg7 {-1.66/23 9.6s}
31. P@h6+ {+2.62/20 3.0s} Kxf7 {-1.45/28 10s} 32. P@e6+ {+2.42/18 3.0s}
Kg8 {-1.15/23 9.6s} 33. P@f7+ {+1.44/19 2.9s} Kh7 {-1.15/34 9.7s}
34. Bxh5 {+1.71/15 2.9s} gxh5 {-0.19/29 9.7s} 35. P@g6+ {+0.55/21 2.9s}
Kxh6 {+0.73/28 10.0s} 36. Qxh5+ {+0.17/24 3.0s} Kg7 {+0.61/1 0.014s}
37. P@h6+ {-0.22/24 3.1s} Rxh6 {+1.05/26 9.8s} 38. Qxh6+ {-0.01/20 3.0s}
Kxh6 {+0.49/22 9.9s} 39. Rxh2 {-0.64/20 3.0s} Q@h5+ {+1.84/21 9.4s}
40. Bxh5 {-0.99/19 3.1s} B@f5+ {+2.04/29 9.9s} 41. Kg3 {-1.29/17 2.7s}
Q@g5+ {+1.85/25 9.8s} 42. R@g4 {-1.18/18 3.0s} Qxe3+ {+3.28/33 9.9s}
43. P@f3 {-2.10/22 3.1s} B@c7+ {+3.58/29 9.8s} 44. P@f4 {-2.24/21 3.0s}
Qxf4+ {+6.83/32 8.6s} 45. Rxf4 {-4.19/26 2.9s} Bxf4+ {+6.05/28 8.8s}
46. Kxf4 {-3.94/21 2.9s} B@g5+ {+7.97/29 7.5s} 47. Kg3 {-5.06/24 2.8s}
P@h4+ {+7.13/26 8.5s} 48. Kg2 {-4.01/20 2.9s} N@f4+ {+8.82/26 7.3s}
49. Kh1 {-6.52/21 2.5s} N@g3+ {+10.79/27 6.2s} 50. Kg1 {-1.77/1 0.014s}
P@f2+ {+13.49/26 5.2s} 51. Kxf2 {-8.60/21 2.1s} P@e3+ {+12.21/22 6.0s}
52. Kxe3 {-10.72/21 1.5s} Nfxh5+ {+16.47/22 5.2s} 53. Kf2 {-14.61/18 1.9s}
B@e3+ {+18.69/18 4.8s} 54. Kg2 {-16.47/16 1.3s} Nf4# {+M1/18 3.1s, Black mates}
0-1

[Event "With-Q-2400sim"]
[Site "?"]
[Date "2019.05.01"]
[Round "28"]
[White "CrazyAra-Dev-0.4.1-With-Q-2400sim"]
[Black "CrazyAra-Dev-0.4.1-No-Q-800sim"]
[Result "1-0"]
[PlyCount "57"]
[TimeControl "40/1200"]
[Variant "crazyhouse"]

1. d4 {book} Nf6 {book} 2. Nf3 {book} d6 {book} 3. Nc3 {book} g6 {+0.05/18 2.4s}
4. Ng5 {+1.42/25 8.2s} Bg7 {-1.28/21 2.6s} 5. Nxf7 {+1.73/25 8.9s}
Kxf7 {-1.70/22 2.7s} 6. e4 {+1.85/23 8.6s} Rf8 {-1.63/18 2.5s}
7. Bc4+ {+2.43/27 8.9s} e6 {-2.12/20 2.6s} 8. P@h6 {+2.76/25 8.5s}
Bh8 {-2.19/20 2.6s} 9. Bg5 {+3.70/27 8.6s} Kg8 {-3.20/22 2.6s}
10. e5 {+3.89/29 8.9s} Nc6 {-2.93/21 2.7s} 11. exd6 {+4.97/28 9.3s}
cxd6 {-4.98/25 2.8s} 12. P@g7 {+5.39/27 9.3s} Bxg7 {-4.44/24 2.8s}
13. hxg7 {+6.24/26 9.4s} Kxg7 {-5.41/23 2.9s} 14. B@h6+ {+6.17/24 9.1s}
Kg8 {-5.29/21 2.8s} 15. d5 {+6.77/28 9.0s} P@h3 {-4.63/21 2.7s}
16. dxe6 {+8.22/29 8.6s} hxg2 {-6.62/26 2.7s} 17. P@f7+ {+9.15/27 8.2s}
Kh8 {-7.32/26 2.6s} 18. Rg1 {+9.70/32 8.3s} P@g7 {-8.54/24 2.3s}
19. Bxg7+ {+9.88/27 8.3s} Kxg7 {-3.67/1 0.015s} 20. P@h6+ {+10.29/28 8.3s}
Kh8 {-11.53/1 0.014s} 21. Rxg2 {+11.05/26 8.0s} N@f5 {-9.42/18 2.4s}
22. P@g7+ {+11.43/26 8.2s} Nxg7 {-11.15/1 0.002s} 23. hxg7+ {+10.97/22 8.4s}
Kxg7 {-10.23/1 0.002s} 24. Bxf6+ {+12.03/23 7.4s} Kxf6 {-9.42/17 2.5s}
25. Nd5+ {+10.63/23 8.0s} Kxe6 {-9.28/20 2.5s} 26. N@g5+ {+12.24/23 7.6s}
Qxg5 {-10.57/19 2.1s} 27. Rxg5 {+10.86/23 7.9s} B@d4 {-7.80/17 2.5s}
28. Q@e8+ {+19.74/21 5.5s} B@e7 {-17.15/15 1.1s}
29. N@f4# {+M1/17 2.4s, White mates} 1-0

[Event "With-Q-2400sim"]
[Site "?"]
[Date "2019.05.01"]
[Round "28"]
[White "CrazyAra-Dev-0.4.1-No-Q-800sim"]
[Black "CrazyAra-Dev-0.4.1-With-Q-2400sim"]
[Result "0-1"]
[PlyCount "68"]
[TimeControl "40/1200"]
[Variant "crazyhouse"]

1. e3 {book} d6 {+0.61/22 7.5s} 2. d4 {-0.87/18 2.3s} Nf6 {+0.81/23 8.0s}
3. Nf3 {-1.07/17 2.4s} g6 {+1.07/23 8.1s} 4. Nc3 {-1.07/17 2.4s}
Bg7 {+0.57/28 8.3s} 5. Be2 {-0.44/18 2.4s} O-O {+0.39/25 8.2s}
6. O-O {-0.42/18 2.4s} Nc6 {+0.49/24 8.4s} 7. e4 {-0.13/20 2.5s}
h6 {+0.50/22 8.5s} 8. h3 {-0.02/19 2.5s} Bd7 {+0.38/30 8.9s}
9. e5 {-0.39/19 2.6s} Nh7 {+0.64/30 9.0s} 10. exd6 {-0.67/24 2.7s}
cxd6 {+0.69/30 9.4s} 11. d5 {-0.52/25 2.8s} Ne5 {+0.51/26 8.9s}
12. Nxe5 {-0.66/23 2.7s} dxe5 {+0.82/27 9.2s} 13. P@h5 {-0.05/23 2.7s}
P@f4 {+1.22/25 9.0s} 14. hxg6 {-1.04/21 2.8s} fxg6 {+1.03/27 8.9s}
15. P@e6 {-1.60/23 2.8s} Bxe6 {+1.70/31 9.0s} 16. dxe6 {-2.47/19 2.7s}
Qxd1 {+2.06/23 9.2s} 17. Nxd1 {-1.48/20 2.8s} Ng5 {+2.83/19 8.8s}
18. B@f7+ {-2.61/17 2.8s} Nxf7 {+2.50/23 9.2s} 19. exf7+ {-2.42/20 2.9s}
Rxf7 {+2.55/21 9.2s} 20. Bc4 {-2.13/18 2.8s} N@d6 {+2.83/25 9.4s}
21. Q@e6 {-1.78/20 2.9s} P@h2+ {+3.62/24 9.1s} 22. Kh1 {-2.84/23 2.8s}
B@e4 {+5.12/25 9.0s} 23. Bxf4 {-4.30/19 2.6s} P@f3 {+7.46/28 9.0s}
24. Qxf7+ {-5.89/23 2.7s} Nxf7 {+6.95/31 9.4s} 25. Bxf7+ {-5.89/25 2.9s}
Kxf7 {+9.68/26 9.1s} 26. P@e6+ {-10.18/18 2.7s} Kg8 {+11.29/29 8.4s}
27. gxf3 {-10.75/16 2.6s} Bxf3+ {+10.26/29 8.5s} 28. P@g2 {-9.46/21 2.6s}
Q@g1+ {+16.32/24 6.0s} 29. Rxg1 {-5.10/1 0.001s} hxg1=Q+ {+15.75/21 5.9s}
30. Kxg1 {-6.25/1 0.002s} R@e1+ {+18.36/22 4.8s} 31. R@f1 {-16.44/16 1.8s}
Rxf1+ {+19.62/21 5.0s} 32. Kxf1 {-18.10/16 1.8s} P@e2+ {+21.03/20 3.5s}
33. Kg1 {-19.05/18 1.3s} Q@f1+ {+35.24/18 3.8s} 34. Kh2 {-15.99/1 0.015s}
Qxg2# {+M1/10 1.7s, Black mates} 0-1

[Event "With-Q-2400sim"]
[Site "?"]
[Date "2019.05.01"]
[Round "29"]
[White "CrazyAra-Dev-0.4.1-With-Q-2400sim"]
[Black "CrazyAra-Dev-0.4.1-No-Q-800sim"]
[Result "0-1"]
[PlyCount "172"]
[TimeControl "40/1200"]
[Variant "crazyhouse"]

1. e3 {book} e5 {-0.22/15 2.2s} 2. d4 {+0.15/21 7.8s} exd4 {-0.27/15 2.4s}
3. exd4 {-0.08/22 8.4s} d5 {-0.38/15 2.4s} 4. Bb5+ {+1.47/20 8.2s}
c6 {-1.63/17 2.5s} 5. Qe2+ {+1.03/20 8.2s} Be7 {-0.95/17 2.5s}
6. Bd3 {+0.99/23 8.4s} P@e4 {-0.75/21 2.7s} 7. Nc3 {+0.49/25 8.9s}
Bf5 {-0.39/21 2.7s} 8. Nxe4 {+0.10/25 8.8s} dxe4 {+0.14/25 2.9s}
9. Bxe4 {-0.17/26 9.6s} Bxe4 {+0.09/21 2.8s} 10. Qxe4 {-0.16/24 9.1s}
B@d5 {+0.42/23 2.9s} 11. Qg4 {-0.58/27 9.4s} Nf6 {+0.56/21 2.8s}
12. Qxg7 {-0.46/20 9.0s} Rg8 {+0.41/19 2.9s} 13. Qxg8+ {-0.71/23 9.1s}
Nxg8 {+0.25/17 2.7s} 14. R@g3 {-0.16/18 8.7s} Nf6 {+0.26/15 2.7s}
15. P@g7 {-0.47/20 8.7s} N@g8 {+0.75/14 2.6s} 16. B@e2 {-0.49/20 8.8s}
Na6 {+1.33/18 2.8s} 17. P@c3 {0.00/22 8.9s} Qc7 {+0.41/18 2.7s}
18. Nf3 {+0.01/22 9.2s} O-O-O {-0.08/20 2.9s} 19. O-O {+0.15/20 9.0s}
Ne4 {-0.11/15 2.7s} 20. P@d3 {+0.23/21 9.1s} Nxg3 {-0.33/15 2.8s}
21. fxg3 {+0.57/19 9.0s} R@g6 {0.00/14 2.7s} 22. N@f4 {+0.43/27 9.4s}
Rxg7 {-0.36/19 2.8s} 23. Nxd5 {+0.39/25 9.3s} cxd5 {-0.80/17 2.9s}
24. B@e5 {+0.13/23 9.2s} Bd6 {-0.26/22 3.0s} 25. Bcf4 {+0.17/22 9.3s}
Bxe5 {-0.09/20 2.9s} 26. Nxe5 {+0.33/21 9.2s} P@d6 {-0.19/19 2.9s}
27. Nf3 {+0.30/19 9.2s} N@h5 {+0.17/16 2.8s} 28. B@e3 {+0.40/22 9.3s}
B@g4 {-0.24/16 2.9s} 29. P@h3 {+0.26/23 9.2s} Be6 {-0.13/23 2.8s}
30. Ng5 {-0.01/23 9.5s} Nxf4 {+0.13/22 3.0s} 31. Bxf4 {-0.08/27 9.9s}
B@h6 {+0.75/20 3.0s} 32. Nxe6 {-0.25/24 9.9s} fxe6 {+0.64/21 3.2s}
33. B@d2 {-0.03/24 9.7s} Bxf4 {+0.21/19 3.0s} 34. Bxf4 {+0.05/24 9.9s}
e5 {+0.07/18 3.1s} 35. Be3 {+0.22/25 9.3s} B@h6 {+0.14/23 2.9s}
36. B@d2 {+0.07/28 7.6s} Bxe3+ {-0.04/20 2.2s} 37. Bxe3 {+0.06/22 6.6s}
B@h6 {+0.28/18 2.1s} 38. B@d2 {0.00/17 3.9s} exd4 {0.00/15 0.89s}
39. cxd4 {+0.43/23 10s} Bxe3+ {-0.69/20 3.2s} 40. Bxe3 {+0.49/24 10s}
B@h6 {-0.11/20 3.1s} 41. B@d2 {+0.80/20 10s} Bxe3+ {-0.79/18 3.2s}
42. Bxe3 {+0.35/22 9.9s} B@h6 {-0.16/20 3.0s} 43. B@g4+ {+0.25/20 9.7s}
Kb8 {-0.12/19 3.2s} 44. P@f2 {+0.48/22 10s} Bxe3 {-0.61/17 3.3s}
45. fxe3 {+0.47/21 10s} B@h6 {-0.62/16 3.1s} 46. B@f2 {-0.01/27 10s}
Rxg4 {+0.36/19 3.2s} 47. Bxg4 {-0.67/23 10s} Nf6 {+0.10/18 3.2s}
48. N@e6 {-0.76/26 11s} Nxg4 {+1.16/22 3.3s} 49. Nxc7 {-0.96/26 10s}
Nxc7 {+1.47/20 3.2s} 50. Q@h4 {-0.48/25 11s} B@g5 {+0.70/21 3.3s}
51. Qxg4 {-0.23/22 11s} B@d7 {+0.46/20 3.2s} 52. Qxd7 {-0.01/23 11s}
Rxd7 {-0.04/19 3.2s} 53. B@g4 {+0.29/21 10s} P@e6 {-0.20/20 3.1s}
54. N@b5 {+0.41/23 10s} Nxb5 {-1.05/20 3.2s} 55. R@e8+ {+0.17/28 11s}
Q@d8 {+0.37/18 3.3s} 56. Rxd8+ {-0.32/26 11s} Rxd8 {+0.42/20 3.3s}
57. Bxe6 {-0.61/24 11s} R@e7 {+0.43/22 3.4s} 58. P@a6 {+0.14/21 11s}
Rxe6 {0.00/18 3.3s} 59. axb7 {+0.13/25 11s} B@c6 {+0.43/19 3.4s}
60. a4 {+0.16/24 11s} Nc7 {+0.14/17 3.4s} 61. a5 {-0.40/28 11s}
Bxb7 {-0.27/20 3.3s} 62. P@b6 {-0.17/23 11s} N@a6 {+0.27/18 3.3s}
63. bxa7+ {-1.15/26 10s} Ka8 {+0.69/17 3.4s} 64. Q@b6 {-0.85/23 11s}
P@f3 {+4.01/18 3.2s} 65. gxf3 {-4.34/23 10s} Bxe3 {+4.00/17 3.2s}
66. P@g2 {-4.58/21 9.8s} Bxf2+ {+3.67/17 3.3s} 67. Kh1 {-5.02/25 10s}
P@e2 {+5.13/17 3.2s} 68. P@c6 {-5.74/29 10s} exf1=Q+ {+4.37/22 3.5s}
69. Rxf1 {-6.12/1 0.004s} Bxc6 {+6.11/27 3.3s} 70. Qxc6+ {-7.15/27 10s}
B@b7 {+7.95/15 3.4s} 71. Qxc7 {-6.77/22 10s} Nxc7 {+6.33/20 3.2s}
72. N@b6+ {-8.06/23 11s} Kxa7 {+5.43/1 0.014s} 73. Nxd5 {-6.95/21 11s}
Bxd5 {+6.83/19 3.5s} 74. P@b6+ {-8.18/21 11s} Kb7 {+8.09/20 3.5s}
75. bxc7 {-8.09/19 11s} Kxc7 {+7.48/18 3.5s} 76. B@b6+ {-7.74/19 11s}
Kd7 {+7.96/16 3.4s} 77. Bxd8 {-7.05/15 11s} P@e2 {+7.36/14 3.4s}
78. N@b6+ {-8.38/19 11s} Ke8 {+9.44/18 3.5s} 79. R@h8+ {-8.83/21 10s}
Kf7 {+9.54/16 3.3s} 80. Rxh7+ {-10.25/20 9.5s} P@g7 {+10.99/16 3.2s}
81. P@g6+ {-10.90/18 9.4s} Rxg6 {+13.58/17 3.4s} 82. Rxf2 {-14.07/19 8.8s}
e1=Q+ {+14.89/18 2.8s} 83. B@g1 {-16.72/14 8.0s} Qxg1+ {+17.14/12 2.6s}
84. Kxg1 {-19.39/1 0.002s} Q@e1+ {+37.33/11 1.6s} 85. Rf1 {-35.61/1 0.004s}
P@f2+ {+40.22/5 0.79s} 86. Kh1 {-42.07/1 0.003s}
Qxf1# {+M1/3 0.44s, Black mates} 0-1

[Event "With-Q-2400sim"]
[Site "?"]
[Date "2019.05.01"]
[Round "29"]
[White "CrazyAra-Dev-0.4.1-No-Q-800sim"]
[Black "CrazyAra-Dev-0.4.1-With-Q-2400sim"]
[Result "0-1"]
[PlyCount "86"]
[TimeControl "40/1200"]
[Variant "crazyhouse"]

1. e3 {book} Nf6 {book} 2. d4 {-0.34/17 2.3s} g6 {+0.96/21 7.7s}
3. Nf3 {-1.43/16 2.4s} Bg7 {+0.78/23 8.1s} 4. Nc3 {-1.04/16 2.3s}
O-O {+0.75/20 7.8s} 5. Bd3 {-0.79/16 2.3s} d6 {+0.93/25 8.2s}
6. O-O {-1.03/17 2.5s} Nc6 {+1.00/24 8.2s} 7. h3 {-1.00/19 2.5s}
Nb4 {+0.71/24 8.6s} 8. e4 {-1.14/19 2.6s} Nxd3 {+0.47/25 8.7s}
9. cxd3 {-0.69/20 2.7s} B@h5 {+0.41/23 8.7s} 10. N@h6+ {+0.11/17 2.6s}
Kh8 {+0.08/23 8.9s} 11. e5 {+0.04/22 2.7s} dxe5 {+0.35/28 9.5s}
12. dxe5 {-0.53/19 2.8s} Bxf3 {+1.23/22 9.1s} 13. Qxf3 {-1.44/21 2.8s}
N@d4 {+1.80/26 9.2s} 14. Qe3 {-1.99/21 2.7s} Bxh6 {+2.54/27 9.3s}
15. Qxh6 {-3.06/20 2.8s} P@g7 {+2.05/30 9.5s} 16. exf6 {-3.45/19 2.6s}
exf6 {+4.73/24 9.1s} 17. Qe3 {-3.18/19 2.8s} P@f4 {+4.93/29 9.5s}
18. Qe4 {-5.23/21 2.8s} Re8 {+6.41/30 9.3s} 19. Qxf4 {-8.02/20 2.8s}
N@e2+ {+7.13/29 8.9s} 20. Kh1 {-4.09/27 2.9s} Nxf4 {+6.96/26 8.7s}
21. Bxf4 {-5.39/27 2.8s} Bxh3 {+9.09/23 7.2s} 22. gxh3 {-3.91/25 2.9s}
P@g2+ {+5.26/25 8.7s} 23. Kxg2 {-4.94/21 2.8s} Q@f3+ {+5.03/25 8.9s}
24. Kh2 {-4.37/23 2.9s} Qxf4+ {+5.26/23 9.2s} 25. B@g3 {-4.46/20 2.8s}
Nf3+ {+5.96/24 9.2s} 26. Kh1 {-4.10/19 2.8s} Qxd3 {+7.25/23 8.9s}
27. Bxf4 {-6.62/21 2.6s} Nh4 {+6.80/24 9.0s} 28. P@g2 {-8.19/19 2.6s}
P@f3 {+9.12/23 8.4s} 29. Rg1 {-7.69/22 2.6s} fxg2+ {+7.68/23 9.2s}
30. Rxg2 {-7.73/20 2.9s} B@f3 {+9.96/22 9.1s} 31. B@f1 {-10.34/18 2.7s}
Qxf1+ {+13.78/24 8.2s} 32. Rxf1 {-13.33/19 2.4s} Bxg2+ {+13.60/22 8.1s}
33. Kh2 {-12.91/18 2.4s} Bxf1 {+13.56/21 7.8s} 34. B@d5 {-10.47/16 2.6s}
P@g2 {+12.50/19 7.8s} 35. N@g3 {-13.05/18 2.4s} R@h1+ {+15.63/26 6.1s}
36. Nxh1 {-11.33/1 0.014s} gxh1=Q+ {+14.57/25 6.2s} 37. Bxh1 {-13.66/19 2.0s}
N@f3+ {+15.39/24 5.7s} 38. Bxf3 {-13.26/21 1.9s} Nxf3+ {+13.52/22 6.5s}
39. Kg3 {-12.88/18 2.0s} B@h4+ {+17.32/17 4.9s} 40. Kxf3 {-15.45/14 1.4s}
B@g2+ {+17.32/15 4.8s} 41. Kg4 {-12.42/1 0.013s} f5+ {+25.35/14 3.2s}
42. Kxh4 {-2.74/1 0.014s} R@h5+ {+33.64/6 2.0s} 43. Kg3 {-9.53/1 0.013s}
Rxh3# {+M1/8 1.7s, Black mates} 0-1

[Event "With-Q-2400sim"]
[Site "?"]
[Date "2019.05.01"]
[Round "30"]
[White "CrazyAra-Dev-0.4.1-With-Q-2400sim"]
[Black "CrazyAra-Dev-0.4.1-No-Q-800sim"]
[Result "0-1"]
[PlyCount "72"]
[TimeControl "40/1200"]
[Variant "crazyhouse"]

1. e3 {book} Nf6 {book} 2. Nc3 {-0.27/20 7.4s} g6 {+0.91/17 2.4s}
3. h4 {+0.09/21 8.1s} Bg7 {-0.29/20 2.5s} 4. h5 {+0.11/21 8.1s}
gxh5 {0.00/17 2.5s} 5. Rxh5 {+0.12/20 8.0s} Nxh5 {-0.51/15 2.4s}
6. Qxh5 {+0.84/22 8.4s} P@g6 {-0.55/16 2.6s} 7. Qh2 {+1.11/18 8.1s}
d5 {-0.89/17 2.4s} 8. P@h6 {+0.96/21 8.4s} Bf6 {-1.03/18 2.6s}
9. Nf3 {+1.03/21 8.2s} Nc6 {-1.88/15 2.5s} 10. Nb5 {+1.75/27 8.8s}
O-O {-1.36/20 2.6s} 11. Qxc7 {+1.52/25 8.8s} Bg4 {-1.27/24 2.8s}
12. P@g7 {+1.46/27 9.5s} Bxg7 {-1.04/22 2.7s} 13. hxg7 {+1.28/21 8.9s}
Kxg7 {-1.03/20 2.8s} 14. N@h2 {+1.11/24 9.0s} Bxf3 {-1.20/21 2.8s}
15. Nxf3 {+0.31/24 9.0s} R@h1 {-0.52/21 2.7s} 16. Qxb7 {-0.09/25 8.9s}
P@e4 {+0.28/23 2.8s} 17. B@c3+ {-0.64/23 8.7s} P@f6 {+0.61/21 2.8s}
18. Qxc6 {-0.54/23 8.9s} exf3 {+0.19/21 2.8s} 19. B@h3 {-0.66/23 8.8s}
Rc8 {+1.75/22 2.7s} 20. P@h6+ {-1.73/29 8.7s} Kg8 {+1.90/26 2.7s}
21. Qb7 {-2.30/25 8.5s} N@h4 {+4.56/20 2.6s} 22. gxf3 {-5.47/27 8.1s}
Nxf3+ {+5.14/26 2.5s} 23. Kd1 {-6.48/31 7.4s} P@e2+ {+5.08/25 2.6s}
24. Kxe2 {-7.66/1 0.005s} N@g1+ {+7.51/24 1.9s} 25. Kd1 {-7.92/29 7.2s}
Nxh3 {+5.87/20 2.5s} 26. N@g3 {-7.04/27 7.7s} Nxf2+ {+7.75/23 2.2s}
27. Ke2 {-7.65/1 0.004s} B@d1+ {+8.20/17 2.1s} 28. Kxf2 {-8.07/1 0.002s}
Rh2+ {+9.18/21 2.4s} 29. N@g2 {-7.10/23 7.2s} Rxc3 {+9.03/18 2.2s}
30. P@e2 {-8.20/21 6.7s} B@e1+ {+9.07/20 2.4s} 31. Kxf3 {-10.36/1 0.004s}
P@e4+ {+9.32/17 2.4s} 32. Kg4 {-12.27/18 5.4s} Bxe2+ {+14.26/16 1.6s}
33. Bxe2 {-14.51/20 4.3s} P@h5+ {+19.19/13 1.5s} 34. Nxh5 {-16.27/14 3.1s}
gxh5+ {+18.27/12 1.3s} 35. Kf4 {-18.80/13 3.3s} e5+ {+18.20/10 1.2s}
36. Kf5 {-20.01/1 0.002s} N@g3# {+M1/9 0.54s, Black mates} 0-1

[Event "With-Q-2400sim"]
[Site "?"]
[Date "2019.05.01"]
[Round "30"]
[White "CrazyAra-Dev-0.4.1-No-Q-800sim"]
[Black "CrazyAra-Dev-0.4.1-With-Q-2400sim"]
[Result "0-1"]
[PlyCount "66"]
[TimeControl "40/1200"]
[Variant "crazyhouse"]

1. e4 {book} Nf6 {book} 2. Nc3 {book} Nc6 {book} 3. Nf3 {book} e6 {book}
4. Bb5 {book} a6 {-0.27/20 7.8s} 5. Bxc6 {+0.08/15 2.4s} dxc6 {-0.06/20 8.2s}
6. O-O {+0.16/17 2.5s} B@h5 {-0.12/19 8.0s} 7. d4 {+0.31/15 2.5s}
c5 {-0.37/27 8.4s} 8. e5 {+0.78/20 2.7s} cxd4 {-0.74/23 8.8s}
9. exf6 {+0.57/22 2.7s} gxf6 {-0.90/26 9.1s} 10. Ne4 {+0.90/19 2.8s}
P@g7 {-0.72/20 8.7s} 11. N@f4 {+0.97/16 2.6s} Bg6 {-1.12/21 8.8s}
12. Re1 {+1.56/17 2.7s} P@e5 {-1.65/25 8.8s} 13. Nxg6 {+1.34/15 2.7s}
hxg6 {-2.43/28 9.3s} 14. B@g3 {+1.25/19 2.7s} N@d6 {-0.75/20 8.8s}
15. Bxe5 {+0.87/17 2.7s} fxe5 {-0.66/27 9.4s} 16. Nxe5 {+0.84/24 2.9s}
Nxe4 {-0.58/28 9.2s} 17. Rxe4 {+0.79/23 2.8s} B@d5 {-0.68/31 9.2s}
18. Nxf7 {+0.46/26 2.9s} Bxe4 {-0.64/30 9.3s} 19. Nxd8 {+0.46/24 2.8s}
N@h3+ {-0.77/38 9.5s} 20. Kf1 {+0.50/26 2.9s} R@g1+ {-0.74/27 8.9s}
21. Ke2 {+0.45/1 0.015s} Rxd1 {-0.76/34 9.0s} 22. P@f7+ {+0.12/20 2.7s}
Kd7 {-0.54/26 8.7s} 23. N@e5+ {+0.78/24 2.7s} Ke7 {-0.50/30 8.6s}
24. Bg5+ {+1.03/22 2.7s} Nxg5 {+0.37/28 9.3s} 25. Q@e8+ {+0.16/26 3.0s}
Kd6 {+0.23/27 9.1s} 26. N@c4+ {-0.18/24 2.8s} Kd5 {+1.63/24 9.1s}
27. Rxd1 {-1.68/21 2.7s} B@h5+ {+3.73/23 8.4s} 28. P@f3 {-2.19/17 2.6s}
Nxf3 {+5.86/21 7.9s} 29. P@g4 {-4.52/16 2.5s} d3+ {+11.72/23 5.6s}
30. Rxd3+ {-8.33/18 2.0s} Bxd3+ {+12.00/20 5.3s} 31. cxd3 {-9.35/17 2.0s}
Nd4+ {+16.73/19 3.5s} 32. Kd2 {-17.35/17 1.2s} Q@e2+ {+39.66/15 2.6s}
33. Kc3 {-34.75/2 0.53s} Qc2# {+M1/3 1.6s, Black mates} 0-1

[Event "With-Q-2400sim"]
[Site "?"]
[Date "2019.05.01"]
[Round "31"]
[White "CrazyAra-Dev-0.4.1-With-Q-2400sim"]
[Black "CrazyAra-Dev-0.4.1-No-Q-800sim"]
[Result "1-0"]
[PlyCount "49"]
[TimeControl "40/1200"]
[Variant "crazyhouse"]

1. e4 {book} Nf6 {book} 2. Nc3 {book} Nc6 {book} 3. Nf3 {book} e6 {book}
4. Bb5 {book} a6 {+0.09/14 2.4s} 5. Be2 {+0.93/22 8.0s} d5 {-0.91/18 2.4s}
6. e5 {+1.37/23 8.4s} Ne4 {-1.73/17 2.4s} 7. O-O {+1.43/22 8.2s}
Bb4 {-1.31/17 2.5s} 8. a3 {+1.54/24 8.5s} Bxc3 {-1.53/18 2.5s}
9. dxc3 {+1.64/23 8.2s} Qe7 {-1.18/20 2.6s} 10. B@h4 {+1.79/25 8.8s}
f6 {-1.39/20 2.6s} 11. Bd3 {+2.04/23 8.5s} Rg8 {-1.45/22 2.7s}
12. Re1 {+2.60/29 9.1s} N@f5 {-2.54/26 2.7s} 13. Rxe4 {+3.13/34 9.2s}
dxe4 {-3.07/25 2.9s} 14. Bxe4 {+2.99/34 9.4s} R@g4 {-2.50/20 2.8s}
15. Bxf5 {+2.95/23 9.0s} exf5 {-3.12/19 2.7s} 16. N@d5 {+2.84/30 9.3s}
Qf7 {-3.76/17 2.7s} 17. P@d6 {+6.23/20 8.6s} B@e4 {-6.73/18 2.6s}
18. Nxc7+ {+4.03/28 9.2s} Kf8 {-4.14/22 2.8s} 19. Bg3 {+6.86/22 8.8s}
fxe5 {-6.54/16 2.7s} 20. Nxe5 {+11.97/22 7.9s} Nxe5 {-11.88/19 2.4s}
21. P@e7+ {+14.21/21 6.6s} Qxe7 {-12.02/1 0.014s} 22. dxe7+ {+15.28/21 5.6s}
Kxe7 {-12.54/16 2.1s} 23. Q@d6+ {+15.72/19 6.3s} Kf7 {-12.90/1 0.001s}
24. Qxg4 {+24.91/18 4.2s} Nxg4 {-34.03/12 1.5s}
25. N@g5# {+M1/14 2.2s, White mates} 1-0

[Event "With-Q-2400sim"]
[Site "?"]
[Date "2019.05.01"]
[Round "31"]
[White "CrazyAra-Dev-0.4.1-No-Q-800sim"]
[Black "CrazyAra-Dev-0.4.1-With-Q-2400sim"]
[Result "0-1"]
[PlyCount "82"]
[TimeControl "40/1200"]
[Variant "crazyhouse"]

1. Nc3 {book} e6 {book} 2. e4 {+1.03/16 2.3s} Nc6 {-0.69/27 7.9s}
3. d4 {+0.75/21 2.5s} d5 {-0.51/30 8.5s} 4. Nf3 {+0.84/19 2.5s}
Nf6 {-0.44/28 8.6s} 5. Bd3 {+0.68/26 2.8s} dxe4 {-0.04/27 9.0s}
6. Nxe4 {+0.16/19 2.7s} P@g4 {+0.03/25 8.7s} 7. Nxf6+ {-0.10/24 2.7s}
Qxf6 {+0.02/29 8.8s} 8. N@e4 {+0.53/16 2.6s} Qxf3 {-0.03/27 8.8s}
9. gxf3 {-0.39/29 2.7s} N@g2+ {+0.01/29 9.2s} 10. Kf1 {-1.18/27 2.7s}
gxf3 {+0.15/28 8.8s} 11. Qxf3 {-0.78/27 2.9s} Nh4 {+1.09/39 9.4s}
12. Qxf7+ {-0.79/24 2.6s} Kxf7 {+0.68/37 9.0s} 13. Ng5+ {-0.51/27 2.9s}
Ke7 {+1.20/35 9.2s} 14. P@g2 {-0.30/21 2.6s} P@h3 {+2.81/30 9.0s}
15. P@d6+ {-2.16/19 2.4s} Kxd6 {+2.38/25 8.8s} 16. Bf4+ {-3.12/25 2.9s}
Kd7 {+3.50/33 9.3s} 17. Q@f7+ {-3.40/20 2.7s} Q@e7 {+4.30/31 9.3s}
18. Qxe7+ {-3.94/29 2.9s} Bxe7 {+3.84/26 9.6s} 19. Nxh3 {-3.59/21 2.9s}
P@f3 {+3.79/27 9.2s} 20. Rg1 {-4.35/26 2.8s} fxg2+ {+3.35/25 9.2s}
21. Rxg2 {-4.03/23 2.8s} P@f3 {+4.13/23 8.9s} 22. Rg1 {-2.48/22 2.7s}
N@b4 {+5.78/29 8.7s} 23. Bb5 {-5.21/21 2.7s} a6 {+5.52/23 8.9s}
24. Bxc6+ {-6.84/18 2.6s} Nxc6 {+6.16/22 9.0s} 25. N@c3 {-4.58/20 2.8s}
B@g2+ {+5.72/20 9.0s} 26. Ke1 {-4.75/18 2.7s} Bxh3 {+6.60/22 8.7s}
27. Bxc7 {-5.36/17 2.7s} Ng2+ {+8.74/18 8.9s} 28. Rxg2 {-7.91/17 2.7s}
fxg2 {+10.00/19 9.1s} 29. N@b6+ {-8.96/16 2.9s} Ke8 {+10.05/19 9.0s}
30. Q@h5+ {-8.89/16 2.8s} R@g6 {+11.51/19 8.9s} 31. Qxh3 {-11.83/14 2.8s}
g1=Q+ {+13.94/17 8.3s} 32. B@f1 {-13.08/15 2.7s} Nxd4 {+15.83/19 7.6s}
33. P@f7+ {-15.91/14 2.2s} Kxf7 {+15.97/16 7.0s} 34. P@e2 {-12.66/13 2.2s}
Nxc2+ {+15.69/18 8.8s} 35. Kd2 {-15.92/15 2.8s} Nxa1 {+16.34/15 8.6s}
36. Qf3+ {-16.09/12 2.7s} R@f6 {+19.18/17 8.5s} 37. Qxf6+ {-19.70/11 2.7s}
gxf6 {+21.21/13 8.1s} 38. R@c1 {-21.89/10 2.5s} Qxf2 {+25.02/21 6.6s}
39. Rxa1 {-25.25/12 1.7s} Q@e3+ {+26.82/15 5.3s} 40. Kc2 {-26.73/13 1.5s}
N@d4+ {+46.86/15 4.0s} 41. Kd1 {-47.19/8 0.56s} Q@c2# {+M1/7 2.4s, Black mates}
0-1

[Event "With-Q-2400sim"]
[Site "?"]
[Date "2019.05.01"]
[Round "32"]
[White "CrazyAra-Dev-0.4.1-With-Q-2400sim"]
[Black "CrazyAra-Dev-0.4.1-No-Q-800sim"]
[Result "1-0"]
[PlyCount "93"]
[TimeControl "40/1200"]
[Variant "crazyhouse"]

1. Nc3 {book} e6 {book} 2. e4 {+0.89/20 7.5s} Nc6 {-0.64/22 2.4s}
3. Nf3 {+0.66/28 8.4s} Nf6 {-0.58/24 2.5s} 4. Be2 {+1.32/29 8.4s}
Bb4 {-1.20/21 2.5s} 5. d3 {+1.58/26 8.7s} d5 {-1.66/23 2.6s}
6. O-O {+1.83/24 8.6s} d4 {-1.74/20 2.6s} 7. Nb5 {+1.17/25 8.6s}
e5 {-1.35/18 2.5s} 8. c3 {+0.94/23 8.2s} dxc3 {-0.95/20 2.6s}
9. bxc3 {+0.45/26 9.0s} a6 {+0.40/17 2.7s} 10. cxb4 {+0.39/24 8.8s}
axb5 {-0.07/17 2.7s} 11. P@g5 {+0.81/30 9.1s} Nh5 {+0.32/17 2.7s}
12. B@f5 {+0.96/24 8.9s} Bxf5 {-1.33/20 2.7s} 13. exf5 {+1.13/21 9.1s}
N@c3 {-0.93/18 2.8s} 14. B@g4 {+1.78/27 9.1s} Nxd1 {-1.37/20 2.8s}
15. Rxd1 {+2.46/28 9.2s} B@d4 {-1.33/24 2.8s} 16. Bxh5 {+2.33/26 9.0s}
P@g6 {-1.53/23 2.8s} 17. Bg4 {+2.41/26 9.5s} gxf5 {-2.85/17 2.8s}
18. Bxf5 {+2.18/24 9.3s} P@e6 {-2.09/17 2.8s} 19. Be4 {+2.23/25 9.3s}
Bxf2+ {-1.64/22 2.9s} 20. Kxf2 {+1.83/24 9.2s} P@f4 {-1.94/19 2.8s}
21. B@c5 {+2.84/27 9.3s} h6 {-2.38/26 2.8s} 22. g6 {+2.74/25 9.3s}
fxg6 {-2.84/24 2.9s} 23. Bxg6+ {+2.88/28 9.5s} P@f7 {-2.29/21 2.9s}
24. Bxf7+ {+2.70/22 9.1s} Kxf7 {-2.15/18 2.8s} 25. Kg1 {+3.58/25 9.4s}
B@d6 {-2.79/20 2.8s} 26. P@f2 {+3.99/23 9.3s} Bxc5 {-3.47/22 2.9s}
27. P@g6+ {+3.91/26 9.5s} Ke8 {-1.95/18 2.8s} 28. bxc5 {+2.53/24 9.5s}
B@d4 {-1.59/19 2.9s} 29. B@f7+ {+3.27/24 9.6s} Kf8 {-1.21/21 2.8s}
30. P@e3 {+4.21/22 9.7s} fxe3 {-3.73/18 2.9s} 31. Bxe3 {+3.99/23 9.6s}
Bxe3 {-4.24/17 2.9s} 32. fxe3 {+4.29/22 9.5s} P@f2+ {-3.52/20 2.9s}
33. Kh1 {+5.25/25 9.7s} B@e1 {-3.19/17 2.9s} 34. Rxe1 {+5.53/25 9.6s}
fxe1=Q+ {-5.15/21 3.1s} 35. Rxe1 {+6.37/25 9.8s} Rxa2 {-4.40/21 3.1s}
36. B@h4 {+6.64/23 9.6s} P@g5 {-4.88/20 3.0s} 37. Bxe6 {+8.05/20 9.7s}
gxh4 {-7.95/20 2.9s} 38. Bxa2 {+10.78/20 9.0s} R@f6 {-9.58/17 2.8s}
39. R@f7+ {+11.36/28 8.9s} Rxf7 {-12.25/23 2.8s} 40. gxf7 {+12.24/26 8.9s}
B@d5 {-11.03/15 2.6s} 41. Bxd5 {+13.23/22 9.0s} Qxd5 {-11.07/16 2.9s}
42. B@g6 {+19.67/20 7.2s} Qxf7 {-16.84/13 1.8s} 43. Bxf7 {+19.11/21 7.6s}
Kxf7 {-18.40/17 2.5s} 44. N@g5+ {+28.67/21 6.7s} hxg5 {-28.15/12 1.2s}
45. Nxg5+ {+32.81/16 3.9s} Kg6 {-31.23/10 1.1s} 46. Q@f7+ {+34.39/19 2.7s}
Kxg5 {-38.14/6 0.61s} 47. R@g6# {+M1/20 2.1s, White mates} 1-0

[Event "With-Q-2400sim"]
[Site "?"]
[Date "2019.05.01"]
[Round "32"]
[White "CrazyAra-Dev-0.4.1-No-Q-800sim"]
[Black "CrazyAra-Dev-0.4.1-With-Q-2400sim"]
[Result "0-1"]
[PlyCount "64"]
[TimeControl "40/1200"]
[Variant "crazyhouse"]

1. e4 {book} b6 {book} 2. d4 {+1.66/17 2.3s} Bb7 {-1.81/25 7.8s}
3. Nc3 {+1.97/17 2.4s} e6 {-1.87/25 8.1s} 4. Bd3 {+2.29/16 2.4s}
Nc6 {-1.62/21 7.7s} 5. Nge2 {+1.73/18 2.4s} Nce7 {-1.06/23 8.0s}
6. O-O {+1.15/17 2.4s} Ng6 {-1.09/21 7.9s} 7. f3 {+1.44/18 2.4s}
a6 {-1.06/19 7.9s} 8. Be3 {+0.83/15 2.4s} h5 {-0.46/20 8.0s}
9. e5 {+0.87/17 2.4s} Nh4 {-0.51/21 8.3s} 10. Nf4 {+0.45/20 2.5s}
g5 {-0.14/24 8.4s} 11. Nh3 {+0.39/18 2.6s} Nxg2 {+0.66/27 9.2s}
12. Kxg2 {-0.79/21 2.7s} g4 {+0.61/25 8.9s} 13. Ng5 {-0.67/18 2.6s}
Bh6 {+0.84/32 9.0s} 14. N@e4 {-0.61/19 2.7s} Bxg5 {+1.01/24 9.0s}
15. Bxg5 {-0.92/22 2.8s} Qxg5 {+0.57/28 9.2s} 16. Nxg5 {-0.86/27 2.9s}
N@e3+ {+0.39/26 9.0s} 17. Kg1 {-0.85/19 2.7s} Nxd1 {+0.33/27 9.2s}
18. Nxd1 {+0.30/23 2.8s} gxf3 {-0.01/25 8.7s} 19. B@h3 {+1.05/15 2.6s}
Q@g7 {+2.45/22 9.2s} 20. Q@f4 {-1.76/16 2.7s} P@e2 {+2.64/21 8.9s}
21. Re1 {-1.64/17 2.8s} B@h6 {+3.35/28 9.2s} 22. Qxf7+ {-1.39/22 2.9s}
Qxf7 {+3.88/32 9.3s} 23. Nxf7 {-2.33/23 2.9s} Q@h1+ {+8.28/31 8.4s}
24. Kxh1 {-6.56/20 2.5s} f2+ {+9.60/25 8.2s} 25. P@e4 {-8.31/19 2.5s}
fxe1=Q+ {+9.09/24 8.3s} 26. N@g1 {-7.57/17 2.5s} R@g7 {+12.76/23 6.4s}
27. Q@f2 {-7.58/18 2.2s} Qxg1+ {+13.43/23 7.1s} 28. Qxg1 {-9.86/1 0.003s}
Rxg1+ {+15.68/24 5.4s} 29. Kxg1 {-10.24/1 0.002s} N@f3+ {+17.95/20 5.7s}
30. Kf2 {-17.87/14 1.4s} e1=Q+ {+29.08/16 3.7s} 31. Kxf3 {-27.05/12 0.97s}
Q@f4+ {+30.88/13 2.8s} 32. Kg2 {-29.83/1 0.002s}
P@f3# {+M1/10 1.9s, Black mates} 0-1

[Event "With-Q-2400sim"]
[Site "?"]
[Date "2019.05.01"]
[Round "33"]
[White "CrazyAra-Dev-0.4.1-With-Q-2400sim"]
[Black "CrazyAra-Dev-0.4.1-No-Q-800sim"]
[Result "1-0"]
[PlyCount "59"]
[TimeControl "40/1200"]
[Variant "crazyhouse"]

1. e4 {book} b6 {book} 2. d4 {+1.84/25 7.8s} Bb7 {-1.75/18 2.3s}
3. Nc3 {+1.94/25 8.1s} e6 {-1.94/17 2.4s} 4. Bd3 {+2.11/21 7.8s}
Nf6 {-2.21/15 2.3s} 5. Nge2 {+2.02/22 8.1s} h5 {-1.02/16 2.4s}
6. O-O {+1.16/20 7.9s} h4 {-1.27/18 2.5s} 7. h3 {+1.32/21 8.2s}
Nh5 {-0.86/16 2.4s} 8. Nf4 {+1.97/24 8.6s} Nxf4 {-2.01/21 2.6s}
9. Bxf4 {+2.00/29 8.7s} N@g6 {-1.66/19 2.5s} 10. Bh2 {+1.94/21 8.4s}
Nc6 {-1.46/19 2.6s} 11. Nb5 {+1.92/31 8.8s} Rc8 {-1.54/18 2.6s}
12. e5 {+1.86/30 8.7s} a6 {-1.46/22 2.6s} 13. Nxc7+ {+1.49/28 9.4s}
Rxc7 {-1.84/28 2.8s} 14. N@d6+ {+1.82/27 9.3s} Bxd6 {-1.44/23 3.0s}
15. exd6 {+2.52/34 9.4s} N@f4 {-0.99/19 2.9s} 16. Bxg6 {+2.90/25 9.3s}
N@e2+ {-2.06/20 2.8s} 17. Qxe2 {+2.33/30 9.4s} Nxe2+ {-2.85/22 2.8s}
18. Kh1 {+2.69/1 0.014s} Qg5 {-2.13/24 2.8s} 19. B@e4 {+4.86/22 9.0s}
fxg6 {-3.60/19 2.8s} 20. dxc7 {+4.76/25 8.8s} B@f4 {-3.75/18 2.7s}
21. N@f3 {+4.07/25 9.0s} Qf6 {-4.45/16 2.7s} 22. P@e5 {+8.93/18 8.8s}
Bxh2 {-7.50/15 2.7s} 23. exf6 {+9.26/20 8.5s} gxf6 {-8.32/14 2.6s}
24. Bxc6 {+11.46/26 7.4s} Bxc7 {-9.63/17 2.3s} 25. Q@g7 {+13.59/24 6.9s}
B@f7 {-10.03/17 2.2s} 26. Qxh8+ {+14.14/21 6.9s} Ke7 {-13.20/19 2.1s}
27. Bxb7 {+21.91/16 5.9s} Q@g8 {-17.18/13 1.9s} 28. Qxg8 {+26.30/16 5.0s}
Bxg8 {-24.31/13 1.2s} 29. N@c8+ {+39.55/13 3.5s} Kf7 {-40.05/6 0.66s}
30. Q@e7# {+M1/11 2.3s, White mates} 1-0

[Event "With-Q-2400sim"]
[Site "?"]
[Date "2019.05.01"]
[Round "33"]
[White "CrazyAra-Dev-0.4.1-No-Q-800sim"]
[Black "CrazyAra-Dev-0.4.1-With-Q-2400sim"]
[Result "0-1"]
[PlyCount "80"]
[TimeControl "40/1200"]
[Variant "crazyhouse"]

1. e4 {book} b6 {book} 2. d4 {book} Bb7 {book} 3. Nc3 {+1.93/18 2.3s}
e6 {-1.91/24 7.8s} 4. Bd3 {+2.26/16 2.4s} Nc6 {-1.52/22 8.0s}
5. Nge2 {+1.74/18 2.4s} Nce7 {-1.07/21 8.0s} 6. O-O {+0.92/19 2.5s}
Ng6 {-1.15/21 8.1s} 7. f4 {+0.71/16 2.4s} Nf6 {-0.43/24 8.4s}
8. f5 {0.00/18 2.5s} Nh4 {-0.49/25 8.7s} 9. Nf4 {+0.84/21 2.6s}
exf5 {-0.80/24 8.5s} 10. Qe2 {+0.91/22 2.7s} P@g4 {+0.43/28 8.7s}
11. exf5+ {-0.18/19 2.6s} Qe7 {+0.24/28 9.1s} 12. P@e6 {-0.48/25 2.7s}
Nxg2 {+0.22/28 8.8s} 13. Nxg2 {-0.65/22 2.7s} P@f3 {0.00/30 9.1s}
14. exf7+ {+0.36/25 2.9s} Kd8 {-0.08/25 9.0s} 15. Qxe7+ {-0.02/23 2.7s}
Bxe7 {-0.22/27 9.0s} 16. Nh4 {+0.11/27 2.8s} Q@g2+ {+0.48/26 8.7s}
17. Nxg2 {-0.88/1 0.004s} fxg2 {+0.58/28 9.1s} 18. d5 {+0.30/21 2.8s}
gxf1=Q+ {+0.27/23 8.9s} 19. Kxf1 {+0.72/19 2.7s} R@h1+ {+0.47/24 9.1s}
20. N@g1 {-0.71/18 2.7s} N@h3 {+0.35/24 9.0s} 21. Be3 {+0.07/21 2.8s}
Nxg1 {+0.26/25 9.1s} 22. Bxg1 {-0.37/21 2.9s} N@h3 {+0.51/20 8.9s}
23. Q@g2 {0.00/19 2.8s} Rxg1+ {+0.72/33 9.5s} 24. Qxg1 {-0.33/26 2.9s}
Nxg1 {+0.48/31 9.2s} 25. R@g8+ {+0.36/19 2.8s} Rxg8 {+0.95/27 9.2s}
26. fxg8=Q+ {-0.23/28 2.9s} R@e8 {+1.92/22 9.1s} 27. N@f7+ {-0.94/20 2.8s}
Kc8 {+2.14/1 0.004s} 28. Qxe8+ {-1.75/19 2.8s} Nxe8 {+2.41/20 8.6s}
29. Q@f2 {-1.20/16 2.7s} P@g2+ {+3.68/25 9.0s} 30. Qxg2 {-3.31/24 2.7s}
B@h3 {+4.87/23 8.3s} 31. Be4 {-2.85/22 2.7s} Q@f4+ {+5.33/21 8.8s}
32. R@f2 {-3.18/21 2.9s} Bxg2+ {+9.80/29 6.4s} 33. Bxg2 {-3.99/19 2.7s}
Qxf2+ {+7.82/27 7.1s} 34. Kxf2 {-3.96/1 0.003s} Nh3+ {+11.25/25 5.5s}
35. Bxh3 {-8.31/16 1.6s} Bc5+ {+11.56/23 6.3s} 36. P@e3 {-11.71/15 2.1s}
Q@f3+ {+22.12/14 2.8s} 37. Ke1 {-18.81/9 0.91s} Qxe3+ {+23.18/11 2.9s}
38. R@e2 {-20.05/7 0.99s} P@f2+ {+40.08/10 2.1s} 39. Kd1 {-40.03/4 0.49s}
R@e1+ {+42.82/3 1.9s} 40. Rxe1 {-17.32/1 0.014s}
fxe1=Q# {+M1/5 1.6s, Black mates} 0-1

[Event "With-Q-2400sim"]
[Site "?"]
[Date "2019.05.01"]
[Round "34"]
[White "CrazyAra-Dev-0.4.1-With-Q-2400sim"]
[Black "CrazyAra-Dev-0.4.1-No-Q-800sim"]
[Result "1-0"]
[PlyCount "41"]
[TimeControl "40/1200"]
[Variant "crazyhouse"]

1. e4 {book} b6 {book} 2. d4 {book} Bb7 {book} 3. Nc3 {+1.94/25 7.7s}
e6 {-1.88/17 2.4s} 4. Bd3 {+2.00/25 8.1s} Nf6 {-2.22/18 2.4s}
5. Nge2 {+2.05/25 8.0s} Be7 {-2.44/14 2.3s} 6. O-O {+1.92/24 8.3s}
d6 {-1.71/20 2.5s} 7. f4 {+1.84/24 8.1s} Nbd7 {-1.82/21 2.5s}
8. f5 {+2.03/26 8.5s} e5 {-2.01/21 2.6s} 9. dxe5 {+3.28/29 8.4s}
Nxe5 {-2.71/21 2.6s} 10. Nf4 {+3.03/31 9.0s} O-O {-3.88/25 2.6s}
11. P@e6 {+2.92/28 8.7s} fxe6 {-3.93/24 2.6s} 12. Nxe6 {+2.85/28 9.1s}
Nfg4 {-1.90/23 2.7s} 13. Nxd8 {+2.63/27 8.7s} Bxd8 {-1.09/27 2.7s}
14. Bc4+ {+5.50/32 8.6s} P@f7 {-5.41/19 2.4s} 15. P@g6 {+6.61/21 8.3s}
Nxc4 {-6.66/17 2.5s} 16. gxf7+ {+9.51/20 8.1s} Rxf7 {-8.17/17 2.6s}
17. Q@e8+ {+13.92/20 6.7s} B@f8 {-15.14/16 1.7s} 18. Qxg4 {+15.44/22 6.2s}
N@f6 {-19.49/15 1.9s} 19. N@h6+ {+37.96/13 2.9s} Kh8 {-32.40/1 0.002s}
20. Nxf7+ {+44.94/11 2.7s} Kg8 {-37.86/1 0.002s}
21. R@h8# {+M1/9 2.0s, White mates} 1-0

[Event "With-Q-2400sim"]
[Site "?"]
[Date "2019.05.01"]
[Round "34"]
[White "CrazyAra-Dev-0.4.1-No-Q-800sim"]
[Black "CrazyAra-Dev-0.4.1-With-Q-2400sim"]
[Result "1-0"]
[PlyCount "85"]
[TimeControl "40/1200"]
[Variant "crazyhouse"]

1. e4 {book} b6 {book} 2. d4 {book} Bb7 {book} 3. Bd3 {book} e6 {-1.56/23 7.4s}
4. Be3 {+1.87/22 2.3s} Nf6 {-1.62/27 8.3s} 5. Nd2 {+1.61/22 2.6s}
h5 {-1.20/22 8.1s} 6. Nh3 {+1.30/20 2.4s} Ng4 {-1.51/21 8.2s}
7. O-O {+1.33/20 2.6s} Nc6 {-1.44/19 8.1s} 8. Nf3 {+1.99/16 2.5s}
Bd6 {-1.06/22 8.6s} 9. c3 {+1.52/16 2.6s} Qe7 {-1.10/23 8.5s}
10. Bg5 {+1.51/19 2.5s} f6 {-2.12/20 8.5s} 11. Bf4 {+2.16/18 2.6s}
g5 {-1.85/24 8.5s} 12. Bxd6 {+1.90/21 2.7s} cxd6 {-2.34/24 8.9s}
13. B@g6+ {+2.27/21 2.7s} Kd8 {-1.95/23 8.8s} 14. d5 {+2.48/19 2.7s}
Nce5 {-1.81/25 9.2s} 15. Nxe5 {+1.80/20 2.9s} Nxe5 {-1.65/23 8.9s}
16. Bxh5 {+2.11/18 2.7s} B@e8 {-1.60/20 8.9s} 17. Bxe8 {+1.04/19 2.8s}
Rxh3 {-0.92/22 9.1s} 18. gxh3 {+0.93/19 2.8s} Qxe8 {-1.59/24 9.0s}
19. P@g2 {+0.18/19 2.8s} N@f4 {-0.40/26 9.1s} 20. dxe6 {+0.43/19 2.7s}
dxe6 {-0.94/27 9.1s} 21. Bb5 {+2.46/20 2.7s} Qe7 {-1.29/22 8.8s}
22. R@g8+ {+1.85/20 2.8s} B@f8 {-1.53/24 9.2s} 23. P@g7 {+0.82/22 2.9s}
Nxh3+ {-0.57/29 9.4s} 24. Kh1 {+0.87/23 2.8s} Kc7 {-1.40/30 9.5s}
25. gxf8=Q {+0.83/28 3.0s} Rxf8 {-1.09/27 9.1s} 26. Rxf8 {+0.57/19 2.7s}
Qxf8 {-1.95/29 9.0s} 27. B@g3 {+1.21/25 2.9s} P@f3 {-1.66/23 8.8s}
28. Qxf3 {+2.06/20 2.9s} P@g4 {-6.02/25 7.3s} 29. N@e8+ {+8.20/21 1.8s}
Qxe8 {-10.35/16 5.3s} 30. Bxe8 {+7.28/15 1.7s} R@d7 {-9.72/18 6.9s}
31. Bxd7 {+13.88/17 2.0s} Nxd7 {-10.47/19 7.4s} 32. Bxd6+ {+9.70/18 3.0s}
Kxd6 {-11.28/17 8.6s} 33. Rad1+ {+10.35/15 2.8s} B@d5 {-10.12/16 8.9s}
34. Qxg4 {+9.05/12 2.9s} B@f5 {-8.37/18 9.5s} 35. Qg3+ {+10.16/16 3.0s}
e5 {-9.00/18 9.2s} 36. exd5 {+11.00/15 2.8s} N@e4 {-10.93/21 9.1s}
37. B@f8+ {+13.03/16 2.8s} Nxf8 {-13.90/17 7.0s} 38. Q@d8+ {+18.83/13 2.0s}
Kc5 {-14.68/17 5.0s} 39. B@b4+ {+17.24/15 2.1s} Kb5 {-19.23/16 4.5s}
40. a4+ {+14.63/14 1.6s} Kc4 {-15.28/15 5.2s} 41. Qd3+ {+21.10/13 1.5s}
Kb3 {-20.95/1 0.003s} 42. R@a3+ {+28.94/7 0.85s} Kxb2 {-42.53/1 0.002s}
43. Rb1# {+M1/6 0.50s, White mates} 1-0

[Event "With-Q-2400sim"]
[Site "?"]
[Date "2019.05.01"]
[Round "35"]
[White "CrazyAra-Dev-0.4.1-With-Q-2400sim"]
[Black "CrazyAra-Dev-0.4.1-No-Q-800sim"]
[Result "1-0"]
[PlyCount "77"]
[TimeControl "40/1200"]
[Variant "crazyhouse"]

1. e4 {book} b6 {book} 2. d4 {book} Bb7 {book} 3. Bd3 {book} Nf6 {-1.52/16 2.3s}
4. Nc3 {+1.93/25 7.9s} e6 {-2.09/20 2.4s} 5. Nh3 {+2.17/24 8.4s}
Nc6 {-1.57/22 2.5s} 6. Be3 {+1.52/23 8.2s} Nb4 {-1.90/20 2.5s}
7. f3 {+2.15/26 8.5s} Nxd3+ {-2.37/19 2.5s} 8. cxd3 {+1.57/23 8.4s}
Be7 {-2.43/16 2.5s} 9. O-O {+1.96/23 8.3s} O-O {-2.31/14 2.5s}
10. Ne2 {+2.37/18 8.1s} Nh5 {-1.67/14 2.5s} 11. N@g3 {+2.31/18 8.3s}
Nxg3 {-2.27/17 2.6s} 12. Nxg3 {+2.45/18 8.2s} B@g6 {-1.92/15 2.5s}
13. N@h5 {+2.47/23 8.5s} f5 {-2.16/19 2.5s} 14. Nxg7 {+2.33/25 8.5s}
Kxg7 {-2.29/18 2.7s} 15. exf5 {+2.50/24 8.9s} exf5 {-2.53/22 2.7s}
16. P@h5 {+2.51/21 8.6s} Be8 {-2.08/17 2.7s} 17. P@e4 {+2.63/23 8.9s}
P@e6 {-2.17/22 2.7s} 18. exf5 {+1.94/25 8.8s} exf5 {-1.77/18 2.6s}
19. P@e4 {+2.41/27 8.7s} P@e6 {-1.76/22 2.5s} 20. Qd2 {+2.46/25 8.5s}
N@h4 {-1.83/24 2.9s} 21. Bh6+ {+2.60/25 9.2s} Kg8 {-1.98/24 2.8s}
22. Rae1 {+2.87/22 9.2s} fxe4 {-3.03/18 2.9s} 23. fxe4 {+4.03/22 9.4s}
P@f5 {-1.49/20 2.9s} 24. Bxf8 {+4.03/24 9.5s} Bxf8 {-3.29/19 3.0s}
25. R@g5+ {+4.68/28 9.9s} B@g7 {-4.47/16 2.8s} 26. P@h6 {+5.69/23 9.6s}
Bg6 {-3.42/17 2.9s} 27. hxg6 {+6.11/23 10.0s} hxg6 {-4.89/20 3.0s}
28. hxg7 {+5.77/20 9.9s} Bxg7 {-4.69/17 3.0s} 29. Rxg6 {+7.19/20 9.6s}
Nxg6 {-6.72/16 3.0s} 30. B@h5 {+8.27/18 9.6s} P@h7 {-7.66/15 3.0s}
31. exf5 {+9.26/18 9.5s} Bxd4+ {-9.05/16 2.9s} 32. P@e3 {+8.63/18 9.5s}
exf5 {-9.42/15 2.9s} 33. exd4 {+9.99/22 9.6s} Bxg2 {-8.74/16 2.9s}
34. Qxg2 {+11.15/18 9.1s} N@h4 {-10.16/15 2.9s} 35. Bxg6 {+13.67/18 8.8s}
hxg6 {-11.66/15 2.6s} 36. P@e7 {+17.60/17 8.7s} Qe8 {-20.79/14 2.5s}
37. N@f6+ {+23.25/16 6.3s} Kf7 {-21.72/13 2.0s} 38. Nxe8 {+25.66/16 5.4s}
Nxg2 {-39.52/12 1.5s} 39. Q@f8# {+M1/8 2.2s, White mates} 1-0

[Event "With-Q-2400sim"]
[Site "?"]
[Date "2019.05.01"]
[Round "35"]
[White "CrazyAra-Dev-0.4.1-No-Q-800sim"]
[Black "CrazyAra-Dev-0.4.1-With-Q-2400sim"]
[Result "0-1"]
[PlyCount "56"]
[TimeControl "40/1200"]
[Variant "crazyhouse"]

1. e4 {book} b6 {book} 2. d4 {book} Bb7 {book} 3. Bd3 {book} e6 {book}
4. Be3 {+1.89/22 2.3s} Nf6 {-1.62/26 8.0s} 5. Nd2 {+1.59/22 2.5s}
Nc6 {-1.38/25 8.3s} 6. c3 {+1.36/18 2.5s} h5 {-0.96/22 8.2s}
7. Ngf3 {+1.00/17 2.4s} Ng4 {-1.09/23 8.1s} 8. O-O {+1.08/17 2.5s}
h4 {-1.12/24 8.1s} 9. h3 {+1.36/18 2.6s} Nxe3 {-1.41/22 8.5s}
10. fxe3 {+1.30/17 2.5s} B@g3 {-1.37/18 8.2s} 11. Qe2 {+1.12/17 2.6s}
Bfd6 {-0.68/22 8.7s} 12. Nc4 {+1.11/16 2.6s} Qe7 {-0.83/22 8.6s}
13. Nxd6+ {+0.01/20 2.7s} Bxd6 {+0.93/25 9.2s} 14. e5 {-0.98/24 2.7s}
N@g3 {+0.92/24 9.3s} 15. Qf2 {-1.84/24 2.9s} Bxe5 {+2.18/30 9.5s}
16. dxe5 {-1.61/22 2.9s} Nxe5 {+1.98/33 9.7s} 17. Nxe5 {-2.70/27 3.0s}
P@h2+ {+1.42/37 11s} 18. Kxh2 {+1.78/1 0.013s} Nxf1+ {+2.14/31 9.9s}
19. Rxf1 {-4.36/22 2.8s} P@g3+ {+4.47/27 9.3s} 20. Kg1 {-3.99/20 2.8s}
gxf2+ {+4.28/25 9.2s} 21. Rxf2 {-3.87/16 2.8s} R@d1+ {+3.95/25 9.1s}
22. N@f1 {-4.16/21 2.9s} Rxd3 {+3.17/22 9.2s} 23. P@g6 {-3.13/19 2.8s}
B@g3 {+4.70/29 8.3s} 24. gxf7+ {-4.98/20 2.3s} Qxf7 {+14.06/20 6.0s}
25. Rxf7 {-10.55/13 1.9s} P@h2+ {+21.12/18 3.3s} 26. Nxh2 {-18.62/12 0.95s}
Bxh2+ {+21.47/11 3.1s} 27. Kxh2 {-18.79/10 1.0s} Q@g3+ {+30.20/9 2.1s}
28. Kg1 {-26.03/8 0.58s} Qxg2# {+M1/7 1.8s, Black mates} 0-1

[Event "With-Q-2400sim"]
[Site "?"]
[Date "2019.05.01"]
[Round "36"]
[White "CrazyAra-Dev-0.4.1-With-Q-2400sim"]
[Black "CrazyAra-Dev-0.4.1-No-Q-800sim"]
[Result "1-0"]
[PlyCount "67"]
[TimeControl "40/1200"]
[Variant "crazyhouse"]

1. e4 {book} b6 {book} 2. d4 {book} Bb7 {book} 3. Bd3 {book} e6 {book}
4. Nc3 {+2.14/22 7.6s} Nf6 {-2.22/16 2.3s} 5. Nge2 {+2.03/22 8.1s}
d6 {-1.84/20 2.5s} 6. O-O {+1.82/23 8.2s} Nbd7 {-1.73/18 2.5s}
7. f4 {+1.98/28 8.5s} Be7 {-1.84/20 2.6s} 8. f5 {+2.23/26 8.3s}
e5 {-1.97/19 2.5s} 9. dxe5 {+3.33/29 8.8s} Nxe5 {-2.93/21 2.6s}
10. Nf4 {+3.76/27 8.5s} O-O {-3.68/18 2.5s} 11. P@e6 {+2.91/29 8.9s}
fxe6 {-3.67/24 2.7s} 12. Nxe6 {+3.08/27 8.9s} Qd7 {-3.25/22 2.7s}
13. P@h6 {+2.66/26 8.9s} gxh6 {-2.41/25 2.8s} 14. Bxh6 {+2.58/24 9.1s}
P@f7 {-1.61/23 2.7s} 15. Nxf8 {+2.67/24 9.1s} Bxf8 {-2.07/20 2.8s}
16. Bxf8 {+2.62/22 9.0s} Rxf8 {-2.08/19 2.7s} 17. B@h4 {+2.91/27 9.1s}
P@g7 {-3.10/20 2.8s} 18. Bxf6 {+2.94/25 9.1s} gxf6 {-3.28/19 2.8s}
19. R@g3+ {+3.75/27 9.2s} P@g6 {-2.96/15 2.6s} 20. P@g7 {+3.78/21 8.9s}
Re8 {-3.29/18 2.8s} 21. Nd5 {+3.11/24 9.1s} B@d8 {-2.87/19 2.8s}
22. fxg6 {+2.82/26 9.2s} fxg6 {-2.86/19 2.9s} 23. Nxf6+ {+3.55/25 9.4s}
Bxf6 {-3.34/24 3.0s} 24. Rxf6 {+3.70/25 9.2s} B@d4+ {-3.22/22 2.9s}
25. P@f2 {+4.88/25 9.2s} P@h4 {-3.74/17 2.7s} 26. B@f8 {+8.38/23 7.9s}
N@h6 {-6.92/14 2.1s} 27. Rgxg6 {+6.88/21 8.4s} N@g4 {-4.64/16 2.7s}
28. Rxh6 {+7.90/22 8.0s} Nxh6 {-7.42/18 2.6s} 29. Rxh6 {+9.55/21 7.8s}
Bxf2+ {-9.06/18 2.5s} 30. Kh1 {+15.51/20 6.9s} Rxf8 {-14.64/18 2.1s}
31. gxf8=Q+ {+15.96/19 7.2s} Kxf8 {-10.40/1 0.014s} 32. N@e6+ {+21.15/17 5.8s}
Ke7 {-21.36/14 2.0s} 33. N@f5+ {+30.10/13 4.3s} Ke8 {-53.71/12 0.73s}
34. R@f8# {+M1/11 2.2s, White mates} 1-0

[Event "With-Q-2400sim"]
[Site "?"]
[Date "2019.05.01"]
[Round "36"]
[White "CrazyAra-Dev-0.4.1-No-Q-800sim"]
[Black "CrazyAra-Dev-0.4.1-With-Q-2400sim"]
[Result "0-1"]
[PlyCount "92"]
[TimeControl "40/1200"]
[Variant "crazyhouse"]

1. e4 {book} b6 {book} 2. d4 {book} Bb7 {book} 3. Bd3 {book} e6 {book}
4. Be3 {book} Nf6 {-1.59/26 7.8s} 5. Nd2 {+1.57/22 2.5s} Nc6 {-1.40/25 8.4s}
6. c3 {+1.48/18 2.5s} e5 {-1.21/25 8.4s} 7. d5 {+1.44/19 2.6s}
Ne7 {-1.25/26 9.0s} 8. Ngf3 {+1.68/23 2.7s} Nexd5 {-1.15/23 8.7s}
9. exd5 {+1.31/22 2.8s} Nxd5 {-1.27/23 9.0s} 10. Nxe5 {+1.07/20 2.8s}
Nxe3 {-1.25/21 8.8s} 11. fxe3 {+1.15/18 2.8s} Bxg2 {-1.32/22 8.7s}
12. Rg1 {+1.26/18 2.7s} B@d5 {-0.45/25 8.9s} 13. N@f4 {+0.63/19 2.8s}
Bd6 {-0.99/24 8.9s} 14. Rxg2 {+1.67/21 2.8s} Bxg2 {-1.52/23 8.9s}
15. Nxf7 {+1.81/21 2.8s} Qe7 {-1.40/27 9.1s} 16. Nxd6+ {+0.84/16 2.7s}
cxd6 {-1.56/27 9.1s} 17. N@f5 {+2.32/23 2.9s} P@f2+ {-1.01/31 9.7s}
18. Kxf2 {+1.38/27 3.0s} N@h3+ {-0.86/28 9.4s} 19. Nxh3 {+1.29/25 2.8s}
Bxh3 {-1.21/27 9.6s} 20. Qh5+ {+1.32/25 3.0s} P@g6 {-1.31/19 9.2s}
21. Qxh3 {+0.86/16 2.8s} N@g5 {-1.14/24 9.3s} 22. Qg3 {+1.30/20 2.8s}
gxf5 {-1.13/26 9.3s} 23. N@d5 {+1.69/20 2.9s} N@h3+ {-1.01/27 9.5s}
24. Ke2 {+1.29/21 2.9s} f4 {-0.42/22 9.3s} 25. B@h5+ {+0.98/16 2.9s}
P@g6 {-0.28/24 9.5s} 26. Nxf4 {+0.63/20 3.0s} Nxf4+ {-0.42/23 9.4s}
27. Qxf4 {+0.66/18 2.9s} N@d5 {-0.27/23 9.6s} 28. Qd4 {+0.34/18 2.9s}
Nxe3 {-0.31/21 9.4s} 29. B@e4 {+0.62/14 2.9s} O-O {+0.03/20 9.5s}
30. Qxe3 {+0.01/15 2.9s} Nxe4 {+0.83/23 9.5s} 31. B@d5+ {-0.53/18 2.9s}
Kh8 {+1.41/26 9.7s} 32. B3xe4 {-0.94/20 3.0s} B@g5 {+2.32/21 9.8s}
33. P@f4 {-1.81/20 3.0s} Bxf4 {+2.21/23 9.9s} 34. Qxf4 {-2.13/18 3.1s}
Rxf4 {+2.40/22 9.8s} 35. B@e3 {-2.19/17 3.0s} P@d3+ {+4.98/23 9.4s}
36. Kxd3 {-4.09/20 2.9s} Rxe4 {+5.09/21 9.2s} 37. Nxe4 {-4.05/17 2.9s}
P@c4+ {+8.10/21 8.8s} 38. Ke2 {-4.64/17 2.7s} B@d3+ {+7.95/22 9.4s}
39. Kf2 {-5.88/16 2.8s} R@f5+ {+10.08/23 9.4s} 40. N@f4 {-9.15/18 2.9s}
Bxe4 {+11.85/19 9.0s} 41. Bxe4 {-9.94/14 2.8s} Qxe4 {+12.70/17 8.8s}
42. B@f3 {-11.11/13 2.9s} Rxf4 {+12.79/16 8.8s} 43. Bxf4 {-19.41/13 2.7s}
N@d3+ {+22.48/22 5.7s} 44. Kg2 {-22.35/16 1.7s} Q@f2+ {+26.54/21 5.0s}
45. Kh1 {-25.57/12 1.3s} B@g2+ {+57.20/16 2.6s} 46. Bxg2 {-42.90/1 0.001s}
Qexg2# {+M1/7 1.7s, Black mates} 0-1

[Event "With-Q-2400sim"]
[Site "?"]
[Date "2019.05.01"]
[Round "37"]
[White "CrazyAra-Dev-0.4.1-With-Q-2400sim"]
[Black "CrazyAra-Dev-0.4.1-No-Q-800sim"]
[Result "1-0"]
[PlyCount "63"]
[TimeControl "40/1200"]
[Variant "crazyhouse"]

1. e4 {book} b6 {book} 2. d4 {book} Bb7 {book} 3. Bd3 {book} e6 {book}
4. Be3 {book} Nf6 {-1.49/21 2.4s} 5. Nd2 {+1.60/26 8.1s} c5 {-1.14/19 2.6s}
6. dxc5 {+2.35/23 8.3s} bxc5 {-2.20/19 2.5s} 7. Ngf3 {+2.43/23 8.1s}
d6 {-1.77/20 2.5s} 8. Bb5+ {+2.92/23 8.4s} P@d7 {-2.23/19 2.6s}
9. Bd3 {+2.89/22 8.3s} Nc6 {-3.15/18 2.6s} 10. O-O {+2.71/23 8.4s}
Be7 {-2.94/16 2.5s} 11. Nc4 {+3.45/23 8.1s} O-O {-3.19/22 2.6s}
12. P@h6 {+2.68/26 8.9s} gxh6 {-3.06/25 2.7s} 13. Bxh6 {+2.79/26 8.9s}
Nd4 {-1.76/23 2.8s} 14. Nxd4 {+2.25/29 9.3s} cxd4 {-2.13/20 2.8s}
15. P@e5 {+2.50/24 9.1s} dxe5 {-3.30/19 2.8s} 16. Nxe5 {+3.05/32 9.4s}
P@d6 {-1.97/17 2.7s} 17. P@g5 {+3.53/30 9.4s} dxe5 {-3.43/29 2.9s}
18. gxf6 {+3.25/30 9.6s} Bxf6 {-3.74/28 2.9s} 19. N@g4 {+3.44/27 9.3s}
P@g7 {-3.81/25 2.8s} 20. N@h5 {+3.48/30 9.6s} P@e7 {-3.15/28 3.0s}
21. Ngxf6+ {+3.54/28 9.4s} gxf6 {-2.37/19 2.8s} 22. B@g7 {+3.80/28 9.0s}
Re8 {-3.09/25 2.9s} 23. f4 {+4.23/25 8.9s} exf4 {-3.90/21 2.7s}
24. Bxf4 {+4.39/21 8.9s} N@g6 {-3.49/20 2.7s} 25. P@c7 {+6.43/22 8.0s}
Qc8 {-5.87/20 2.5s} 26. Bfh6 {+7.18/23 7.9s} P@f2+ {-5.93/16 2.2s}
27. Rxf2 {+5.16/23 7.9s} Qxc7 {-5.60/19 2.3s} 28. Rxf6 {+5.95/27 7.9s}
P@f3 {-4.20/16 2.1s} 29. Rxg6 {+15.66/17 5.1s} fxg6 {-14.45/10 1.6s}
30. P@f7+ {+22.29/17 3.9s} Kxf7 {-11.91/1 0.014s} 31. N@g5+ {+32.74/15 2.7s}
Kg8 {-36.64/1 0.002s} 32. P@f7# {+M1/9 1.7s, White mates} 1-0

[Event "With-Q-2400sim"]
[Site "?"]
[Date "2019.05.01"]
[Round "37"]
[White "CrazyAra-Dev-0.4.1-No-Q-800sim"]
[Black "CrazyAra-Dev-0.4.1-With-Q-2400sim"]
[Result "0-1"]
[PlyCount "32"]
[TimeControl "40/1200"]
[Variant "crazyhouse"]

1. b3 {book} e5 {+0.21/25 7.7s} 2. Bb2 {-0.30/23 2.4s} Nc6 {+0.13/29 8.2s}
3. e3 {-0.23/23 2.5s} d5 {+0.10/27 8.0s} 4. Bb5 {-0.38/21 2.4s}
Qg5 {+0.75/25 8.5s} 5. Qf3 {-0.39/18 2.5s} Nf6 {+0.66/21 8.3s}
6. Qg3 {-0.17/17 2.5s} Qxg3 {+1.19/24 9.1s} 7. hxg3 {-0.53/18 2.7s}
a6 {+1.63/22 8.7s} 8. Bxc6+ {-1.63/20 2.8s} bxc6 {+1.49/26 9.0s}
9. Bxe5 {-1.55/15 2.7s} Q@c1+ {+1.79/23 8.6s} 10. N@d1 {-1.41/17 2.7s}
Qxc2 {+1.29/25 8.7s} 11. Bxc7 {-1.10/17 2.7s} Bg4 {+1.35/25 8.4s}
12. P@f3 {-1.58/22 2.5s} B@d3 {+2.59/27 7.9s} 13. Q@e5+ {-1.54/23 2.4s}
Be6 {+3.42/23 7.0s} 14. Nbc3 {-3.64/21 2.0s} P@b2 {+5.86/26 8.1s}
15. P@b7 {-6.71/17 1.7s} Qxd1+ {+32.15/21 3.4s} 16. Rxd1 {-22.21/8 0.69s}
N@c2# {+M1/3 1.6s, Black mates} 0-1

[Event "With-Q-2400sim"]
[Site "?"]
[Date "2019.05.01"]
[Round "38"]
[White "CrazyAra-Dev-0.4.1-With-Q-2400sim"]
[Black "CrazyAra-Dev-0.4.1-No-Q-800sim"]
[Result "1-0"]
[PlyCount "59"]
[TimeControl "40/1200"]
[Variant "crazyhouse"]

1. b3 {book} e5 {+0.45/23 2.3s} 2. Bb2 {-0.18/25 7.9s} Nc6 {+0.23/23 2.4s}
3. e3 {-0.21/28 8.5s} d5 {+0.46/21 2.4s} 4. Bb5 {-0.13/26 8.4s}
Bd6 {+0.16/22 2.6s} 5. Nf3 {+0.01/30 9.1s} Qe7 {+0.49/19 2.5s}
6. Nc3 {+0.40/29 8.9s} Nf6 {-0.20/23 2.8s} 7. d4 {+0.58/27 9.2s}
e4 {-0.17/21 2.8s} 8. Ne5 {+0.40/25 9.1s} Bd7 {-0.38/23 2.8s}
9. Nxd7 {+0.89/24 8.8s} Nxd7 {-0.21/21 2.7s} 10. B@h3 {+0.99/23 8.6s}
O-O {-0.92/19 2.6s} 11. Bxd7 {+0.95/30 8.9s} N@h4 {-1.53/19 2.6s}
12. Qg4 {+1.63/27 8.9s} f5 {-0.93/21 2.8s} 13. Bxf5 {+2.18/25 9.7s}
Rxf5 {-1.40/24 2.8s} 14. N@h6+ {+2.18/23 9.2s} Kh8 {-1.55/20 3.0s}
15. Nxf5 {+2.44/22 9.0s} Nxf5 {-1.83/20 2.9s} 16. Nxd5 {+2.42/19 9.1s}
Qf7 {-1.40/17 2.8s} 17. P@f6 {+3.53/22 9.1s} N@h6 {-3.31/17 2.8s}
18. fxg7+ {+3.45/22 9.0s} Nxg7 {-3.18/19 2.7s} 19. Qg5 {+3.28/23 9.2s}
Nb4 {-3.37/18 2.8s} 20. P@f6 {+3.19/23 9.2s} Rg8 {-2.44/16 2.8s}
21. Qxh6 {+5.58/30 8.7s} Nxc2+ {-3.45/24 2.8s} 22. Kd2 {+5.57/28 8.6s}
Nxa1 {-3.37/22 2.7s} 23. N@g5 {+6.58/30 8.6s} R@c2+ {-6.11/25 2.5s}
24. Kd1 {+8.92/25 7.1s} B@h5+ {-4.96/23 2.6s} 25. P@e2 {+12.02/28 5.9s}
Qg6 {-8.13/21 1.9s} 26. fxg7+ {+13.37/21 5.4s} Rxg7 {-11.79/15 1.7s}
27. R@d8+ {+22.61/22 3.6s} Rg8 {-20.81/11 0.96s} 28. N@f7+ {+25.79/12 2.8s}
Qxf7 {-11.53/1 0.014s} 29. Nxf7+ {+33.18/8 2.1s} Bxf7 {-12.85/1 0.014s}
30. Q@g7# {+M1/5 1.8s, White mates} 1-0

[Event "With-Q-2400sim"]
[Site "?"]
[Date "2019.05.01"]
[Round "38"]
[White "CrazyAra-Dev-0.4.1-No-Q-800sim"]
[Black "CrazyAra-Dev-0.4.1-With-Q-2400sim"]
[Result "0-1"]
[PlyCount "74"]
[TimeControl "40/1200"]
[Variant "crazyhouse"]

1. b3 {book} e5 {book} 2. Bb2 {book} Nc6 {book} 3. e3 {-0.46/22 2.4s}
d5 {+0.14/25 7.9s} 4. Bb5 {-0.17/22 2.6s} Bd6 {-0.05/25 8.4s}
5. Nf3 {-0.16/20 2.6s} Qe7 {+0.09/26 8.8s} 6. Nc3 {+0.25/24 2.8s}
Nf6 {-0.33/28 9.3s} 7. d4 {+0.35/22 2.8s} e4 {-0.32/26 9.2s}
8. Ne5 {+0.44/25 2.9s} O-O {-0.42/26 9.1s} 9. Bxc6 {+0.27/23 2.8s}
bxc6 {-0.42/26 9.2s} 10. Nxc6 {+0.41/22 2.9s} Bg4 {-0.41/27 9.0s}
11. Nxe7+ {+0.27/18 2.7s} Bxe7 {-0.34/21 9.1s} 12. P@h6 {+0.67/21 2.8s}
gxh6 {-0.93/27 9.0s} 13. Qxg4+ {+0.54/16 2.7s} Nxg4 {-1.02/23 8.9s}
14. B@g7 {+1.33/17 2.8s} N@g6 {-1.13/24 8.7s} 15. Nxd5 {+1.77/17 2.7s}
B@b4+ {-1.07/25 8.6s} 16. c3 {+0.90/24 2.7s} P@f3 {-0.53/26 8.8s}
17. gxf3 {+0.29/20 2.7s} exf3 {-0.34/24 8.8s} 18. O-O-O {+0.49/25 2.8s}
P@a3 {-0.90/26 9.0s} 19. Ba1 {+1.62/18 2.7s} Q@c6 {-1.12/21 8.8s}
20. Nxe7+ {+0.89/18 2.7s} Bxe7 {-0.11/26 9.2s} 21. N@f5 {+0.72/20 2.8s}
Bf6 {-0.01/25 9.3s} 22. Bxf6 {+0.29/18 2.8s} Qxf6 {+0.02/28 9.5s}
23. B@e5 {+0.24/20 2.9s} N4xe5 {+0.85/26 9.4s} 24. dxe5 {-0.35/22 2.9s}
Nxe5 {+1.16/25 9.6s} 25. P@g7 {-0.94/19 2.9s} P@b2+ {+3.24/28 8.8s}
26. Bxb2 {-1.79/23 2.7s} axb2+ {+5.05/29 7.6s} 27. Kxb2 {-3.00/24 2.6s}
N@c4+ {+4.75/25 7.8s} 28. bxc4 {-4.08/19 2.4s} Nxc4+ {+6.86/21 5.8s}
29. Kb3 {-3.81/21 2.5s} B@a4+ {+6.07/20 6.9s} 30. Kxa4 {-4.27/17 2.4s}
Qa6+ {+9.36/18 4.5s} 31. B@a5 {-4.11/17 2.1s} B@b5+ {+13.50/16 4.7s}
32. Kb4 {-11.05/15 1.4s} Qxa5+ {+17.07/16 3.3s} 33. Kc5 {-13.60/12 0.97s}
B@b6+ {+18.30/13 3.3s} 34. Kd5 {-5.18/1 0.014s} Bc6+ {+20.22/9 2.2s}
35. Kxc6 {-15.22/8 0.81s} Qc5+ {+23.15/7 2.5s} 36. Kb7 {-21.75/6 0.58s}
Rfb8+ {+40.14/5 1.9s} 37. Ka6 {-7.83/1 0.015s} Qa5# {+M1/6 1.6s, Black mates}
0-1

[Event "With-Q-2400sim"]
[Site "?"]
[Date "2019.05.01"]
[Round "39"]
[White "CrazyAra-Dev-0.4.1-With-Q-2400sim"]
[Black "CrazyAra-Dev-0.4.1-No-Q-800sim"]
[Result "1-0"]
[PlyCount "61"]
[TimeControl "40/1200"]
[Variant "crazyhouse"]

1. b3 {book} e5 {book} 2. Bb2 {book} Nc6 {book} 3. e3 {-0.13/25 8.0s}
d5 {+0.38/21 2.4s} 4. Bb5 {-0.21/28 8.6s} Bd6 {+0.14/22 2.7s}
5. Nf3 {+0.04/26 8.8s} Qe7 {+0.44/21 2.5s} 6. Nc3 {+0.39/29 9.2s}
Nf6 {-0.22/23 2.8s} 7. d4 {+0.38/27 9.1s} e4 {-0.15/21 2.7s}
8. Ne5 {+0.60/27 9.3s} Bd7 {-0.39/23 2.8s} 9. Nxd7 {+0.66/23 8.9s}
Nxd7 {-0.17/21 2.7s} 10. B@h3 {+0.94/24 8.6s} O-O {-0.81/19 2.6s}
11. Bxd7 {+1.14/29 8.7s} N@h4 {-1.47/19 2.6s} 12. Qg4 {+1.64/26 9.1s}
f5 {-1.04/21 2.8s} 13. Bxf5 {+1.79/25 9.2s} Rxf5 {-1.34/20 2.9s}
14. N@h6+ {+2.58/25 9.6s} Kh8 {-1.51/22 3.0s} 15. Nxf5 {+2.16/22 9.3s}
Nxf5 {-1.52/18 2.9s} 16. Nxd5 {+2.90/23 9.1s} Qf7 {-2.00/17 2.8s}
17. P@f6 {+3.70/20 9.1s} N@h6 {-3.17/16 2.7s} 18. fxg7+ {+3.21/23 9.4s}
Nxg7 {-3.56/17 2.9s} 19. Qg5 {+3.95/20 8.8s} P@d2+ {-4.27/13 2.7s}
20. Kxd2 {+5.02/23 9.0s} Qxf2+ {-4.68/17 2.7s} 21. R@e2 {+5.56/22 8.7s}
Qf5 {-4.25/16 2.7s} 22. Qxh6 {+6.72/20 8.8s} B@g5 {-5.54/18 2.7s}
23. Qxg5 {+12.69/21 8.9s} Qxg5 {-14.81/18 2.8s} 24. N@f7+ {+17.06/24 8.1s}
Kg8 {-12.89/1 0.015s} 25. Nxg5 {+16.86/17 8.1s} Q@a5+ {-14.48/16 2.6s}
26. B@c3 {+19.20/20 7.1s} Qxb5 {-19.50/15 2.2s} 27. P@f7+ {+22.53/18 4.5s}
Kh8 {-19.95/12 1.3s} 28. Q@g8+ {+33.13/17 3.6s} Rxg8 {-27.65/1 0.002s}
29. fxg8=Q+ {+29.91/14 2.4s} Kxg8 {-29.31/1 0.002s} 30. P@f7+ {+37.02/10 1.9s}
Kf8 {-44.71/2 0.46s} 31. R@g8# {+M1/13 2.0s, White mates} 1-0

[Event "With-Q-2400sim"]
[Site "?"]
[Date "2019.05.01"]
[Round "39"]
[White "CrazyAra-Dev-0.4.1-No-Q-800sim"]
[Black "CrazyAra-Dev-0.4.1-With-Q-2400sim"]
[Result "0-1"]
[PlyCount "44"]
[TimeControl "40/1200"]
[Variant "crazyhouse"]

1. b3 {book} e5 {book} 2. Bb2 {book} Nc6 {book} 3. e3 {book} Nh6 {+1.01/23 7.7s}
4. Nf3 {-1.01/19 2.3s} e4 {+1.20/22 8.1s} 5. Nd4 {-1.71/17 2.5s}
d5 {+1.89/25 8.4s} 6. Bb5 {-2.06/18 2.5s} Qg5 {+1.81/25 8.6s}
7. O-O {-1.68/19 2.6s} Bh3 {+2.77/22 8.4s} 8. g3 {-2.53/19 2.6s}
a6 {+3.30/25 8.8s} 9. Bxc6+ {-3.45/19 2.6s} bxc6 {+3.32/23 8.6s}
10. N@f4 {-3.23/18 2.6s} Qg4 {+3.65/25 8.7s} 11. f3 {-2.64/18 2.6s}
exf3 {+3.72/29 8.9s} 12. Nxf3 {-2.92/28 2.7s} P@g2 {+3.65/27 8.5s}
13. Rf2 {-4.21/26 2.7s} B@e4 {+4.15/26 8.7s} 14. Nxh3 {-2.46/17 2.6s}
Bxf3 {+4.14/25 8.6s} 15. Rxf3 {-3.63/22 2.7s} Qxh3 {+6.35/23 7.9s}
16. B@b7 {-3.80/22 2.6s} N@g4 {+8.31/24 6.9s} 17. Bxc6+ {-4.52/18 2.5s}
Kd8 {+12.46/22 4.6s} 18. B@h4+ {-9.38/18 1.7s} f6 {+14.80/20 4.7s}
19. Bbxf6+ {-10.65/14 1.6s} gxf6 {+17.27/20 3.3s} 20. Bxf6+ {-12.52/17 1.2s}
B@e7 {+23.55/18 3.6s} 21. Bxe7+ {-18.64/15 1.1s} Bxe7 {+29.27/15 2.2s}
22. Rf2 {-21.51/11 0.83s} Qxh2# {+M1/15 2.2s, Black mates} 0-1

[Event "With-Q-2400sim"]
[Site "?"]
[Date "2019.05.01"]
[Round "40"]
[White "CrazyAra-Dev-0.4.1-With-Q-2400sim"]
[Black "CrazyAra-Dev-0.4.1-No-Q-800sim"]
[Result "1-0"]
[PlyCount "59"]
[TimeControl "40/1200"]
[Variant "crazyhouse"]

1. b3 {book} e5 {book} 2. Bb2 {book} Nc6 {book} 3. e3 {book} d5 {+0.30/21 2.4s}
4. Bb5 {-0.12/26 8.3s} Bd6 {+0.11/25 2.7s} 5. Nf3 {+0.04/30 9.0s}
Qe7 {+0.43/20 2.5s} 6. Nc3 {+0.42/28 8.9s} Nf6 {-0.21/23 2.8s}
7. d4 {+0.57/27 9.3s} e4 {-0.11/21 2.8s} 8. Ne5 {+0.42/25 9.1s}
Bd7 {-0.32/23 2.8s} 9. Nxd7 {+0.90/24 8.8s} Nxd7 {-0.15/21 2.7s}
10. B@h3 {+1.34/21 8.5s} O-O {-0.83/21 2.6s} 11. Bxd7 {+1.05/29 8.9s}
N@h4 {-1.38/17 2.6s} 12. Qg4 {+1.68/27 9.0s} f5 {-0.93/21 2.8s}
13. Bxf5 {+2.20/25 9.7s} Rxf5 {-1.35/24 2.9s} 14. N@h6+ {+2.19/22 9.3s}
Kh8 {-1.58/20 2.9s} 15. Nxf5 {+2.61/24 9.4s} Nxf5 {-1.88/19 2.9s}
16. Nxd5 {+2.43/19 9.1s} Qf7 {-1.44/17 2.8s} 17. P@f6 {+3.57/21 9.1s}
N@h6 {-3.31/17 2.8s} 18. fxg7+ {+3.55/20 9.0s} Nxg7 {-3.20/15 2.7s}
19. Qg5 {+3.45/25 9.1s} Nb4 {-3.41/18 2.8s} 20. P@f6 {+3.42/23 9.1s}
Rg8 {-2.43/18 2.8s} 21. Qxh6 {+5.62/30 8.7s} Nxc2+ {-3.56/24 2.7s}
22. Kd2 {+5.48/28 8.6s} Nxa1 {-3.22/21 2.7s} 23. N@g5 {+6.50/30 8.7s}
R@c2+ {-6.05/25 2.4s} 24. Kd1 {+8.85/26 7.0s} B@h5+ {-5.22/23 2.5s}
25. P@e2 {+12.06/28 5.9s} Qg6 {-8.36/23 1.9s} 26. fxg7+ {+13.37/20 5.3s}
Rxg7 {-11.76/15 1.6s} 27. R@d8+ {+22.76/21 3.5s} Rg8 {-19.84/12 1.1s}
28. N@f7+ {+25.64/11 2.9s} Qxf7 {-11.53/1 0.014s} 29. Nxf7+ {+33.13/8 2.1s}
Bxf7 {-12.85/1 0.014s} 30. Q@g7# {+M1/5 1.9s, White mates} 1-0

[Event "With-Q-2400sim"]
[Site "?"]
[Date "2019.05.01"]
[Round "40"]
[White "CrazyAra-Dev-0.4.1-No-Q-800sim"]
[Black "CrazyAra-Dev-0.4.1-With-Q-2400sim"]
[Result "0-1"]
[PlyCount "76"]
[TimeControl "40/1200"]
[Variant "crazyhouse"]

1. b3 {book} e5 {book} 2. Bb2 {book} Nc6 {book} 3. e3 {book} d5 {book}
4. Bb5 {book} Bd6 {0.00/25 8.2s} 5. Nf3 {-0.19/20 2.5s} Qe7 {-0.09/29 9.0s}
6. Nc3 {+0.24/24 2.8s} Nf6 {-0.37/27 8.8s} 7. d4 {+0.34/22 2.7s}
e4 {-0.50/26 9.2s} 8. Ne5 {+0.44/25 2.9s} Bd7 {-0.38/24 8.9s}
9. Nxd7 {+0.49/22 2.7s} Nxd7 {-0.75/22 8.8s} 10. B@g3 {+0.52/21 2.8s}
Qg5 {+0.15/22 8.7s} 11. h4 {+0.25/16 2.6s} Qg6 {-0.07/24 9.2s}
12. h5 {+0.15/17 2.7s} Qg5 {-0.18/25 9.0s} 13. Bxd6 {-0.14/16 2.7s}
Qxg2 {-0.56/26 9.4s} 14. Rh2 {+0.65/20 2.8s} N@f3+ {-0.76/24 9.3s}
15. Qxf3 {+0.55/18 2.8s} Qxf3 {-0.43/25 9.1s} 16. B@e2 {+0.79/21 2.9s}
cxd6 {+0.24/23 9.0s} 17. Bxf3 {-0.25/19 2.8s} Q@g1+ {+0.37/28 9.3s}
18. Bf1 {-0.52/20 2.8s} exf3 {+0.90/24 9.2s} 19. N@c7+ {-0.42/20 2.9s}
Kf8 {+0.90/22 9.0s} 20. O-O-O {-0.34/15 2.8s} Qxh2 {+0.48/26 9.5s}
21. Nxa8 {-0.51/19 2.8s} B@a5 {+0.68/23 9.2s} 22. R@c8+ {-0.87/18 2.8s}
B@d8 {+0.58/27 9.6s} 23. Rxd8+ {-0.29/22 2.9s} Bxd8 {+0.55/25 9.5s}
24. B@f4 {+0.21/19 2.9s} Qxf4 {+1.32/26 9.4s} 25. exf4 {-1.29/20 2.9s}
B@b4 {+1.20/23 8.9s} 26. Q@c8 {-1.02/21 2.8s} P@a3 {+1.55/27 9.3s}
27. Ba1 {-0.59/19 2.7s} R@e7 {+1.43/25 9.0s} 28. Q@c7 {-1.11/20 2.8s}
Bxc3 {+3.80/26 9.3s} 29. Bxc3 {-3.50/21 2.8s} N@e2+ {+5.09/27 9.0s}
30. Kd2 {-4.50/20 2.8s} Nxc3 {+5.00/29 9.4s} 31. Q8xd8+ {-4.95/23 2.7s}
Nxd8 {+8.75/25 8.7s} 32. Qxd8+ {-8.15/24 2.6s} R@e8 {+8.34/20 8.3s}
33. Qxe7+ {-8.41/22 2.6s} Rxe7 {+7.84/21 8.6s} 34. R@c8+ {-8.17/18 2.5s}
Q@e8 {+8.67/21 8.4s} 35. B@d8 {-5.95/17 2.5s} Re2+ {+12.86/19 5.8s}
36. Kxc3 {-10.50/18 1.7s} Rxc2+ {+16.01/19 4.7s} 37. Kxc2 {-16.33/13 1.4s}
Q@b2+ {+21.16/12 2.6s} 38. Kd3 {-19.16/1 0.002s} Qe4# {+M1/12 1.9s, Black mates}
0-1

[Event "With-Q-2400sim"]
[Site "?"]
[Date "2019.05.01"]
[Round "41"]
[White "CrazyAra-Dev-0.4.1-With-Q-2400sim"]
[Black "CrazyAra-Dev-0.4.1-No-Q-800sim"]
[Result "1-0"]
[PlyCount "59"]
[TimeControl "40/1200"]
[Variant "crazyhouse"]

1. b3 {book} e5 {book} 2. Bb2 {book} Nc6 {book} 3. e3 {book} d5 {book}
4. Bb5 {book} Bd6 {+0.22/20 2.4s} 5. Nf3 {+0.05/26 8.7s} Qe7 {+0.28/23 2.8s}
6. Nc3 {+0.37/29 9.4s} Nf6 {-0.07/23 2.8s} 7. d4 {+0.36/27 9.2s}
e4 {-0.30/25 2.9s} 8. Ne5 {+0.61/27 9.3s} Bd7 {-0.28/19 2.7s}
9. Nxd7 {+0.67/23 8.8s} Nxd7 {-0.14/22 2.8s} 10. B@h3 {+0.93/24 8.9s}
O-O {-0.92/20 2.7s} 11. Bxd7 {+1.11/24 8.8s} N@h4 {-1.53/19 2.7s}
12. Qg4 {+1.66/27 9.3s} f5 {-0.94/21 2.8s} 13. Bxf5 {+1.80/25 9.2s}
Rxf5 {-1.39/23 2.9s} 14. N@h6+ {+2.59/26 9.5s} Kh8 {-1.62/19 2.9s}
15. Nxf5 {+2.14/21 9.3s} Nxf5 {-1.93/20 2.9s} 16. Nxd5 {+2.88/22 9.0s}
Qf7 {-1.35/17 2.8s} 17. P@f6 {+3.52/19 9.0s} N@h6 {-3.35/17 2.8s}
18. fxg7+ {+3.29/23 9.3s} Nxg7 {-3.15/17 2.7s} 19. Qg5 {+3.77/20 8.9s}
Nb4 {-3.44/17 2.7s} 20. P@f6 {+3.00/21 9.3s} Rg8 {-2.37/19 2.8s}
21. Qxh6 {+4.49/29 8.9s} Nxc2+ {-3.43/23 2.8s} 22. Kd2 {+5.71/28 8.4s}
Nxa1 {-3.37/21 2.7s} 23. N@g5 {+7.12/26 8.2s} R@c2+ {-5.98/25 2.5s}
24. Kd1 {+10.59/29 6.2s} B@h5+ {-5.00/23 2.5s} 25. P@e2 {+10.81/25 6.6s}
Qg6 {-8.22/20 1.9s} 26. fxg7+ {+14.25/26 5.0s} Rxg7 {-11.37/15 1.7s}
27. R@d8+ {+21.64/18 4.0s} Rg8 {-20.39/12 1.0s} 28. N@f7+ {+26.95/12 2.6s}
Qxf7 {-11.53/1 0.015s} 29. Nxf7+ {+30.86/10 2.3s} Bxf7 {-12.85/1 0.015s}
30. Q@g7# {+M1/7 1.9s, White mates} 1-0

[Event "With-Q-2400sim"]
[Site "?"]
[Date "2019.05.01"]
[Round "41"]
[White "CrazyAra-Dev-0.4.1-No-Q-800sim"]
[Black "CrazyAra-Dev-0.4.1-With-Q-2400sim"]
[Result "0-1"]
[PlyCount "86"]
[TimeControl "40/1200"]
[Variant "crazyhouse"]

1. e4 {book} Nc6 {book} 2. Nc3 {+0.68/20 2.3s} Nf6 {-0.81/22 8.0s}
3. d4 {+1.13/21 2.6s} d5 {-0.78/25 8.4s} 4. e5 {+1.01/22 2.6s}
Ne4 {-0.85/25 8.3s} 5. Be3 {+1.00/22 2.7s} Bf5 {-0.77/28 9.0s}
6. Bd3 {+0.89/21 2.7s} e6 {-0.67/25 8.9s} 7. Nge2 {+0.86/22 2.7s}
Nxc3 {-0.39/27 8.9s} 8. bxc3 {+0.40/20 2.6s} N@h4 {-0.12/30 8.7s}
9. Rg1 {+0.40/21 2.7s} Bxd3 {-0.76/27 8.6s} 10. cxd3 {+0.23/23 2.7s}
B@f3 {-0.67/22 8.7s} 11. B@h3 {+1.24/21 2.8s} h5 {-0.43/27 8.9s}
12. N@g5 {+0.25/26 2.7s} Bxg2 {+1.89/31 9.2s} 13. Bxg2 {-1.14/30 2.8s}
Qxg5 {+1.96/31 9.7s} 14. Bxg5 {-2.67/28 3.1s} N@f3+ {+2.10/30 9.9s}
15. Bxf3 {-2.53/26 3.0s} Nxf3+ {+1.94/34 10s} 16. Kf1 {-2.59/1 0.004s}
B@h3+ {+2.11/26 9.6s} 17. B@g2 {-2.75/22 2.9s} Nxh2+ {+1.95/31 9.6s}
18. Ke1 {+0.05/1 0.014s} Bxg2 {+2.19/22 9.3s} 19. Rxg2 {-4.04/18 2.8s}
Nf3+ {+3.63/23 9.5s} 20. Kf1 {-4.23/1 0.002s} P@h3 {+3.80/21 9.3s}
21. N@a6 {-2.15/26 2.9s} bxa6 {+6.92/25 8.8s} 22. Nf4 {-6.74/16 2.5s}
hxg2+ {+6.74/25 9.4s} 23. Kxg2 {-5.80/19 2.8s} Nxg5 {+6.11/18 9.1s}
24. Q@b7 {-4.82/17 2.9s} B@d7 {+6.78/22 9.4s} 25. Qxa8+ {-6.65/19 2.8s}
R@d8 {+7.26/24 9.1s} 26. Qxd8+ {-7.93/17 2.8s} Nxd8 {+6.32/29 9.0s}
27. R@b8 {-5.56/21 2.8s} P@f3+ {+6.35/27 8.7s} 28. Qxf3 {-5.65/26 2.8s}
Nxf3 {+7.11/29 9.1s} 29. Rxd8+ {-6.48/28 2.8s} Kxd8 {+6.50/29 9.1s}
30. N@b7+ {-5.08/26 2.8s} Kc8 {+6.90/29 8.7s} 31. R@d8+ {-6.33/27 2.9s}
Kxb7 {+6.89/1 0.011s} 32. Rb1+ {-5.09/22 2.7s} B@b5 {+9.32/25 8.7s}
33. B@a8+ {-7.26/24 2.7s} Kb6 {+8.75/1 0.004s} 34. Rxb5+ {-5.06/20 2.7s}
axb5 {+10.16/22 8.4s} 35. Rb8+ {-7.94/20 2.7s} Ka5 {+11.42/23 8.8s}
36. B@b4+ {-8.02/18 2.7s} Bxb4 {+13.68/24 8.7s} 37. cxb4+ {-11.69/18 2.8s}
Kxb4 {+11.93/20 8.8s} 38. B@c5+ {-11.78/14 2.8s} Ka5 {+18.93/21 7.2s}
39. P@b4+ {-18.12/18 2.1s} Ka4 {+24.12/17 5.6s} 40. P@b3+ {-21.82/16 1.9s}
Ka3 {+27.21/1 0.003s} 41. Kxf3 {-25.68/14 1.4s} Q@g4+ {+25.96/17 4.9s}
42. Ke3 {-18.93/1 0.016s} B@c1+ {+30.49/14 4.3s} 43. N@d2 {-20.44/1 0.017s}
N@c2# {+M1/12 2.7s, Black mates} 0-1

[Event "With-Q-2400sim"]
[Site "?"]
[Date "2019.05.01"]
[Round "42"]
[White "CrazyAra-Dev-0.4.1-With-Q-2400sim"]
[Black "CrazyAra-Dev-0.4.1-No-Q-800sim"]
[Result "1-0"]
[PlyCount "67"]
[TimeControl "40/1200"]
[Variant "crazyhouse"]

1. e4 {book} Nc6 {book} 2. Nc3 {+0.75/22 8.0s} Nf6 {-0.76/18 2.5s}
3. d4 {+0.88/26 8.6s} d5 {-0.98/20 2.5s} 4. e5 {+0.87/26 8.5s}
Ne4 {-0.93/23 2.5s} 5. Be3 {+0.94/28 8.8s} Bf5 {-0.89/23 2.8s}
6. Bd3 {+0.82/26 8.7s} e6 {-0.87/21 2.7s} 7. Nge2 {+0.56/28 9.0s}
Nxc3 {-0.47/22 2.7s} 8. bxc3 {+0.27/24 8.6s} N@h4 {-0.10/19 2.6s}
9. Rg1 {+0.75/27 8.8s} Bxd3 {-0.24/24 2.7s} 10. cxd3 {+0.87/23 8.7s}
B@f3 {+0.08/22 2.6s} 11. B@h3 {+0.72/28 9.1s} Bxg2 {-1.01/23 2.7s}
12. Bxg2 {+0.52/25 9.2s} P@f3 {-1.11/19 2.8s} 13. Bh1 {+1.29/23 9.1s}
fxe2 {-1.77/22 2.8s} 14. Qxe2 {+1.45/22 8.9s} Nxd4 {-1.22/19 2.7s}
15. Bxd4 {+0.95/26 9.3s} N@f4 {-0.79/18 2.8s} 16. B@a4+ {+0.99/22 9.0s}
c6 {-0.64/18 2.7s} 17. Qc2 {+1.57/24 9.3s} P@g2 {-1.49/20 2.8s}
18. O-O-O {+1.73/23 9.1s} gxh1=Q {-2.02/18 2.7s} 19. Rxh1 {+1.27/29 9.6s}
B@a3+ {-2.16/20 2.7s} 20. P@b2 {+2.06/22 9.2s} Bxb2+ {-2.67/17 2.7s}
21. Kxb2 {+3.29/27 8.9s} P@e2 {-2.47/16 2.7s} 22. P@d6 {+4.68/23 9.0s}
exd1=Q {-4.87/18 2.8s} 23. Rxd1 {+5.02/22 9.3s} R@e2 {-4.78/20 2.8s}
24. B@d2 {+6.10/24 8.9s} Nf3 {-5.80/18 2.7s} 25. N@c7+ {+6.76/24 8.8s}
Qxc7 {-5.55/21 2.7s} 26. dxc7 {+6.19/21 8.5s} Nxd2 {-4.77/19 2.6s}
27. Q@b8+ {+7.64/24 7.0s} N@c8 {-3.77/17 2.6s} 28. Rxd2 {+5.99/19 8.6s}
B@a3+ {-7.54/18 2.7s} 29. Kb1 {+7.08/19 8.8s} Rxd2 {-6.93/14 2.6s}
30. Qxd2 {+8.62/19 7.8s} Bfe7 {-6.19/16 2.6s} 31. P@d7+ {+11.50/21 7.0s}
Kxd7 {-9.07/16 2.3s} 32. Qxb7 {+12.49/18 7.0s} R@b6+ {-13.01/15 2.2s}
33. Bxb6 {+30.21/20 3.5s} axb6 {-40.66/10 1.2s}
34. Qxc6# {+M1/11 2.2s, White mates} 1-0

[Event "With-Q-2400sim"]
[Site "?"]
[Date "2019.05.01"]
[Round "42"]
[White "CrazyAra-Dev-0.4.1-No-Q-800sim"]
[Black "CrazyAra-Dev-0.4.1-With-Q-2400sim"]
[Result "0-1"]
[PlyCount "68"]
[TimeControl "40/1200"]
[Variant "crazyhouse"]

1. e4 {book} Nc6 {book} 2. Nc3 {book} e5 {book} 3. Nf3 {book} g6 {book}
4. Bc4 {+1.50/19 2.4s} Bg7 {-1.39/20 7.8s} 5. d3 {+1.66/13 2.4s}
h6 {-1.28/23 8.2s} 6. Nd5 {+1.04/15 2.3s} d6 {-1.08/20 8.0s}
7. c3 {+0.84/16 2.4s} Nf6 {-0.69/23 8.2s} 8. O-O {+0.77/19 2.5s}
O-O {-0.63/22 8.4s} 9. Nxf6+ {+0.59/20 2.6s} Qxf6 {-0.93/24 8.9s}
10. N@d5 {+0.50/18 2.6s} Qd8 {-0.83/22 8.6s} 11. h3 {+1.08/17 2.6s}
N@h4 {-0.99/30 8.8s} 12. Nxh4 {+0.15/23 2.6s} Qxh4 {-1.52/32 9.2s}
13. N@f3 {+1.14/27 2.8s} Qh5 {-1.56/39 9.6s} 14. Bxh6 {+1.01/23 2.7s}
Qxh6 {-0.80/26 9.2s} 15. P@f6 {+1.13/18 2.8s} Bh8 {-0.61/31 9.7s}
16. d4 {+1.03/17 2.7s} B@h5 {+0.07/24 9.1s} 17. dxe5 {-1.66/17 2.7s}
Bxf3 {+2.71/22 8.9s} 18. Qxf3 {-2.25/21 2.7s} Nxe5 {+1.96/20 8.6s}
19. Qg3 {-1.47/19 2.8s} P@f4 {+3.12/22 8.8s} 20. P@g7 {-3.04/19 2.7s}
fxg3 {+2.94/28 9.4s} 21. Ne7+ {-3.79/19 2.6s} Kh7 {+2.70/1 0.004s}
22. gxf8=N+ {-2.19/25 2.9s} Qxf8 {+2.54/1 0.005s} 23. R@h4+ {-2.23/20 2.8s}
P@h5 {+3.41/31 9.4s} 24. fxg3 {-2.44/21 2.8s} N@g5 {+4.32/28 9.1s}
25. B@e3 {-2.74/27 2.9s} Bxh3 {+6.71/25 8.5s} 26. Be2 {-3.89/21 2.7s}
P@h2+ {+9.06/26 8.3s} 27. Kh1 {-6.95/22 2.5s} Bxg2+ {+7.98/26 9.1s}
28. Kxg2 {-7.08/20 2.9s} P@h3+ {+7.94/24 9.0s} 29. Rxh3 {-7.80/21 2.6s}
Nxh3 {+8.26/23 9.0s} 30. Kxh3 {-8.09/17 2.7s} Q@g4+ {+11.83/21 7.2s}
31. Kxh2 {-10.31/16 2.1s} Qxe2+ {+20.48/16 4.7s} 32. B@f2 {-25.08/12 1.5s}
N@g4+ {+29.41/11 3.0s} 33. Kh1 {-26.93/12 0.94s} R@h2+ {+37.67/14 3.0s}
34. Kg1 {-38.99/1 0.002s} Nf3# {+M1/11 1.7s, Black mates} 0-1

[Event "With-Q-2400sim"]
[Site "?"]
[Date "2019.05.01"]
[Round "43"]
[White "CrazyAra-Dev-0.4.1-With-Q-2400sim"]
[Black "CrazyAra-Dev-0.4.1-No-Q-800sim"]
[Result "1-0"]
[PlyCount "79"]
[TimeControl "40/1200"]
[Variant "crazyhouse"]

1. e4 {book} Nc6 {book} 2. Nc3 {book} e5 {book} 3. Nf3 {book} g6 {book}
4. d4 {+2.91/26 8.2s} exd4 {-2.66/18 2.6s} 5. Nxd4 {+2.28/28 8.7s}
Bg7 {-2.57/22 2.6s} 6. Be3 {+2.65/24 8.4s} d6 {-2.19/21 2.6s}
7. Bb5 {+2.24/24 8.8s} Bd7 {-2.01/23 2.7s} 8. Bxc6 {+2.07/22 8.7s}
bxc6 {-2.11/21 2.7s} 9. P@d5 {+2.01/22 8.9s} c5 {-2.06/19 2.8s}
10. Nc6 {+1.90/20 8.7s} Bxc6 {-2.50/17 2.6s} 11. dxc6 {+1.84/23 8.7s}
N@h4 {-1.52/17 2.7s} 12. B@h3 {+1.66/21 8.4s} P@d4 {-1.92/19 2.6s}
13. O-O {+2.88/23 8.6s} Nf6 {-2.85/17 2.6s} 14. Bg5 {+3.21/23 8.8s}
dxc3 {-3.28/20 2.6s} 15. Bxh4 {+2.66/23 8.6s} O-O {-2.61/20 2.7s}
16. Bxf6 {+3.13/25 8.7s} Bxf6 {-2.82/19 2.7s} 17. N@g4 {+2.79/28 8.7s}
B@g7 {-2.79/22 2.7s} 18. Nxf6+ {+2.14/23 9.1s} Bxf6 {-2.23/18 2.8s}
19. N@d5 {+1.91/24 8.9s} N@g5 {-1.09/20 2.8s} 20. B@g4 {+1.85/20 9.1s}
cxb2 {-1.65/18 2.8s} 21. Nxf6+ {+0.61/32 9.3s} Qxf6 {-1.10/27 3.1s}
22. Rb1 {+0.70/33 9.3s} N@c3 {-1.25/19 2.8s} 23. N@d7 {+1.07/20 9.1s}
B@g7 {-0.39/20 2.9s} 24. Nxf6+ {+0.84/27 9.5s} Bxf6 {-0.37/17 2.9s}
25. B@d2 {+1.45/24 9.3s} Nxd1 {-1.64/16 2.9s} 26. Rbxd1 {+1.76/25 9.6s}
Nxe4 {-1.44/14 2.8s} 27. N@d7 {+1.76/24 9.5s} Bg7 {-1.48/22 3.0s}
28. Nxf8 {+1.52/24 9.8s} N@d4 {+0.72/17 2.7s} 29. Be3 {+1.05/28 9.4s}
N@e2+ {-0.46/25 3.0s} 30. Kh1 {+1.11/34 10.0s} Rxf8 {-0.46/23 3.0s}
31. Bxe2 {+1.27/30 9.8s} Nxe2 {-1.03/24 3.1s} 32. R@f3 {+1.39/29 9.8s}
P@f4 {-1.47/25 3.1s} 33. Bxf4 {+1.86/31 10s} Nxf4 {-2.46/30 3.1s}
34. Rxf4 {+1.34/28 11s} P@e2 {-2.27/20 3.0s} 35. P@e7 {+4.01/32 9.8s}
exd1=Q {-4.43/18 2.8s} 36. exf8=Q+ {+11.12/18 5.0s} Bxf8 {-6.55/16 2.3s}
37. N@h6+ {+14.26/15 5.1s} Kg7 {-11.03/14 1.2s} 38. Rxf7+ {+18.84/15 3.7s}
Kxh6 {-15.99/12 1.2s} 39. Q@h4+ {+22.02/11 3.2s} R@h5 {-22.03/8 0.71s}
40. N@g8# {+M1/15 1.7s, White mates} 1-0

[Event "With-Q-2400sim"]
[Site "?"]
[Date "2019.05.01"]
[Round "43"]
[White "CrazyAra-Dev-0.4.1-No-Q-800sim"]
[Black "CrazyAra-Dev-0.4.1-With-Q-2400sim"]
[Result "0-1"]
[PlyCount "84"]
[TimeControl "40/1200"]
[Variant "crazyhouse"]

1. e4 {book} Nc6 {book} 2. Nc3 {book} e5 {book} 3. Nf3 {book} g6 {book}
4. d4 {book} Bg7 {book} 5. dxe5 {book} Nxe5 {book} 6. Nxe5 {book} Bxe5 {book}
7. Bc4 {+3.87/17 2.5s} d6 {-3.21/23 8.2s} 8. N@g5 {+3.80/17 2.6s}
Nh6 {-3.28/30 8.9s} 9. P@e6 {+4.50/26 2.7s} f6 {-2.42/32 9.2s}
10. Nf7 {+2.02/31 3.0s} Nxf7 {-2.26/28 9.2s} 11. exf7+ {+2.71/27 2.9s}
Kf8 {-2.40/28 8.9s} 12. Bh6+ {+2.00/27 2.8s} P@g7 {-3.02/28 9.1s}
13. Bxg7+ {+1.53/25 2.9s} Kxg7 {-0.81/27 9.0s} 14. N@e8+ {+0.81/25 2.8s}
Rxe8 {-0.11/28 9.6s} 15. fxe8=Q {+0.91/23 2.9s} Qxe8 {-0.04/25 9.2s}
16. P@f7 {-0.19/23 2.9s} Bxc3+ {+0.60/26 9.2s} 17. bxc3 {-0.26/20 2.8s}
Qxe4+ {+1.46/26 9.1s} 18. R@e3 {-0.59/20 2.8s} Qxc4 {+1.77/31 9.3s}
19. B@d5 {-0.80/15 2.8s} Qc5 {+2.01/22 8.9s} 20. O-O {-1.74/17 2.7s}
P@e5 {+3.62/21 9.0s} 21. Qf3 {-1.16/15 2.7s} B@f5 {+4.01/27 9.3s}
22. Bxb7 {-4.17/20 2.8s} Bxb7 {+3.69/28 9.8s} 23. Qxb7 {-4.05/21 2.9s}
B@d5 {+5.01/24 9.3s} 24. P@h6+ {-3.35/23 2.9s} Kxf7 {+4.35/28 9.7s}
25. B@b3 {-3.42/23 2.9s} P@c4 {+4.61/26 9.6s} 26. Qxd5+ {-3.10/21 3.0s}
Qxd5 {+5.54/23 9.7s} 27. Bxc4 {-3.83/21 3.0s} Qxc4 {+4.50/21 9.6s}
28. B@b3 {-3.33/18 3.0s} Qxb3 {+6.18/24 8.9s} 29. axb3 {-4.64/19 2.9s}
N@f4 {+6.65/22 8.9s} 30. Q@g7+ {-6.27/16 2.7s} Ke6 {+7.20/20 8.7s}
31. P@d5+ {-6.06/17 2.7s} Nxd5 {+6.43/18 8.8s} 32. Rae1 {-5.65/15 2.7s}
P@e4 {+7.14/21 8.2s} 33. f4 {-4.80/17 2.6s} Nxe3 {+8.42/24 9.3s}
34. Rxe3 {-7.03/22 2.9s} B@b6 {+10.57/25 9.0s} 35. N@d4+ {-9.08/20 2.9s}
exd4 {+12.12/25 9.2s} 36. g4 {-7.15/17 2.7s} N@h3+ {+14.13/19 7.9s}
37. Rxh3 {-12.30/17 2.4s} N@e2+ {+18.10/18 6.0s} 38. Kh1 {-14.61/14 2.2s}
P@g2+ {+20.56/17 5.9s} 39. Kxg2 {-18.46/1 0.003s} B@f3+ {+24.13/18 4.6s}
40. Kf2 {-27.58/12 1.4s} Q@e3+ {+40.02/17 3.3s} 41. Ke1 {-17.96/1 0.015s}
Nxc3+ {+34.81/10 2.4s} 42. P@e2 {-33.20/7 0.68s} R@d1# {+M1/8 2.0s, Black mates}
0-1

[Event "With-Q-2400sim"]
[Site "?"]
[Date "2019.05.01"]
[Round "44"]
[White "CrazyAra-Dev-0.4.1-With-Q-2400sim"]
[Black "CrazyAra-Dev-0.4.1-No-Q-800sim"]
[Result "1-0"]
[PlyCount "49"]
[TimeControl "40/1200"]
[Variant "crazyhouse"]

1. e4 {book} Nc6 {book} 2. Nc3 {book} e5 {book} 3. Nf3 {book} g6 {book}
4. d4 {book} Bg7 {book} 5. dxe5 {book} Nxe5 {book} 6. Nxe5 {book} Bxe5 {book}
7. N@g4 {+5.28/23 8.3s} Bg7 {-5.16/20 2.6s} 8. P@h6 {+5.53/25 8.5s}
Nxh6 {-4.72/23 2.8s} 9. Nxh6 {+5.45/22 8.5s} d6 {-5.66/19 2.6s}
10. Nxf7 {+6.26/27 8.8s} Kxf7 {-5.58/24 2.7s} 11. Bc4+ {+6.66/23 8.8s}
P@e6 {-5.71/21 2.7s} 12. N@g5+ {+6.89/24 8.9s} Ke7 {-6.17/21 2.8s}
13. Bxe6 {+7.66/23 8.8s} Bxe6 {-6.76/18 2.7s} 14. Nxe6 {+8.64/24 8.6s}
Kxe6 {-7.39/18 2.6s} 15. Qg4+ {+9.60/20 8.4s} Ke7 {-8.97/15 2.5s}
16. Nd5+ {+9.71/21 8.4s} Kf8 {-8.94/20 2.6s} 17. P@h6 {+11.42/21 8.5s}
Be5 {-12.92/16 2.6s} 18. P@g7+ {+12.12/23 7.8s} Bxg7 {-14.75/21 2.3s}
19. hxg7+ {+16.24/19 6.9s} Kxg7 {-15.20/17 2.2s} 20. B@f6+ {+17.38/21 6.7s}
Qxf6 {-17.22/16 2.3s} 21. Nxf6 {+18.27/17 6.7s} B@a5+ {-15.77/12 2.2s}
22. B@c3 {+19.28/22 6.7s} Bxc3+ {-20.46/12 2.0s} 23. bxc3 {+22.29/15 5.5s}
Kxf6 {-26.05/10 2.0s} 24. Q@e6+ {+37.93/13 3.2s} Kg7 {-33.81/1 0.002s}
25. B@h6# {+M1/10 2.1s, White mates} 1-0

[Event "With-Q-2400sim"]
[Site "?"]
[Date "2019.05.01"]
[Round "44"]
[White "CrazyAra-Dev-0.4.1-No-Q-800sim"]
[Black "CrazyAra-Dev-0.4.1-With-Q-2400sim"]
[Result "0-1"]
[PlyCount "84"]
[TimeControl "40/1200"]
[Variant "crazyhouse"]

1. e4 {book} d6 {book} 2. Nc3 {book} Nf6 {book} 3. d4 {book} g6 {book}
4. Nf3 {book} Bg7 {book} 5. h3 {+0.72/17 2.4s} O-O {-0.69/24 7.9s}
6. Be3 {+0.80/22 2.4s} Nc6 {-0.89/22 8.0s} 7. Qd2 {+0.78/19 2.4s}
a6 {-0.98/20 7.9s} 8. a4 {+1.14/18 2.4s} Nh5 {-0.65/20 8.1s}
9. g4 {+0.77/17 2.5s} e5 {+0.66/26 9.2s} 10. gxh5 {-0.47/22 2.8s}
exd4 {-0.05/24 9.1s} 11. Nxd4 {-0.75/21 2.7s} Nxd4 {+0.52/25 9.4s}
12. Bxd4 {-0.76/21 2.8s} N@f3+ {+0.51/21 9.0s} 13. Kd1 {-0.55/19 2.7s}
Nxd2 {+0.63/23 9.1s} 14. Bxg7 {-0.35/18 2.7s} Nxf1 {+0.96/21 8.8s}
15. Rxf1 {-0.63/18 2.6s} Kxg7 {+0.78/22 8.9s} 16. B@e3 {-0.46/18 2.7s}
B@g5 {+0.86/19 8.6s} 17. f4 {-0.17/18 2.6s} P@g2 {+1.83/23 9.2s}
18. Re1 {-1.84/19 2.7s} Q@f3+ {+3.61/22 8.9s} 19. Ne2 {-2.56/18 2.8s}
Qxe3 {+3.51/30 8.9s} 20. P@d2 {-3.25/22 2.7s} Qxe2+ {+7.34/20 9.1s}
21. Rxe2 {-7.59/17 2.8s} g1=Q+ {+6.62/21 9.1s} 22. N@e1 {-6.55/16 2.8s}
Bxf4 {+6.73/19 9.1s} 23. hxg6 {-6.57/12 2.8s} B@h5 {+9.08/22 9.0s}
24. P@g4 {-7.76/15 2.7s} P@f3 {+11.63/18 8.4s} 25. Q@c3+ {-8.45/17 2.5s}
B@e5 {+10.10/19 8.9s} 26. Qxf3 {-9.52/16 2.8s} N@d4 {+11.29/19 9.2s}
27. gxh5 {-11.68/14 2.8s} Nxf3 {+12.30/18 9.1s} 28. B@f2 {-11.81/12 2.8s}
Nxe1 {+13.53/17 9.1s} 29. Bxe1 {-15.01/12 2.8s} fxg6 {+16.15/19 9.0s}
30. hxg6 {-15.84/17 2.8s} hxg6 {+14.82/21 9.0s} 31. N@f5+ {-9.89/16 2.7s}
Bxf5 {+12.40/27 9.5s} 32. exf5 {-9.78/20 3.0s} P@f3 {+14.26/26 9.3s}
33. N@e6+ {-12.81/24 2.9s} Kh8 {+20.29/28 8.3s} 34. B@d3 {-18.22/25 2.7s}
fxe2+ {+21.84/27 8.1s} 35. Bxe2 {-20.37/25 2.2s} N@f2+ {+21.91/27 7.4s}
36. Kc1 {-20.25/1 0.014s} Qxe1+ {+21.50/24 8.3s} 37. N@d1 {-19.81/20 2.4s}
Qxd2+ {+22.62/23 7.1s} 38. Kb1 {-19.88/1 0.003s} Qc1+ {+23.32/20 7.5s}
39. Ka2 {-20.64/1 0.002s} N@b4+ {+30.69/18 6.0s} 40. Ka3 {-26.11/12 1.5s}
Nxc2+ {+28.82/15 4.9s} 41. Kb3 {-32.40/10 1.3s} Q@b4+ {+36.98/13 3.4s}
42. Ka2 {-40.18/1 0.001s} B@b3# {+M1/11 2.2s, Black mates} 0-1

[Event "With-Q-2400sim"]
[Site "?"]
[Date "2019.05.01"]
[Round "45"]
[White "CrazyAra-Dev-0.4.1-With-Q-2400sim"]
[Black "CrazyAra-Dev-0.4.1-No-Q-800sim"]
[Result "1-0"]
[PlyCount "65"]
[TimeControl "40/1200"]
[Variant "crazyhouse"]

1. e4 {book} d6 {book} 2. Nc3 {book} Nf6 {book} 3. d4 {book} g6 {book}
4. Nf3 {book} Bg7 {book} 5. Bb5+ {+1.34/23 7.9s} c6 {-1.19/16 2.4s}
6. Be2 {+1.51/22 8.1s} O-O {-1.56/20 2.4s} 7. e5 {+1.97/22 8.0s}
Ng4 {-1.74/21 2.5s} 8. exd6 {+1.72/25 8.7s} exd6 {-1.95/20 2.6s}
9. O-O {+1.88/23 8.5s} h6 {-1.86/18 2.6s} 10. P@g5 {+2.60/23 8.8s}
hxg5 {-1.82/21 2.7s} 11. Nxg5 {+2.91/21 8.7s} Nxh2 {-2.28/19 2.6s}
12. Kxh2 {+2.97/26 9.1s} P@h6 {-2.59/20 2.7s} 13. Nge4 {+3.32/21 8.8s}
f5 {-2.62/19 2.6s} 14. Nxd6 {+3.02/27 9.2s} Qxd6+ {-3.83/22 2.8s}
15. P@e5 {+3.16/24 9.0s} Qd8 {-3.52/19 2.7s} 16. P@f6 {+3.76/32 9.4s}
Bxf6 {-3.45/23 2.9s} 17. exf6 {+3.47/29 9.2s} Qxf6 {-3.24/24 2.8s}
18. B@e5 {+3.92/30 9.4s} Qh4+ {-3.53/25 2.9s} 19. Kg1 {+3.72/26 9.0s}
N@g4 {-3.60/21 2.7s} 20. Bg3 {+5.27/23 9.2s} P@h2+ {-4.52/20 2.8s}
21. Kh1 {+5.05/24 9.2s} Qe7 {-4.27/20 2.9s} 22. Bxg4 {+5.11/25 9.4s}
fxg4 {-3.81/22 2.9s} 23. Bxh6 {+5.05/23 9.2s} P@f3 {-5.41/22 2.9s}
24. Bxf8 {+5.17/21 9.3s} fxg2+ {-6.59/20 2.7s} 25. Kxg2 {+6.91/20 8.9s}
Kxf8 {-4.50/17 2.7s} 26. P@d6 {+8.89/25 8.2s} B@f3+ {-8.14/17 2.5s}
27. Kxh2 {+11.12/23 7.3s} Qh7+ {-8.30/16 2.4s} 28. P@h4 {+11.01/22 7.2s}
Bxd1 {-10.74/20 2.2s} 29. P@e7+ {+12.31/20 5.7s} Kg7 {-10.05/18 1.9s}
30. N@e8+ {+15.92/19 3.9s} Kh6 {-12.60/17 1.3s} 31. Bf4+ {+14.91/17 4.2s}
Kh5 {-11.01/15 1.4s} 32. Nf6+ {+18.80/17 3.4s} Kxh4 {-13.57/1 0.002s}
33. N@g2# {+M1/13 2.8s, White mates} 1-0

[Event "With-Q-2400sim"]
[Site "?"]
[Date "2019.05.01"]
[Round "45"]
[White "CrazyAra-Dev-0.4.1-No-Q-800sim"]
[Black "CrazyAra-Dev-0.4.1-With-Q-2400sim"]
[Result "0-1"]
[PlyCount "86"]
[TimeControl "40/1200"]
[Variant "crazyhouse"]

1. e4 {book} e5 {book} 2. Nf3 {book} Nc6 {book} 3. Bc4 {book} Bc5 {book}
4. O-O {book} Nf6 {book} 5. d3 {book} O-O {book} 6. Bg5 {book} h6 {book}
7. Bh4 {+0.80/20 2.5s} Be7 {+0.01/22 8.2s} 8. c3 {+0.14/19 2.5s}
d6 {-0.23/26 8.7s} 9. Nbd2 {+0.28/17 2.4s} Nh5 {+0.02/22 8.1s}
10. Bxe7 {-0.16/23 2.6s} Qxe7 {-0.06/22 8.7s} 11. B@h4 {+0.48/21 2.5s}
B@f6 {+0.03/22 8.5s} 12. Bxf6 {+0.11/17 2.6s} Qxf6 {+0.16/24 8.9s}
13. B@h4 {+0.10/14 2.5s} Qg6 {+0.21/24 8.5s} 14. Bg3 {+0.15/21 2.6s}
B@g4 {+0.15/26 8.9s} 15. Nh4 {-0.14/19 2.5s} Qf6 {+0.55/20 8.5s}
16. Ndf3 {-0.16/17 2.6s} Kh8 {+0.63/21 8.8s} 17. d4 {-0.83/16 2.6s}
exd4 {+0.63/24 9.3s} 18. cxd4 {-1.21/23 2.9s} Bxf3 {+0.86/28 9.8s}
19. Nxf3 {-1.56/21 2.8s} P@h3 {+0.67/25 9.2s} 20. e5 {-0.37/19 3.0s}
dxe5 {+1.43/24 9.4s} 21. dxe5 {-0.25/18 2.9s} Qf5 {+1.49/22 9.4s}
22. gxh3 {-1.06/21 3.0s} P@e4 {+1.09/21 9.4s} 23. P@g2 {-0.87/19 2.9s}
exf3 {+1.11/22 9.5s} 24. P@g4 {-0.43/18 2.9s} Nxg3 {+1.20/25 9.9s}
25. gxf5 {-1.22/19 3.0s} fxg2 {+1.22/27 9.7s} 26. fxg3 {-1.31/15 2.9s}
B@d4+ {+1.83/26 9.5s} 27. B@f2 {-1.10/23 2.9s} P@e3 {+1.42/25 9.6s}
28. Bxe3 {-0.99/23 3.0s} Bxe3+ {+2.18/27 9.8s} 29. P@f2 {-0.32/19 2.9s}
Nxe5 {+3.31/24 9.7s} 30. fxe3 {-3.08/21 3.0s} B@e4 {+4.77/26 9.5s}
31. Rf4 {-4.15/21 2.9s} N@f3+ {+4.96/26 9.5s} 32. Kxg2 {-2.41/19 2.9s}
Ne1+ {+5.14/28 9.7s} 33. Kg1 {-4.41/22 2.9s} N@f3+ {+4.40/27 9.6s}
34. Kf2 {-4.03/22 2.8s} Nxc4 {+6.43/25 8.9s} 35. Rxf3 {-4.30/18 2.8s}
Bxf3 {+5.02/22 9.8s} 36. Qxe1 {-5.37/19 2.9s} Bxf5 {+6.82/23 9.5s}
37. N@f4 {-5.91/20 3.0s} P@d2 {+7.92/21 9.7s} 38. Qg1 {-6.97/19 3.0s}
B@e1+ {+11.28/23 8.5s} 39. Kxf3 {-9.30/18 2.6s} Ne5+ {+12.61/23 7.4s}
40. Ke2 {-12.59/16 2.3s} P@f3+ {+16.96/21 5.4s} 41. Kf1 {-13.52/20 1.7s}
Bxh3+ {+17.68/19 5.9s} 42. P@g2 {-14.60/17 1.6s} Bxg2+ {+28.89/19 4.3s}
43. Nxg2 {-32.41/15 0.95s} P@e2# {+M1/8 2.0s, Black mates} 0-1

[Event "With-Q-2400sim"]
[Site "?"]
[Date "2019.05.01"]
[Round "46"]
[White "CrazyAra-Dev-0.4.1-With-Q-2400sim"]
[Black "CrazyAra-Dev-0.4.1-No-Q-800sim"]
[Result "1-0"]
[PlyCount "53"]
[TimeControl "40/1200"]
[Variant "crazyhouse"]

1. e4 {book} e5 {book} 2. Nf3 {book} Nc6 {book} 3. Bc4 {book} Bc5 {book}
4. O-O {book} Nf6 {book} 5. d3 {book} O-O {book} 6. Bg5 {book} h6 {book}
7. Bh4 {+0.44/21 8.1s} Be7 {-0.16/20 2.5s} 8. c3 {+0.16/26 8.5s}
d6 {-0.26/18 2.5s} 9. Nbd2 {+0.18/20 8.1s} Na5 {-0.09/16 2.4s}
10. Bxf7+ {+0.87/26 8.5s} Rxf7 {-0.96/19 2.6s} 11. P@f5 {+0.98/25 8.3s}
B@h5 {-0.52/17 2.4s} 12. b4 {+0.52/20 8.3s} Nc6 {-0.49/18 2.5s}
13. b5 {+0.56/19 8.2s} Nb8 {-1.18/17 2.5s} 14. Qb3 {+1.20/21 8.4s}
Kh8 {-0.60/20 2.6s} 15. Nxe5 {+2.06/40 7.5s} dxe5 {-1.70/28 2.8s}
16. P@g6 {+1.98/38 9.9s} Rf8 {-1.86/37 3.0s} 17. Bxf6 {+1.99/36 9.3s}
Bxf6 {-2.36/26 2.8s} 18. N@f7+ {+1.89/39 9.6s} Rxf7 {-2.03/33 2.9s}
19. Qxf7 {+2.34/32 9.1s} N@g5 {-2.43/24 2.7s} 20. R@f8+ {+4.40/38 8.5s}
Qxf8 {-1.27/29 2.9s} 21. Qxf8+ {+2.71/28 8.9s} B@g8 {-1.57/27 2.7s}
22. Q@e8 {+8.38/25 7.5s} N@e7 {-4.73/18 2.4s} 23. h4 {+9.21/23 7.6s}
Nd7 {-8.25/19 2.2s} 24. Qxg8+ {+14.03/22 6.2s} Nxg8 {-4.50/1 0.014s}
25. hxg5 {+13.93/19 6.1s} R@f8 {-12.51/15 1.9s} 26. Qxf8 {+28.42/16 3.3s}
Nxf8 {-45.73/11 0.92s} 27. N@f7# {+M1/6 1.7s, White mates} 1-0

[Event "With-Q-2400sim"]
[Site "?"]
[Date "2019.05.01"]
[Round "46"]
[White "CrazyAra-Dev-0.4.1-No-Q-800sim"]
[Black "CrazyAra-Dev-0.4.1-With-Q-2400sim"]
[Result "0-1"]
[PlyCount "138"]
[TimeControl "40/1200"]
[Variant "crazyhouse"]

1. e4 {book} e5 {book} 2. Nf3 {book} Nc6 {book} 3. Bc4 {book} Bc5 {book}
4. O-O {book} Nf6 {book} 5. d3 {book} O-O {book} 6. Bg5 {book} h6 {book}
7. Bh4 {book} d6 {book} 8. c3 {book} Na5 {-0.37/26 8.3s} 9. Bb5 {+0.62/24 2.6s}
c6 {-0.21/32 9.3s} 10. Ba4 {-0.14/23 2.8s} b5 {-0.07/30 8.9s}
11. Bc2 {+0.06/21 2.6s} b4 {+0.28/28 9.1s} 12. cxb4 {-0.15/21 2.8s}
Bxb4 {0.00/27 8.9s} 13. P@f5 {+0.45/19 2.6s} P@g6 {+0.36/22 8.9s}
14. d4 {+0.37/18 2.5s} exd4 {+0.22/21 8.6s} 15. Qxd4 {+0.43/19 2.7s}
P@g4 {+0.74/24 9.0s} 16. Ne1 {-0.43/17 2.6s} g5 {+0.90/22 8.8s}
17. Bxg5 {0.00/19 2.8s} hxg5 {+0.81/24 9.3s} 18. Qxb4 {-0.57/23 2.8s}
B@h3 {+1.02/22 8.9s} 19. P@g6 {-1.25/21 2.7s} fxg6 {+2.53/23 9.0s}
20. fxg6 {-2.86/18 2.7s} Bxg2 {+2.65/20 8.8s} 21. Nxg2 {-3.26/19 2.7s}
P@f3 {+2.31/24 9.1s} 22. Ne3 {-2.52/16 2.7s} P@f4 {+2.94/22 8.6s}
23. Nd1 {-2.09/18 2.6s} c5 {+2.24/21 9.1s} 24. Qd2 {-2.18/19 2.7s}
Be6 {+2.36/19 8.8s} 25. P@f5 {-1.57/15 2.7s} Nc4 {+3.75/20 9.0s}
26. Qc3 {-2.80/18 2.7s} Bxf5 {+3.90/18 8.9s} 27. exf5 {-2.77/14 2.7s}
Ne5 {+3.47/22 9.3s} 28. Re1 {-3.44/15 2.7s} P@e2 {+3.37/20 9.2s}
29. B@h1 {-2.52/19 2.8s} exd1=Q {+2.30/26 9.4s} 30. Bxd1 {-2.36/18 2.9s}
N@h3+ {+2.07/25 9.4s} 31. Kf1 {-2.12/1 0.015s} Rb8 {+2.53/23 9.6s}
32. P@g2 {-1.89/22 2.9s} fxg2+ {+2.18/21 9.6s} 33. Bxg2 {-2.13/19 3.0s}
f3 {+1.89/21 9.8s} 34. Bdxf3 {-1.54/19 2.9s} gxf3 {+1.71/22 9.8s}
35. Bxh3 {-1.86/18 3.0s} P@g2+ {+1.70/31 9.9s} 36. Kg1 {-3.23/16 3.0s}
B@b4 {+1.80/27 9.6s} 37. P@h7+ {-3.31/28 3.0s} Kh8 {+4.08/29 9.7s}
38. P@h6 {-3.45/20 3.0s} Qe7 {+2.74/30 9.7s} 39. P@f7 {-1.92/23 2.9s}
gxh6 {+2.23/29 9.7s} 40. N@e6 {-2.02/23 3.0s} Rxf7 {+3.42/27 9.9s}
41. gxf7 {-2.79/22 3.1s} Qxf7 {+1.86/31 9.8s} 42. Qb3 {-2.25/22 3.0s}
Bxe1 {+1.30/28 9.5s} 43. Qxb8+ {-2.50/25 3.1s} R@f8 {+1.44/28 9.9s}
44. R@g8+ {-3.28/18 2.9s} Nxg8 {+0.93/26 9.5s} 45. hxg8=Q+ {-1.24/23 3.0s}
Kxg8 {+1.94/23 9.4s} 46. N@e7+ {-1.23/20 2.9s} Qxe7 {+1.49/25 9.5s}
47. B@h7+ {0.00/23 2.9s} Kf7 {+2.93/30 9.7s} 48. R@g7+ {-2.01/21 2.9s}
Kf6 {-0.19/1 0.015s} 49. Qxf8+ {-2.46/22 3.0s} Qxf8 {+2.71/26 9.6s}
50. R@g6+ {-2.26/17 2.9s} Nxg6 {+2.57/1 0.005s} 51. Rxg6+ {-2.12/21 3.0s}
Ke5 {+2.37/30 9.6s} 52. N@d7+ {-2.79/16 2.9s} Kd5 {+4.83/15 9.2s}
53. Nc3+ {-3.98/14 2.8s} Bxc3 {+7.11/16 9.0s} 54. Rd1+ {-5.05/14 2.8s}
P@d2 {+8.06/14 9.0s} 55. B@b7+ {-6.34/11 2.8s} P@c6 {+9.43/16 8.7s}
56. Rxd2+ {-6.39/13 2.7s} Bxd2 {+9.78/15 8.8s} 57. Bxc6+ {-7.88/12 2.7s}
Kxc6 {+10.47/15 8.6s} 58. Ne5+ {-7.35/11 2.7s} Kd5 {+10.79/18 9.0s}
59. Nc7+ {-7.69/16 2.8s} Kxe5 {+8.99/23 9.8s} 60. Re6+ {-10.59/18 3.0s}
Kd4 {+9.32/20 10s} 61. P@c3+ {-7.20/19 3.0s} Bxc3 {+11.59/18 9.7s}
62. bxc3+ {-10.40/14 3.0s} Kxc3 {+10.80/16 10.0s} 63. Re3+ {-10.44/12 3.0s}
P@d3 {+13.00/19 9.5s} 64. Bxg2 {-10.90/11 3.1s} fxg2 {+15.27/18 8.8s}
65. Nd5+ {-12.81/14 2.7s} Kb2 {+17.95/22 7.6s} 66. B@c3+ {-15.94/17 2.3s}
Kc2 {+22.61/21 6.7s} 67. Kxg2 {-29.17/9 1.4s} N@h4+ {+38.35/11 2.9s}
68. Kf1 {-31.10/5 0.74s} Q@g2+ {+44.76/9 2.5s} 69. Ke1 {-41.70/1 0.002s}
R@d1# {+M1/3 1.6s, Black mates} 0-1

[Event "With-Q-2400sim"]
[Site "?"]
[Date "2019.05.01"]
[Round "47"]
[White "CrazyAra-Dev-0.4.1-With-Q-2400sim"]
[Black "CrazyAra-Dev-0.4.1-No-Q-800sim"]
[Result "1-0"]
[PlyCount "41"]
[TimeControl "40/1200"]
[Variant "crazyhouse"]

1. e4 {book} e5 {book} 2. Nf3 {book} Nc6 {book} 3. Bc4 {book} Bc5 {book}
4. O-O {book} Nf6 {book} 5. d3 {book} O-O {book} 6. Bg5 {book} h6 {book}
7. Bh4 {book} d6 {book} 8. c3 {book} Bg4 {-1.61/19 2.4s} 9. Nbd2 {+0.92/26 8.4s}
Na5 {-0.80/19 2.6s} 10. Bxf7+ {+1.86/24 8.7s} Rxf7 {-1.45/17 2.6s}
11. b4 {+2.15/21 8.6s} B@h5 {-1.79/19 2.7s} 12. bxc5 {+2.15/22 8.6s}
dxc5 {-1.97/18 2.6s} 13. B@f5 {+3.14/20 8.5s} Qxd3 {-3.01/18 2.6s}
14. P@g6 {+6.24/25 8.8s} Rff8 {-5.59/17 2.7s} 15. Nxe5 {+7.98/23 8.5s}
Bxd1 {-7.79/22 2.6s} 16. Nxd3 {+10.13/25 7.5s} P@e2 {-8.51/20 2.5s}
17. Bxf6 {+14.89/25 6.4s} exf1=Q+ {-14.55/19 2.0s} 18. Nxf1 {+17.27/23 4.9s}
Rxf6 {-13.50/18 1.8s} 19. P@f7+ {+17.94/21 5.0s} Kf8 {-16.44/15 1.5s}
20. N@h7+ {+26.30/15 3.5s} Ke7 {-24.65/1 0.002s}
21. Q@d7# {+M1/13 2.2s, White mates} 1-0

[Event "With-Q-2400sim"]
[Site "?"]
[Date "2019.05.01"]
[Round "47"]
[White "CrazyAra-Dev-0.4.1-No-Q-800sim"]
[Black "CrazyAra-Dev-0.4.1-With-Q-2400sim"]
[Result "0-1"]
[PlyCount "64"]
[TimeControl "40/1200"]
[Variant "crazyhouse"]

1. e4 {book} e5 {book} 2. Nf3 {book} Nc6 {book} 3. Bc4 {book} Bc5 {book}
4. O-O {book} Nf6 {book} 5. d3 {book} O-O {book} 6. Bg5 {book} h6 {book}
7. Bh4 {book} d6 {book} 8. c3 {book} Bg4 {book} 9. Nbd2 {book} Kh8 {book}
10. a4 {+1.84/18 2.4s} Bh5 {-0.89/21 8.0s} 11. b4 {+0.30/16 2.4s}
Bxb4 {+0.19/23 8.7s} 12. cxb4 {-0.52/18 2.6s} Nxb4 {+0.08/21 8.5s}
13. Qb3 {-0.72/16 2.5s} P@g4 {+2.12/29 8.9s} 14. Ne1 {-1.45/19 2.7s}
Nc6 {+2.32/21 8.5s} 15. Qxb7 {-2.36/16 2.6s} Nd4 {+1.92/24 8.9s}
16. B@e3 {-2.19/18 2.7s} P@f3 {+3.03/23 8.8s} 17. Qxa8 {-0.77/19 2.7s}
fxg2 {+1.16/25 9.1s} 18. Nxg2 {-2.16/23 2.7s} Nf3+ {+1.12/32 9.7s}
19. Kh1 {-0.60/22 2.9s} P@h3 {+1.17/30 9.5s} 20. Bxf6 {-1.27/24 2.9s}
hxg2+ {+3.73/32 9.4s} 21. Kxg2 {-8.54/1 0.014s} Qxa8 {+5.14/30 9.0s}
22. Bxg7+ {-5.24/22 2.7s} Kxg7 {+4.89/30 9.2s} 23. N@f5+ {-6.46/20 2.6s}
Kh7 {+5.26/28 9.0s} 24. R@g3 {-5.54/20 2.6s} B@h3+ {+3.80/26 8.9s}
25. Kh1 {-4.20/19 2.7s} Qxe4 {+3.61/24 9.2s} 26. Rfg1 {-3.92/23 2.9s}
Qxf5 {+2.39/25 9.5s} 27. P@g2 {-3.08/20 2.9s} N@e2 {+4.03/22 9.4s}
28. P@e7 {-2.95/19 2.7s} Rg8 {+5.31/25 9.0s} 29. Rxh3 {-4.10/20 2.7s}
gxh3 {+8.40/18 7.5s} 30. B@e4 {-6.33/14 2.2s} N@g3+ {+19.88/15 2.3s}
31. fxg3 {-16.02/9 0.61s} Nxg3+ {+35.16/8 2.1s} 32. hxg3 {-13.78/1 0.014s}
Q@h2# {+M1/5 1.7s, Black mates} 0-1

[Event "With-Q-2400sim"]
[Site "?"]
[Date "2019.05.01"]
[Round "48"]
[White "CrazyAra-Dev-0.4.1-With-Q-2400sim"]
[Black "CrazyAra-Dev-0.4.1-No-Q-800sim"]
[Result "1-0"]
[PlyCount "75"]
[TimeControl "40/1200"]
[Variant "crazyhouse"]

1. e4 {book} e5 {book} 2. Nf3 {book} Nc6 {book} 3. Bc4 {book} Bc5 {book}
4. O-O {book} Nf6 {book} 5. d3 {book} O-O {book} 6. Bg5 {book} h6 {book}
7. Bh4 {book} d6 {book} 8. c3 {book} Bg4 {book} 9. Nbd2 {book} Kh8 {book}
10. a4 {+1.46/21 8.0s} a6 {-1.29/17 2.4s} 11. h3 {+1.42/24 8.2s}
Bh5 {-1.42/18 2.5s} 12. Kh1 {+1.71/22 8.2s} Rb8 {-1.59/17 2.5s}
13. Qe1 {+2.26/20 8.3s} Qe7 {-2.14/18 2.6s} 14. b4 {+2.10/21 8.5s}
Ba7 {-2.52/20 2.6s} 15. b5 {+2.22/23 8.9s} Na5 {-1.68/23 2.8s}
16. bxa6 {+2.39/22 8.9s} Nxc4 {-2.04/18 2.7s} 17. dxc4 {+2.32/24 9.2s}
bxa6 {-3.13/20 2.8s} 18. N@f5 {+3.39/27 9.1s} B@d8 {-2.69/19 2.7s}
19. P@g5 {+4.56/29 9.5s} hxg5 {-4.49/25 2.9s} 20. Bxg5 {+4.85/27 9.2s}
P@h6 {-4.02/23 2.8s} 21. Bxh6 {+5.53/32 9.9s} gxh6 {-4.94/24 3.0s}
22. P@g7+ {+5.18/28 9.6s} Kh7 {-4.78/21 2.8s} 23. Nxe7 {+6.31/30 9.9s}
Bxe7 {-5.78/22 3.1s} 24. gxf8=Q {+6.07/24 9.7s} Rxf8 {-5.34/18 2.9s}
25. P@g5 {+6.10/26 9.6s} B@g7 {-4.35/22 3.1s} 26. gxh6 {+6.20/26 9.5s}
Bxh6 {-4.95/21 3.1s} 27. P@g5 {+7.22/25 9.4s} P@g7 {-5.35/22 2.9s}
28. gxf6 {+7.64/22 9.1s} Bxf6 {-6.53/20 2.9s} 29. N@d7 {+8.29/25 9.4s}
Rd8 {-8.57/19 2.7s} 30. Nxf6+ {+9.63/24 9.1s} gxf6 {-8.64/19 2.9s}
31. Q@f5+ {+14.53/21 8.6s} P@g6 {-15.61/16 2.6s} 32. Qxf6 {+15.96/18 7.7s}
P@g7 {-21.43/16 2.5s} 33. Qxd8 {+20.75/19 5.8s} N@g8 {-18.53/12 1.6s}
34. R@e8 {+20.51/21 7.2s} N@f6 {-21.69/16 2.0s} 35. Rxg8 {+27.03/19 4.7s}
Nxg8 {-24.36/16 1.3s} 36. N@g5+ {+36.83/17 3.7s} Bxg5 {-36.57/12 0.63s}
37. Nxg5+ {+41.28/13 2.2s} Kh6 {-38.04/10 0.68s}
38. R@h7# {+M1/11 2.2s, White mates} 1-0

[Event "With-Q-2400sim"]
[Site "?"]
[Date "2019.05.01"]
[Round "48"]
[White "CrazyAra-Dev-0.4.1-No-Q-800sim"]
[Black "CrazyAra-Dev-0.4.1-With-Q-2400sim"]
[Result "0-1"]
[PlyCount "74"]
[TimeControl "40/1200"]
[Variant "crazyhouse"]

1. e4 {book} e5 {book} 2. Nf3 {book} Nc6 {book} 3. Bc4 {book} Bc5 {book}
4. O-O {book} Nf6 {book} 5. d3 {book} O-O {book} 6. Bg5 {book} h6 {book}
7. Bh4 {book} d6 {book} 8. c3 {book} Bg4 {book} 9. Nbd2 {book} Kh8 {book}
10. b4 {book} Bb6 {book} 11. a4 {+0.70/19 2.5s} a5 {-0.29/29 8.6s}
12. b5 {+0.55/23 2.7s} Ne7 {-0.32/28 8.9s} 13. Bxf6 {+0.36/21 2.6s}
gxf6 {-0.13/25 8.6s} 14. h3 {+0.23/20 2.6s} Bxh3 {+0.71/27 9.2s}
15. gxh3 {-0.61/21 2.7s} Rg8+ {+0.87/25 8.9s} 16. B@g4 {-0.73/19 2.6s}
P@h5 {+1.39/26 9.3s} 17. Nh2 {-0.73/18 2.7s} hxg4 {+1.50/20 8.8s}
18. Nxg4 {-0.71/18 2.7s} B@h5 {+2.22/23 9.1s} 19. P@g2 {-2.23/20 2.7s}
Bxg4 {+1.89/25 9.1s} 20. hxg4 {-2.11/17 2.7s} N@f4 {+2.18/25 9.3s}
21. B@h4 {-1.82/19 2.7s} Neg6 {+1.83/23 9.1s} 22. Bg3 {-1.73/19 2.8s}
B@h4 {+1.99/23 9.3s} 23. Bxf7 {-1.47/22 2.9s} Bxg3 {+1.65/21 9.3s}
24. Bxg6 {-1.07/18 2.8s} Bgxf2+ {+2.12/26 9.3s} 25. Rxf2 {-1.21/19 2.8s}
Bxf2+ {+2.28/24 9.3s} 26. Kxf2 {-1.32/18 2.8s} B@h4+ {+3.36/25 9.2s}
27. P@g3 {-2.54/19 2.8s} Bxg3+ {+3.88/24 9.0s} 28. Kxg3 {-2.96/19 2.7s}
P@h4+ {+3.72/31 8.8s} 29. Kf3 {-3.80/21 2.8s} R@g3+ {+4.01/31 9.3s}
30. Kf2 {-8.70/1 0.015s} Rxg2+ {+4.63/28 8.9s} 31. Ke3 {-1.66/22 2.9s}
Rxg6 {+5.13/27 8.5s} 32. N@f7+ {-3.96/26 2.6s} Kh7 {+5.97/30 8.9s}
33. B@f5 {-4.69/24 2.5s} B@f2+ {+6.53/26 8.1s} 34. Kf3 {-5.12/1 0.003s}
Qg8 {+7.80/25 8.0s} 35. B@e3 {-6.16/19 2.4s} Bxe3 {+11.33/21 7.0s}
36. Bxg6+ {-12.20/19 1.8s} Qxg6 {+15.41/17 5.1s} 37. B@f5 {-13.91/15 1.8s}
Rg3# {+M1/15 2.1s, Black mates} 0-1

[Event "With-Q-2400sim"]
[Site "?"]
[Date "2019.05.01"]
[Round "49"]
[White "CrazyAra-Dev-0.4.1-With-Q-2400sim"]
[Black "CrazyAra-Dev-0.4.1-No-Q-800sim"]
[Result "1-0"]
[PlyCount "85"]
[TimeControl "40/1200"]
[Variant "crazyhouse"]

1. e4 {book} e5 {book} 2. Nf3 {book} Nc6 {book} 3. Bc4 {book} Bc5 {book}
4. O-O {book} Nf6 {book} 5. d3 {book} O-O {book} 6. Bg5 {book} h6 {book}
7. Bh4 {book} d6 {book} 8. c3 {book} Bg4 {book} 9. Nbd2 {book} Kh8 {book}
10. b4 {book} Bb6 {book} 11. a4 {+0.71/25 8.2s} a5 {-0.61/18 2.6s}
12. b5 {+0.34/28 8.9s} Ne7 {-0.25/23 2.7s} 13. Bxf6 {+0.13/26 8.7s}
gxf6 {-0.21/20 2.6s} 14. h3 {-0.02/23 8.6s} Bh5 {-0.25/23 2.7s}
15. N@g3 {+0.12/22 8.5s} Bg6 {-0.29/21 2.6s} 16. Nh4 {-0.16/22 8.6s}
B@f4 {+0.28/18 2.7s} 17. Ne2 {+0.12/21 8.7s} Rg8 {+0.49/19 2.5s}
18. Nxg6+ {-0.17/21 9.1s} Rxg6 {+0.06/20 2.8s} 19. Bxf7 {-0.34/35 9.1s}
Rxg2+ {+0.14/20 2.8s} 20. Kxg2 {-0.82/34 9.3s} N@h4+ {+0.74/24 2.7s}
21. Kg1 {-0.74/32 9.0s} Qg8+ {+1.19/22 2.7s} 22. Bxg8 {-0.51/30 9.3s}
Rxg8+ {+0.71/29 2.8s} 23. P@g3 {-0.68/28 8.9s} Bxd2 {+0.22/27 2.7s}
24. B@g2 {+1.28/27 9.4s} N@f3+ {-0.65/19 2.8s} 25. Kh1 {+1.37/25 9.1s}
Nxg2 {-0.89/16 2.8s} 26. Q@f7 {+1.93/27 9.4s} B@g7 {-1.55/22 2.9s}
27. Kxg2 {+2.89/29 9.6s} Ng5 {-2.18/21 2.9s} 28. Qxe7 {+2.58/31 9.8s}
P@f3+ {-2.61/24 3.0s} 29. Kh2 {+2.95/27 9.4s} B@h5 {-1.87/22 2.9s}
30. Ng1 {+3.25/26 9.5s} Bxf2 {-1.95/23 2.9s} 31. Rxf2 {+3.64/28 9.4s}
P@f4 {-1.82/22 2.8s} 32. g4 {+6.21/21 8.8s} Bxg4 {-5.17/21 2.8s}
33. hxg4 {+9.25/25 8.4s} P@g3+ {-7.48/19 2.5s} 34. Kh1 {+9.33/1 0.005s}
g2+ {-8.29/19 2.5s} 35. Kh2 {+11.95/19 7.2s} h5 {-7.09/17 2.5s}
36. R@h4 {+16.65/19 6.7s} Bxc3 {-14.37/18 1.9s} 37. Rxh5+ {+18.64/17 5.2s}
P@h6 {-15.38/16 1.6s} 38. N@g6+ {+17.53/15 5.6s} Kh7 {-11.44/1 0.014s}
39. N@f8+ {+21.40/16 4.8s} Rxf8 {-8.33/1 0.016s} 40. Nxf8+ {+21.24/12 4.3s}
Kg8 {-20.59/10 1.5s} 41. P@h7+ {+28.61/11 3.3s} Nxh7 {-29.48/8 0.60s}
42. B@f7+ {+46.35/7 2.2s} Kh8 {-19.82/1 0.015s}
43. R@g8# {+M1/5 1.6s, White mates} 1-0

[Event "With-Q-2400sim"]
[Site "?"]
[Date "2019.05.01"]
[Round "49"]
[White "CrazyAra-Dev-0.4.1-No-Q-800sim"]
[Black "CrazyAra-Dev-0.4.1-With-Q-2400sim"]
[Result "0-1"]
[PlyCount "40"]
[TimeControl "40/1200"]
[Variant "crazyhouse"]

1. c3 {book} b6 {book} 2. d4 {book} Bb7 {book} 3. f3 {-0.51/25 2.3s}
Nf6 {+0.90/24 8.0s} 4. e4 {-0.80/21 2.6s} Nxe4 {+1.20/26 8.8s}
5. fxe4 {-1.49/19 2.6s} Bxe4 {+1.32/24 8.5s} 6. N@g5 {-0.74/22 2.7s}
P@c2 {+1.15/27 8.9s} 7. Qh5 {-0.56/21 2.6s} Bg6 {+0.83/29 8.5s}
8. Qf3 {-0.90/28 2.8s} cxb1=Q {+0.83/29 8.8s} 9. Rxb1 {-0.50/18 2.6s}
e6 {+1.10/25 8.4s} 10. P@h5 {-0.86/25 2.5s} Bf5 {+1.91/26 8.6s}
11. g4 {-1.30/17 2.5s} N@c2+ {+3.63/27 9.0s} 12. Kf2 {-4.15/25 2.8s}
P@e3+ {+4.27/25 8.8s} 13. Bxe3 {-4.67/23 2.7s} Nxe3 {+4.82/25 8.9s}
14. gxf5 {-3.19/20 2.7s} Qxg5 {+4.76/21 8.4s} 15. Qxa8 {-2.97/18 2.6s}
Qxf5+ {+10.05/22 7.1s} 16. Kxe3 {-7.23/19 2.4s} B@g5+ {+12.49/22 5.9s}
17. Ke2 {-13.30/18 2.0s} P@d3+ {+19.26/22 3.8s} 18. Ke1 {-15.38/17 1.3s}
N@c2+ {+23.04/20 3.8s} 19. Kd1 {-23.04/1 0.002s} Qxf1+ {+28.25/16 2.4s}
20. B@e1 {-43.93/9 0.48s} Qxe1# {+M1/9 2.0s, Black mates} 0-1

[Event "With-Q-2400sim"]
[Site "?"]
[Date "2019.05.01"]
[Round "50"]
[White "CrazyAra-Dev-0.4.1-With-Q-2400sim"]
[Black "CrazyAra-Dev-0.4.1-No-Q-800sim"]
[Result "1-0"]
[PlyCount "91"]
[TimeControl "40/1200"]
[Variant "crazyhouse"]

1. c3 {book} b6 {book} 2. d4 {book} Bb7 {book} 3. f3 {-0.72/25 7.6s}
Nf6 {+0.66/23 2.4s} 4. e4 {-1.07/24 8.4s} Nxe4 {+1.61/22 2.6s}
5. Nh3 {-0.70/22 8.3s} Nf6 {+0.61/17 2.5s} 6. Bd3 {-0.56/22 8.2s}
P@g4 {+0.85/17 2.5s} 7. Nf2 {-0.68/20 8.3s} gxf3 {+0.60/16 2.5s}
8. gxf3 {-0.31/21 8.4s} Nc6 {+0.97/16 2.6s} 9. Qe2 {+0.31/20 8.4s}
e6 {-0.16/14 2.6s} 10. P@a6 {+0.31/21 8.5s} Bc8 {-0.63/17 2.6s}
11. Rg1 {+0.32/19 8.2s} Nd5 {+0.06/16 2.5s} 12. Bg5 {-0.41/20 8.3s}
P@f6 {+0.28/18 2.6s} 13. Bd2 {-0.59/22 8.3s} Nce7 {+0.93/19 2.6s}
14. Be4 {-1.03/22 8.6s} Rb8 {+0.95/18 2.7s} 15. Na3 {-0.76/22 8.5s}
Ng6 {+0.84/16 2.7s} 16. Bxd5 {-0.25/23 9.0s} Bxa3 {+0.54/19 2.8s}
17. N@h5 {-0.09/21 8.7s} Bf8 {-0.03/17 2.6s} 18. Bb3 {+0.44/20 8.5s}
Rg8 {-0.19/16 2.6s} 19. O-O-O {+0.34/18 8.5s} N@a5 {-0.12/16 2.6s}
20. Bc2 {+0.03/25 8.8s} b5 {-0.02/18 2.7s} 21. d5 {+0.07/26 8.9s}
Nc4 {+0.11/20 2.7s} 22. dxe6 {-0.04/26 9.1s} dxe6 {+0.15/21 2.8s}
23. Be3 {+0.11/24 9.0s} Bd6 {+0.42/19 2.8s} 24. Bxa7 {+0.17/25 9.3s}
Ra8 {-0.19/19 2.9s} 25. P@b7 {0.00/26 9.6s} Bxb7 {+0.26/22 2.9s}
26. axb7 {+0.20/26 9.7s} Rxa7 {+0.17/19 3.0s} 27. B@c6+ {-0.10/22 9.5s}
P@d7 {+0.40/18 2.9s} 28. Bxg6 {+0.02/21 9.5s} B@e3+ {+0.23/17 2.9s}
29. Kb1 {-0.30/20 9.7s} hxg6 {+0.15/18 3.0s} 30. P@h7 {+0.89/24 9.7s}
Rh8 {+0.02/17 3.0s} 31. Nxf6+ {+2.27/26 10.0s} Qxf6 {-2.37/20 3.1s}
32. b8=Q+ {+2.76/22 9.7s} B@d8 {-3.01/18 3.0s} 33. Bxd7+ {+3.69/23 10s}
Kxd7 {-3.77/19 3.0s} 34. Qxb5+ {+3.77/20 9.7s} c6 {-3.25/17 2.9s}
35. Qexc4 {+3.88/23 10.0s} cxb5 {-3.69/16 3.0s} 36. Qxb5+ {+4.06/24 9.8s}
B@c6 {-4.14/16 3.0s} 37. Rxd6+ {+4.31/22 9.9s} Kxd6 {-4.26/19 3.0s}
38. N@e4+ {+4.59/20 9.5s} Kd7 {-3.58/18 2.9s} 39. Nxf6+ {+4.97/23 9.5s}
gxf6 {-4.13/17 3.0s} 40. Qxc6+ {+6.39/22 9.0s} Kxc6 {-4.53/18 2.9s}
41. P@b5+ {+9.85/19 6.4s} Kxb5 {-8.19/18 2.3s} 42. c4+ {+11.12/18 6.8s}
Kxc4 {-9.72/16 2.2s} 43. Q@c6+ {+20.88/15 3.8s} R@c5 {-17.50/12 1.2s}
44. B@b3+ {+19.83/16 3.7s} Kb4 {-21.63/13 1.1s} 45. N@d3+ {+28.82/15 2.5s}
Ka5 {-33.17/1 0.002s} 46. P@b4# {+M1/6 1.7s, White mates} 1-0

[Event "With-Q-2400sim"]
[Site "?"]
[Date "2019.05.01"]
[Round "50"]
[White "CrazyAra-Dev-0.4.1-No-Q-800sim"]
[Black "CrazyAra-Dev-0.4.1-With-Q-2400sim"]
[Result "0-1"]
[PlyCount "130"]
[TimeControl "40/1200"]
[Variant "crazyhouse"]

1. e4 {+0.55/16 2.3s} Nf6 {-0.55/24 7.6s} 2. Nc3 {+0.68/17 2.4s}
e5 {-0.63/25 8.3s} 3. Nf3 {+0.51/20 2.5s} Nc6 {-0.64/26 8.4s}
4. Bc4 {+0.68/21 2.6s} Be7 {-0.75/25 8.8s} 5. d4 {+1.10/19 2.6s}
exd4 {-0.93/22 8.8s} 6. Nxd4 {+0.93/19 2.7s} d5 {-0.52/25 9.1s}
7. Bxd5 {+0.45/18 2.7s} Nxd5 {+0.03/23 9.1s} 8. exd5 {+0.37/20 2.8s}
Nxd4 {+0.27/27 9.3s} 9. Qxd4 {+0.22/20 2.8s} B@f6 {+0.44/24 9.0s}
10. P@e5 {-0.42/23 2.7s} P@h3 {+0.84/31 9.2s} 11. Rg1 {-0.37/17 2.7s}
hxg2 {+0.57/26 9.0s} 12. N@f3 {-0.13/21 2.8s} N@h4 {+0.56/27 9.5s}
13. Nxh4 {-0.59/21 2.7s} Bxh4 {+0.87/26 9.1s} 14. N@f3 {-0.39/25 2.8s}
Bxf2+ {+0.59/25 9.2s} 15. Qxf2 {-0.79/20 2.9s} N@g4 {+0.51/23 9.3s}
16. Rxg2 {-0.12/22 2.9s} Nxf2 {+0.23/35 9.4s} 17. Rxf2 {0.00/17 2.8s}
Bg4 {+0.55/26 8.9s} 18. e6 {-0.44/18 2.7s} O-O {+0.63/29 9.4s}
19. N@e5 {-0.25/25 2.8s} Bh4 {+0.95/28 9.4s} 20. P@g3 {-0.67/23 2.8s}
Bxf3 {+1.43/27 9.3s} 21. exf7+ {-0.69/23 2.8s} Rxf7 {+1.79/26 9.2s}
22. Nxf7 {-1.05/23 2.9s} Q@g1+ {+1.15/30 9.8s} 23. R@f1 {-1.35/20 2.8s}
Qe7+ {+1.33/27 9.3s} 24. B@e6 {-1.76/21 2.9s} N@g2+ {+0.46/27 9.8s}
25. Rxg2 {-1.82/20 2.7s} Qxg2 {+0.83/24 9.3s} 26. Nh6+ {-1.08/21 2.9s}
Kf8 {+0.27/24 9.5s} 27. N@f4 {-1.16/18 2.7s} Qxf1+ {+0.27/21 9.2s}
28. Kxf1 {-0.32/19 2.9s} P@g2+ {-0.12/22 9.2s} 29. Nxg2 {-0.19/19 2.8s}
Bxg2+ {-0.31/20 9.2s} 30. Kxg2 {+0.30/18 2.8s} P@f3+ {-0.69/21 9.2s}
31. Kxf3 {+0.32/19 2.8s} Qf6+ {-0.38/19 8.9s} 32. N@f5 {+0.46/16 2.8s}
N@d4+ {-0.74/22 9.1s} 33. Ke4 {+1.10/18 2.7s} Nxf5 {-0.64/27 9.5s}
34. Q@g8+ {+0.99/17 2.9s} Ke7 {-0.75/1 0.004s} 35. Nxf5+ {+1.42/15 2.9s}
Qxf5+ {-1.08/1 0.002s} 36. Bxf5 {+1.06/22 3.0s} N@d6+ {-1.82/25 9.3s}
37. Kf3 {+0.92/20 2.9s} N@e5+ {-1.85/26 9.5s} 38. Ke2 {+1.91/21 2.9s}
P@f3+ {-2.05/33 10s} 39. Kd1 {+3.17/20 2.9s} R@f1+ {-2.01/29 9.7s}
40. B@e1 {+2.52/25 3.1s} Rxe1+ {-1.61/37 10s} 41. Kxe1 {+2.82/19 2.9s}
R@g1+ {-0.83/30 9.9s} 42. N@f1 {+1.84/25 3.2s} Bxg3+ {+0.09/30 11s}
43. hxg3 {+1.32/23 3.1s} Rxf1+ {-0.16/28 10s} 44. Kxf1 {+0.39/24 3.2s}
P@e2+ {+0.44/29 10s} 45. Nxe2 {+0.86/20 3.1s} fxe2+ {+0.08/24 10s}
46. Kxe2 {+0.20/21 3.1s} N@d4+ {+0.51/25 10s} 47. Kf2 {-0.01/20 3.1s}
Rxg8 {+1.42/23 10s} 48. Bg5+ {-1.97/15 3.1s} B@f6 {+0.14/24 10s}
49. R@f7+ {-1.20/14 3.1s} Ndxf7 {+2.35/18 10s} 50. B@c5+ {-2.41/16 3.1s}
N@d6 {+2.11/19 10s} 51. Q@e3 {-1.47/13 3.0s} Bxg5 {+2.12/21 10s}
52. Bxd6+ {-1.69/18 3.1s} cxd6 {+1.57/24 10s} 53. R@d7+ {-1.08/18 3.0s}
Kf8 {+3.28/19 10s} 54. N@e6+ {-2.87/17 3.2s} Ke8 {+3.39/21 10s}
55. Nc7+ {-2.01/16 3.1s} Kf8 {-3.43/1 0.013s} 56. Rxf7+ {-2.85/17 3.0s}
Kxf7 {+3.94/21 10s} 57. P@e6+ {-4.05/16 3.2s} Ke7 {+6.49/19 10s}
58. Qxg5+ {-5.29/16 3.2s} B@f6 {+7.01/17 10s} 59. Qe3 {-4.99/14 3.2s}
R@h2+ {+11.84/19 6.0s} 60. P@g2 {-8.12/17 2.4s} Rxg2+ {+13.17/17 6.0s}
61. Kxg2 {-9.89/16 2.0s} P@f3+ {+15.72/15 4.1s} 62. Qxf3 {-12.89/14 1.3s}
R@h2+ {+19.60/13 4.0s} 63. Kf1 {-13.95/12 1.3s} Q@g1+ {+47.66/11 2.8s}
64. Kxg1 {-36.27/1 0.003s} Ndxf3+ {+40.13/4 2.0s} 65. Kf1 {-42.28/1 0.002s}
Q@f2# {+M1/3 1.6s, Black mates} 0-1
