# Supplementary material for: Learning to Play the Chess Variant Crazyhouse Above World Champion Level With Deep Neural Networks and Human Data
Source: Front Artif Intell. 2020 Apr 28;3:24. doi: 10.3389/frai.2020.00024 (PMC7861260; doi:10.3389/frai.2020.00024)
Supplement: Supplementary file 2 [file Data_Sheet_2.ZIP › with_q-values/1600sim_vs_800sim_100_matches.pgn]

Score of CrazyAra-Dev-0.4.1-With-Q-Future-depth5-1600sim vs CrazyAra-Dev-0.4.1-No-Q-800sim: 87 - 13 - 0 [0.870]
Elo difference: 330.23 +/- 110.06

100 of 100 games finished.


[Event "QFuture-depth5-1600sim-vs-800sim"]
[Site "?"]
[Date "2019.05.26"]
[Round "1"]
[White "CrazyAra-Dev-0.4.1-With-Q-Future-depth5-1600sim"]
[Black "CrazyAra-Dev-0.4.1-No-Q-800sim"]
[Result "1-0"]
[PlyCount "115"]
[TimeControl "40/1200"]
[Variant "crazyhouse"]

1. e4 {+0.11/19 5.2s} e6 {-0.58/15 2.7s} 2. Nc3 {+0.92/20 5.0s}
d5 {-0.89/22 2.4s} 3. exd5 {+0.99/22 5.1s} exd5 {-1.02/18 2.4s}
4. Nf3 {+1.09/22 5.4s} Nf6 {-0.99/16 2.4s} 5. Bb5+ {+0.79/22 5.2s}
c6 {-1.15/18 2.5s} 6. Qe2+ {+0.73/24 5.5s} Be7 {-1.17/23 2.7s}
7. P@e5 {+1.09/23 5.5s} O-O {-0.63/21 2.6s} 8. exf6 {-0.07/27 5.9s}
Bxf6 {-0.79/25 2.9s} 9. N@h5 {+1.23/25 5.7s} Re8 {-0.90/23 2.7s}
10. Nxf6+ {+1.47/26 6.1s} gxf6 {-1.36/24 2.9s} 11. Nxd5 {+1.45/23 5.8s}
Rxe2+ {-1.72/22 2.8s} 12. Bxe2 {-0.20/22 5.8s} cxd5 {-1.59/21 2.8s}
13. B@h6 {+0.99/20 5.7s} P@g7 {-1.62/18 2.7s} 14. Bxg7 {-0.26/20 5.8s}
Kxg7 {-0.85/17 2.7s} 15. d4 {+0.05/18 5.6s} B@a5+ {-0.40/14 2.6s}
16. P@c3 {+0.05/23 5.7s} N@e4 {+0.34/26 2.8s} 17. P@h6+ {-0.42/25 5.7s}
Kf8 {+0.58/24 2.8s} 18. R@h8+ {-0.29/24 5.9s} N@g8 {+0.30/18 2.8s}
19. Rxh7 {-0.11/19 5.6s} Nxc3 {+0.77/15 2.6s} 20. bxc3 {-2.06/24 6.0s}
Bxc3+ {-0.32/19 2.9s} 21. P@d2 {-1.60/21 5.8s} Bxa1 {-0.60/18 2.7s}
22. Rh8 {-1.14/22 5.8s} P@h7 {+2.07/19 2.8s} 23. Ba3+ {-1.46/18 5.7s}
P@d6 {+0.50/26 2.8s} 24. Bxd6+ {+0.61/26 5.9s} Qxd6 {-0.75/25 3.0s}
25. P@g7+ {+0.67/24 6.1s} Ke7 {-0.72/23 2.8s} 26. Rxg8 {+1.00/26 6.1s}
R@b1+ {-0.84/21 2.9s} 27. N@d1 {+0.93/25 5.9s} Nc6 {-0.32/20 2.8s}
28. Rxc8 {+0.62/24 6.2s} Rxc8 {-1.14/22 3.0s} 29. B@f8+ {+0.44/22 6.1s}
Rxf8 {-0.87/20 2.9s} 30. N@f5+ {+0.05/23 6.2s} Kd7 {-0.57/21 3.0s}
31. Nxd6 {+0.16/20 6.2s} Rg8 {-0.28/18 2.9s} 32. Nxf7 {+0.52/21 5.8s}
R@e6 {-0.05/17 3.0s} 33. O-O {-0.57/20 6.0s} B@e7 {-0.46/18 2.8s}
34. P@d6 {+2.45/24 6.3s} Bxd6 {-2.32/22 3.0s} 35. Nxd6 {0.00/21 6.1s}
Rxd6 {-1.97/20 2.8s} 36. B@h3+ {+3.72/23 6.2s} P@e6 {-2.88/16 3.0s}
37. Q@f7+ {+4.43/22 6.2s} N@e7 {-3.95/17 2.9s} 38. Qxf6 {+4.06/20 6.5s}
B@a6 {-3.10/19 2.9s} 39. P@c5 {+7.80/19 5.9s} Bxe2 {-8.14/16 2.8s}
40. cxd6 {+8.00/19 5.8s} Q@e4 {-6.15/15 2.5s} 41. Bxe6+ {+6.24/23 5.8s}
Qxe6 {-7.62/18 2.7s} 42. Qxe6+ {+4.95/23 5.9s} Kxe6 {-7.67/18 2.8s}
43. dxe7 {+0.90/23 5.5s} B@h3 {-6.89/18 2.9s} 44. Ng5+ {+4.51/16 5.6s}
Kd7 {-7.42/12 2.6s} 45. Nxh3 {+3.93/16 5.7s} Q@d6 {-8.64/14 2.7s}
46. R@f8 {+9.56/19 5.7s} B@e8 {-7.99/18 2.7s} 47. N@c5+ {+9.56/20 6.2s}
Kc7 {-8.50/19 3.0s} 48. B@d8+ {+3.14/19 6.3s} Kc8 {-9.42/20 2.9s}
49. Q@a8+ {+12.51/23 5.6s} Nb8 {-12.25/18 2.7s} 50. Rxg8 {+10.65/21 5.2s}
Bxf1 {-10.82/20 2.4s} 51. Rxe8 {+11.44/19 5.0s} R@h1+ {-10.74/18 2.6s}
52. Kxh1 {+4.93/1 0.013s} Bxg2+ {-12.08/16 2.3s} 53. Kxg2 {+12.18/16 5.0s}
Qg6+ {-10.61/14 2.5s} 54. R@g3 {+12.30/19 4.9s} P@f3+ {-13.36/17 2.2s}
55. Kxf3 {+13.40/18 5.1s} P@e4+ {-15.64/16 2.4s} 56. Kg2 {+22.42/17 3.7s}
Qxg3+ {-20.84/12 1.5s} 57. hxg3 {+25.51/16 3.7s} Rxd1 {-37.55/14 1.5s}
58. R@c7# {+M1/9 1.4s, White mates} 1-0

[Event "QFuture-depth5-1600sim-vs-800sim"]
[Site "?"]
[Date "2019.05.26"]
[Round "1"]
[White "CrazyAra-Dev-0.4.1-No-Q-800sim"]
[Black "CrazyAra-Dev-0.4.1-With-Q-Future-depth5-1600sim"]
[Result "1-0"]
[PlyCount "65"]
[TimeControl "40/1200"]
[Variant "crazyhouse"]

1. e4 {book} g6 {-0.46/21 4.8s} 2. Nc3 {+0.70/23 2.3s} Bg7 {-2.36/29 5.1s}
3. d4 {+0.88/23 2.4s} d6 {-2.33/27 5.0s} 4. Bc4 {+1.60/21 2.4s}
h6 {-0.94/23 5.2s} 5. Nf3 {+1.05/24 2.5s} Nf6 {-1.01/24 5.3s}
6. Bxf7+ {+1.52/22 2.4s} Kxf7 {-1.18/24 5.5s} 7. e5 {+1.15/22 2.6s}
Ng4 {-2.02/20 5.2s} 8. O-O {+0.77/15 2.5s} Rf8 {-0.40/30 5.6s}
9. P@g5 {+0.80/24 2.6s} Kg8 {-0.87/33 5.7s} 10. gxh6 {+0.38/31 2.7s}
Nxh6 {-2.86/29 5.9s} 11. Bxh6 {+0.98/32 3.0s} Bxh6 {-2.92/29 5.8s}
12. P@g5 {+0.77/28 2.7s} Bg7 {-2.02/23 5.7s} 13. Nd5 {+2.75/23 2.7s}
P@h3 {-2.21/20 5.5s} 14. gxh3 {+2.09/21 2.7s} B@e4 {-3.06/22 5.7s}
15. Nxe7+ {+2.85/21 2.7s} Qxe7 {-0.62/27 6.0s} 16. P@f6 {+2.61/19 2.6s}
N@f4 {-0.31/19 5.5s} 17. P@g2 {+0.47/20 2.7s} Bxh3 {-0.91/28 6.0s}
18. fxe7 {-0.29/18 2.7s} Nc6 {-1.44/25 5.7s} 19. exf8=Q+ {+0.11/24 2.9s}
Rxf8 {-2.51/25 5.9s} 20. R@h4 {-0.24/20 2.7s} B@h5 {-3.85/22 5.7s}
21. gxh3 {+2.48/22 2.8s} Bexf3 {-3.55/26 5.5s} 22. B@c4+ {+2.62/21 2.7s}
d5 {-6.36/20 5.6s} 23. N@f6+ {+3.84/23 2.6s} Rxf6 {-5.80/22 5.2s}
24. exf6 {+4.09/21 2.5s} Nxh3+ {-6.62/20 5.1s} 25. Rxh3 {+4.24/1 0.003s}
P@e2 {-9.71/18 5.5s} 26. Bxe2 {+8.63/19 2.6s} N@f4 {-19.35/21 5.1s}
27. Q@e8+ {+10.94/20 2.6s} N@f8 {-19.79/20 5.0s} 28. P@f7+ {+12.31/19 2.5s}
Kh7 {-24.29/18 3.8s} 29. Rxf3 {+18.85/16 1.9s} Nxe2+ {-20.91/14 3.7s}
30. Qdxe2 {+17.37/13 2.0s} Bxf3 {-M1/13 3.7s} 31. B@g8+ {+23.99/12 1.6s}
Kh8 {-17.85/1 0.014s} 32. fxg7+ {+25.14/10 1.1s} Kxg7 {-19.97/1 0.014s}
33. B@f6# {+M1/9 0.64s, White mates} 1-0

[Event "QFuture-depth5-1600sim-vs-800sim"]
[Site "?"]
[Date "2019.05.26"]
[Round "2"]
[White "CrazyAra-Dev-0.4.1-With-Q-Future-depth5-1600sim"]
[Black "CrazyAra-Dev-0.4.1-No-Q-800sim"]
[Result "1-0"]
[PlyCount "115"]
[TimeControl "40/1200"]
[Variant "crazyhouse"]

1. e4 {book} e5 {-0.65/16 2.2s} 2. Nf3 {+0.59/26 5.1s} Nc6 {-0.57/21 2.4s}
3. Bc4 {+0.56/27 5.3s} Be7 {-0.36/19 2.5s} 4. d4 {+0.18/23 5.4s}
exd4 {-0.81/22 2.7s} 5. Nxd4 {+0.39/26 6.0s} Nxd4 {-0.60/20 2.5s}
6. Qxd4 {+0.37/24 5.6s} Bf6 {-0.23/22 2.8s} 7. e5 {+0.40/24 5.9s}
N@c6 {-0.51/19 2.7s} 8. Qe3 {+0.17/21 5.6s} Nxe5 {-0.36/20 2.8s}
9. P@d4 {-0.62/21 5.7s} d6 {-0.16/17 2.6s} 10. dxe5 {+0.27/20 5.6s}
dxe5 {-0.27/19 2.7s} 11. Qb3 {+1.93/23 5.6s} P@e6 {-1.88/17 2.6s}
12. Nc3 {+2.31/21 5.5s} P@d5 {-2.19/19 2.6s} 13. Bb5+ {+1.45/21 5.6s}
P@c6 {-2.01/19 2.6s} 14. Be2 {+1.34/19 5.4s} Ne7 {-1.91/16 2.5s}
15. N@h5 {+1.49/19 5.6s} Nf5 {-1.32/15 2.6s} 16. N@g4 {+0.89/17 5.4s}
Rg8 {-1.15/15 2.5s} 17. O-O {+1.24/18 5.5s} Nd4 {-1.15/16 2.6s}
18. Be3 {+1.90/24 5.6s} Nxb3 {-2.14/22 2.7s} 19. axb3 {+2.74/25 5.9s}
Q@g6 {-2.10/24 2.8s} 20. Nhxf6+ {+2.90/23 5.8s} gxf6 {-2.47/20 2.7s}
21. N@h6 {+3.11/26 5.9s} N@h4 {-3.32/20 2.7s} 22. Nxg8 {+2.96/22 5.7s}
Qxg8 {-3.54/19 2.6s} 23. B@h3 {+3.50/20 5.6s} N@f5 {-4.16/17 2.7s}
24. Kh1 {+3.47/18 5.6s} Qe7 {-3.06/18 2.7s} 25. Rad1 {+2.88/16 5.5s}
h5 {-1.46/20 2.7s} 26. Nh6 {+1.90/22 5.9s} Nxh6 {-1.61/20 2.8s}
27. Bxh6 {+0.99/19 5.8s} N@f5 {-1.55/18 2.8s} 28. Bc1 {+0.83/19 6.0s}
e4 {-1.03/18 2.8s} 29. Rg1 {+1.24/19 5.9s} e5 {-1.50/16 2.8s}
30. Bxh5 {+0.49/21 6.2s} e3 {-1.23/18 2.8s} 31. fxe3 {+1.84/21 6.1s}
Be6 {-1.53/20 2.9s} 32. P@f2 {+2.10/20 6.1s} Nxe3 {-2.77/18 2.9s}
33. Bxe6 {+3.52/21 6.2s} Qxe6 {-3.61/17 2.9s} 34. Bxe3 {+4.59/23 6.3s}
P@h3 {-3.69/15 2.8s} 35. R@g3 {+2.79/22 6.4s} Qxg3 {-3.00/21 3.1s}
36. fxg3 {+2.27/25 6.5s} hxg2+ {-3.72/18 3.1s} 37. Rxg2 {+4.69/1 0.014s}
P@h3 {-2.13/24 3.1s} 38. B@f3 {+3.07/21 6.3s} hxg2+ {-2.30/20 3.0s}
39. Bxg2 {+2.19/29 6.5s} B@h3 {-1.44/20 3.0s} 40. Q@g8+ {+1.35/26 6.2s}
Ke7 {-0.70/26 2.9s} 41. Bc5+ {+5.25/33 6.8s} R@d6 {-2.10/26 3.1s}
42. Qxf7+ {+5.30/31 6.5s} Qxf7 {-5.25/30 3.1s} 43. Bxh3 {+6.71/30 6.4s}
Qxh5 {-4.00/28 3.2s} 44. Bxd6+ {+6.62/27 6.5s} cxd6 {-6.46/26 2.9s}
45. R@d7+ {+8.55/26 6.1s} Kf8 {-5.65/24 3.1s} 46. P@g7+ {+8.88/24 6.2s}
Kg8 {-8.36/21 2.7s} 47. B@e6+ {+8.92/24 6.2s} B@f7 {-7.99/20 3.0s}
48. Bxf7+ {+8.51/21 6.4s} Qxf7 {-8.96/19 3.1s} 49. Rxf7 {+9.82/21 6.2s}
Q@f3+ {-6.94/18 3.1s} 50. Q@g2 {+12.54/17 6.1s} R@f1+ {-11.25/14 2.9s}
51. Rxf1 {+17.40/21 5.7s} Qxf1+ {-16.86/14 2.8s} 52. Qxf1 {+17.58/16 5.6s}
B@f3+ {-13.16/12 2.7s} 53. P@g2 {+22.32/18 5.1s} Kxf7 {-22.63/16 2.5s}
54. B@e6+ {+25.64/18 4.5s} Kxg7 {-27.16/17 1.8s} 55. Q@f7+ {+27.65/26 3.2s}
Kh6 {-26.55/24 1.4s} 56. R@h7+ {+27.07/24 3.2s} Kg5 {-23.20/1 0.014s}
57. gxh4+ {+29.60/22 2.7s} Kf4 {-25.17/1 0.014s}
58. Qxf3# {+M1/20 2.2s, White mates} 1-0

[Event "QFuture-depth5-1600sim-vs-800sim"]
[Site "?"]
[Date "2019.05.26"]
[Round "2"]
[White "CrazyAra-Dev-0.4.1-No-Q-800sim"]
[Black "CrazyAra-Dev-0.4.1-With-Q-Future-depth5-1600sim"]
[Result "0-1"]
[PlyCount "114"]
[TimeControl "40/1200"]
[Variant "crazyhouse"]

1. e4 {book} e6 {book} 2. Nc3 {+0.91/16 2.3s} Nc6 {-0.64/26 5.0s}
3. d4 {+0.70/21 2.5s} d5 {-0.41/30 5.4s} 4. Nf3 {+0.87/20 2.5s}
dxe4 {-0.77/23 5.4s} 5. Nxe4 {+0.77/21 2.6s} Nf6 {-1.59/23 5.5s}
6. Neg5 {+0.68/19 2.5s} Qd5 {-1.32/26 5.4s} 7. Be2 {+0.81/21 2.6s}
P@g4 {-0.69/23 5.7s} 8. O-O {+1.09/21 2.6s} gxf3 {-1.08/21 5.6s}
9. Bxf3 {+0.98/19 2.8s} Qxf3 {-0.85/18 5.6s} 10. Nxf3 {+0.62/15 2.6s}
B@h5 {-1.32/16 5.4s} 11. P@e2 {+1.01/16 2.6s} Be7 {-0.61/17 5.5s}
12. c3 {+1.28/15 2.6s} h6 {-0.57/17 5.4s} 13. Bf4 {+0.77/17 2.6s}
Nd5 {+0.39/26 5.7s} 14. Bg3 {-0.57/18 2.7s} N@f4 {-0.17/27 5.9s}
15. P@e4 {-0.43/23 2.9s} Bxf3 {+1.26/28 6.3s} 16. exf3 {-0.96/27 2.8s}
N@e2+ {+1.16/26 6.1s} 17. Kh1 {-1.27/25 3.0s} Nxg2 {+0.56/28 6.1s}
18. exd5 {-1.19/23 2.8s} Ngf4 {+0.61/24 6.1s} 19. Bxf4 {-0.91/23 3.0s}
Nxf4 {-0.05/27 6.2s} 20. Rg1 {-0.26/25 2.8s} exd5 {+1.07/25 6.0s}
21. Rxg7 {-0.86/21 2.8s} B@f6 {+1.41/29 6.2s} 22. Q@g8+ {-1.31/22 2.9s}
Rxg8 {+0.65/31 6.2s} 23. Rxg8+ {-0.90/28 3.0s} Q@f8 {+0.52/25 6.2s}
24. Rxf8+ {-1.41/20 2.9s} Bxf8 {-1.00/27 6.1s} 25. B@f1 {-0.53/26 3.0s}
P@e2 {+0.50/21 5.9s} 26. Qe1 {-0.72/18 2.8s} P@h3 {+1.82/22 5.9s}
27. Bxe2 {-1.91/21 2.8s} Be6 {-1.52/24 6.0s} 28. Bf1 {-1.57/20 2.8s}
Nxd4 {+0.65/24 6.1s} 29. Bxh3 {-0.96/24 3.1s} Nxh3 {+0.11/25 6.2s}
30. R@g8 {-0.49/18 3.0s} R@g7 {+1.37/25 6.3s} 31. Rxg7 {-0.93/23 3.0s}
B6xg7 {+0.45/28 6.4s} 32. cxd4 {-0.94/22 3.0s} P@g2+ {+0.03/27 6.5s}
33. Kxg2 {-1.01/1 0.002s} Nf4+ {0.00/25 6.5s} 34. Kg1 {-0.35/21 3.0s}
B@g2 {-1.04/22 6.3s} 35. N@g3 {-0.10/21 3.1s} Bxf3 {-0.41/21 6.4s}
36. Qxe6+ {+0.30/20 3.1s} Nxe6 {-2.17/25 6.5s} 37. P@d7+ {+0.25/18 3.0s}
Kxd7 {-0.36/24 6.4s} 38. B@h3 {+0.88/19 3.1s} Q@c6 {+0.50/19 6.4s}
39. P@g2 {-0.93/17 3.1s} P@g4 {+0.28/23 6.5s} 40. gxf3 {-2.15/19 3.1s}
gxh3 {+2.55/21 6.3s} 41. B@g4 {-2.25/17 3.0s} R@g2+ {+4.43/28 6.4s}
42. Kh1 {-3.79/24 3.1s} Rxg3 {+4.63/28 6.5s} 43. hxg3 {-4.31/24 3.0s}
P@g2+ {+5.08/29 6.5s} 44. Kh2 {-5.14/26 3.1s} N@f1+ {+4.59/26 6.3s}
45. Kxh3 {-4.59/23 3.0s} g1=Q {+6.08/28 6.2s} 46. R@g2 {-4.72/23 3.0s}
Qh1+ {+3.67/22 6.3s} 47. P@h2 {-3.76/21 3.1s} h5 {+8.41/19 6.1s}
48. Bf5 {-6.45/18 2.9s} B@g6 {+10.31/18 6.0s} 49. Q@d3 {-6.93/17 2.9s}
Bxf5+ {+10.50/20 5.9s} 50. Qxf5 {-10.38/18 2.7s} B@g6 {+6.83/21 5.7s}
51. N@f6+ {-10.61/16 2.8s} Bxf6 {+13.39/21 4.3s} 52. Qxf6 {-11.15/19 2.1s}
N@g5+ {+15.24/20 3.0s} 53. Kh4 {-11.62/17 1.9s} Nxf3+ {+14.22/18 3.3s}
54. Qxf3 {-15.54/16 1.2s} P@g5+ {+17.52/16 2.3s} 55. Kh3 {-14.25/1 0.014s}
g4+ {+17.17/14 2.5s} 56. Kh4 {-12.96/12 1.3s} Qxh2+ {+27.78/12 1.5s}
57. Rxh2 {-25.85/9 0.61s} P@g5# {+M1/8 1.1s, Black mates} 0-1

[Event "QFuture-depth5-1600sim-vs-800sim"]
[Site "?"]
[Date "2019.05.26"]
[Round "3"]
[White "CrazyAra-Dev-0.4.1-With-Q-Future-depth5-1600sim"]
[Black "CrazyAra-Dev-0.4.1-No-Q-800sim"]
[Result "1-0"]
[PlyCount "83"]
[TimeControl "40/1200"]
[Variant "crazyhouse"]

1. e4 {book} e6 {book} 2. Nc3 {+0.21/21 5.0s} d5 {-0.94/22 2.4s}
3. exd5 {+0.97/22 5.2s} exd5 {-0.98/21 2.5s} 4. Nf3 {+1.03/22 5.1s}
Nf6 {-1.00/14 2.4s} 5. Bb5+ {+0.52/24 5.4s} c6 {-1.19/21 2.6s}
6. Qe2+ {+0.76/24 5.4s} Be7 {-1.14/23 2.6s} 7. P@e5 {+1.10/28 5.7s}
O-O {-0.60/22 2.8s} 8. exf6 {+0.87/26 5.8s} Bxf6 {-0.58/20 2.7s}
9. N@h5 {-0.24/27 5.7s} Re8 {-1.15/23 2.8s} 10. Nxf6+ {+1.37/25 5.9s}
gxf6 {-1.04/21 2.8s} 11. Nxd5 {+1.68/24 6.0s} Rxe2+ {-1.72/23 2.9s}
12. Bxe2 {+1.72/22 5.9s} cxd5 {-1.70/20 2.8s} 13. d3 {+1.44/21 5.6s}
Nc6 {-1.05/20 2.7s} 14. P@g7 {+0.78/27 5.8s} N@g6 {-2.39/23 2.7s}
15. B@h6 {+1.74/20 5.7s} N@e6 {-1.52/22 2.7s} 16. h4 {+0.15/22 5.8s}
P@h5 {-1.03/18 2.7s} 17. Ng5 {+0.04/20 5.8s} Nxg7 {-0.75/18 2.8s}
18. Bxg7 {-0.08/20 5.9s} Kxg7 {-0.28/19 2.8s} 19. Bxh5 {+0.04/21 5.7s}
Qe7+ {+0.06/17 2.7s} 20. R@e2 {+0.14/18 5.8s} P@e5 {-0.10/16 2.7s}
21. Nf3 {+0.51/19 5.8s} B@a5+ {-0.43/18 2.7s} 22. c3 {+0.82/21 5.8s}
Bf5 {-0.03/19 2.7s} 23. P@g5 {+0.91/21 6.0s} Bxd3 {-0.23/19 2.8s}
24. gxf6+ {-1.37/19 5.9s} Qxf6 {-0.37/16 2.8s} 25. Bg5 {+0.72/29 5.9s}
Qd6 {-0.22/18 2.8s} 26. Rd2 {+0.24/18 5.7s} P@c4 {-0.13/16 2.7s}
27. Rxd3 {+4.61/24 6.0s} cxd3 {-3.45/22 2.9s} 28. N@f5+ {+4.16/22 5.9s}
Kg8 {-4.29/21 2.8s} 29. O-O {+3.86/22 6.0s} Qe6 {-5.43/19 2.8s}
30. Bxg6 {+6.41/22 5.9s} P@g7 {-5.05/21 2.8s} 31. Bxf7+ {+7.27/28 6.1s}
Qxf7 {-7.07/24 3.1s} 32. N@h6+ {+7.70/24 6.1s} gxh6 {-6.87/21 2.9s}
33. Nxh6+ {+3.73/25 6.2s} Kf8 {-7.75/22 2.7s} 34. Nxf7 {+6.89/24 6.0s}
N@e2+ {-7.31/21 2.9s} 35. Kh1 {+3.55/22 6.1s} Kxf7 {-7.10/21 2.8s}
36. Q@f6+ {+9.32/23 5.5s} Ke8 {-7.61/19 2.6s} 37. Qe6+ {+9.79/25 5.0s}
P@e7 {-9.15/24 2.5s} 38. P@f7+ {+7.87/24 5.0s} Kd8 {-9.55/20 2.4s}
39. f8=Q+ {+12.06/23 4.1s} Kc7 {-10.08/22 2.2s} 40. B@d8+ {+14.90/21 4.3s}
Rxd8 {-17.41/17 1.7s} 41. Qxd8+ {+29.62/10 1.4s} Nxd8 {-26.71/6 0.54s}
42. R@c8# {+M1/7 1.1s, White mates} 1-0

[Event "QFuture-depth5-1600sim-vs-800sim"]
[Site "?"]
[Date "2019.05.26"]
[Round "3"]
[White "CrazyAra-Dev-0.4.1-No-Q-800sim"]
[Black "CrazyAra-Dev-0.4.1-With-Q-Future-depth5-1600sim"]
[Result "0-1"]
[PlyCount "102"]
[TimeControl "40/1200"]
[Variant "crazyhouse"]

1. e4 {book} e5 {book} 2. Nf3 {book} Nc6 {-1.01/25 5.0s} 3. Bc4 {+0.58/21 2.3s}
Be7 {-0.73/26 5.4s} 4. d4 {+0.84/20 2.6s} exd4 {-0.75/24 5.5s}
5. Nxd4 {+0.74/21 2.6s} Nxd4 {-0.68/25 5.9s} 6. Qxd4 {+0.50/23 2.8s}
Bf6 {-0.27/23 5.6s} 7. e5 {+0.46/19 2.6s} N@c6 {-0.38/23 5.8s}
8. Qe3 {+0.64/20 2.7s} Nxe5 {-0.39/21 5.6s} 9. P@d4 {+0.27/18 2.7s}
d6 {-2.48/23 5.7s} 10. dxe5 {+0.32/18 2.7s} dxe5 {-0.43/19 5.5s}
11. N@d5 {+0.13/14 2.6s} P@e6 {+0.16/21 5.7s} 12. Nxf6+ {-0.37/17 2.7s}
Nxf6 {+0.06/22 5.7s} 13. Qxe5 {-0.83/15 2.7s} P@h3 {+0.85/25 5.8s}
14. B@f1 {+0.03/19 2.7s} hxg2 {-0.14/22 5.8s} 15. Bxg2 {-0.34/17 2.7s}
N@h4 {+0.89/25 5.8s} 16. Qg3 {-0.85/20 2.7s} Nxg2+ {+0.82/23 5.8s}
17. Qxg2 {-0.96/19 2.7s} P@g4 {+0.80/25 6.0s} 18. P@e2 {-0.74/20 2.7s}
B@e4 {+1.15/23 5.7s} 19. f3 {-0.68/20 2.8s} Qd4 {-0.12/22 5.9s}
20. N@e3 {-0.61/19 2.8s} gxf3 {+0.13/24 5.9s} 21. exf3 {-0.08/21 2.9s}
P@h3 {+0.37/22 5.8s} 22. Qe2 {+0.28/21 2.8s} P@f4 {+0.61/23 6.0s}
23. P@c3 {-1.31/18 2.9s} Qd8 {+0.72/21 5.9s} 24. fxe4 {-1.78/20 2.9s}
fxe3 {+2.79/27 5.9s} 25. B@f3 {-2.58/22 2.7s} N@e5 {+2.66/25 5.8s}
26. Bxe3 {-4.67/17 2.6s} Nxf3+ {+3.81/20 5.8s} 27. Qxf3 {-4.12/17 2.6s}
B@g4 {+4.37/18 5.4s} 28. Bb5+ {-4.01/15 2.4s} Bd7 {+4.50/27 6.1s}
29. Qf4 {-3.93/22 2.9s} Bxb5 {+3.97/24 6.0s} 30. Nd2 {-3.12/20 2.9s}
B@g2 {+2.96/25 6.1s} 31. Rg1 {-4.53/24 2.9s} Qxd2+ {+2.94/22 6.2s}
32. Kxd2 {-4.47/20 2.8s} Nxe4+ {+3.14/22 6.5s} 33. Kc1 {-2.95/19 3.1s}
N@e2+ {+2.81/20 6.3s} 34. Kb1 {-2.57/16 2.9s} Nxf4 {+2.23/21 6.2s}
35. Q@b4 {-2.77/17 3.0s} Q@d7 {+3.89/17 6.1s} 36. N@e5 {-2.93/16 2.9s}
P@c5 {+3.67/23 5.9s} 37. Nxd7 {-3.29/17 2.9s} cxb4 {+1.83/19 6.0s}
38. P@f6 {-2.36/18 2.9s} Nd5 {+5.94/25 5.8s} 39. P@d2 {-4.57/19 2.6s}
gxf6 {+7.84/20 6.2s} 40. Nxf6+ {-7.36/15 2.9s} Nexf6 {+7.22/17 6.2s}
41. N@g7+ {-7.75/13 2.9s} Kd8 {+5.80/18 6.1s} 42. P@e7+ {-8.20/13 2.9s}
Kxe7 {+5.85/17 6.2s} 43. Q@c5+ {-7.77/15 2.9s} N@d6 {+7.14/15 6.2s}
44. Bd4 {-6.66/12 3.0s} P@d3 {+8.34/17 6.0s} 45. Bxf6+ {-9.42/15 2.9s}
Nxf6 {+7.14/16 5.8s} 46. Qxc7+ {-8.90/16 2.8s} B@d7 {+8.83/16 5.8s}
47. Qxd6+ {-9.71/14 2.7s} Kxd6 {+10.63/17 5.6s} 48. P@c5+ {-9.74/14 2.7s}
Kc7 {+12.28/17 5.5s} 49. cxd3 {-18.30/16 2.5s} P@c2+ {+30.03/17 2.9s}
50. Kxc2 {-34.43/10 0.68s} Bxd3+ {+35.73/13 1.5s} 51. Kxd3 {-34.63/8 0.62s}
Q@e4# {+M1/11 1.2s, Black mates} 0-1

[Event "QFuture-depth5-1600sim-vs-800sim"]
[Site "?"]
[Date "2019.05.26"]
[Round "4"]
[White "CrazyAra-Dev-0.4.1-With-Q-Future-depth5-1600sim"]
[Black "CrazyAra-Dev-0.4.1-No-Q-800sim"]
[Result "1-0"]
[PlyCount "113"]
[TimeControl "40/1200"]
[Variant "crazyhouse"]

1. e4 {book} e5 {book} 2. Nf3 {book} Nc6 {-0.59/20 2.4s} 3. Bc4 {+0.54/24 5.0s}
Be7 {-0.45/20 2.5s} 4. d4 {+0.24/23 5.5s} exd4 {-0.72/22 2.6s}
5. Nxd4 {+0.43/23 5.5s} Nxd4 {-0.58/22 2.7s} 6. Qxd4 {+0.48/24 5.9s}
Bf6 {-0.27/20 2.6s} 7. e5 {+0.12/22 5.5s} N@c6 {-0.34/21 2.7s}
8. Qe3 {+0.15/24 5.8s} Nxe5 {-0.37/19 2.6s} 9. P@d4 {+0.40/19 5.5s}
d6 {-0.26/18 2.7s} 10. dxe5 {+0.74/20 5.6s} dxe5 {-0.19/15 2.6s}
11. N@f3 {+0.13/18 5.4s} Bg4 {+0.24/17 2.6s} 12. Nc3 {+0.32/20 5.5s}
P@d4 {+0.04/19 2.8s} 13. Qe4 {+0.02/21 5.7s} Bxf3 {-0.25/19 2.7s}
14. Qxf3 {+0.47/27 6.0s} dxc3 {-0.51/22 2.8s} 15. bxc3 {+0.68/25 5.7s}
P@b2 {0.00/16 2.6s} 16. Bxf7+ {+0.87/25 6.1s} Kxf7 {-0.53/22 2.8s}
17. N@g5+ {+0.53/22 5.8s} Ke7 {-0.69/20 2.7s} 18. B@a3+ {-0.02/22 5.8s}
B@d6 {-0.87/18 2.8s} 19. Baxb2 {+1.31/22 5.7s} Nh6 {-0.34/17 2.7s}
20. Qxb7 {+1.33/19 5.7s} N@c5 {-1.38/17 2.7s} 21. Qd5 {+1.85/21 5.7s}
N@b6 {-1.52/20 2.7s} 22. Qc6 {+2.14/19 5.8s} P@b7 {-2.06/16 2.7s}
23. Qf3 {+1.21/21 5.9s} Qd7 {-0.58/17 2.7s} 24. Ne4 {+1.14/20 5.8s}
Nxe4 {-1.68/18 2.9s} 25. Qxe4 {+1.30/19 6.0s} N@c5 {-1.76/16 2.8s}
26. Qe2 {+1.85/23 6.2s} Rae8 {-1.17/20 2.9s} 27. P@g5 {+1.17/24 6.2s}
Kd8 {-1.40/22 3.0s} 28. gxf6 {+0.87/26 6.5s} gxf6 {-1.69/23 3.1s}
29. Bxh6 {+0.71/24 6.3s} Rhg8 {-1.74/19 2.9s} 30. P@g7 {-0.04/22 6.1s}
P@d3 {-1.34/19 3.0s} 31. cxd3 {+1.18/22 6.3s} e4 {-0.73/21 3.0s}
32. O-O {+1.15/20 6.2s} Rxg7 {-1.03/17 3.1s} 33. Bxg7 {+1.12/17 6.2s}
Qxg7 {-0.69/17 2.9s} 34. dxe4 {+0.47/19 6.4s} P@h3 {-1.43/17 3.1s}
35. R@g4 {+1.27/18 6.4s} B@g6 {-1.37/16 3.0s} 36. B@f3 {+1.91/20 6.4s}
hxg2 {-2.36/19 3.0s} 37. Bxg2 {+2.03/19 6.3s} P@f5 {-1.82/16 3.0s}
38. exf5 {+2.33/20 6.6s} Rxe2 {-2.38/18 3.1s} 39. fxg6 {+1.62/18 6.5s}
hxg6 {-2.05/17 3.0s} 40. P@h6 {+2.41/19 6.4s} Bxh2+ {-2.18/17 3.0s}
41. Kxh2 {+1.55/22 6.4s} Qxh6+ {-3.51/17 3.1s} 42. B@h3 {+5.02/27 6.5s}
Kc8 {-3.52/17 3.0s} 43. Rxg6+ {+4.52/22 6.5s} Qxh3+ {-4.38/18 3.1s}
44. Bxh3+ {+4.33/26 6.5s} B@d7 {-4.28/19 3.2s} 45. Rg8+ {+4.67/24 6.6s}
Q@e8 {-4.18/21 3.2s} 46. Rxe8+ {+6.83/26 6.2s} Rxe8 {-4.08/1 0.003s}
47. P@f7 {+7.04/24 6.3s} Rh8 {-5.74/20 2.9s} 48. Q@g8+ {+9.27/24 5.6s}
R@d8 {-5.57/21 3.0s} 49. Qxh8 {+9.44/21 6.0s} Rxh8 {-8.78/20 2.9s}
50. R@g8+ {+9.31/24 5.9s} Q@d8 {-7.39/18 2.7s} 51. Rxd8+ {+8.10/20 6.1s}
Rxd8 {-10.40/18 2.9s} 52. P@e7 {+9.59/20 6.0s} P@g3+ {-9.14/15 2.8s}
53. fxg3 {+9.76/18 6.3s} R@e2+ {-8.36/17 3.0s} 54. B@g2 {+11.06/16 6.4s}
Rxe7 {-9.44/15 3.0s} 55. P@a6 {+12.87/15 6.3s} bxa6 {-14.64/15 2.8s}
56. N@c6 {+12.84/16 4.7s} P@b7 {-29.50/12 1.6s}
57. Q@b8# {+M1/11 1.3s, White mates} 1-0

[Event "QFuture-depth5-1600sim-vs-800sim"]
[Site "?"]
[Date "2019.05.27"]
[Round "4"]
[White "CrazyAra-Dev-0.4.1-No-Q-800sim"]
[Black "CrazyAra-Dev-0.4.1-With-Q-Future-depth5-1600sim"]
[Result "0-1"]
[PlyCount "70"]
[TimeControl "40/1200"]
[Variant "crazyhouse"]

1. e4 {book} e5 {book} 2. Nf3 {book} Nc6 {book} 3. Bb5 {book}
Nf6 {+0.11/18 5.1s} 4. Nc3 {-0.02/21 2.4s} Be7 {-0.08/21 5.4s}
5. d4 {+0.43/19 2.6s} exd4 {-0.18/27 5.6s} 6. Nxd4 {+0.18/21 2.7s}
Nxd4 {-0.26/26 5.8s} 7. Qxd4 {+0.13/23 2.7s} P@h3 {+0.01/24 5.5s}
8. Rg1 {-0.26/19 2.6s} hxg2 {+0.16/25 5.5s} 9. Be2 {+0.33/19 2.5s}
N@e6 {+0.17/22 5.3s} 10. Qd3 {-0.14/19 2.6s} P@d4 {+0.87/29 5.7s}
11. Nd5 {-0.71/24 2.7s} Nxd5 {+0.88/25 5.6s} 12. exd5 {-0.75/21 2.5s}
Bb4+ {+1.45/26 5.5s} 13. Kd1 {-1.66/19 2.6s} Qh4 {-2.63/20 5.2s}
14. dxe6 {-3.82/18 2.4s} Qxf2 {+4.54/22 5.0s} 15. exf7+ {-3.90/20 2.3s}
Qxf7 {+5.25/18 4.8s} 16. Qe4+ {-3.89/17 2.4s} P@e6 {+3.94/20 4.8s}
17. N@g4 {-4.68/16 2.3s} N@f2+ {+3.34/30 5.1s} 18. Nxf2 {-5.72/1 0.002s}
Qxf2 {+1.17/30 5.1s} 19. Bh5+ {-4.05/21 2.3s} P@f7 {+7.72/24 4.7s}
20. N@e1 {-3.31/18 2.3s} Qxg1 {+3.66/21 5.4s} 21. Bxf7+ {-3.26/18 2.7s}
Kf8 {+4.26/29 5.5s} 22. N@d3 {-3.80/17 2.5s} N@f2+ {+3.54/22 5.3s}
23. Nxf2 {-4.18/21 2.5s} Qxf2 {+5.96/27 4.8s} 24. N@f3 {-3.26/19 2.4s}
g1=Q {+5.46/25 5.2s} 25. N@d3 {-4.39/23 2.5s} Qgxe1+ {+7.95/29 5.3s}
26. Ndxe1 {-5.86/23 2.5s} Kxf7 {+8.29/16 5.5s} 27. Ne5+ {-10.96/15 2.6s}
Ke7 {+10.80/19 5.3s} 28. c3 {-7.73/18 2.5s} B@e2+ {+13.94/19 4.8s}
29. Qxe2 {-15.54/18 2.0s} Qxe2+ {+16.14/19 3.6s} 30. Kxe2 {-4.76/1 0.014s}
N@g1+ {+17.01/15 3.5s} 31. Kf2 {-14.87/14 1.4s} Q@e2+ {+18.72/16 3.2s}
32. Kg3 {-16.64/14 1.4s} R@h3+ {+19.20/14 3.3s} 33. Kf4 {-16.91/1 0.013s}
N@d5+ {+23.01/15 2.4s} 34. Kg5 {-19.01/1 0.013s} Qxe5+ {+39.96/11 1.6s}
35. Kg4 {-44.05/8 0.61s} h5# {+M1/7 1.1s, Black mates} 0-1

[Event "QFuture-depth5-1600sim-vs-800sim"]
[Site "?"]
[Date "2019.05.27"]
[Round "5"]
[White "CrazyAra-Dev-0.4.1-With-Q-Future-depth5-1600sim"]
[Black "CrazyAra-Dev-0.4.1-No-Q-800sim"]
[Result "1-0"]
[PlyCount "57"]
[TimeControl "40/1200"]
[Variant "crazyhouse"]

1. e4 {book} e5 {book} 2. Nf3 {book} Nc6 {book} 3. Bb5 {book}
Bc5 {-0.23/17 2.4s} 4. O-O {+0.72/23 5.0s} Nf6 {-0.73/20 2.4s}
5. d3 {+0.60/27 5.4s} O-O {-0.88/20 2.4s} 6. Nc3 {+0.73/21 5.1s}
d6 {-1.50/20 2.5s} 7. Bg5 {+0.82/24 5.6s} Bg4 {-1.14/23 2.6s}
8. Bxf6 {+0.66/30 5.7s} Qxf6 {-1.30/27 2.8s} 9. Nd5 {-0.26/31 5.7s}
Qh6 {-1.61/22 2.7s} 10. Bxc6 {+0.67/25 5.8s} bxc6 {-0.57/24 2.9s}
11. N@f5 {+0.90/27 6.0s} Bxf5 {-1.23/22 2.8s} 12. N@e7+ {+1.18/28 5.9s}
Kh8 {-1.12/1 0.003s} 13. Nxf5 {+0.60/27 6.1s} Qg6 {-0.96/21 2.8s}
14. N3h4 {+1.31/22 5.7s} Qg5 {-1.21/19 2.7s} 15. B@e7 {+2.89/21 5.8s}
Bxf2+ {-2.03/20 2.8s} 16. Kh1 {+0.22/24 6.1s} Bxh4 {-2.08/17 2.8s}
17. Bxg5 {+1.44/30 6.3s} Bxg5 {-1.60/23 3.0s} 18. Qg4 {+1.85/23 5.8s}
B@h6 {-1.26/23 2.8s} 19. Nxh6 {+0.98/23 5.8s} Bxh6 {-1.72/24 2.7s}
20. B@f6 {-0.49/22 5.7s} gxf6 {-1.88/18 2.8s} 21. Nxf6 {+0.81/23 6.0s}
B@g5 {-0.99/17 2.8s} 22. Q@h5 {+2.72/19 5.5s} B@f4 {-2.93/17 2.4s}
23. P@g7+ {+3.82/32 4.8s} Kxg7 {-5.70/22 1.9s} 24. Rxf4 {+2.25/29 4.7s}
exf4 {-11.31/20 2.0s} 25. Qgxg5+ {+22.23/12 1.9s} Bxg5 {-22.31/8 0.74s}
26. Qxg5+ {+22.73/10 1.7s} R@g6 {-20.41/7 0.85s} 27. B@h6+ {+38.64/8 1.3s}
Kh8 {-31.07/1 0.002s} 28. B@g7+ {+39.97/5 1.2s} Rxg7 {-42.82/1 0.002s}
29. Qxg7# {+M1/3 0.93s, White mates} 1-0

[Event "QFuture-depth5-1600sim-vs-800sim"]
[Site "?"]
[Date "2019.05.27"]
[Round "5"]
[White "CrazyAra-Dev-0.4.1-No-Q-800sim"]
[Black "CrazyAra-Dev-0.4.1-With-Q-Future-depth5-1600sim"]
[Result "0-1"]
[PlyCount "72"]
[TimeControl "40/1200"]
[Variant "crazyhouse"]

1. e4 {book} e5 {book} 2. Nf3 {book} Nc6 {book} 3. Bc4 {book}
Be7 {-0.74/23 5.0s} 4. d4 {+0.93/20 2.5s} exd4 {-0.71/25 5.7s}
5. Nxd4 {+0.78/21 2.7s} Nxd4 {-0.70/23 5.4s} 6. Qxd4 {+0.59/19 2.7s}
Bf6 {-0.83/23 5.8s} 7. e5 {+0.37/22 2.8s} N@c6 {-0.35/21 5.6s}
8. Qe3 {+0.81/19 2.6s} Nxe5 {-0.52/23 5.8s} 9. P@d4 {+0.41/20 2.7s}
d6 {-0.31/21 5.7s} 10. dxe5 {+0.24/16 2.7s} dxe5 {-2.55/24 5.6s}
11. N@f3 {+0.41/18 2.6s} Bg4 {-0.47/20 5.5s} 12. Nc3 {+0.36/18 2.6s}
P@d4 {-0.74/24 5.7s} 13. Qe4 {+0.40/18 2.7s} Bxf3 {-0.60/21 5.7s}
14. Qxf3 {+0.50/20 2.8s} dxc3 {-1.01/26 6.0s} 15. bxc3 {+0.79/17 2.7s}
P@b2 {-0.88/24 5.8s} 16. Bxf7+ {+0.56/23 2.8s} Kxf7 {-1.28/25 5.9s}
17. N@g5+ {+0.79/21 2.7s} Ke7 {-1.54/21 5.8s} 18. B@a3+ {+0.95/21 2.8s}
c5 {-0.73/19 5.7s} 19. Baxb2 {+0.19/17 2.7s} B@c6 {-0.58/20 5.7s}
20. P@e4 {+0.23/15 2.7s} h6 {-0.09/20 5.8s} 21. P@f7 {-0.13/18 2.8s}
hxg5 {-0.17/22 5.9s} 22. fxg8=Q {-0.18/20 2.8s} Rxg8 {-0.59/23 6.0s}
23. N@g6+ {-0.24/16 2.8s} Kd6 {+0.06/21 5.9s} 24. P@d5 {-0.15/17 2.7s}
Bd7 {-0.03/22 5.8s} 25. Be3 {-0.38/19 2.7s} N@c4 {+1.48/18 5.7s}
26. Rd1 {-0.73/15 2.8s} Nxb2 {+2.14/19 5.9s} 27. Bxc5+ {-2.15/17 2.8s}
Kxc5 {+2.09/22 5.8s} 28. Nxe5 {-2.06/15 2.7s} Bxe5 {+4.56/20 6.1s}
29. P@d4+ {-3.30/16 2.8s} Kb6 {+4.25/18 5.9s} 30. dxe5 {-3.11/14 2.8s}
N@h4 {+3.64/18 6.0s} 31. Qe3+ {-4.92/15 2.8s} P@c5 {+5.79/16 5.9s}
32. B@a5+ {-4.58/17 2.8s} Kxa5 {+7.95/19 5.9s} 33. Qxc5+ {-7.46/17 2.8s}
B@b5 {+8.60/18 5.7s} 34. Qb4+ {-9.72/15 2.7s} Ka6 {+10.43/20 5.3s}
35. Qxb2 {-13.52/19 2.6s} N@f3+ {+27.30/16 2.2s} 36. gxf3 {-11.52/1 0.015s}
Nxf3# {+M1/10 1.1s, Black mates} 0-1

[Event "QFuture-depth5-1600sim-vs-800sim"]
[Site "?"]
[Date "2019.05.27"]
[Round "6"]
[White "CrazyAra-Dev-0.4.1-With-Q-Future-depth5-1600sim"]
[Black "CrazyAra-Dev-0.4.1-No-Q-800sim"]
[Result "1-0"]
[PlyCount "87"]
[TimeControl "40/1200"]
[Variant "crazyhouse"]

1. e4 {book} e5 {book} 2. Nf3 {book} Nc6 {book} 3. Bc4 {book}
Be7 {-0.36/21 2.4s} 4. d4 {+0.24/23 5.3s} exd4 {-0.80/22 2.6s}
5. Nxd4 {+0.39/26 5.8s} Nxd4 {-0.60/20 2.6s} 6. Qxd4 {+0.36/24 5.6s}
Bf6 {-0.24/22 2.8s} 7. e5 {+0.36/24 5.8s} N@c6 {-0.54/19 2.6s}
8. Qe3 {+0.09/21 5.6s} Nxe5 {-0.38/21 2.7s} 9. P@d4 {-0.55/20 5.7s}
d6 {-0.19/17 2.7s} 10. dxe5 {+0.30/20 5.5s} dxe5 {-0.30/19 2.7s}
11. Qb3 {+1.93/24 5.6s} P@e6 {-1.83/17 2.7s} 12. Nc3 {+2.21/22 5.5s}
P@d5 {-2.24/19 2.6s} 13. Bb5+ {+1.51/21 5.6s} P@c6 {-1.94/19 2.6s}
14. Be2 {+1.16/18 5.4s} Ne7 {-1.89/17 2.5s} 15. N@h5 {+1.44/18 5.5s}
Nf5 {-1.52/15 2.6s} 16. N@g4 {+1.00/16 5.4s} Rg8 {-1.14/15 2.5s}
17. Be3 {+1.78/18 5.5s} d4 {-1.75/19 2.6s} 18. Ne4 {+1.69/22 5.6s}
dxe3 {-1.60/21 2.7s} 19. Nexf6+ {+2.12/25 6.0s} gxf6 {-2.05/20 2.8s}
20. Nhxf6+ {+2.21/22 5.8s} Kf8 {-1.74/20 2.7s} 21. Nxh7+ {+1.78/24 6.1s}
Kg7 {-1.77/20 2.8s} 22. B@f6+ {+1.58/25 6.0s} Kxh7 {-1.57/20 2.8s}
23. Bxd8 {+0.93/26 6.0s} exf2+ {-1.32/24 2.9s} 24. Kd1 {+0.15/24 5.9s}
Rxg4 {-1.25/20 2.8s} 25. Q@h3+ {+2.31/23 5.7s} B@h6 {-1.54/21 2.7s}
26. Bxg4 {+1.83/23 5.9s} N@e3+ {-3.43/19 2.7s} 27. Qbxe3 {+2.30/24 6.0s}
Nxe3+ {-2.42/21 2.8s} 28. Qxe3 {+1.66/20 5.8s} Q@g1+ {-3.60/17 2.6s}
29. Rxg1 {+7.89/28 5.5s} fxg1=Q+ {-7.00/23 2.6s} 30. Qxg1 {+6.44/28 5.5s}
R@d2+ {-8.23/24 2.6s} 31. Ke1 {+6.62/30 5.8s} P@f2+ {-8.05/23 2.5s}
32. Qxf2 {+5.73/26 5.6s} N@d3+ {-6.32/25 2.9s} 33. cxd3 {+5.14/26 6.2s}
N@c2+ {-5.30/22 2.9s} 34. Kf1 {+4.78/1 0.013s} Rxf2+ {-6.17/23 3.0s}
35. Kxf2 {+6.43/22 6.1s} Q@e3+ {-5.49/18 2.9s} 36. Kf1 {+6.71/1 0.004s}
Qxd3+ {-6.06/19 2.9s} 37. P@e2 {+8.27/22 5.8s} Ne3+ {-5.86/18 2.9s}
38. Kg1 {+8.32/20 5.8s} P@f2+ {-8.42/17 2.7s} 39. Kh1 {+12.23/22 5.0s}
Qxd8 {-7.62/17 2.8s} 40. P@g6+ {+12.19/21 5.2s} fxg6 {-13.54/19 2.3s}
41. Q@f7+ {+17.59/19 4.0s} B@g7 {-17.24/17 1.9s} 42. P@h5 {+19.89/16 3.2s}
Nxg4 {-28.11/16 1.6s} 43. hxg6+ {+52.05/13 1.4s} Kh8 {-19.23/1 0.015s}
44. R@h7# {+M1/5 1.0s, White mates} 1-0

[Event "QFuture-depth5-1600sim-vs-800sim"]
[Site "?"]
[Date "2019.05.27"]
[Round "6"]
[White "CrazyAra-Dev-0.4.1-No-Q-800sim"]
[Black "CrazyAra-Dev-0.4.1-With-Q-Future-depth5-1600sim"]
[Result "0-1"]
[PlyCount "42"]
[TimeControl "40/1200"]
[Variant "crazyhouse"]

1. e4 {book} e5 {book} 2. Nf3 {book} Nc6 {book} 3. Bc4 {book} Bc5 {book}
4. O-O {+0.98/24 2.4s} Nf6 {-1.09/24 5.2s} 5. d3 {+0.90/23 2.5s}
O-O {-1.38/28 5.3s} 6. Bg5 {+0.51/21 2.4s} Be7 {-0.07/24 5.2s}
7. c3 {-0.01/21 2.5s} d6 {-0.24/23 5.4s} 8. Nbd2 {+0.01/19 2.4s}
Bg4 {-0.06/21 5.0s} 9. h3 {+0.16/19 2.4s} Bh5 {-0.36/20 5.1s}
10. a4 {+0.37/17 2.3s} h6 {-0.75/19 5.0s} 11. Bh4 {+0.40/16 2.5s}
Kh8 {-0.33/15 5.1s} 12. b4 {+0.19/14 2.4s} a6 {+0.14/16 5.1s}
13. Qb3 {-0.10/15 2.5s} Nxe4 {+1.08/28 5.7s} 14. Nxe4 {-0.65/22 2.8s}
Bxh4 {+0.89/26 5.8s} 15. Nxh4 {-1.29/25 2.8s} Qxh4 {+2.53/30 5.7s}
16. B@g3 {-1.30/25 2.8s} N@f3+ {+2.21/24 5.7s} 17. Kh1 {-2.44/18 2.6s}
P@e2 {+3.75/31 5.7s} 18. Rfb1 {-3.92/27 2.5s} B@d1 {+6.78/17 3.7s}
19. Rxd1 {-12.64/19 1.4s} exd1=Q+ {+15.49/18 2.4s} 20. Rxd1 {-13.88/14 1.2s}
Qxg3 {+25.54/16 1.8s} 21. fxg3 {-33.67/14 0.86s}
R@h2# {+M1/3 0.99s, Black mates} 0-1

[Event "QFuture-depth5-1600sim-vs-800sim"]
[Site "?"]
[Date "2019.05.27"]
[Round "7"]
[White "CrazyAra-Dev-0.4.1-With-Q-Future-depth5-1600sim"]
[Black "CrazyAra-Dev-0.4.1-No-Q-800sim"]
[Result "1-0"]
[PlyCount "63"]
[TimeControl "40/1200"]
[Variant "crazyhouse"]

1. e4 {book} e5 {book} 2. Nf3 {book} Nc6 {book} 3. Bc4 {book} Bc5 {book}
4. O-O {+0.98/25 5.1s} Nf6 {-0.91/21 2.5s} 5. Nc3 {+1.11/29 5.4s}
O-O {-1.02/24 2.7s} 6. d3 {+1.13/25 5.4s} d6 {-1.15/20 2.5s}
7. Bg5 {+1.30/29 5.6s} h6 {-1.19/24 2.6s} 8. Bxf6 {+1.36/29 5.5s}
Qxf6 {-1.34/18 2.6s} 9. Nd5 {+0.64/21 5.6s} Qd8 {-1.42/18 2.6s}
10. Qd2 {+0.93/17 5.3s} Kh7 {-1.33/13 2.5s} 11. c3 {+0.37/19 5.3s}
B@h5 {-0.07/19 2.5s} 12. Kh1 {-0.67/24 5.4s} Bcg4 {+0.29/19 2.5s}
13. N@g5+ {-0.08/24 5.6s} Kh8 {+0.25/24 2.7s} 14. Rg1 {-0.32/24 5.7s}
hxg5 {+0.04/22 2.7s} 15. Nxg5 {+0.25/24 6.0s} N@f4 {-0.10/22 2.8s}
16. P@f6 {+1.64/29 5.9s} gxf6 {-1.76/25 2.9s} 17. Nxf7+ {+2.87/29 6.4s}
Rxf7 {-4.00/26 3.0s} 18. Nxf4 {+3.63/28 6.2s} exf4 {-3.54/25 2.9s}
19. Bxf7 {+2.86/30 6.1s} Bxf7 {-3.99/25 2.9s} 20. Qxf4 {+4.08/24 6.0s}
B@g5 {-3.65/22 2.8s} 21. Qxg4 {+1.30/22 6.1s} N@h6 {-3.49/21 3.0s}
22. P@g7+ {+3.99/22 6.1s} Kxg7 {-3.66/19 2.9s} 23. N@f5+ {+4.06/23 6.1s}
Nxf5 {-4.90/19 2.8s} 24. Qxf5 {+5.14/20 5.8s} P@g6 {-5.47/19 2.7s}
25. N@h5+ {+4.88/23 5.4s} gxh5 {-7.17/21 2.5s} 26. R@h7+ {+6.84/23 5.5s}
Kf8 {-6.19/20 2.6s} 27. P@e6 {+7.47/21 5.4s} N@g7 {-5.97/20 2.6s}
28. Rxg7 {+9.05/20 5.5s} Kxg7 {-7.91/18 2.7s} 29. exf7 {+7.39/22 5.1s}
N@f8 {-7.91/17 2.5s} 30. B@g8 {+6.69/21 4.4s} P@g6 {-14.93/16 2.1s}
31. N@e8+ {+36.03/11 1.4s} Kh6 {-35.17/6 0.55s}
32. B@g7# {+M1/3 0.99s, White mates} 1-0

[Event "QFuture-depth5-1600sim-vs-800sim"]
[Site "?"]
[Date "2019.05.27"]
[Round "7"]
[White "CrazyAra-Dev-0.4.1-No-Q-800sim"]
[Black "CrazyAra-Dev-0.4.1-With-Q-Future-depth5-1600sim"]
[Result "0-1"]
[PlyCount "66"]
[TimeControl "40/1200"]
[Variant "crazyhouse"]

1. d4 {book} d5 {-0.67/19 4.7s} 2. Bf4 {+0.71/18 2.3s} Bf5 {-0.58/20 5.0s}
3. e3 {+0.67/20 2.5s} e6 {-0.61/23 5.2s} 4. Bd3 {+0.78/17 2.4s}
Bg6 {-0.64/24 5.4s} 5. Ne2 {+0.74/24 2.5s} Bd6 {-1.18/27 5.2s}
6. O-O {+0.53/21 2.4s} Ne7 {-0.97/21 5.3s} 7. Nbc3 {+0.54/24 2.5s}
O-O {-1.25/23 5.2s} 8. Bxd6 {+1.03/20 2.4s} cxd6 {-0.87/22 5.4s}
9. Nf4 {+0.94/20 2.5s} Nbc6 {-1.03/22 5.2s} 10. B@h4 {+1.26/18 2.5s}
Qe8 {-1.10/22 5.5s} 11. Ncxd5 {+3.68/23 2.7s} Nxd5 {-2.34/33 6.0s}
12. Nxd5 {+2.71/32 2.9s} exd5 {-2.40/30 5.8s} 13. P@f6 {+3.06/27 2.8s}
gxf6 {-2.26/30 6.0s} 14. Bxf6 {+1.98/23 2.9s} P@g7 {-2.48/23 5.8s}
15. Bxg7 {+2.02/21 2.7s} Kxg7 {-4.46/29 5.8s} 16. P@g5 {+2.16/21 2.8s}
f6 {-2.12/23 5.7s} 17. gxf6+ {+1.61/18 2.7s} Kxf6 {-2.48/22 5.7s}
18. Bxg6 {+1.74/16 2.7s} Qxg6 {-1.75/19 5.6s} 19. N@f4 {+2.40/17 2.7s}
Qh6 {-2.23/22 5.7s} 20. Nxd5+ {+1.93/21 2.7s} Kf7 {-1.18/18 5.8s}
21. P@e6+ {+1.49/16 2.7s} Kxe6 {-1.37/21 5.7s} 22. B@h3+ {+1.92/17 2.8s}
P@f5 {-1.37/21 5.7s} 23. e4 {+2.47/17 2.7s} Nxd4 {-0.88/22 5.9s}
24. Bxf5+ {+0.71/17 2.7s} Rxf5 {+0.92/21 6.1s} 25. exf5+ {-0.94/20 2.9s}
Kxd5 {+1.18/19 5.8s} 26. c4+ {-1.21/18 2.7s} Kc6 {-17.77/21 5.0s}
27. P@b5+ {-4.21/18 2.4s} Kc7 {+4.44/27 5.1s} 28. Qxd4 {-5.31/19 2.4s}
N@e2+ {+12.21/21 2.5s} 29. Kh1 {-5.56/1 0.002s} N@g3+ {+14.71/19 2.4s}
30. fxg3 {-10.11/1 0.002s} Nxg3+ {+19.17/17 1.7s} 31. Kg1 {-13.15/1 0.002s}
B@e3+ {+23.17/11 1.7s} 32. Qxe3 {-28.79/6 0.62s} Qxe3+ {+31.41/7 1.2s}
33. Rf2 {-42.67/2 0.58s} Q@h1# {+M1/1 0.98s, Black mates} 0-1

[Event "QFuture-depth5-1600sim-vs-800sim"]
[Site "?"]
[Date "2019.05.27"]
[Round "8"]
[White "CrazyAra-Dev-0.4.1-With-Q-Future-depth5-1600sim"]
[Black "CrazyAra-Dev-0.4.1-No-Q-800sim"]
[Result "1-0"]
[PlyCount "57"]
[TimeControl "40/1200"]
[Variant "crazyhouse"]

1. d4 {book} d5 {-0.42/15 2.2s} 2. Bf4 {+0.54/20 4.9s} Bf5 {-0.56/19 2.4s}
3. e3 {+0.58/22 5.4s} e6 {-0.65/18 2.5s} 4. Bd3 {+0.45/22 5.2s}
Bg6 {-0.57/19 2.5s} 5. Ne2 {+0.68/24 5.3s} Bd6 {-0.64/23 2.5s}
6. O-O {+0.53/26 5.2s} Ne7 {-0.59/24 2.5s} 7. Nbc3 {+0.57/23 5.3s}
O-O {-0.62/21 2.4s} 8. Bxd6 {+0.60/22 5.2s} cxd6 {-0.87/21 2.6s}
9. Nf4 {+0.76/21 5.4s} Nbc6 {-1.03/18 2.5s} 10. B@h4 {+1.44/22 5.3s}
Qd7 {-1.12/17 2.6s} 11. Ncxd5 {+1.93/27 5.9s} Nxd5 {-2.16/24 2.8s}
12. Nxd5 {+1.74/25 5.9s} exd5 {-2.22/23 2.8s} 13. P@f6 {+1.81/28 6.0s}
gxf6 {-1.84/25 2.9s} 14. Bxf6 {+1.61/26 5.9s} P@g7 {-1.90/21 2.7s}
15. Bxg7 {+1.93/27 6.1s} Kxg7 {-1.85/23 2.9s} 16. P@g5 {+1.92/22 5.8s}
f6 {-1.61/20 2.8s} 17. Bxg6 {+1.57/27 6.0s} hxg6 {-2.04/22 2.8s}
18. B@h6+ {+1.44/25 5.9s} Kh7 {-2.65/20 2.7s} 19. Bxf8 {+3.41/25 6.0s}
Rxf8 {-2.87/21 2.8s} 20. R@h6+ {+3.52/25 5.7s} Kg7 {-2.63/17 2.6s}
21. P@h5 {+2.97/21 5.8s} fxg5 {-5.78/20 2.6s} 22. Rxg6+ {+6.73/24 5.3s}
Kf7 {-5.42/20 2.6s} 23. P@e6+ {+7.95/24 5.4s} Qxe6 {-7.02/23 2.6s}
24. N@h6+ {+8.61/22 5.3s} Ke8 {-7.22/21 2.6s} 25. Rxe6+ {+8.35/23 4.9s}
P@e7 {-7.79/16 2.4s} 26. Q@c8+ {+8.15/21 4.9s} N@d8 {-8.33/18 2.4s}
27. Qg4 {+9.87/20 4.8s} B@d7 {-12.74/16 2.1s} 28. Rxe7+ {+41.03/13 1.8s}
Nxe7 {-40.10/8 0.64s} 29. Qgxd7# {+M1/2 1.0s, White mates} 1-0

[Event "QFuture-depth5-1600sim-vs-800sim"]
[Site "?"]
[Date "2019.05.27"]
[Round "8"]
[White "CrazyAra-Dev-0.4.1-No-Q-800sim"]
[Black "CrazyAra-Dev-0.4.1-With-Q-Future-depth5-1600sim"]
[Result "1-0"]
[PlyCount "91"]
[TimeControl "40/1200"]
[Variant "crazyhouse"]

1. d4 {book} d5 {book} 2. Bf4 {+0.70/18 2.3s} Bf5 {-0.57/21 5.1s}
3. e3 {+0.65/20 2.5s} e6 {-0.70/25 5.4s} 4. Bd3 {+0.76/17 2.4s}
Bg6 {-0.61/22 5.1s} 5. Ne2 {+0.76/24 2.5s} Bd6 {-1.12/28 5.3s}
6. O-O {+0.72/22 2.4s} Ne7 {-1.05/25 5.2s} 7. Nbc3 {+0.61/24 2.5s}
O-O {-1.18/20 5.2s} 8. Bxd6 {+1.06/21 2.4s} cxd6 {-0.89/24 5.3s}
9. Nf4 {+0.94/19 2.5s} Nbc6 {-1.09/23 5.3s} 10. B@h4 {+1.29/18 2.5s}
Qe8 {-2.53/22 5.4s} 11. Bxe7 {+0.41/20 2.5s} Qxe7 {-0.73/23 5.8s}
12. Ncxd5 {+0.22/18 2.7s} exd5 {-0.73/24 5.9s} 13. Nxd5 {+0.40/21 2.8s}
Qg5 {-0.46/24 5.9s} 14. Bxg6 {+0.32/17 2.7s} hxg6 {-3.04/20 5.7s}
15. B@f3 {+0.61/19 2.7s} B@e6 {-0.11/22 5.8s} 16. P@f4 {+0.09/17 2.7s}
N@h3+ {+0.23/26 5.9s} 17. Kh1 {-0.90/1 0.001s} Qxd5 {+0.87/31 6.3s}
18. Bxd5 {-1.27/23 2.7s} Bxd5 {+1.28/26 5.9s} 19. P@f3 {-1.97/16 2.7s}
B@h5 {+2.06/21 5.8s} 20. Q@g3 {-2.91/17 2.8s} B@e6 {+4.37/18 5.8s}
21. N@c7 {-3.06/17 2.8s} Bhxf3 {+4.54/29 6.1s} 22. gxf3 {-5.33/21 2.9s}
N@h5 {+4.28/28 6.1s} 23. Nxd5 {-4.82/22 2.8s} Nxg3+ {+3.30/30 6.2s}
24. hxg3 {-4.05/27 3.1s} Bxd5 {+3.94/28 6.2s} 25. B@g2 {-4.08/25 3.0s}
P@g4 {+4.05/28 6.3s} 26. fxg4 {-3.84/26 3.0s} Bxg2+ {+3.33/28 6.4s}
27. Kxg2 {-4.43/24 3.0s} B@d5+ {+3.71/27 6.3s} 28. P@f3 {-4.12/26 3.0s}
Bxf3+ {+2.67/25 6.2s} 29. Qxf3 {-4.04/21 2.9s} d5 {+2.60/25 6.0s}
30. Kxh3 {-4.29/24 2.8s} B@e4 {+2.19/24 5.9s} 31. N@h6+ {-1.63/21 2.9s}
Kh8 {+0.46/26 6.2s} 32. Qxe4 {-1.81/21 3.0s} dxe4 {+1.41/24 6.1s}
33. N@g5 {-0.83/19 2.9s} N@f3 {+1.81/22 6.0s} 34. Nhxf7+ {-1.51/20 2.9s}
Rxf7 {+1.59/22 6.2s} 35. Nxf7+ {-1.61/18 2.9s} Kg8 {+0.10/21 6.1s}
36. R@h8+ {-1.49/19 2.9s} Kxf7 {+0.08/1 0.014s} 37. B@d5+ {-1.52/16 2.8s}
Ke7 {-0.08/18 6.0s} 38. B@a3+ {-1.02/17 2.8s} N@b4 {+1.26/24 5.8s}
39. Bxb4+ {+1.33/19 2.6s} Nxb4 {-7.67/19 4.6s} 40. B@c5+ {+3.47/17 2.1s}
N@d6 {-5.87/16 4.5s} 41. Bxd6+ {+6.72/17 1.7s} Kxd6 {-13.45/20 2.7s}
42. B@c5+ {+8.05/15 1.6s} Kxd5 {-14.88/18 2.5s} 43. N@e7+ {+12.15/17 1.0s}
Ke6 {-18.20/18 1.8s} 44. f5+ {+13.28/14 1.3s} Kd7 {-M1/15 2.1s}
45. P@e6+ {+17.53/15 0.63s} Kc7 {-15.98/1 0.003s}
46. N@b5# {+M1/9 0.53s, White mates} 1-0

[Event "QFuture-depth5-1600sim-vs-800sim"]
[Site "?"]
[Date "2019.05.27"]
[Round "9"]
[White "CrazyAra-Dev-0.4.1-With-Q-Future-depth5-1600sim"]
[Black "CrazyAra-Dev-0.4.1-No-Q-800sim"]
[Result "1-0"]
[PlyCount "59"]
[TimeControl "40/1200"]
[Variant "crazyhouse"]

1. d4 {book} d5 {book} 2. Bf4 {+0.55/20 4.9s} Bf5 {-0.54/19 2.3s}
3. e3 {+0.61/23 5.4s} e6 {-0.60/19 2.5s} 4. Bd3 {+0.70/22 5.2s}
Bg6 {-0.50/17 2.4s} 5. Ne2 {+0.59/26 5.4s} Bd6 {-0.69/24 2.5s}
6. Nbc3 {+0.66/25 5.1s} Ne7 {-0.64/23 2.5s} 7. O-O {+0.59/24 5.4s}
O-O {-0.50/23 2.5s} 8. Bxd6 {+0.65/22 5.2s} cxd6 {-0.94/21 2.5s}
9. Nf4 {+0.79/21 5.3s} Nbc6 {-0.92/20 2.6s} 10. B@h4 {+0.11/21 5.3s}
Qd7 {-0.84/17 2.5s} 11. Ncxd5 {+1.81/27 6.0s} Nxd5 {-2.20/24 2.8s}
12. Nxd5 {+1.74/26 5.9s} exd5 {-2.18/22 2.8s} 13. P@f6 {+1.83/28 6.0s}
gxf6 {-1.86/24 2.9s} 14. Bxf6 {+1.56/26 5.9s} P@g7 {-1.86/21 2.8s}
15. Bxg7 {+1.94/27 6.1s} Kxg7 {-1.80/23 2.9s} 16. P@g5 {+1.92/22 5.7s}
f6 {-1.58/19 2.7s} 17. Bxg6 {+1.68/27 6.1s} hxg6 {-2.12/22 2.8s}
18. B@h6+ {+1.51/25 5.9s} Kh7 {-2.64/20 2.7s} 19. Bxf8 {+3.29/25 5.9s}
Rxf8 {-2.88/21 2.8s} 20. R@h6+ {+3.54/25 5.7s} Kg7 {-2.81/18 2.6s}
21. P@h5 {+3.42/21 5.7s} fxg5 {-5.74/20 2.6s} 22. Rxg6+ {+6.95/24 5.4s}
Kf7 {-5.16/20 2.5s} 23. P@e6+ {+7.99/24 5.3s} Qxe6 {-7.03/23 2.6s}
24. N@h6+ {+8.70/22 5.3s} Ke8 {-6.92/21 2.5s} 25. Rxe6+ {+8.10/23 4.9s}
P@e7 {-7.75/16 2.4s} 26. Q@c8+ {+8.15/21 4.8s} N@d8 {-8.28/18 2.4s}
27. Qg4 {+9.97/20 4.8s} B@d7 {-12.67/16 2.1s} 28. Rxe7+ {+41.06/13 1.8s}
Kxe7 {-33.54/8 0.65s} 29. Qgxd7+ {+39.30/11 1.3s} Kf6 {-40.81/1 0.002s}
30. B@g7# {+M1/9 1.3s, White mates} 1-0

[Event "QFuture-depth5-1600sim-vs-800sim"]
[Site "?"]
[Date "2019.05.27"]
[Round "9"]
[White "CrazyAra-Dev-0.4.1-No-Q-800sim"]
[Black "CrazyAra-Dev-0.4.1-With-Q-Future-depth5-1600sim"]
[Result "0-1"]
[PlyCount "110"]
[TimeControl "40/1200"]
[Variant "crazyhouse"]

1. d4 {book} d5 {book} 2. Nf3 {book} Bf5 {book} 3. Bf4 {-0.41/18 2.3s}
e6 {+0.06/26 5.1s} 4. e3 {-0.50/23 2.4s} Bd6 {+0.10/27 5.2s}
5. Bg3 {-0.15/21 2.3s} Ne7 {+0.11/20 5.1s} 6. Bd3 {-0.26/19 2.4s}
O-O {+0.40/19 5.2s} 7. O-O {-0.24/17 2.4s} Nbc6 {+0.28/20 5.0s}
8. Nc3 {-0.19/16 2.5s} Bxd3 {-0.09/19 5.3s} 9. cxd3 {-0.44/20 2.5s}
Nf5 {-0.10/22 5.2s} 10. Ne5 {+0.26/19 2.6s} f6 {-0.43/20 5.4s}
11. Nxc6 {-0.10/19 2.6s} bxc6 {0.00/23 5.4s} 12. Bxd6 {+0.11/21 2.7s}
cxd6 {-0.04/22 5.6s} 13. B@h3 {+0.25/16 2.5s} B@g6 {-0.10/19 5.4s}
14. N@f4 {-0.04/21 2.6s} B@f7 {+0.22/21 5.6s} 15. B@g4 {+0.01/15 2.5s}
N@g5 {+0.74/19 5.3s} 16. Rc1 {-0.47/18 2.6s} Nxh3+ {+0.13/20 5.5s}
17. Bxh3 {-0.53/17 2.6s} B@h5 {-0.11/18 5.4s} 18. g4 {+0.02/17 2.7s}
Bxg4 {-0.11/23 5.8s} 19. Bxg4 {-0.31/19 2.7s} P@h5 {-0.01/20 5.7s}
20. Bxf5 {-0.27/17 2.8s} Bxf5 {+0.10/19 5.8s} 21. B@g2 {-0.41/15 2.7s}
B@h6 {+1.34/20 5.7s} 22. Nxh5 {-1.62/16 2.7s} Bxd3 {-0.70/20 5.9s}
23. Qxd3 {-3.12/16 2.7s} Bxh5 {+1.21/20 6.0s} 24. f3 {-3.06/19 2.8s}
P@e4 {+1.78/25 6.1s} 25. fxe4 {-2.90/19 2.9s} dxe4 {+1.91/23 6.2s}
26. Qxe4 {-1.91/22 3.0s} N@g5 {+1.90/25 6.4s} 27. Qh4 {-1.77/20 2.9s}
P@f3 {+1.82/23 6.3s} 28. Qxh5 {-1.92/22 3.0s} fxg2 {+1.37/24 6.3s}
29. Kxg2 {-1.75/18 2.9s} B@g6 {+2.15/19 6.1s} 30. Qe2 {-1.94/21 3.0s}
c5 {+0.60/20 6.1s} 31. P@f3 {-2.40/19 2.9s} cxd4 {+3.64/17 6.2s}
32. exd4 {-3.07/15 2.9s} Rc8 {+3.53/18 6.3s} 33. N@f4 {-3.79/14 2.9s}
P@e5 {+4.19/18 6.2s} 34. B@b7 {-3.31/20 3.0s} Rc7 {+5.37/22 6.4s}
35. Nxe6 {-5.76/20 3.1s} Nxe6 {+6.46/25 6.6s} 36. Bd5 {-5.83/19 3.1s}
N@f4+ {+4.86/18 6.4s} 37. Kh1 {-5.94/19 3.1s} Rxc3 {+7.38/19 6.5s}
38. Bxe6+ {-7.87/16 3.1s} Nxe6 {+6.48/19 6.4s} 39. bxc3 {-7.43/16 3.0s}
N@f4 {+6.52/19 6.4s} 40. P@g2 {-5.35/18 3.1s} Nxe2 {+4.33/19 6.6s}
41. B@c4 {-4.76/18 3.2s} Bxc1 {+5.50/19 6.8s} 42. Bxe6+ {-6.41/17 3.2s}
B@f7 {+1.26/22 6.5s} 43. Bxf7+ {-4.86/21 3.2s} Bxf7 {+4.06/19 6.5s}
44. B@f2 {-6.01/14 3.2s} B@h3 {+7.33/18 6.5s} 45. gxh3 {-7.49/18 3.0s}
R@g2 {+6.98/16 6.0s} 46. P@h6 {-4.32/17 3.0s} Rxf2 {+7.69/21 6.1s}
47. R@h8+ {-7.19/19 2.8s} Kxh8 {+6.52/1 0.015s} 48. hxg7+ {-6.92/18 2.9s}
Kg8 {+5.75/17 6.0s} 49. gxf8=Q+ {-9.09/16 2.8s} Qxf8 {+5.37/17 6.2s}
50. R@g4+ {-7.89/14 2.9s} R@g5 {+9.58/16 6.3s} 51. N@e7+ {-7.87/16 3.0s}
Qxe7 {+6.75/17 6.3s} 52. Rxg5+ {-8.69/14 3.0s} Bxg5 {+14.02/17 5.6s}
53. R@g7+ {-10.94/15 2.6s} Kh8 {+19.17/19 4.5s} 54. Rxh7+ {-18.35/13 2.0s}
Kxh7 {+16.07/13 4.2s} 55. Rxf2 {-40.06/12 1.9s} R@g1# {+M1/1 0.93s, Black mates}
0-1

[Event "QFuture-depth5-1600sim-vs-800sim"]
[Site "?"]
[Date "2019.05.27"]
[Round "10"]
[White "CrazyAra-Dev-0.4.1-With-Q-Future-depth5-1600sim"]
[Black "CrazyAra-Dev-0.4.1-No-Q-800sim"]
[Result "1-0"]
[PlyCount "127"]
[TimeControl "40/1200"]
[Variant "crazyhouse"]

1. d4 {book} d5 {book} 2. Nf3 {book} Bf5 {book} 3. g3 {-0.20/22 4.9s}
e6 {-0.14/19 2.3s} 4. Bg2 {-0.32/20 5.2s} Bd6 {+0.12/21 2.5s}
5. O-O {-0.28/19 5.0s} Ne7 {+0.42/17 2.3s} 6. Nc3 {-0.06/23 5.2s}
O-O {+0.09/17 2.5s} 7. Nh4 {+0.38/19 5.2s} Nbc6 {-0.09/16 2.5s}
8. Nb5 {+0.69/21 5.4s} Bg6 {-0.60/20 2.6s} 9. Nxd6 {+0.73/19 5.3s}
cxd6 {-0.64/19 2.5s} 10. c3 {+1.06/23 5.3s} Nf5 {-0.95/20 2.6s}
11. Nxf5 {+1.40/23 5.5s} Bxf5 {-1.24/22 2.6s} 12. h3 {+1.13/22 5.6s}
N@c2 {-1.51/20 2.7s} 13. Qxc2 {+1.95/23 5.8s} Bxc2 {-2.01/23 2.7s}
14. N@h5 {+1.31/23 5.7s} N@f5 {-1.78/19 2.7s} 15. Nxg7 {+1.40/21 5.5s}
Nxg7 {-1.50/19 2.8s} 16. B@h6 {+0.60/21 5.6s} Nf5 {-1.61/20 2.7s}
17. Bxf8 {+1.64/22 5.6s} Qxf8 {-1.72/23 2.8s} 18. R@g5+ {+2.97/33 6.2s}
B@g6 {-2.30/20 2.7s} 19. Rxf5 {+3.22/33 6.0s} Bcxf5 {-3.42/28 2.9s}
20. N@h6+ {+4.19/33 6.5s} Kh8 {-3.68/29 2.8s} 21. Nxf5 {+4.23/30 6.2s}
Bxf5 {-4.13/29 3.1s} 22. B@f6+ {+4.09/27 6.5s} N@g7 {-4.93/24 2.9s}
23. P@h6 {+4.15/25 6.3s} N@e8 {-4.71/22 3.1s} 24. hxg7+ {+3.89/27 6.5s}
Nxg7 {-4.26/20 3.0s} 25. N@h5 {+4.01/21 6.2s} R@g6 {-3.23/22 3.1s}
26. Bxg7+ {+2.98/27 6.3s} Rxg7 {-3.04/20 3.0s} 27. Bh6 {+3.45/23 6.2s}
B@e4 {-2.32/25 3.0s} 28. N@f3 {+2.35/25 6.3s} Q@g6 {-3.62/21 3.0s}
29. Bxg7+ {+2.13/26 6.4s} Qfxg7 {-3.89/23 3.1s} 30. Nxg7 {+3.49/24 6.4s}
Qxg7 {-3.90/21 3.0s} 31. N@h5 {+2.70/20 6.2s} B@h6 {-3.10/20 2.9s}
32. Nxg7 {+3.34/20 6.2s} Bxg7 {-3.23/17 2.9s} 33. R@h4 {+2.46/18 6.0s}
Bxf3 {-2.76/17 2.9s} 34. exf3 {+1.47/19 6.2s} N@g6 {-2.08/17 2.9s}
35. B@g5 {+3.11/19 6.1s} P@f6 {-3.12/18 2.9s} 36. Q@h6 {+5.03/32 6.2s}
Bxh6 {-5.36/29 3.0s} 37. Bxh6 {+4.89/30 6.2s} N@e8 {-5.06/27 2.9s}
38. B@g7+ {+5.14/27 6.3s} Nxg7 {-5.04/28 3.3s} 39. Bxg7+ {+5.24/27 6.5s}
Kxg7 {-4.78/24 3.1s} 40. Q@h6+ {+5.36/28 6.6s} Kg8 {-5.33/23 3.0s}
41. Qxh7+ {+4.05/25 6.4s} Kf8 {-5.96/1 0.015s} 42. P@g7+ {+4.02/26 6.3s}
Ke7 {-4.81/20 3.1s} 43. g8=Q {+2.62/24 6.3s} B@e8 {-4.47/19 3.0s}
44. N@h6 {+5.04/20 6.2s} Nxh4 {-4.72/17 3.0s} 45. Qxe8+ {+7.25/26 6.5s}
Rxe8 {-7.32/23 3.1s} 46. Qxf7+ {+8.08/23 6.5s} Kd8 {-8.63/1 0.014s}
47. P@c7+ {+8.42/21 6.2s} Kc8 {-12.03/1 0.015s} 48. Qxe8+ {+7.03/24 6.1s}
Kxc7 {-8.09/18 2.8s} 49. B@d8+ {+7.29/21 6.0s} Kb8 {-9.21/17 3.1s}
50. Bxf6+ {+10.46/20 6.5s} B@c8 {-10.22/16 3.2s} 51. Bxh4 {+5.99/17 6.7s}
R@c7 {-9.45/15 3.2s} 52. Nxf5 {+6.18/17 6.6s} exf5 {-10.46/16 3.2s}
53. N@b5 {+10.12/20 6.7s} N@a6 {-10.55/19 3.2s} 54. Nxc7 {+10.63/22 6.8s}
Nxc7 {-11.01/20 3.2s} 55. P@d7 {+11.15/19 6.6s} Nxe8 {-11.02/18 3.1s}
56. dxe8=Q {+11.67/19 6.5s} N@c7 {-15.35/16 3.2s} 57. N@d7+ {+17.48/22 5.7s}
Ka8 {-15.46/1 0.003s} 58. Qxc8+ {+18.47/19 5.1s} N@b8 {-17.29/17 2.3s}
59. Nxb8 {+18.23/18 5.1s} Nxb8 {-17.88/17 2.2s} 60. Qxb8+ {+27.76/16 3.9s}
Kxb8 {-26.10/1 0.003s} 61. R@d8+ {+31.92/15 2.2s} N@c8 {-34.02/14 0.81s}
62. N@d7+ {+39.26/19 2.1s} Ka8 {-19.44/1 0.015s} 63. Rxc8+ {+37.91/17 1.3s}
Q@b8 {-18.41/1 0.015s} 64. Rxb8# {+M1/13 1.5s, White mates} 1-0

[Event "QFuture-depth5-1600sim-vs-800sim"]
[Site "?"]
[Date "2019.05.27"]
[Round "10"]
[White "CrazyAra-Dev-0.4.1-No-Q-800sim"]
[Black "CrazyAra-Dev-0.4.1-With-Q-Future-depth5-1600sim"]
[Result "1-0"]
[PlyCount "83"]
[TimeControl "40/1200"]
[Variant "crazyhouse"]

1. e4 {book} e6 {book} 2. d4 {book} d5 {-0.54/22 5.0s} 3. Nc3 {+0.89/15 2.4s}
dxe4 {-0.77/25 5.4s} 4. Nxe4 {+0.68/19 2.6s} Nc6 {-0.76/22 5.3s}
5. Nf3 {+0.72/17 2.5s} Qd5 {-1.11/22 5.4s} 6. Bd3 {+0.89/19 2.6s}
P@g4 {-1.89/24 5.5s} 7. Nfg5 {+1.20/15 2.5s} Nxd4 {-2.03/21 5.3s}
8. Be3 {+2.30/18 2.6s} e5 {-1.63/23 5.4s} 9. Bxd4 {+1.37/19 2.6s}
exd4 {-1.75/24 5.8s} 10. Nxf7 {+2.37/23 2.7s} Qxf7 {-2.14/22 5.8s}
11. N@e5 {+2.45/21 2.8s} Qd5 {-1.60/26 6.1s} 12. P@f7+ {+1.56/25 2.9s}
Kd8 {-1.81/24 5.9s} 13. fxg8=Q {+1.44/19 2.7s} Rxg8 {-2.51/27 5.9s}
14. N@f7+ {+1.73/21 2.7s} Ke7 {-2.26/20 5.6s} 15. P@c4 {+1.66/19 2.6s}
Qa5+ {-2.88/24 5.7s} 16. Qd2 {+1.44/21 2.6s} Qxd2+ {-3.31/26 5.7s}
17. Nxd2 {+1.34/19 2.6s} Be6 {-3.02/25 5.8s} 18. Q@c5+ {+3.04/23 2.8s}
B@d6 {-3.19/22 5.8s} 19. Nxd6 {+2.35/21 2.8s} cxd6 {-4.59/23 5.9s}
20. Qxd4 {+3.70/16 2.8s} P@f3 {-2.99/19 5.8s} 21. B@a3 {+4.13/18 2.7s}
Rd8 {-3.38/20 5.7s} 22. P@c7 {+3.27/18 2.7s} fxg2 {-6.00/25 6.0s}
23. cxd8=Q+ {+3.84/20 2.9s} Kxd8 {-2.60/1 0.013s} 24. Rg1 {+4.39/15 2.8s}
P@c7 {-5.44/19 5.7s} 25. c5 {+6.59/20 2.9s} P@e3 {-4.57/26 6.0s}
26. Qxe3 {+4.50/15 2.8s} dxe5 {-3.28/19 5.8s} 27. Qxe5 {+3.70/15 2.7s}
Q@d7 {-4.48/29 6.0s} 28. P@d6 {+3.48/18 2.9s} N@f7 {-5.72/27 5.9s}
29. dxc7+ {+4.16/18 2.8s} Ke8 {-3.51/28 6.0s} 30. R@b8+ {+3.36/24 2.9s}
N@c8 {-3.73/23 5.8s} 31. c6 {+5.13/17 2.7s} Nxe5 {-4.09/29 6.2s}
32. cxd7+ {+3.72/22 2.8s} Kxd7 {-4.26/24 5.9s} 33. Q@d8+ {+3.94/19 2.9s}
Kc6 {-3.12/1 0.005s} 34. P@b5+ {+5.47/21 3.0s} Kb6 {-0.65/1 0.004s}
35. Qd4+ {+6.63/19 2.9s} P@c5 {-8.23/18 5.6s} 36. Qxe5 {+9.74/17 2.8s}
Bd6 {-9.39/16 5.7s} 37. Qxe6 {+14.89/15 2.8s} Kxc7 {-14.10/25 5.4s}
38. Rxb7+ {+18.65/24 2.2s} Kxb7 {-44.97/13 3.0s} 39. B@c6+ {+23.98/11 1.3s}
Kc7 {-M1/12 2.0s} 40. Qd7+ {+32.40/11 0.99s} Kb6 {-M1/10 1.3s}
41. Qb7+ {+31.70/9 0.62s} Ka5 {-16.60/1 0.015s}
42. Qa6# {+M1/8 0.78s, White mates} 1-0

[Event "QFuture-depth5-1600sim-vs-800sim"]
[Site "?"]
[Date "2019.05.27"]
[Round "11"]
[White "CrazyAra-Dev-0.4.1-With-Q-Future-depth5-1600sim"]
[Black "CrazyAra-Dev-0.4.1-No-Q-800sim"]
[Result "1-0"]
[PlyCount "67"]
[TimeControl "40/1200"]
[Variant "crazyhouse"]

1. e4 {book} e6 {book} 2. d4 {book} d5 {-0.52/21 2.3s} 3. Nc3 {+0.36/19 5.0s}
dxe4 {-0.69/21 2.5s} 4. Nxe4 {-0.15/21 5.5s} Nc6 {-0.48/16 2.5s}
5. Nf3 {+0.75/21 5.4s} Qd5 {-0.59/20 2.6s} 6. Bd3 {+1.14/23 5.5s}
P@c4 {-1.06/20 2.5s} 7. Nc3 {-0.42/24 5.7s} cxd3 {-0.13/22 2.7s}
8. Nxd5 {-0.41/24 5.8s} exd5 {-0.06/21 2.6s} 9. cxd3 {-1.83/22 5.6s}
B@h5 {-0.09/21 2.7s} 10. O-O {-1.75/24 5.6s} Be7 {+0.10/17 2.7s}
11. Be3 {-0.56/23 5.6s} Bxf3 {+1.20/17 2.7s} 12. Qxf3 {-0.78/24 5.7s}
N@h4 {+1.48/17 2.7s} 13. Qh5 {-0.64/19 5.7s} Nxg2 {+0.19/18 2.7s}
14. B@g4 {-0.16/24 5.9s} Bxg4 {-0.37/19 2.8s} 15. Qxg4 {+0.29/22 5.8s}
Nf6 {+0.04/17 2.7s} 16. P@d7+ {+0.23/22 6.0s} Nxd7 {-0.81/19 2.7s}
17. B@h3 {+0.28/20 6.0s} P@f5 {-0.46/18 2.8s} 18. Qxf5 {+2.02/26 5.9s}
P@e6 {-1.42/25 2.8s} 19. Qxf7+ {+1.91/31 5.7s} Kxf7 {-2.62/24 2.6s}
20. Bxe6+ {+3.06/32 5.8s} Kxe6 {-2.21/28 2.9s} 21. P@f5+ {+1.52/27 5.6s}
Kf7 {-2.67/22 2.4s} 22. P@e6+ {+3.13/29 5.5s} Ke8 {-1.95/24 2.7s}
23. exd7+ {+1.58/23 5.6s} Kxd7 {-1.06/22 2.7s} 24. Q@e6+ {+3.72/25 5.3s}
Ke8 {-2.34/23 2.7s} 25. P@d7+ {+3.08/23 5.4s} Kf8 {-1.42/20 2.6s}
26. P@h6 {+3.95/22 5.3s} B@f6 {-3.39/20 2.5s} 27. hxg7+ {+2.47/27 5.7s}
Bxg7 {-4.12/19 2.7s} 28. P@h6 {+3.87/24 5.0s} Rg8 {-2.08/24 2.6s}
29. hxg7+ {+3.32/23 5.2s} Rxg7 {-2.26/22 2.5s} 30. B@h6 {+5.50/28 4.4s}
Nf4+ {-3.66/18 2.2s} 31. Bxg7+ {+9.18/17 3.6s} Kxg7 {-8.40/1 0.014s}
32. N@e8+ {+24.42/15 1.7s} Rxe8 {-19.06/14 0.82s} 33. dxe8=N+ {+35.31/13 1.8s}
Kf8 {-41.32/2 0.50s} 34. R@g8# {+M1/2 0.93s, White mates} 1-0

[Event "QFuture-depth5-1600sim-vs-800sim"]
[Site "?"]
[Date "2019.05.27"]
[Round "11"]
[White "CrazyAra-Dev-0.4.1-No-Q-800sim"]
[Black "CrazyAra-Dev-0.4.1-With-Q-Future-depth5-1600sim"]
[Result "0-1"]
[PlyCount "78"]
[TimeControl "40/1200"]
[Variant "crazyhouse"]

1. e4 {book} e6 {book} 2. d4 {book} Nc6 {book} 3. Nc3 {book} d5 {-1.99/27 5.3s}
4. Nf3 {+0.88/17 2.4s} Nf6 {-0.84/28 5.7s} 5. e5 {+0.71/23 2.7s}
Ne4 {-0.91/26 5.8s} 6. Bd3 {+0.67/23 2.7s} Bb4 {-0.95/30 6.0s}
7. O-O {+0.97/24 2.9s} Bxc3 {-1.06/24 5.9s} 8. bxc3 {+0.69/21 2.7s}
Nxc3 {-0.65/26 5.9s} 9. Bg5 {+1.13/21 2.8s} Qd7 {-1.70/20 5.6s}
10. Qe1 {+1.07/18 2.7s} Ne4 {-1.30/31 5.8s} 11. Bxe4 {+0.73/21 2.8s}
dxe4 {-1.97/26 5.8s} 12. N@h5 {+1.01/21 2.7s} exf3 {-2.99/33 5.8s}
13. Nxg7+ {+2.00/26 2.7s} Kf8 {+0.37/1 0.014s} 14. Nh5 {+1.90/19 2.6s}
Rg8 {-3.11/29 5.6s} 15. P@g7+ {+2.90/27 2.7s} Rxg7 {-3.77/37 5.9s}
16. B@h6 {+3.03/24 2.5s} B@h8 {-4.44/25 5.4s} 17. Nxg7 {+3.05/24 2.7s}
Kg8 {-5.09/34 5.8s} 18. Nxe6 {+2.54/21 2.4s} N@g6 {-2.05/23 5.6s}
19. P@e7 {+1.00/22 2.7s} Qxe7 {-0.40/25 5.9s} 20. Bxe7 {+0.05/22 2.8s}
Bxe6 {+0.24/30 6.1s} 21. R@g3 {+0.35/20 2.8s} fxg2 {+0.02/26 6.0s}
22. Bf6 {+0.34/22 2.9s} N@h3+ {0.00/28 6.1s} 23. Kxg2 {+0.11/19 2.8s}
P@f3+ {+0.34/26 5.9s} 24. Kxf3 {-0.70/25 2.9s} Nxd4+ {+0.27/24 5.8s}
25. Ke4 {-0.14/22 2.7s} Nxc2 {+0.27/23 5.9s} 26. Qc3 {-0.20/22 2.9s}
P@d5+ {+0.43/26 6.0s} 27. Kd3 {-0.01/19 2.8s} Bf5+ {+0.75/21 5.8s}
28. P@e4 {-0.77/20 2.8s} Bxe4+ {+1.67/21 5.9s} 29. Kd2 {-1.08/18 2.8s}
P@b4 {+2.63/19 5.8s} 30. Qxc2 {-1.39/17 2.7s} P@c3+ {+4.05/25 5.8s}
31. Ke1 {-1.42/15 2.7s} N@f3+ {+3.05/21 5.8s} 32. Rxf3 {-3.32/22 2.8s}
Bxc2 {+0.79/23 6.0s} 33. N@e7+ {-3.41/15 2.7s} Nxe7 {-2.78/1 0.014s}
34. Q@g4+ {-4.06/18 2.7s} Q@g6 {+6.05/22 5.6s} 35. Qxg6+ {-6.13/16 2.6s}
Bxg6 {+10.05/15 4.7s} 36. N@f5 {-5.71/12 2.4s} P@d2+ {+9.43/16 4.0s}
37. Ke2 {-15.54/13 1.7s} Q@e4+ {+26.63/15 2.2s} 38. P@e3 {-31.78/8 0.90s}
P@d3+ {+42.66/9 1.4s} 39. Kd1 {-39.32/1 0.001s} P@c2# {+M1/5 1.1s, Black mates}
0-1

[Event "QFuture-depth5-1600sim-vs-800sim"]
[Site "?"]
[Date "2019.05.27"]
[Round "12"]
[White "CrazyAra-Dev-0.4.1-With-Q-Future-depth5-1600sim"]
[Black "CrazyAra-Dev-0.4.1-No-Q-800sim"]
[Result "1-0"]
[PlyCount "83"]
[TimeControl "40/1200"]
[Variant "crazyhouse"]

1. e4 {book} e6 {book} 2. d4 {book} Nc6 {book} 3. Nc3 {book} d5 {-0.38/21 2.4s}
4. Nf3 {+0.48/24 5.2s} dxe4 {-0.79/23 2.6s} 5. Nxe4 {+0.78/23 5.5s}
Nf6 {-0.69/16 2.5s} 6. Neg5 {+0.81/22 5.3s} Qd5 {-0.41/21 2.6s}
7. Be2 {+0.34/25 5.6s} P@g4 {-0.85/21 2.6s} 8. O-O {+0.44/22 5.6s}
gxf3 {-1.07/21 2.7s} 9. Bxf3 {+0.85/21 5.7s} Qxd4 {-1.48/18 2.7s}
10. Nxf7 {+1.57/27 5.7s} Kxf7 {-2.02/24 2.8s} 11. Bxc6 {+1.55/27 6.0s}
bxc6 {-1.69/22 2.6s} 12. N@g5+ {+1.42/25 5.7s} Ke7 {-1.80/22 2.7s}
13. Be3 {+1.73/23 5.8s} Qe5 {-1.53/19 2.6s} 14. P@f4 {+1.89/22 5.7s}
Qf5 {-1.55/20 2.7s} 15. P@e5 {+0.80/25 5.7s} Nd5 {-2.04/20 2.7s}
16. P@e4 {+1.16/26 5.9s} Qg6 {-2.06/25 2.9s} 17. exd5 {+2.03/24 5.8s}
exd5 {-1.96/23 2.7s} 18. N@f7 {-0.03/22 5.7s} Qxf7 {-0.92/23 2.9s}
19. Nxf7 {+1.62/29 6.2s} Kxf7 {-1.00/22 2.8s} 20. c4 {+1.97/27 6.0s}
Be7 {-1.59/26 3.0s} 21. cxd5 {+2.32/29 6.4s} cxd5 {-1.14/24 3.0s}
22. P@f6 {+2.56/26 6.1s} gxf6 {-2.46/24 3.0s} 23. exf6 {+2.38/29 6.2s}
Bxf6 {-2.67/23 2.9s} 24. P@e5 {+1.60/25 5.9s} Bd8 {-2.51/22 2.8s}
25. Qxd5+ {+2.85/23 6.0s} B@e6 {-2.52/20 2.8s} 26. Qxa8 {+1.31/20 5.9s}
N@e2+ {-2.74/21 2.8s} 27. Kh1 {+3.01/1 0.004s} P@h3 {-2.97/17 2.8s}
28. P@f6 {+5.35/22 5.6s} Rg8 {-4.45/18 2.7s} 29. R@g7+ {+3.92/23 5.8s}
Rxg7 {-4.59/17 2.8s} 30. fxg7 {+3.44/23 5.9s} N@g6 {-3.52/16 2.8s}
31. Rg1 {+4.52/16 5.9s} N@g4 {-4.27/16 2.9s} 32. gxh3 {+2.97/23 5.9s}
P@f3 {-5.90/14 2.8s} 33. Qxf3 {+6.47/15 6.0s} N@g3+ {-7.12/13 2.8s}
34. fxg3 {+6.54/15 5.9s} Nxg1 {-9.93/12 2.8s} 35. Rxg1 {+10.30/16 5.9s}
P@e4 {-11.42/11 2.9s} 36. Qxg4 {+12.72/19 5.2s} P@f3 {-12.65/16 2.5s}
37. N@h6+ {+10.82/19 4.5s} Kxg7 {-18.25/18 2.0s} 38. P@f6+ {+14.00/19 3.4s}
Kf8 {-16.23/18 1.4s} 39. R@g8+ {+21.51/19 3.6s} Bxg8 {-14.24/1 0.013s}
40. Q@g7+ {+43.62/12 1.6s} Ke8 {-18.15/1 0.014s} 41. P@d7+ {+37.88/5 1.3s}
Bxd7 {-19.45/1 0.014s} 42. Q4xd7# {+M1/5 1.1s, White mates} 1-0

[Event "QFuture-depth5-1600sim-vs-800sim"]
[Site "?"]
[Date "2019.05.27"]
[Round "12"]
[White "CrazyAra-Dev-0.4.1-No-Q-800sim"]
[Black "CrazyAra-Dev-0.4.1-With-Q-Future-depth5-1600sim"]
[Result "0-1"]
[PlyCount "94"]
[TimeControl "40/1200"]
[Variant "crazyhouse"]

1. e4 {book} e5 {book} 2. Bc4 {book} Nc6 {book} 3. Nf3 {+0.56/20 2.3s}
Be7 {-0.84/23 5.1s} 4. d4 {+0.84/20 2.6s} exd4 {-0.65/26 5.6s}
5. Nxd4 {+0.74/21 2.6s} Nxd4 {-0.66/23 5.5s} 6. Qxd4 {+0.50/23 2.8s}
Bf6 {-0.91/23 5.8s} 7. e5 {+0.43/19 2.6s} N@c6 {-0.37/21 5.6s}
8. Qe3 {+0.58/20 2.8s} Nxe5 {-0.63/21 5.7s} 9. P@d4 {+0.29/18 2.6s}
d6 {-0.33/21 5.6s} 10. dxe5 {+0.28/18 2.7s} dxe5 {-2.46/25 5.6s}
11. N@d5 {+0.21/14 2.6s} P@e6 {-0.61/22 5.8s} 12. Nxf6+ {-0.39/17 2.7s}
Nxf6 {+0.06/21 5.7s} 13. Qxe5 {-0.75/16 2.7s} P@h3 {-0.10/20 5.7s}
14. B@f1 {-0.23/19 2.8s} hxg2 {+0.93/26 5.9s} 15. Bxg2 {-0.28/20 2.7s}
N@h4 {+0.97/21 5.6s} 16. Qg3 {-0.82/21 2.7s} Nxg2+ {+0.74/25 5.9s}
17. Qxg2 {-0.97/19 2.8s} P@g4 {+0.54/22 5.7s} 18. P@e2 {-0.70/21 2.8s}
B@e4 {+0.77/23 5.9s} 19. f3 {-0.72/21 2.7s} Bxc2 {+0.18/24 5.8s}
20. Nc3 {-0.77/25 2.8s} P@h3 {-0.18/24 6.0s} 21. Qg3 {-0.19/19 2.8s}
P@g2 {-0.02/19 5.9s} 22. Rg1 {-0.26/20 2.9s} Qd4 {-0.12/21 5.9s}
23. N@e3 {-0.09/17 2.8s} gxf3 {+0.09/22 5.7s} 24. N@b5 {+0.05/24 2.8s}
f2+ {-1.01/26 6.0s} 25. Qxf2 {+0.23/22 2.8s} Qd7 {-0.69/23 5.8s}
26. P@d5 {+0.60/18 2.7s} a6 {-0.27/18 5.9s} 27. Nd4 {+0.35/23 2.9s}
P@b4 {+0.18/21 5.9s} 28. Nexc2 {-1.01/20 2.9s} bxc3 {+0.17/28 6.5s}
29. dxe6 {-0.93/25 3.0s} fxe6 {+0.11/26 6.4s} 30. Bxe6 {-0.31/24 3.0s}
Qxe6 {-0.32/29 6.5s} 31. Nxe6 {-0.91/23 3.0s} Bxe6 {-0.65/25 6.2s}
32. bxc3 {-1.41/19 2.9s} N@e4 {+0.83/25 6.2s} 33. P@d7+ {-0.03/24 2.9s}
Kd8 {+1.07/22 6.0s} 34. B@b4 {-0.85/19 2.9s} P@e7 {+1.88/26 6.3s}
35. P@b6 {-0.83/20 2.9s} Nxf2 {+3.28/31 6.5s} 36. bxc7+ {-2.27/24 3.0s}
Kxd7 {+2.72/26 6.3s} 37. Q@d4+ {-1.88/23 3.0s} P@d6 {+4.02/27 6.4s}
38. Qxf2 {-3.97/26 3.0s} N@e4 {+3.15/25 6.2s} 39. N@b6+ {-4.19/22 2.9s}
Kxc7 {+4.65/25 6.1s} 40. Nxa8+ {-4.80/22 3.0s} Rxa8 {+2.10/23 6.4s}
41. P@b6+ {-4.99/20 3.0s} Kd7 {+4.97/27 6.1s} 42. R@c7+ {-6.07/25 3.1s}
Ke8 {+5.23/24 6.2s} 43. Bxd6 {-4.83/20 2.9s} Q@d1+ {+13.67/21 4.1s}
44. Kxd1 {-8.17/1 0.003s} Nxf2+ {+13.03/19 4.3s} 45. Ke1 {-12.26/17 2.2s}
Q@d1+ {+15.96/19 3.3s} 46. Kxf2 {-10.96/1 0.015s} Qxg1+ {+21.67/15 3.5s}
47. Kxg1 {-48.12/14 1.4s} R@f1# {+M1/11 0.96s, Black mates} 0-1

[Event "QFuture-depth5-1600sim-vs-800sim"]
[Site "?"]
[Date "2019.05.27"]
[Round "13"]
[White "CrazyAra-Dev-0.4.1-With-Q-Future-depth5-1600sim"]
[Black "CrazyAra-Dev-0.4.1-No-Q-800sim"]
[Result "1-0"]
[PlyCount "97"]
[TimeControl "40/1200"]
[Variant "crazyhouse"]

1. e4 {book} e5 {book} 2. Bc4 {book} Nc6 {book} 3. Nf3 {+0.52/22 5.1s}
Be7 {-0.34/20 2.5s} 4. d4 {+0.28/23 5.5s} exd4 {-0.80/22 2.6s}
5. Nxd4 {+0.45/23 5.4s} Nxd4 {-0.61/20 2.5s} 6. Qxd4 {+0.49/24 5.9s}
Bf6 {-0.22/22 2.7s} 7. e5 {+0.06/22 5.6s} N@c6 {-0.53/19 2.6s}
8. Qe3 {+0.17/23 5.7s} Nxe5 {-0.32/20 2.7s} 9. P@f4 {+0.60/20 5.5s}
d6 {-0.18/17 2.7s} 10. fxe5 {+0.76/20 5.7s} dxe5 {-0.27/19 2.7s}
11. N@f3 {+0.31/19 5.4s} Bg4 {+0.64/14 2.5s} 12. Nc3 {+0.33/20 5.6s}
P@d4 {+0.09/18 2.7s} 13. Qe4 {+0.09/21 5.6s} Bxf3 {-0.25/19 2.7s}
14. Qxf3 {+0.51/27 6.1s} dxc3 {-0.51/21 2.8s} 15. bxc3 {+0.70/24 5.7s}
P@b2 {0.00/17 2.7s} 16. Bxf7+ {+0.86/24 6.1s} Kxf7 {-0.53/22 2.8s}
17. N@g5+ {+0.49/22 5.8s} Ke7 {-0.60/20 2.7s} 18. B@a3+ {-0.01/22 5.8s}
B@d6 {-0.93/19 2.8s} 19. Baxb2 {+1.29/22 5.7s} Nh6 {-0.37/18 2.7s}
20. Qxb7 {+1.34/19 5.6s} N@c5 {-1.49/18 2.6s} 21. Qd5 {+1.86/21 5.8s}
N@b6 {-1.42/20 2.7s} 22. Qc6 {+2.12/19 5.7s} P@b7 {-1.95/16 2.7s}
23. Qf3 {+1.22/21 5.9s} Qd7 {-0.75/17 2.7s} 24. P@b4 {+1.60/20 5.9s}
Ne6 {-1.16/19 2.8s} 25. Ne4 {+1.19/19 5.9s} Raf8 {-2.22/18 2.9s}
26. P@c5 {+2.17/21 6.0s} Nd5 {-2.50/20 2.9s} 27. cxd6+ {+1.85/20 6.1s}
cxd6 {-2.77/18 3.0s} 28. B@c4 {+4.28/18 6.0s} P@c6 {-3.95/17 2.9s}
29. P@f5 {+3.48/20 6.1s} Nxf5 {-4.43/16 2.9s} 30. Qxf5 {+3.93/21 6.1s}
P@g6 {-4.66/16 2.9s} 31. Qh3 {+2.29/19 5.9s} b5 {-4.29/18 2.9s}
32. Be2 {+4.15/22 6.1s} Ndf4 {-4.47/19 2.8s} 33. Bxf4 {+3.76/21 6.1s}
exf4 {-3.61/18 2.8s} 34. P@c5 {+4.72/22 6.3s} dxc5 {-4.44/18 3.0s}
35. Rd1 {+5.20/25 6.2s} P@d5 {-5.21/22 2.9s} 36. Nxc5 {+5.99/23 6.3s}
Nxc5 {-5.28/22 3.0s} 37. Qxd7+ {+4.51/23 6.1s} Nxd7 {-5.51/20 2.9s}
38. N@c5 {+5.21/30 6.0s} Nxc5 {-6.83/18 2.9s} 39. bxc5 {+4.84/26 6.0s}
B@e3 {-4.99/18 2.8s} 40. Q@d6+ {+3.99/27 6.0s} Kf7 {-5.31/23 2.7s}
41. P@e6+ {+4.35/24 5.7s} Kg8 {-4.79/22 2.8s} 42. fxe3 {+5.59/27 6.0s}
Q@h4+ {-3.56/24 2.9s} 43. g3 {+7.66/25 5.7s} fxg3 {-8.39/24 2.8s}
44. B@f7+ {+13.50/24 4.1s} Rxf7 {-13.02/1 0.014s} 45. exf7+ {+12.84/21 4.1s}
Kxf7 {-6.25/1 0.015s} 46. Qd7+ {+13.15/19 4.0s} B@e7 {-27.33/13 1.6s}
47. N@d6+ {+29.64/10 1.6s} Kg8 {-26.23/9 0.81s} 48. Qe6+ {+38.80/12 1.4s}
P@f7 {-40.39/4 0.47s} 49. Qxf7# {+M1/3 1.1s, White mates} 1-0

[Event "QFuture-depth5-1600sim-vs-800sim"]
[Site "?"]
[Date "2019.05.27"]
[Round "13"]
[White "CrazyAra-Dev-0.4.1-No-Q-800sim"]
[Black "CrazyAra-Dev-0.4.1-With-Q-Future-depth5-1600sim"]
[Result "0-1"]
[PlyCount "108"]
[TimeControl "40/1200"]
[Variant "crazyhouse"]

1. e4 {book} Nf6 {book} 2. Nc3 {+0.68/18 2.4s} e5 {-1.07/21 5.0s}
3. Nf3 {+0.60/20 2.5s} Nc6 {-1.07/24 5.4s} 4. Bc4 {+0.64/19 2.5s}
Be7 {-0.87/21 5.3s} 5. d4 {+0.93/20 2.7s} exd4 {-0.94/22 5.6s}
6. Nxd4 {+0.94/18 2.7s} d5 {-0.62/19 5.5s} 7. Nxc6 {+0.92/19 2.7s}
bxc6 {-0.79/23 5.8s} 8. exd5 {+0.79/21 2.7s} cxd5 {-0.82/21 5.5s}
9. Nxd5 {+0.86/20 2.7s} Nxd5 {-2.42/20 5.7s} 10. Bxd5 {+1.00/17 2.7s}
Be6 {-1.70/22 5.7s} 11. P@d7+ {+1.74/21 2.8s} Qxd7 {-2.48/28 6.1s}
12. N@e5 {+2.00/18 2.7s} P@e2 {-1.91/26 5.8s} 13. Qxe2 {+2.14/25 2.9s}
Qxd5 {-2.48/26 6.2s} 14. N@f4 {+2.43/23 2.8s} Qa5+ {-2.97/24 5.9s}
15. Bd2 {+2.27/23 2.9s} B@b4 {-4.45/27 6.0s} 16. P@c3 {+2.40/18 2.8s}
O-O {-4.83/25 6.0s} 17. Nxe6 {+3.11/23 3.0s} P@d3 {-2.25/23 6.0s}
18. cxd3 {+1.73/19 2.9s} N@c2+ {-1.78/21 5.9s} 19. Kf1 {+1.73/19 2.9s}
Nxa1 {-3.52/19 5.9s} 20. Nxf8 {+1.53/17 2.8s} R@b1+ {-3.20/30 5.9s}
21. B@e1 {+2.22/22 2.9s} Rxf8 {-3.92/28 5.8s} 22. P@h6 {+2.92/21 2.8s}
P@e3 {-0.74/26 6.0s} 23. Qxe3 {+0.43/17 2.8s} Nc2 {+1.21/27 6.0s}
24. Qe2 {-0.31/20 2.8s} Nxe1 {+2.14/29 6.1s} 25. Bxe1 {-1.40/23 2.9s}
B@d1 {+2.25/31 6.2s} 26. R@h8+ {-4.10/29 2.9s} Kxh8 {-1.45/1 0.014s}
27. hxg7+ {-3.55/25 2.9s} Kxg7 {+4.85/28 6.0s} 28. N@f5+ {-4.94/29 2.9s}
Kg8 {+6.31/29 6.0s} 29. Nh6+ {-3.79/23 2.9s} Kh8 {+5.57/26 6.1s}
30. P@g7+ {-5.31/25 3.1s} Kxg7 {+5.53/1 0.005s} 31. Nf5+ {-4.62/21 2.9s}
Kg8 {+7.28/26 6.1s} 32. Nh6+ {-6.28/23 2.9s} Kh8 {+6.71/22 6.1s}
33. P@g7+ {-5.10/19 2.9s} Kxg7 {+6.73/1 0.005s} 34. Nf5+ {-6.92/20 3.0s}
Kg8 {+5.32/23 6.1s} 35. Nh6+ {-5.88/18 2.8s} Kh8 {+8.01/21 5.9s}
36. P@g7+ {-7.75/19 2.9s} Kxg7 {+8.23/1 0.005s} 37. Nf5+ {-7.65/17 2.9s}
Kg8 {+6.10/20 5.9s} 38. Nh6+ {-9.15/16 2.9s} Kh8 {+6.15/18 5.9s}
39. Nexf7+ {-9.96/15 2.8s} Kg7 {+9.50/19 5.6s} 40. Qxd1 {-11.10/16 2.7s}
Rxd1 {+11.66/19 6.0s} 41. B@d4+ {-12.68/16 2.9s} P@f6 {+10.00/23 6.0s}
42. Be3 {-10.41/18 2.9s} Rxe1+ {+9.74/24 6.3s} 43. Kxe1 {-10.84/1 0.015s}
N@c2+ {+10.68/23 6.0s} 44. Ke2 {-9.88/18 2.9s} B@h5+ {+7.66/20 6.1s}
45. P@g4 {-9.75/19 2.9s} Nxe3 {+8.45/25 6.1s} 46. fxe3 {-8.68/22 2.9s}
R@c2+ {+9.81/26 5.9s} 47. P@d2 {-8.70/24 2.9s} Rxd2+ {+11.92/27 5.6s}
48. Kxd2 {-9.76/21 2.9s} Bxc3+ {+11.82/22 5.9s} 49. bxc3 {-11.33/21 2.6s}
Q@b2+ {+13.84/26 4.8s} 50. R@c2 {-12.78/17 2.6s} Qaxc3+ {+14.79/24 5.0s}
51. Ke2 {-14.27/23 1.9s} Qcxc2+ {+19.98/21 3.5s} 52. Kf3 {-20.56/16 1.8s}
Qf2+ {+22.74/14 3.5s} 53. Ke4 {-23.67/1 0.003s} R@e5+ {+37.43/14 2.5s}
54. Nxe5 {-44.90/1 0.002s} Qxe5# {+M1/10 1.2s, Black mates} 0-1

[Event "QFuture-depth5-1600sim-vs-800sim"]
[Site "?"]
[Date "2019.05.27"]
[Round "14"]
[White "CrazyAra-Dev-0.4.1-With-Q-Future-depth5-1600sim"]
[Black "CrazyAra-Dev-0.4.1-No-Q-800sim"]
[Result "1-0"]
[PlyCount "83"]
[TimeControl "40/1200"]
[Variant "crazyhouse"]

1. e4 {book} Nf6 {book} 2. Nc3 {+0.34/21 5.0s} Nc6 {-0.69/16 2.3s}
3. d4 {+0.92/26 5.4s} d5 {-1.08/20 2.5s} 4. e5 {+0.74/24 5.4s}
Ne4 {-0.94/22 2.5s} 5. Be3 {+0.44/26 5.6s} Bf5 {-0.90/23 2.7s}
6. Bd3 {-0.06/23 5.5s} e6 {-0.93/21 2.6s} 7. Nge2 {+0.07/25 5.7s}
Nxc3 {-0.45/22 2.7s} 8. bxc3 {-0.35/22 5.5s} Bxd3 {-0.40/19 2.6s}
9. cxd3 {-0.14/23 5.8s} N@h4 {-0.02/21 2.7s} 10. O-O {+0.09/21 5.5s}
Nxg2 {+0.07/19 2.7s} 11. Kxg2 {+0.08/25 6.0s} P@e4 {-0.15/21 2.7s}
12. f3 {+0.27/24 5.8s} exf3+ {-0.56/21 2.8s} 13. Rxf3 {+0.77/24 5.8s}
P@e4 {-0.31/22 2.8s} 14. Rg3 {+1.00/22 5.7s} exd3 {-0.87/19 2.7s}
15. Nf4 {+0.59/22 5.8s} B@e2 {-0.87/20 2.8s} 16. Nxe2 {+0.83/23 5.8s}
dxe2 {-0.75/20 2.8s} 17. Qxe2 {+1.03/22 5.9s} N@e4 {-0.76/18 2.8s}
18. N@h5 {+0.71/20 5.9s} Nxg3 {-1.42/19 2.8s} 19. hxg3 {+1.62/20 6.0s}
P@e4 {-1.05/20 2.8s} 20. Qg4 {+2.63/20 5.8s} R@g6 {-2.19/19 2.8s}
21. Qh3 {+2.58/21 5.8s} Na5 {-2.22/17 2.7s} 22. P@b3 {+3.56/20 5.8s}
Nxb3 {-4.41/17 2.8s} 23. axb3 {+2.95/20 6.0s} P@h4 {-2.80/19 2.9s}
24. g4 {+4.77/25 6.1s} Be7 {-4.24/23 2.9s} 25. N@f4 {+4.86/23 6.0s}
Rg5 {-4.01/21 2.8s} 26. B@a4+ {+5.82/22 6.0s} c6 {-5.92/20 2.9s}
27. P@d6 {+5.69/20 5.9s} Bxd6 {-6.85/15 2.8s} 28. exd6 {+6.79/23 6.1s}
Qxd6 {-7.06/18 2.8s} 29. B@e5 {+6.74/21 5.9s} P@f3+ {-6.87/19 2.8s}
30. Kg1 {+7.06/22 6.1s} Rxe5 {-8.89/20 2.9s} 31. dxe5 {+6.22/20 6.2s}
Qxe5 {-8.29/18 2.9s} 32. B@d4 {+5.78/24 6.1s} P@h2+ {-6.97/18 2.9s}
33. Kxh2 {+8.68/20 6.4s} P@g3+ {-7.80/14 2.9s} 34. Kh1 {+8.57/22 6.3s}
g2+ {-7.08/16 3.0s} 35. Kg1 {+10.46/20 6.2s} Qxh5 {-8.30/17 2.9s}
36. gxh5 {+12.88/18 5.8s} B@g3 {-15.43/11 2.8s} 37. N@d6+ {+10.90/14 4.5s}
Kf8 {-17.46/14 2.0s} 38. Bxg7+ {+15.99/15 3.4s} Kxg7 {-17.35/15 1.9s}
39. h6+ {+19.13/13 3.4s} Kf8 {-18.82/12 1.6s} 40. P@g7+ {+21.40/14 2.8s}
Ke7 {-20.74/12 1.3s} 41. N@f5+ {+33.29/14 2.8s} Kd7 {-37.78/8 0.85s}
42. Q@e7# {+M1/7 1.0s, White mates} 1-0

[Event "QFuture-depth5-1600sim-vs-800sim"]
[Site "?"]
[Date "2019.05.27"]
[Round "14"]
[White "CrazyAra-Dev-0.4.1-No-Q-800sim"]
[Black "CrazyAra-Dev-0.4.1-With-Q-Future-depth5-1600sim"]
[Result "1-0"]
[PlyCount "73"]
[TimeControl "40/1200"]
[Variant "crazyhouse"]

1. e4 {book} Nf6 {book} 2. Nc3 {book} Nc6 {book} 3. d4 {+1.09/19 2.5s}
d5 {-1.11/24 5.2s} 4. e5 {+0.98/24 2.6s} Ne4 {-0.85/23 5.4s}
5. Be3 {+1.15/22 2.5s} Bf5 {-1.07/24 5.5s} 6. Bd3 {+0.83/22 2.7s}
e6 {-0.69/25 5.8s} 7. Nge2 {+0.87/21 2.6s} Nxc3 {-0.41/22 5.5s}
8. bxc3 {+0.42/21 2.6s} N@h4 {-0.47/25 5.6s} 9. Rg1 {+0.42/18 2.6s}
Bxd3 {-0.67/24 5.6s} 10. cxd3 {+0.45/24 2.7s} B@f3 {-0.76/22 5.6s}
11. B@h3 {+0.88/24 2.7s} Nxd4 {+0.62/21 5.6s} 12. Bxd4 {-0.79/17 2.6s}
P@g4 {-1.67/21 5.6s} 13. Qa4+ {+0.37/19 2.6s} c6 {-3.09/26 5.8s}
14. N@d6+ {+2.36/24 2.7s} Bxd6 {-2.14/26 5.7s} 15. exd6 {+2.30/22 2.7s}
Bxe2 {-2.41/24 5.8s} 16. B@e7 {+1.81/24 2.5s} N@f4 {-0.45/23 5.2s}
17. Bxh4 {+0.68/24 2.8s} Nxd3+ {-2.88/24 5.8s} 18. Kxe2 {+0.51/22 2.7s}
Nf4+ {-0.93/22 5.6s} 19. Ke1 {+1.72/23 2.8s} Qxd6 {-1.47/30 6.0s}
20. Bxg7 {+1.50/17 2.7s} P@d2+ {-1.53/28 5.9s} 21. Kxd2 {+1.14/27 2.8s}
N@c4+ {-0.91/28 6.0s} 22. Kc2 {+1.28/25 2.8s} P@d3+ {-0.74/26 5.7s}
23. Kb3 {+0.94/25 2.8s} gxh3 {-0.55/29 6.0s} 24. N@f6+ {+0.59/19 2.7s}
Kd8 {-1.15/22 5.8s} 25. Ne4+ {+1.64/21 2.6s} f6 {-1.62/22 5.4s}
26. Bgxf6+ {+3.94/21 2.5s} Kc7 {-6.38/21 5.5s} 27. B@a5+ {+3.50/19 2.5s}
B@b6 {-6.22/19 5.3s} 28. Nxd6 {+4.83/18 2.7s} Bxa5 {-12.04/21 5.6s}
29. Qxc6+ {+7.61/16 2.3s} Kxc6 {-15.39/22 3.5s} 30. Q@b5+ {+11.66/21 1.6s}
Kxd6 {-12.72/21 3.0s} 31. P@c5+ {+13.49/19 1.7s} Kc7 {-4.51/1 0.013s}
32. P@d6+ {+15.88/18 1.3s} Nxd6 {-12.96/20 3.0s} 33. cxd6+ {+12.82/19 1.8s}
Kxd6 {-19.12/19 2.7s} 34. N@f7+ {+19.64/15 1.2s} Kc7 {-10.15/1 0.013s}
35. Be5+ {+30.33/11 1.0s} P@d6 {-26.32/4 1.4s} 36. Bxd6+ {+46.45/4 0.53s}
Kc8 {-43.21/1 0.001s} 37. P@d7# {+M1/1 0.46s, White mates} 1-0

[Event "QFuture-depth5-1600sim-vs-800sim"]
[Site "?"]
[Date "2019.05.27"]
[Round "15"]
[White "CrazyAra-Dev-0.4.1-With-Q-Future-depth5-1600sim"]
[Black "CrazyAra-Dev-0.4.1-No-Q-800sim"]
[Result "1-0"]
[PlyCount "65"]
[TimeControl "40/1200"]
[Variant "crazyhouse"]

1. e4 {book} Nf6 {book} 2. Nc3 {book} Nc6 {book} 3. d4 {+0.99/23 5.2s}
d5 {-1.10/20 2.4s} 4. e5 {+0.77/24 5.5s} Ne4 {-0.87/23 2.5s}
5. Be3 {+0.33/23 5.4s} Bf5 {-0.97/21 2.6s} 6. Bd3 {+0.07/25 5.7s}
e6 {-0.86/24 2.7s} 7. Nge2 {-0.09/24 5.5s} Nxc3 {-0.38/19 2.6s}
8. bxc3 {-0.14/26 5.6s} Bxd3 {-0.27/21 2.7s} 9. cxd3 {-0.39/27 5.6s}
N@h4 {0.00/20 2.6s} 10. O-O {-0.68/31 6.0s} Nxg2 {-0.13/21 2.7s}
11. Kxg2 {+0.27/25 5.7s} P@e4 {+0.17/22 2.7s} 12. f3 {-0.10/29 6.0s}
exf3+ {-0.31/21 2.8s} 13. Rxf3 {+0.58/23 5.7s} P@e4 {-0.09/21 2.7s}
14. Rg3 {+0.69/24 5.9s} exd3 {-0.85/21 2.8s} 15. Nf4 {-0.71/21 5.7s}
B@e4+ {-2.15/16 2.7s} 16. P@f3 {+0.36/22 5.8s} P@h4 {-0.58/19 2.8s}
17. fxe4 {+0.83/20 5.8s} hxg3 {-0.81/19 2.9s} 18. exd5 {+0.75/21 5.9s}
R@e2+ {-1.05/19 2.8s} 19. P@f2 {+0.10/22 5.8s} gxf2 {-2.56/17 2.7s}
20. Qxd3 {+1.15/22 5.9s} Re1 {-1.48/19 2.7s} 21. dxe6 {+2.45/20 5.7s}
Qg5+ {-1.81/19 2.8s} 22. N@g3 {+3.21/20 5.8s} fxe6 {-2.84/16 2.7s}
23. Nxe6 {+4.08/18 5.6s} f1=Q+ {-4.31/18 2.7s} 24. Qxf1 {+4.15/1 0.004s}
P@h3+ {-2.98/18 2.8s} 25. Kxh3 {+4.11/20 5.5s} P@g4+ {-3.73/18 2.7s}
26. Kg2 {+2.13/1 0.014s} Qxe3 {-3.21/16 2.7s} 27. Nxc7+ {+7.97/15 4.4s}
Kd8 {-5.88/14 2.2s} 28. Ne6+ {+10.00/15 3.4s} Kc8 {-7.28/12 2.0s}
29. P@d7+ {+11.20/14 3.0s} Kxd7 {-10.80/13 1.4s} 30. Qf7+ {+16.91/12 2.1s}
Be7 {-15.04/8 1.3s} 31. N@c5+ {+23.79/8 1.6s} Kc8 {-21.46/1 0.002s}
32. P@d7+ {+34.45/3 1.1s} Kb8 {-34.79/1 0.002s}
33. P@c7# {+M1/1 1.00s, White mates} 1-0

[Event "QFuture-depth5-1600sim-vs-800sim"]
[Site "?"]
[Date "2019.05.27"]
[Round "15"]
[White "CrazyAra-Dev-0.4.1-No-Q-800sim"]
[Black "CrazyAra-Dev-0.4.1-With-Q-Future-depth5-1600sim"]
[Result "1-0"]
[PlyCount "71"]
[TimeControl "40/1200"]
[Variant "crazyhouse"]

1. e4 {book} Nf6 {book} 2. Nc3 {book} Nc6 {book} 3. Nf3 {book}
d5 {-0.89/25 5.2s} 4. exd5 {+0.43/19 2.5s} Nxd5 {-0.80/21 5.6s}
5. d4 {+0.66/19 2.6s} e6 {-0.17/21 5.5s} 6. Nxd5 {+0.54/19 2.6s}
exd5 {-0.07/19 5.6s} 7. Bb5 {+0.16/17 2.7s} Bb4+ {+0.18/18 5.4s}
8. c3 {-0.29/15 2.6s} Qe7+ {+0.01/20 5.6s} 9. N@e5 {-0.15/18 2.6s}
P@h3 {+0.37/18 5.4s} 10. Rg1 {-0.23/17 2.6s} hxg2 {-0.41/20 5.4s}
11. Rxg2 {-0.45/19 2.6s} P@g4 {-3.90/18 5.5s} 12. Bg5 {+0.79/17 2.6s}
N@f6 {-1.01/23 5.6s} 13. Bxf6 {+1.81/23 2.6s} Qxf6 {-4.28/24 5.5s}
14. N@h5 {+1.75/22 2.7s} Qh6 {-4.99/24 5.8s} 15. Bxc6+ {+3.14/21 2.8s}
bxc6 {-5.16/22 5.8s} 16. cxb4 {+3.98/21 2.8s} B@g5 {-2.92/18 5.6s}
17. P@b7 {+5.10/18 2.7s} Bxb7 {-4.68/20 5.7s} 18. B@d7+ {+4.68/17 2.8s}
Kf8 {-5.08/18 5.6s} 19. Bxg4 {+5.27/17 2.7s} P@d2+ {-5.77/19 5.6s}
20. Kf1 {+4.98/18 2.8s} Ba6+ {-7.46/19 5.5s} 21. P@e2 {+4.53/18 2.6s}
B@h1 {-6.96/23 5.8s} 22. Rg1 {+4.44/22 2.7s} Bxf3 {-5.99/22 5.6s}
23. Nxf3 {+5.47/20 2.7s} Bc8 {-4.96/21 5.8s} 24. B@c5+ {+5.61/17 2.7s}
N@d6 {-6.57/23 5.8s} 25. Bxc8 {+4.69/19 2.8s} Rxc8 {-6.25/21 5.6s}
26. Rxg5 {+3.42/20 2.7s} B@h3+ {-6.65/21 5.8s} 27. P@g2 {+7.25/19 2.8s}
Qxg5 {-9.99/20 5.7s} 28. Nxg5 {+7.55/19 2.8s} R@e1+ {-12.10/19 5.8s}
29. Qxe1 {+6.62/1 0.003s} dxe1=Q+ {-14.09/18 5.5s} 30. Kxe1 {+9.79/16 2.7s}
Re8 {-11.54/16 5.5s} 31. B@e5 {+11.68/15 2.7s} Q@g1+ {-14.39/16 5.7s}
32. B@f1 {+14.11/16 2.5s} Bg4 {-14.46/19 5.0s} 33. Bcxd6+ {+14.49/17 2.5s}
cxd6 {-M1/20 3.7s} 34. Bxg7+ {+18.20/17 1.8s} Ke7 {-M1/18 2.6s}
35. Q@c7+ {+37.28/14 1.4s} B@d7 {-M1/6 1.1s}
36. P@f6# {+M1/7 0.54s, White mates} 1-0

[Event "QFuture-depth5-1600sim-vs-800sim"]
[Site "?"]
[Date "2019.05.27"]
[Round "16"]
[White "CrazyAra-Dev-0.4.1-With-Q-Future-depth5-1600sim"]
[Black "CrazyAra-Dev-0.4.1-No-Q-800sim"]
[Result "1-0"]
[PlyCount "43"]
[TimeControl "40/1200"]
[Variant "crazyhouse"]

1. e4 {book} Nf6 {book} 2. Nc3 {book} Nc6 {book} 3. Nf3 {book}
d5 {-0.39/20 2.4s} 4. exd5 {+0.44/21 5.4s} Nxd5 {-0.39/19 2.6s}
5. d4 {+0.16/21 5.5s} e6 {-0.29/18 2.6s} 6. Nxd5 {-0.42/20 5.6s}
exd5 {-0.23/18 2.6s} 7. Bb5 {-0.91/19 5.5s} Bb4+ {+0.23/16 2.6s}
8. c3 {-0.67/18 5.5s} Qe7+ {+0.46/18 2.6s} 9. N@e5 {-0.64/19 5.5s}
P@h3 {+0.79/18 2.6s} 10. Rg1 {-2.31/21 5.4s} hxg2 {+0.47/16 2.6s}
11. Rxg2 {+0.05/19 5.5s} P@g4 {+0.69/18 2.6s} 12. Bg5 {+0.85/23 5.4s}
N@f6 {-0.65/18 2.6s} 13. Bxc6+ {+2.61/27 5.9s} bxc6 {-2.36/21 2.7s}
14. Bxf6 {+2.82/25 5.7s} Qxf6 {-2.94/24 2.7s} 15. N@h5 {+4.00/22 5.8s}
Qh6 {-2.80/22 2.7s} 16. cxb4 {+1.45/21 5.7s} B@f1 {-1.44/17 2.6s}
17. P@b7 {+7.07/21 5.2s} Bxb7 {-5.14/18 2.5s} 18. B@d7+ {+8.48/21 4.8s}
Kf8 {-7.30/18 2.3s} 19. Kxf1 {+7.59/18 4.7s} gxf3 {-9.64/16 2.3s}
20. P@e7+ {+18.31/13 2.2s} Kxe7 {-15.28/10 1.1s} 21. N@f5+ {+23.06/11 1.6s}
Kd8 {-25.49/10 0.70s} 22. B@e7# {+M1/7 1.0s, White mates} 1-0

[Event "QFuture-depth5-1600sim-vs-800sim"]
[Site "?"]
[Date "2019.05.27"]
[Round "16"]
[White "CrazyAra-Dev-0.4.1-No-Q-800sim"]
[Black "CrazyAra-Dev-0.4.1-With-Q-Future-depth5-1600sim"]
[Result "0-1"]
[PlyCount "76"]
[TimeControl "40/1200"]
[Variant "crazyhouse"]

1. Nf3 {book} d5 {-0.38/18 4.7s} 2. d4 {+0.11/16 2.3s} Bf5 {+0.02/23 4.9s}
3. Nc3 {-0.28/18 2.4s} e6 {-0.58/24 5.1s} 4. Bf4 {-0.38/19 2.4s}
Bd6 {+0.51/23 5.4s} 5. e3 {-0.70/22 2.4s} Ne7 {-0.18/23 5.3s}
6. Bd3 {-0.76/21 2.5s} Bxf4 {+1.27/24 5.3s} 7. exf4 {-1.51/17 2.5s}
O-O {+0.25/20 5.1s} 8. O-O {-1.53/17 2.5s} Nbc6 {+1.82/19 5.3s}
9. Ne5 {-1.47/17 2.5s} B@e4 {+2.52/17 5.4s} 10. f3 {-2.10/16 2.6s}
Bxd3 {+2.58/22 5.8s} 11. cxd3 {-2.39/17 2.6s} B@e3+ {+2.95/20 5.6s}
12. B@f2 {-2.75/19 2.7s} Bxf2+ {+2.17/21 5.7s} 13. Rxf2 {-3.32/19 2.7s}
B@e3 {+2.38/22 5.5s} 14. B@g3 {-2.73/17 2.7s} Bxd4 {+2.88/20 5.6s}
15. B@h4 {-2.63/17 2.6s} f6 {+2.12/18 5.5s} 16. Nxc6 {-3.00/17 2.6s}
Nxc6 {+3.47/20 5.7s} 17. N@h5 {-2.33/15 2.6s} P@g5 {+3.12/22 5.7s}
18. Nxg7 {-5.87/18 2.7s} Kxg7 {+4.52/25 6.0s} 19. fxg5 {-5.13/23 2.9s}
fxg5 {+5.16/22 6.0s} 20. Ne2 {-3.73/23 2.8s} gxh4 {+4.61/21 6.1s}
21. Nxd4 {-4.89/19 2.9s} hxg3 {+3.77/19 5.9s} 22. hxg3 {-5.24/18 2.8s}
P@e3 {+4.39/20 5.9s} 23. B@c3 {-5.17/18 2.7s} exf2+ {+6.48/21 6.0s}
24. Kxf2 {-6.36/20 2.9s} B@e5 {+5.68/19 5.9s} 25. Nxc6 {-7.37/18 2.8s}
B@b6+ {+6.47/22 5.7s} 26. P@e3 {-6.63/18 2.6s} Bxc3 {+5.59/20 5.7s}
27. bxc3 {-5.76/18 2.6s} Bxe3+ {+4.75/22 6.2s} 28. Kxe3 {-5.66/18 2.9s}
d4+ {+3.96/20 6.1s} 29. Ke2 {-4.65/16 2.8s} R@e3+ {+4.75/28 6.0s}
30. Kf2 {-4.92/19 2.9s} B@e1+ {+7.17/21 5.9s} 31. Qxe1 {-5.59/19 2.8s}
Rxe1 {+8.19/24 5.1s} 32. N@h5+ {-7.09/24 2.7s} Kg8 {+10.46/19 4.8s}
33. Rxe1 {-8.49/18 2.3s} P@e3+ {+15.02/21 3.1s} 34. Kg1 {-11.43/18 1.5s}
Q@f2+ {+13.17/19 3.6s} 35. Kh2 {-9.91/14 1.9s} N@g4+ {+20.12/17 2.6s}
36. fxg4 {-21.81/16 1.2s} N@f3+ {+24.43/15 2.5s} 37. Kh1 {-29.57/12 1.1s}
Qxe1+ {+42.63/5 1.2s} 38. B@f1 {-39.76/4 0.49s} R@h2# {+M1/3 1.0s, Black mates}
0-1

[Event "QFuture-depth5-1600sim-vs-800sim"]
[Site "?"]
[Date "2019.05.27"]
[Round "17"]
[White "CrazyAra-Dev-0.4.1-With-Q-Future-depth5-1600sim"]
[Black "CrazyAra-Dev-0.4.1-No-Q-800sim"]
[Result "1-0"]
[PlyCount "97"]
[TimeControl "40/1200"]
[Variant "crazyhouse"]

1. Nf3 {book} d5 {-0.31/16 2.2s} 2. d3 {+0.38/19 4.8s} Nc6 {-0.59/18 2.4s}
3. g3 {-0.56/23 5.0s} e5 {-0.50/18 2.3s} 4. Bg2 {-0.77/21 5.0s}
Nf6 {-0.19/19 2.4s} 5. O-O {-0.75/20 5.1s} h6 {+0.51/15 2.3s}
6. Nc3 {-0.92/19 5.0s} Be6 {+0.77/17 2.5s} 7. h3 {-1.69/18 5.2s}
Qd7 {+0.82/17 2.4s} 8. Kh2 {-2.37/18 5.1s} Bc5 {+1.24/17 2.4s}
9. a4 {-1.36/20 5.1s} h5 {+2.83/19 2.5s} 10. Nh4 {-2.23/21 5.4s}
Ng4+ {+1.96/18 2.5s} 11. hxg4 {-1.41/25 5.8s} hxg4 {+1.77/22 2.8s}
12. Nxd5 {-0.91/23 5.6s} Bxd5 {+0.95/22 2.8s} 13. Bxd5 {-0.96/26 5.9s}
Qxd5 {+0.87/23 2.8s} 14. B@e4 {-2.36/23 5.7s} Qd8 {+0.79/18 2.7s}
15. N@f5 {-1.02/22 5.7s} B@f6 {+0.77/24 2.7s} 16. P@h6 {-0.27/23 5.6s}
g6 {+0.71/22 2.7s} 17. Nxg6 {-0.12/28 6.0s} fxg6 {0.00/25 2.8s}
18. P@g7 {-0.08/26 5.8s} Kd7 {+0.41/23 2.8s} 19. gxh8=Q {-0.01/25 5.9s}
Qxh8 {+0.06/21 2.8s} 20. R@f7+ {+0.12/22 5.8s} P@e7 {+0.18/17 2.7s}
21. Bxc6+ {-0.13/21 5.7s} bxc6 {-0.22/20 2.8s} 22. N@e4 {+0.28/22 5.9s}
gxf5 {-0.64/18 2.7s} 23. Nxc5+ {+0.15/17 5.7s} Kd6 {-0.18/16 2.7s}
24. Nb7+ {-0.69/19 5.6s} Ke6 {-0.27/17 2.6s} 25. B@g6 {+0.19/21 5.5s}
P@f4 {+0.18/18 2.6s} 26. Nc5+ {-1.37/23 5.7s} Kd5 {+1.34/18 2.7s}
27. Rh7 {+1.43/21 5.7s} Qxh7 {-1.34/18 2.7s} 28. Bxh7 {-0.09/25 6.0s}
R@h5+ {+0.01/24 2.9s} 29. Kg1 {-1.13/23 6.0s} B@h2+ {-0.35/21 2.8s}
30. Kg2 {+1.48/23 5.9s} Kxc5 {-0.97/21 2.8s} 31. d4+ {+0.55/24 6.0s}
exd4 {-1.48/21 2.8s} 32. Bxf4 {+3.52/26 6.3s} N@h4+ {-2.24/20 2.8s}
33. gxh4 {+2.65/23 6.1s} Bxf4 {-3.14/22 3.0s} 34. N@d3+ {+2.82/23 6.1s}
Kd6 {-3.14/21 2.8s} 35. Nxf4 {+1.62/20 6.0s} B@f7 {-2.87/18 3.0s}
36. Nxh5 {+5.18/19 6.1s} Bd5+ {-3.37/18 2.9s} 37. P@f3 {+5.26/23 6.1s}
gxf3+ {-4.90/18 2.9s} 38. exf3 {+6.39/24 6.1s} P@g4 {-5.27/20 2.9s}
39. P@c5+ {+8.25/23 6.0s} Kd7 {-8.74/23 2.8s} 40. Bxf5+ {+10.23/24 6.0s}
P@e6 {-8.60/19 3.0s} 41. Bxg4 {+8.63/20 6.1s} Rg8 {-8.65/21 3.0s}
42. Nxf6+ {+10.23/22 6.0s} exf6 {-9.00/20 2.9s} 43. R@f7+ {+12.71/20 6.1s}
N@e7 {-12.66/19 2.6s} 44. Rxe7+ {+14.81/22 5.6s} Kxe7 {-13.54/18 2.8s}
45. P@d6+ {+15.62/20 5.4s} cxd6 {-15.40/19 2.5s} 46. cxd6+ {+15.75/20 5.0s}
Kxd6 {-14.62/17 2.4s} 47. P@c5+ {+17.15/16 4.9s} Kxc5 {-16.99/15 2.0s}
48. Qxd4+ {+25.62/14 3.6s} Kxd4 {-28.62/11 1.3s}
49. Q@c3# {+M1/9 1.3s, White mates} 1-0

[Event "QFuture-depth5-1600sim-vs-800sim"]
[Site "?"]
[Date "2019.05.27"]
[Round "17"]
[White "CrazyAra-Dev-0.4.1-No-Q-800sim"]
[Black "CrazyAra-Dev-0.4.1-With-Q-Future-depth5-1600sim"]
[Result "0-1"]
[PlyCount "64"]
[TimeControl "40/1200"]
[Variant "crazyhouse"]

1. Nf3 {book} Nf6 {book} 2. d4 {+0.57/16 2.2s} g6 {-0.94/18 4.8s}
3. Nc3 {+0.16/19 2.4s} Bg7 {-0.46/21 5.1s} 4. e4 {+0.39/15 2.3s}
O-O {-0.56/18 5.0s} 5. e5 {+0.85/19 2.4s} d5 {-0.85/19 5.2s}
6. exf6 {+0.73/16 2.5s} exf6 {-1.08/18 5.2s} 7. Be2 {+0.91/15 2.5s}
Re8 {-0.61/22 5.2s} 8. O-O {+0.60/15 2.5s} Nc6 {-0.34/20 5.3s}
9. N@f4 {+0.79/19 2.5s} Ne7 {-2.33/23 5.5s} 10. Re1 {+0.12/20 2.5s}
c6 {-2.18/22 5.3s} 11. Nfxd5 {+1.75/21 2.6s} Nxd5 {-2.11/25 5.7s}
12. Nxd5 {+1.66/24 2.8s} cxd5 {-0.85/23 5.7s} 13. P@h6 {+1.41/22 2.7s}
Bf8 {-0.38/23 5.6s} 14. Bb5 {+0.52/19 2.7s} N@h3+ {+0.18/22 5.9s}
15. gxh3 {-1.00/20 2.8s} Rxe1+ {-0.44/30 6.1s} 16. Qxe1 {+0.18/27 2.8s}
Bxh3 {-3.24/28 5.7s} 17. N@f4 {-0.12/17 2.7s} R@g4+ {+0.32/25 5.9s}
18. R@g3 {+0.19/19 2.9s} Rxg3+ {+0.93/25 5.8s} 19. fxg3 {-0.64/17 2.8s}
P@e4 {-1.14/30 6.0s} 20. Nxh3 {-0.92/25 2.8s} exf3 {-0.93/29 5.9s}
21. B@g7 {-1.08/23 2.7s} Bxg7 {+1.56/27 5.6s} 22. hxg7 {-1.45/24 2.7s}
R@g2+ {+0.72/26 5.4s} 23. Kf1 {-1.00/20 2.5s} P@e2+ {-6.56/24 5.2s}
24. Bxe2 {-0.49/23 2.4s} fxe2+ {-6.27/22 5.1s} 25. Kxg2 {-3.20/20 2.4s}
B@f1+ {+6.67/19 3.8s} 26. Kg1 {-4.08/18 2.1s} N@f3+ {+7.25/18 3.6s}
27. Kf2 {-4.75/16 1.9s} N@d1+ {+11.30/19 2.6s} 28. Kxf3 {-8.77/15 1.3s}
B@e4+ {+10.08/15 3.1s} 29. Kf4 {-7.87/12 1.5s} g5+ {+13.82/16 2.3s}
30. Kg4 {-11.94/13 1.2s} Bxh3+ {+18.88/12 2.1s} 31. Kxh3 {-15.70/9 0.83s}
N@f2+ {+46.42/9 1.2s} 32. Qxf2 {-30.19/1 0.002s}
Nxf2# {+M1/2 0.95s, Black mates} 0-1

[Event "QFuture-depth5-1600sim-vs-800sim"]
[Site "?"]
[Date "2019.05.27"]
[Round "18"]
[White "CrazyAra-Dev-0.4.1-With-Q-Future-depth5-1600sim"]
[Black "CrazyAra-Dev-0.4.1-No-Q-800sim"]
[Result "1-0"]
[PlyCount "89"]
[TimeControl "40/1200"]
[Variant "crazyhouse"]

1. Nf3 {book} Nf6 {book} 2. Nc3 {+0.67/18 4.7s} d5 {-0.72/16 2.3s}
3. d4 {+0.48/24 5.0s} Bf5 {-0.64/19 2.4s} 4. Bg5 {+0.58/29 5.1s}
e6 {-0.63/25 2.5s} 5. e3 {+0.91/33 5.7s} Be7 {-0.72/32 2.7s}
6. Bb5+ {+1.05/31 5.5s} Nbd7 {-0.82/29 2.7s} 7. Ne5 {+1.42/33 6.3s}
O-O {-1.23/30 3.0s} 8. Bxd7 {+1.24/29 6.0s} Nxd7 {-1.23/27 2.9s}
9. Bxe7 {+1.42/33 6.5s} Qxe7 {-1.49/28 3.0s} 10. Nxd7 {+1.55/27 6.0s}
Qxd7 {-1.35/23 2.7s} 11. N@h6+ {+1.80/28 6.2s} Kh8 {-1.85/24 2.9s}
12. N@e5 {+1.92/24 5.9s} Qe7 {-2.24/22 2.7s} 13. Nxf5 {+1.52/27 6.1s}
exf5 {-2.05/21 2.8s} 14. Nxd5 {+1.50/24 5.7s} Qg5 {-1.87/19 2.7s}
15. P@e7 {+0.93/26 5.7s} N@h4 {-1.57/22 2.9s} 16. exf8=Q+ {+1.14/25 6.0s}
Rxf8 {-1.61/22 2.8s} 17. B@f3 {+1.99/25 5.9s} Nxf3+ {-1.50/22 2.8s}
18. gxf3 {+1.46/25 5.9s} P@g2 {-1.80/23 2.8s} 19. Rg1 {+0.55/28 6.1s}
N@h3 {-1.64/22 2.8s} 20. Kd2 {+1.33/27 5.9s} Nxg1 {-0.83/21 2.9s}
21. Qxg1 {-1.26/21 5.8s} B@d6 {-0.19/19 2.7s} 22. N@h3 {-1.45/22 5.9s}
Qd8 {+0.75/21 2.8s} 23. Qxg2 {-0.26/24 6.2s} Bxe5 {0.00/22 3.0s}
24. P@e7 {+0.35/21 6.1s} B@b4+ {-0.10/20 3.0s} 25. Nxb4 {+1.51/25 6.4s}
Qxe7 {-1.12/21 2.9s} 26. dxe5 {+1.08/23 6.2s} Qxb4+ {-1.82/17 2.9s}
27. B@c3 {+1.00/32 6.6s} N@c4+ {-1.64/18 2.9s} 28. Ke2 {+0.42/28 6.2s}
P@d3+ {-0.89/22 3.0s} 29. cxd3 {+1.80/24 6.5s} R@d2+ {-0.63/21 3.0s}
30. Ke1 {+3.37/24 6.4s} N@c2+ {-2.96/22 3.1s} 31. Kf1 {+3.12/1 0.004s}
N4xe3+ {-2.30/20 2.9s} 32. Kg1 {+4.97/23 6.3s} Nxg2 {-3.94/21 3.0s}
33. P@f6 {+5.48/21 6.3s} B@h6 {-4.26/18 3.0s} 34. fxg7+ {+8.42/24 5.8s}
Bxg7 {-6.68/18 2.8s} 35. P@f6 {+5.11/21 5.8s} Rg8 {-6.88/16 2.8s}
36. fxg7+ {+10.96/20 5.2s} Rxg7 {-9.29/18 2.6s} 37. B@f6 {+10.83/21 5.1s}
Q@d1+ {-7.63/16 2.6s} 38. B@f1 {+15.55/19 4.4s} Qf8 {-12.27/18 2.3s}
39. B@h6 {+18.75/20 4.3s} Qxf1+ {-18.18/16 2.3s} 40. Rxf1 {+23.82/17 3.4s}
Nge3+ {-24.40/16 1.9s} 41. Bhxg7+ {+30.79/15 3.2s} Qxg7+ {-27.79/14 1.1s}
42. Bxg7+ {+35.43/15 2.4s} Kxg7 {-33.13/12 0.89s} 43. Q@f6+ {+35.66/11 2.1s}
Kf8 {-34.16/10 0.91s} 44. Q@e7+ {+47.34/9 1.7s} Kg8 {-43.25/1 0.002s}
45. R@h8# {+M1/9 1.3s, White mates} 1-0

[Event "QFuture-depth5-1600sim-vs-800sim"]
[Site "?"]
[Date "2019.05.27"]
[Round "18"]
[White "CrazyAra-Dev-0.4.1-No-Q-800sim"]
[Black "CrazyAra-Dev-0.4.1-With-Q-Future-depth5-1600sim"]
[Result "0-1"]
[PlyCount "88"]
[TimeControl "40/1200"]
[Variant "crazyhouse"]

1. d3 {book} e5 {-0.60/20 4.7s} 2. Nf3 {+0.42/20 2.3s} Nc6 {-0.21/26 5.2s}
3. g3 {+0.40/24 2.6s} d5 {-0.41/24 5.0s} 4. Bg2 {+0.38/20 2.4s}
h6 {+0.53/22 5.1s} 5. h3 {-0.45/19 2.4s} Nf6 {+0.59/19 5.1s}
6. Nc3 {-0.55/17 2.4s} Be6 {+0.86/18 5.2s} 7. O-O {-0.59/17 2.4s}
Qd7 {+0.88/18 5.1s} 8. Kh2 {-0.85/15 2.4s} Bc5 {+1.42/19 5.1s}
9. a3 {-1.10/17 2.5s} a5 {-0.06/16 5.1s} 10. Bd2 {-1.87/15 2.4s}
h5 {+1.69/22 5.4s} 11. e4 {-2.21/15 2.6s} Ng4+ {+2.71/25 5.7s}
12. Kg1 {-2.86/26 2.8s} Nxf2 {+2.09/27 6.0s} 13. Rxf2 {-3.33/21 2.8s}
Bxh3 {+2.32/22 5.8s} 14. Nxd5 {-1.94/23 2.9s} Bxg2 {+1.40/27 6.1s}
15. N@f6+ {-1.76/24 2.8s} gxf6 {+1.09/26 6.0s} 16. Nxf6+ {-1.38/24 3.0s}
Kd8 {+0.93/30 6.4s} 17. Nxd7 {-1.44/22 2.8s} Bxf2+ {+0.30/22 5.9s}
18. Kxg2 {-1.08/21 2.9s} P@h3+ {+0.79/26 6.0s} 19. Kxh3 {-0.85/18 2.7s}
P@g4+ {+0.93/22 5.8s} 20. Kg2 {-0.92/22 2.8s} gxf3+ {+0.06/21 6.0s}
21. Qxf3 {-0.65/20 2.7s} N@g4 {-0.49/19 5.8s} 22. B@g5+ {+0.01/17 2.8s}
Kc8 {-0.82/25 5.9s} 23. Rh1 {+0.28/22 2.8s} R@h2+ {+0.42/23 5.9s}
24. Rxh2 {-0.44/21 2.8s} Nxh2 {-0.19/22 5.8s} 25. Qxf2 {-0.83/21 2.8s}
B@f3+ {-1.15/30 6.1s} 26. Qxf3 {-0.96/19 2.7s} Nxf3 {+1.76/24 6.1s}
27. Nb6+ {-1.65/20 2.9s} Kb8 {+2.18/26 5.8s} 28. Nd7+ {-1.42/20 2.8s}
Ka7 {+1.62/22 5.6s} 29. B@c5+ {-1.46/21 2.6s} R@b6 {-0.01/24 5.8s}
30. Bxb6+ {-3.02/19 2.6s} cxb6 {+4.10/26 5.8s} 31. R@a6+ {-3.91/25 2.8s}
bxa6 {+3.95/30 6.7s} 32. R@c7+ {-2.97/24 3.0s} B@b7 {+3.70/30 6.6s}
33. Rxb7+ {-4.03/24 3.1s} Kxb7 {+4.10/1 0.007s} 34. Nc5+ {-2.89/22 3.1s}
bxc5 {+3.92/28 6.4s} 35. Q@d7+ {-3.85/26 3.0s} R@c7 {+4.02/25 6.2s}
36. Qxc7+ {-3.13/19 3.0s} Kxc7 {+4.06/1 0.005s} 37. P@d6+ {-3.67/22 2.9s}
Kb6 {+0.59/24 6.2s} 38. B@c7+ {-6.16/17 2.8s} Ka7 {+9.06/19 5.6s}
39. B@b8+ {-6.08/18 2.8s} Kb7 {+14.98/17 4.3s} 40. R@b6+ {-14.06/14 2.2s}
Kc8 {+1.22/1 0.014s} 41. P@b7+ {-13.02/12 2.1s} Kd7 {+4.13/1 0.014s}
42. P@e6+ {-14.55/12 1.6s} fxe6 {+24.89/11 3.0s} 43. Rxc6 {-25.03/10 1.7s}
R@h2+ {+39.03/9 2.0s} 44. Kxf3 {-41.59/4 0.50s} Q@e2# {+M1/3 1.0s, Black mates}
0-1

[Event "QFuture-depth5-1600sim-vs-800sim"]
[Site "?"]
[Date "2019.05.27"]
[Round "19"]
[White "CrazyAra-Dev-0.4.1-With-Q-Future-depth5-1600sim"]
[Black "CrazyAra-Dev-0.4.1-No-Q-800sim"]
[Result "1-0"]
[PlyCount "73"]
[TimeControl "40/1200"]
[Variant "crazyhouse"]

1. d3 {book} d5 {-0.30/19 2.2s} 2. Nf3 {+0.41/24 4.9s} Nc6 {-0.40/20 2.4s}
3. g3 {-0.59/25 5.2s} e5 {-0.57/19 2.4s} 4. Bg2 {-0.78/21 5.0s}
Nf6 {-0.26/19 2.3s} 5. O-O {-0.87/21 5.1s} h6 {+0.46/18 2.3s}
6. Nc3 {-1.44/17 4.9s} Be6 {+0.79/17 2.5s} 7. h3 {-1.04/19 5.1s}
Qd7 {+0.78/16 2.4s} 8. Kh2 {-1.29/18 5.0s} Rd8 {+1.51/16 2.4s}
9. a3 {-1.14/18 5.1s} Bd6 {+1.29/17 2.4s} 10. e4 {+0.18/21 5.4s}
d4 {-0.15/20 2.6s} 11. Nd5 {+0.17/26 5.9s} Nxd5 {-0.25/19 2.7s}
12. exd5 {+0.28/23 5.6s} Bxd5 {-0.37/21 2.7s} 13. N@h5 {+0.06/27 5.9s}
Kf8 {+0.04/19 2.6s} 14. c4 {+0.04/26 5.7s} dxc3 {-0.15/23 2.8s}
15. bxc3 {-0.15/26 6.0s} P@g6 {-0.02/21 2.7s} 16. Nxg7 {-0.66/22 5.8s}
Kxg7 {+0.24/21 2.8s} 17. P@e4 {-1.09/21 5.7s} Be6 {+0.25/20 2.8s}
18. P@d5 {-1.43/20 5.8s} Bxh3 {+0.32/23 2.9s} 19. Bxh3 {-0.16/25 6.2s}
Qxh3+ {+0.94/17 2.8s} 20. Kxh3 {-0.10/19 5.9s} B@c8+ {+0.44/17 2.9s}
21. Kg2 {+0.61/23 6.0s} P@h3+ {+0.15/19 2.8s} 22. Kg1 {+0.76/21 5.9s}
P@g2 {-0.58/18 2.9s} 23. Re1 {+0.79/21 6.0s} N@g4 {-0.43/18 2.8s}
24. dxc6 {+0.92/24 5.9s} bxc6 {-1.07/22 2.8s} 25. N@h2 {+1.38/25 6.2s}
Nxh2 {-1.82/20 2.8s} 26. Nxh2 {+0.50/23 6.0s} P@f6 {-1.42/22 2.9s}
27. B@g4 {+1.28/22 6.1s} N@g5 {-2.07/20 3.0s} 28. Bxg5 {+3.43/23 6.1s}
hxg5 {-3.68/21 2.9s} 29. Bxc8 {+5.19/22 5.7s} Rxc8 {-3.51/18 2.8s}
30. N@f5+ {+8.25/21 5.2s} gxf5 {-9.01/19 2.2s} 31. N@h5+ {+12.31/26 4.5s}
Rxh5 {-11.37/17 2.1s} 32. Qxh5 {+14.32/17 3.6s} B@h6 {-12.34/15 1.5s}
33. R@h7+ {+25.17/19 1.8s} Kxh7 {-16.17/8 0.89s} 34. Qxf7+ {+21.98/9 1.7s}
R@g7 {-23.42/8 0.62s} 35. P@g6+ {+30.15/7 1.3s} Kh8 {-11.79/1 0.013s}
36. Q@h7+ {+30.70/3 1.2s} Rxh7 {-7.47/1 0.057s}
37. Qxh7# {+M1/4 0.97s, White mates} 1-0

[Event "QFuture-depth5-1600sim-vs-800sim"]
[Site "?"]
[Date "2019.05.27"]
[Round "19"]
[White "CrazyAra-Dev-0.4.1-No-Q-800sim"]
[Black "CrazyAra-Dev-0.4.1-With-Q-Future-depth5-1600sim"]
[Result "0-1"]
[PlyCount "46"]
[TimeControl "40/1200"]
[Variant "crazyhouse"]

1. e4 {book} e5 {book} 2. Nf3 {book} Nc6 {book} 3. Bc4 {book} Bc5 {book}
4. d3 {book} Nf6 {-1.23/23 5.1s} 5. O-O {+1.04/18 2.3s} O-O {-1.07/22 5.2s}
6. Bg5 {+0.45/20 2.4s} Be7 {-0.07/24 5.1s} 7. c3 {+0.01/23 2.4s}
d6 {-0.24/23 5.3s} 8. Nbd2 {+0.03/22 2.5s} Bg4 {-0.09/21 5.1s}
9. h3 {+0.12/19 2.4s} Bh5 {-0.32/20 5.2s} 10. a4 {+0.36/20 2.4s}
h6 {-0.75/19 5.0s} 11. Bh4 {+0.40/14 2.5s} Kh8 {-0.33/15 5.0s}
12. b4 {+0.24/14 2.4s} a6 {+0.01/15 5.1s} 13. Qb3 {-0.02/14 2.5s}
Nxe4 {+1.04/28 5.8s} 14. Nxe4 {-0.65/21 2.7s} Bxh4 {+0.83/26 5.8s}
15. Nxh4 {-1.30/25 2.7s} Qxh4 {+2.54/28 5.8s} 16. B@g3 {-1.36/25 2.9s}
N@f3+ {+2.02/24 5.7s} 17. gxf3 {-3.59/19 2.6s} Qxh3 {+5.86/20 4.9s}
18. Bxf7 {-5.36/19 2.3s} P@g2 {+15.57/19 3.5s} 19. N@h2 {-12.65/17 1.7s}
gxf1=Q+ {+18.76/22 2.8s} 20. Rxf1 {-17.17/18 1.2s} P@g2 {+31.60/17 2.5s}
21. N@h1 {-30.08/6 0.95s} gxh1=Q+ {+44.32/8 1.7s} 22. Kxh1 {-33.44/1 0.002s}
B@g2+ {+39.80/5 1.2s} 23. Kg1 {-46.76/1 0.002s} R@h1# {+M1/3 1.2s, Black mates}
0-1

[Event "QFuture-depth5-1600sim-vs-800sim"]
[Site "?"]
[Date "2019.05.27"]
[Round "20"]
[White "CrazyAra-Dev-0.4.1-With-Q-Future-depth5-1600sim"]
[Black "CrazyAra-Dev-0.4.1-No-Q-800sim"]
[Result "1-0"]
[PlyCount "91"]
[TimeControl "40/1200"]
[Variant "crazyhouse"]

1. e4 {book} e5 {book} 2. Nf3 {book} Nc6 {book} 3. Bc4 {book} Bc5 {book}
4. d3 {book} Nf6 {-0.86/19 2.4s} 5. O-O {+0.14/22 5.0s} O-O {-0.72/22 2.5s}
6. Nc3 {+1.13/27 5.4s} d6 {-1.14/20 2.5s} 7. Bg5 {+1.27/25 5.4s}
h6 {-1.20/24 2.6s} 8. Bxf6 {+1.47/30 5.6s} Qxf6 {-1.37/18 2.5s}
9. Nd5 {+1.33/19 5.4s} Qd8 {-1.44/18 2.6s} 10. Qd2 {-0.37/20 5.4s}
Kh7 {-1.36/14 2.5s} 11. N@g5+ {-0.76/18 5.3s} Kh8 {-0.44/17 2.6s}
12. Nxc7 {+0.57/26 5.5s} hxg5 {+0.64/25 2.7s} 13. Nxa8 {-0.11/26 5.6s}
B@f4 {+0.12/25 2.7s} 14. P@e3 {-3.07/25 5.7s} g4 {-0.15/24 2.7s}
15. exf4 {-0.41/24 5.6s} gxf3 {-0.32/22 2.7s} 16. R@h5+ {+0.22/27 5.8s}
Kg8 {+0.27/20 2.6s} 17. B@h7+ {+1.68/25 5.5s} Kh8 {+0.03/1 0.004s}
18. Bg6+ {+1.21/37 5.9s} N@h6 {-1.47/20 2.6s} 19. f5 {+0.90/22 5.4s}
N@f4 {-2.64/20 2.5s} 20. Bgxf7 {-2.10/23 5.2s} Rxf7 {-2.95/21 2.6s}
21. Qxf4 {+2.41/21 5.5s} exf4 {-2.87/19 2.5s} 22. N@g6+ {+3.09/22 5.6s}
Kg8 {-2.58/20 2.7s} 23. gxf3 {+3.21/19 5.6s} B@h7 {-2.36/18 2.7s}
24. Nxf4 {+3.91/21 5.7s} Ne5 {-3.95/20 2.8s} 25. Bxf7+ {+3.15/23 5.9s}
Nhxf7 {-4.84/21 2.8s} 26. P@g2 {+4.20/23 6.0s} B@g6 {-2.09/23 2.9s}
27. fxg6 {+2.51/26 6.4s} Nxg6 {-1.96/25 3.1s} 28. Nxg6 {+1.28/27 6.3s}
Bxg6 {-2.07/21 3.0s} 29. P@h7+ {+2.13/23 6.2s} Bxh7 {-2.75/22 2.9s}
30. B@b3 {+2.58/22 6.0s} P@h3 {-2.93/18 2.9s} 31. Bxf7+ {-2.66/27 5.7s}
Kf8 {-1.46/24 2.8s} 32. Rxh3 {+3.59/21 6.1s} Bxh3 {-3.54/16 2.8s}
33. N@e6+ {+3.93/21 6.1s} Ke7 {-5.75/22 2.9s} 34. N@d5+ {+7.04/26 5.8s}
Kd7 {-5.12/20 2.6s} 35. Nxc5+ {+6.94/24 6.0s} dxc5 {-6.61/23 2.9s}
36. B@e6+ {+8.12/25 6.2s} Bxe6 {-7.12/21 2.9s} 37. Bxe6+ {+6.86/22 6.1s}
Kxe6 {-7.13/21 3.0s} 38. Nac7+ {+9.43/24 5.5s} Kf7 {-6.89/18 2.8s}
39. B@e6+ {+9.30/22 5.3s} Kg6 {-8.83/20 2.3s} 40. Nf4+ {+8.00/21 5.1s}
Kf6 {-10.19/18 2.1s} 41. R@f7+ {+6.95/19 5.3s} Ke5 {-9.26/18 2.5s}
42. P@e7 {+8.81/16 5.3s} Qxc7 {-11.22/16 2.7s} 43. e8=Q {+13.57/15 5.0s}
Qd6 {-11.76/12 2.4s} 44. Ng6+ {+21.90/13 3.2s} Bxg6 {-19.96/12 0.68s}
45. f4+ {+34.69/11 1.5s} Kd4 {-10.35/1 0.015s}
46. P@e3# {+M1/3 0.97s, White mates} 1-0

[Event "QFuture-depth5-1600sim-vs-800sim"]
[Site "?"]
[Date "2019.05.27"]
[Round "20"]
[White "CrazyAra-Dev-0.4.1-No-Q-800sim"]
[Black "CrazyAra-Dev-0.4.1-With-Q-Future-depth5-1600sim"]
[Result "0-1"]
[PlyCount "70"]
[TimeControl "40/1200"]
[Variant "crazyhouse"]

1. e4 {book} e5 {book} 2. Nf3 {book} Nc6 {book} 3. Bc4 {book} Bc5 {book}
4. d3 {book} Nf6 {book} 5. O-O {book} O-O {-1.03/23 5.1s} 6. Bg5 {+0.52/21 2.4s}
Be7 {-0.15/24 5.3s} 7. c3 {0.00/21 2.4s} d6 {-0.17/23 5.2s}
8. Nbd2 {+0.02/19 2.4s} Bg4 {-0.23/22 5.2s} 9. h3 {+0.19/20 2.4s}
Bh5 {-0.44/19 5.0s} 10. a4 {+0.32/17 2.4s} h6 {-0.52/19 5.1s}
11. Bh4 {+0.41/16 2.5s} Kh8 {-0.30/18 5.1s} 12. b4 {+0.19/14 2.4s}
a6 {+0.21/17 5.3s} 13. Qb3 {-0.06/15 2.5s} Nxe4 {+0.88/24 5.6s}
14. Nxe4 {-0.68/22 2.8s} Bxh4 {+0.84/28 6.1s} 15. Nxh4 {-1.19/25 2.8s}
Qxh4 {+1.46/26 5.8s} 16. B@g3 {-1.19/25 2.9s} N@f3+ {+3.24/33 5.8s}
17. Kh1 {-2.75/20 2.6s} Qxh3+ {+2.27/31 5.7s} 18. gxh3 {-2.73/26 2.8s}
P@e2 {+2.66/29 5.9s} 19. Rfb1 {-3.21/18 2.6s} B@f1 {+3.90/27 5.7s}
20. N@g2 {-2.93/22 2.7s} P@f4 {+5.29/31 5.4s} 21. Bh2 {-4.22/30 2.7s}
Bxg2+ {+5.98/29 5.3s} 22. Kxg2 {-9.63/1 0.014s} N@h4+ {+6.17/26 5.6s}
23. Kh1 {-5.98/1 0.014s} e1=Q+ {+5.62/23 5.3s} 24. Rxe1 {-8.37/19 2.2s}
Nxe1 {+6.73/26 5.9s} 25. P@g2 {-7.94/14 2.1s} f3 {+11.16/18 4.6s}
26. B@f1 {-9.54/15 2.0s} fxg2+ {+6.24/24 4.4s} 27. Bxg2 {-10.72/16 2.1s}
P@f3 {+13.01/17 4.0s} 28. Bf1 {-12.85/15 1.8s} Nxd3 {+8.32/23 4.9s}
29. P@g2 {-10.76/19 2.1s} fxg2+ {+11.15/21 4.9s} 30. Bxg2 {-12.70/20 2.2s}
P@f3 {+11.07/22 4.6s} 31. Rg1 {-10.22/18 2.2s} fxg2+ {+11.01/20 5.3s}
32. Rxg2 {-10.47/1 0.003s} P@f3 {+22.96/19 3.7s} 33. Rxg7 {-22.40/16 1.6s}
B@g2+ {+29.73/5 1.4s} 34. Rxg2 {-35.52/4 0.50s} fxg2+ {+43.87/3 1.1s}
35. Kg1 {-18.13/1 0.015s} R@f1# {+M1/7 1.1s, Black mates} 0-1

[Event "QFuture-depth5-1600sim-vs-800sim"]
[Site "?"]
[Date "2019.05.27"]
[Round "21"]
[White "CrazyAra-Dev-0.4.1-With-Q-Future-depth5-1600sim"]
[Black "CrazyAra-Dev-0.4.1-No-Q-800sim"]
[Result "1-0"]
[PlyCount "71"]
[TimeControl "40/1200"]
[Variant "crazyhouse"]

1. e4 {book} e5 {book} 2. Nf3 {book} Nc6 {book} 3. Bc4 {book} Bc5 {book}
4. d3 {book} Nf6 {book} 5. O-O {book} O-O {-0.94/22 2.3s} 6. Nc3 {+0.99/22 5.1s}
d6 {-1.11/20 2.5s} 7. Bg5 {+1.31/26 5.5s} h6 {-1.07/21 2.6s}
8. Bxf6 {+1.38/29 5.5s} Qxf6 {-1.36/19 2.6s} 9. Nd5 {+0.64/22 5.6s}
Qd8 {-1.36/16 2.5s} 10. Qd2 {+0.98/17 5.2s} Kh7 {-1.24/17 2.6s}
11. c3 {+0.36/19 5.4s} B@h5 {-0.05/19 2.5s} 12. Kh1 {-0.64/24 5.4s}
Bcg4 {+0.32/19 2.5s} 13. N@g5+ {+0.01/25 5.6s} Kh8 {+0.24/24 2.8s}
14. Rg1 {-0.32/24 5.7s} hxg5 {+0.08/22 2.7s} 15. Nxg5 {+0.24/24 6.1s}
N@f4 {-0.12/21 2.9s} 16. Nxf4 {+0.17/22 6.0s} Qxg5 {+0.04/21 2.8s}
17. N@h3 {-0.23/24 6.2s} Bxh3 {-0.18/20 2.9s} 18. gxh3 {-0.69/23 5.9s}
Bf3+ {-0.22/18 2.8s} 19. P@g2 {+0.49/24 6.1s} exf4 {+0.22/20 3.0s}
20. gxf3 {+0.16/19 5.9s} Qh4 {+0.27/17 2.8s} 21. B@g5 {+1.91/23 6.0s}
Qxh3 {-1.14/20 2.8s} 22. B@g4 {+2.01/21 5.8s} Qh7 {-1.41/19 2.8s}
23. Bxf4 {+1.57/25 6.1s} P@e5 {-2.49/19 2.8s} 24. Bf5 {+3.38/25 5.9s}
N@g6 {-3.77/24 2.9s} 25. Bxf7 {+4.15/29 6.2s} Nxf4 {-4.41/21 2.9s}
26. Bxh7 {+4.64/25 5.8s} Rxf7 {-3.42/20 2.8s} 27. Qxf4 {+5.49/25 5.8s}
exf4 {-4.52/22 2.8s} 28. N@g6+ {+5.56/21 5.7s} Kxh7 {-6.23/1 0.014s}
29. Nxf4 {+7.16/24 5.5s} Kg8 {-4.94/18 2.6s} 30. P@g6 {+8.42/20 5.5s}
Rxf4 {-7.68/19 2.5s} 31. P@f7+ {+9.07/25 4.8s} Kf8 {-7.45/17 2.4s}
32. Q@g8+ {+8.50/17 4.8s} Ke7 {-7.33/1 0.001s} 33. Qxa8 {+9.97/18 4.6s}
B@e6 {-7.58/16 2.4s} 34. Qe8+ {+16.77/19 3.5s} Kf6 {-12.57/1 0.002s}
35. f8=Q+ {+19.42/19 2.6s} Ke5 {-12.83/13 1.4s}
36. R@d5# {+M1/17 2.6s, White mates} 1-0

[Event "QFuture-depth5-1600sim-vs-800sim"]
[Site "?"]
[Date "2019.05.27"]
[Round "21"]
[White "CrazyAra-Dev-0.4.1-No-Q-800sim"]
[Black "CrazyAra-Dev-0.4.1-With-Q-Future-depth5-1600sim"]
[Result "0-1"]
[PlyCount "104"]
[TimeControl "40/1200"]
[Variant "crazyhouse"]

1. e4 {book} Nf6 {book} 2. e5 {book} Nc6 {book} 3. exf6 {book} exf6 {book}
4. Nc3 {-0.84/21 2.4s} d5 {+0.36/21 5.1s} 5. Bb5 {-0.42/18 2.5s}
Be7 {+0.77/20 5.5s} 6. d4 {-0.79/17 2.5s} O-O {+0.61/22 5.4s}
7. Nge2 {-0.43/19 2.6s} Re8 {+0.31/21 5.5s} 8. O-O {-0.71/20 2.5s}
P@h3 {+0.22/19 5.6s} 9. gxh3 {-0.72/20 2.7s} Bxh3 {+0.20/29 5.8s}
10. Nf4 {-0.63/16 2.7s} Bxf1 {+0.58/19 5.7s} 11. Bxf1 {-0.19/17 2.8s}
Bb4 {+0.29/19 5.6s} 12. B@g2 {-0.28/18 2.6s} R@e1 {-1.17/20 5.6s}
13. Qg4 {+0.52/17 2.7s} P@g5 {-2.19/24 5.6s} 14. N@f5 {+0.39/18 2.6s}
Nxd4 {-0.54/23 5.7s} 15. Nxd4 {+0.45/23 2.8s} Bxc3 {+0.01/26 6.0s}
16. P@e6 {+0.70/22 2.8s} Bxd4 {+0.11/24 6.0s} 17. exf7+ {-0.06/23 2.9s}
Kxf7 {+0.34/26 6.4s} 18. P@e6+ {+0.75/21 2.8s} R8xe6 {+0.46/21 6.0s}
19. Nxe6 {-0.59/19 2.7s} Rxe6 {+0.53/28 6.2s} 20. Qxd4 {-0.48/17 2.8s}
N@h3+ {+0.69/20 6.0s} 21. Kh1 {-0.52/19 2.9s} N@f5 {+0.26/24 6.1s}
22. Qc5 {-0.33/17 2.8s} b6 {+1.14/28 6.3s} 23. Bxh3 {-1.19/21 3.0s}
bxc5 {+1.00/26 6.3s} 24. Bxf5 {-1.16/24 3.1s} Q@f3+ {+1.23/24 6.5s}
25. B@g2 {-1.23/24 3.0s} Qxf5 {+1.85/27 6.4s} 26. N@g3 {-1.34/23 3.0s}
Qxf2 {+0.48/20 6.1s} 27. N@h3 {-1.21/18 2.9s} Qxf1+ {+2.35/21 6.2s}
28. Nxf1 {-3.51/14 2.9s} B@e4 {+2.67/19 6.1s} 29. R@f3 {-2.98/18 3.0s}
Bxf3 {+4.41/24 6.2s} 30. Bxf3 {-4.78/20 2.9s} B@f5 {+3.02/21 6.1s}
31. Q@h5+ {-4.88/19 2.9s} P@g6 {+3.85/23 6.3s} 32. Qxh7 {-5.66/17 2.9s}
R@h6 {+3.25/21 6.2s} 33. Qxh6 {-7.81/15 2.9s} gxh6 {+8.72/19 5.8s}
34. R@h7+ {-8.52/15 2.8s} P@g7 {+9.20/16 6.0s} 35. B@h8 {-6.55/14 2.8s}
Qxh8 {+7.24/18 6.2s} 36. Rxh8 {-9.48/17 3.0s} Rxh8 {+5.17/18 6.3s}
37. Q@d7+ {-9.86/15 2.9s} Q@e7 {+7.90/20 6.5s} 38. Qxe7+ {-12.44/17 3.1s}
Rxe7 {+10.77/18 6.3s} 39. Bxd5+ {-13.12/16 3.0s} P@e6 {+14.05/18 6.2s}
40. Bg2 {-14.38/15 3.1s} Bxh3 {+15.94/19 6.0s} 41. Bxh3 {-17.92/16 2.8s}
N@f2+ {+16.95/21 4.3s} 42. Kg2 {-18.45/17 1.9s} Nxh3 {+13.92/17 4.4s}
43. N@e5+ {-18.00/15 2.6s} fxe5 {+14.66/19 5.3s} 44. Q@f3+ {-17.28/18 2.7s}
N@f4+ {+17.42/19 5.6s} 45. Bxf4 {-15.28/16 2.3s} Nxf4+ {+16.78/15 4.4s}
46. Qxf4+ {-15.54/16 2.9s} gxf4 {+19.78/13 6.0s} 47. N@g5+ {-20.13/10 2.9s}
hxg5 {+17.08/14 6.1s} 48. N@d6+ {-21.70/10 2.8s} cxd6 {+23.37/15 6.3s}
49. B@e8+ {-22.51/12 3.0s} Rexe8 {+23.78/14 6.2s} 50. Kf3 {-29.15/12 2.8s}
N@d4+ {+36.32/12 4.4s} 51. Kf2 {-41.67/10 1.0s} Q@e2+ {+41.39/13 2.0s}
52. Kg1 {-30.36/1 0.016s} Q@g2# {+M1/11 1.7s, Black mates} 0-1

[Event "QFuture-depth5-1600sim-vs-800sim"]
[Site "?"]
[Date "2019.05.27"]
[Round "22"]
[White "CrazyAra-Dev-0.4.1-With-Q-Future-depth5-1600sim"]
[Black "CrazyAra-Dev-0.4.1-No-Q-800sim"]
[Result "1-0"]
[PlyCount "75"]
[TimeControl "40/1200"]
[Variant "crazyhouse"]

1. e4 {book} Nf6 {book} 2. e5 {book} Nc6 {book} 3. exf6 {book} exf6 {book}
4. Nc3 {-0.73/22 5.1s} d5 {+0.76/20 2.5s} 5. Bb5 {-0.29/23 5.5s}
Be7 {+0.89/17 2.5s} 6. N@a5 {-0.44/20 5.3s} O-O {-0.16/22 2.6s}
7. Bxc6 {+0.53/30 6.0s} bxc6 {-0.60/20 2.7s} 8. Nxc6 {+0.67/28 5.8s}
Qd6 {-0.73/24 2.9s} 9. Nxd5 {-0.04/26 5.7s} Re8 {-1.00/25 2.8s}
10. Ndxe7+ {+1.53/24 5.8s} Rxe7+ {-1.65/21 2.9s} 11. Nxe7+ {+0.98/22 5.9s}
Qxe7+ {-1.36/21 2.8s} 12. R@e3 {+0.13/20 5.7s} P@e4 {-1.45/15 2.6s}
13. B@d5 {+2.79/19 5.5s} B@b7 {-2.43/18 2.6s} 14. Rxe4 {+1.57/22 5.7s}
N@e5 {-2.70/21 2.8s} 15. P@c6 {+2.53/24 5.8s} Ba6 {-2.40/20 2.7s}
16. P@d7 {+1.59/20 5.7s} N@d6 {-1.48/20 2.6s} 17. dxc8=N {+2.83/24 6.0s}
Rxc8 {-2.31/23 2.7s} 18. d3 {+3.48/22 5.7s} Nxe4 {-3.27/21 2.7s}
19. N@f5 {+4.15/31 6.2s} Qb4+ {-3.73/20 2.8s} 20. P@c3 {+2.21/22 5.8s}
Nxf2 {-2.22/20 2.8s} 21. Kxf2 {+2.37/23 6.1s} R@f4+ {-2.27/20 2.9s}
22. Bxf4 {+2.56/22 5.9s} Qxf4+ {-2.37/18 2.8s} 23. R@f3 {+1.93/25 6.0s}
P@e3+ {-2.50/22 2.9s} 24. Nxe3 {+2.05/21 5.8s} Nxf3 {-2.97/20 2.8s}
25. Nxf3 {+2.61/21 6.0s} B@h6 {-2.75/17 2.8s} 26. P@d2 {+4.24/19 5.9s}
Qxe3+ {-2.94/18 2.8s} 27. dxe3 {+5.17/24 6.1s} N@g4+ {-4.38/21 2.8s}
28. Ke1 {+5.68/21 5.9s} P@f2+ {-5.57/19 2.8s} 29. Ke2 {+4.95/32 5.8s}
Kh8 {-5.40/19 2.8s} 30. B@d7 {+8.66/19 5.6s} Nxe3 {-7.68/17 2.7s}
31. Bxc8 {+10.15/21 4.8s} R@g8 {-6.72/19 2.5s} 32. Bxf7 {+11.60/20 4.6s}
Nxd1 {-11.48/18 2.3s} 33. N@g6+ {+18.98/19 3.0s} hxg6 {-2.71/1 0.013s}
34. R@h7+ {+18.09/17 3.2s} Kxh7 {-10.22/1 0.013s} 35. Bxg8+ {+19.45/15 2.4s}
Kxg8 {-17.43/14 1.4s} 36. P@f7+ {+36.03/13 2.6s} Kxf7 {-46.69/4 0.56s}
37. Q@e6+ {+55.43/5 1.2s} Kf8 {-20.97/1 0.013s}
38. R@g8# {+M1/3 0.96s, White mates} 1-0

[Event "QFuture-depth5-1600sim-vs-800sim"]
[Site "?"]
[Date "2019.05.27"]
[Round "22"]
[White "CrazyAra-Dev-0.4.1-No-Q-800sim"]
[Black "CrazyAra-Dev-0.4.1-With-Q-Future-depth5-1600sim"]
[Result "0-1"]
[PlyCount "96"]
[TimeControl "40/1200"]
[Variant "crazyhouse"]

1. e4 {book} Nf6 {book} 2. e5 {book} Nc6 {book} 3. exf6 {book} exf6 {book}
4. d4 {book} d5 {book} 5. Bb5 {-2.01/19 2.5s} Bb4+ {+2.10/22 5.3s}
6. c3 {-2.09/21 2.6s} Be7 {+1.74/19 5.3s} 7. Ne2 {-1.78/17 2.5s}
O-O {+0.83/22 5.4s} 8. O-O {-1.23/20 2.6s} Re8 {+0.63/21 5.4s}
9. Nf4 {-1.04/19 2.5s} Bd6 {+0.87/19 5.4s} 10. Nh5 {-1.19/18 2.6s}
P@h3 {+1.25/27 5.4s} 11. gxh3 {-1.64/23 2.6s} Bxh3 {+1.91/23 5.4s}
12. Nxg7 {-1.76/17 2.5s} P@g2 {+1.74/30 5.6s} 13. Nxe8 {-1.93/20 2.5s}
Qxe8 {+1.06/32 5.4s} 14. R@g4+ {-1.76/22 2.7s} Bxg4 {+1.76/28 5.9s}
15. Qxg4+ {-2.42/22 2.7s} R@g6 {+1.20/28 5.9s} 16. N@h6+ {-2.23/26 2.9s}
Kh8 {+1.01/33 6.3s} 17. P@g7+ {-2.49/20 2.7s} Kxg7 {+0.89/29 6.0s}
18. P@g5 {-1.31/28 3.0s} gxf1=Q+ {+0.95/29 6.2s} 19. Bxf1 {-1.15/25 2.8s}
fxg5 {+0.53/27 6.0s} 20. Bxg5 {-0.95/26 2.8s} P@f6 {+0.55/25 5.9s}
21. Nf5+ {-1.37/24 2.8s} Kg8 {+0.09/27 5.8s} 22. B@h5 {-1.97/23 2.9s}
Rxg5 {+3.24/28 6.1s} 23. Qxg5+ {-2.64/21 2.8s} fxg5 {+4.01/27 6.1s}
24. P@g7 {-3.78/25 3.0s} Bxh2+ {+5.90/25 6.0s} 25. Kxh2 {-4.34/23 2.8s}
Q@f4+ {+5.76/25 6.2s} 26. B@g3 {-6.64/23 2.8s} Qxf5 {+5.57/22 6.0s}
27. R@h8+ {-6.42/19 2.8s} Kxg7 {+5.87/1 0.004s} 28. Rxe8 {-5.74/19 3.0s}
Rxe8 {+6.01/19 5.8s} 29. P@h6+ {-5.44/16 2.9s} Kxh6 {+6.01/19 5.9s}
30. Q@g4 {-5.34/17 2.9s} Qxg4 {+7.68/18 5.8s} 31. Bxg4 {-6.05/14 2.9s}
B@f6 {+8.53/20 6.1s} 32. Q@h5+ {-9.84/21 3.0s} Kg7 {+10.14/1 0.005s}
33. Nd2 {-9.09/19 3.1s} R@h6 {+8.71/18 6.3s} 34. Qxh6+ {-9.18/14 3.1s}
Kxh6 {+7.12/21 6.3s} 35. R@f5 {-5.55/18 3.0s} R@g6 {+9.26/23 6.2s}
36. Nf3 {-8.50/16 3.0s} P@f4 {+10.99/17 6.2s} 37. Rxf4 {-11.12/14 3.0s}
gxf4 {+11.16/21 6.4s} 38. Bxf4+ {-11.71/18 3.1s} P@g5 {+11.78/19 6.3s}
39. Nxg5 {-12.33/16 3.0s} Bxg5 {+13.14/19 6.2s} 40. Bxg5+ {-14.19/18 3.0s}
Rxg5 {+13.38/17 6.0s} 41. B@f4 {-15.96/16 2.9s} Q@h4+ {+21.43/18 4.7s}
42. P@h3 {-20.90/15 2.0s} Qxf2+ {+25.47/15 4.4s} 43. Bg2 {-24.17/14 2.0s}
Qxf4+ {+27.19/14 3.4s} 44. P@g3 {-25.93/12 1.5s} Qxg3+ {+27.36/12 3.5s}
45. Kxg3 {-25.44/10 1.7s} N@f5+ {+33.37/12 2.9s} 46. Kh2 {-31.37/8 0.96s}
B@g3+ {+35.38/11 2.3s} 47. Kg1 {-35.29/10 0.82s} P@f2+ {+43.09/9 1.4s}
48. Kf1 {-43.71/6 0.59s} R@g1# {+M1/7 1.3s, Black mates} 0-1

[Event "QFuture-depth5-1600sim-vs-800sim"]
[Site "?"]
[Date "2019.05.27"]
[Round "23"]
[White "CrazyAra-Dev-0.4.1-With-Q-Future-depth5-1600sim"]
[Black "CrazyAra-Dev-0.4.1-No-Q-800sim"]
[Result "0-1"]
[PlyCount "68"]
[TimeControl "40/1200"]
[Variant "crazyhouse"]

1. e4 {book} Nf6 {book} 2. e5 {book} Nc6 {book} 3. exf6 {book} exf6 {book}
4. d4 {book} d5 {book} 5. Nc3 {-1.27/23 5.2s} Bb4 {+1.52/21 2.5s}
6. Ne2 {-1.39/31 5.6s} O-O {+0.82/22 2.6s} 7. Nf4 {-1.17/33 5.5s}
Re8+ {+0.52/20 2.6s} 8. Be2 {-2.04/38 5.6s} P@h3 {+1.80/29 2.6s}
9. Rg1 {-1.92/30 5.3s} hxg2 {+1.46/29 2.6s} 10. Rxg2 {-2.35/38 5.7s}
P@f3 {+2.10/35 2.7s} 11. Rxg7+ {-2.24/28 5.5s} Kxg7 {+1.84/25 2.6s}
12. Nh5+ {-2.35/32 6.2s} Kg8 {+2.29/31 2.7s} 13. N@h6+ {-1.94/30 5.6s}
Kf8 {+2.74/28 2.6s} 14. P@g7+ {-2.53/37 5.9s} Ke7 {+2.88/1 0.002s}
15. Bxf3 {-1.57/24 5.6s} R@g1+ {+1.51/23 2.7s} 16. Ke2 {-3.20/26 6.1s}
Rxd1 {+1.50/19 2.7s} 17. Kxd1 {-3.40/22 5.7s} Q@f1+ {+2.60/20 2.8s}
18. R@e1+ {-3.24/28 6.0s} Qxe1+ {+2.73/18 2.7s} 19. Kxe1 {-0.85/1 0.014s}
Nxd4 {+3.48/19 2.7s} 20. Q@e3+ {-4.95/20 5.6s} P@e5 {+3.20/18 2.7s}
21. Nxf6 {-5.44/22 5.7s} Nxc2+ {+3.48/19 2.8s} 22. Ke2 {-2.92/19 5.7s}
R@e1+ {+3.53/18 2.7s} 23. Kd2 {-4.44/26 5.6s} Nxe3 {+4.54/17 2.6s}
24. g8=N+ {-4.11/19 5.5s} Kd6 {+4.07/16 2.7s} 25. Nxf7+ {-6.89/20 5.5s}
Kc5 {+5.89/19 2.6s} 26. fxe3 {-8.27/20 4.9s} Bxc3+ {+6.46/18 2.5s}
27. bxc3 {-10.52/28 4.4s} Q@f2+ {+8.84/18 2.2s} 28. P@e2 {-9.92/17 4.5s}
N@c4+ {+8.10/16 2.2s} 29. Kd3 {-12.55/18 3.4s} Bf5+ {+13.24/20 1.9s}
30. P@e4 {-16.29/19 3.6s} dxe4+ {+14.75/18 1.6s} 31. Kc2 {-14.58/1 0.003s}
Qxe2+ {+18.72/13 1.00s} 32. Kb3 {-M1/10 2.0s} P@a4+ {+25.17/7 0.79s}
33. Kxa4 {-8.83/1 0.015s} b5+ {+34.46/7 0.57s} 34. Kb3 {-13.11/1 0.015s}
P@a4# {+M1/5 0.47s, Black mates} 0-1

[Event "QFuture-depth5-1600sim-vs-800sim"]
[Site "?"]
[Date "2019.05.27"]
[Round "23"]
[White "CrazyAra-Dev-0.4.1-No-Q-800sim"]
[Black "CrazyAra-Dev-0.4.1-With-Q-Future-depth5-1600sim"]
[Result "1-0"]
[PlyCount "55"]
[TimeControl "40/1200"]
[Variant "crazyhouse"]

1. e4 {book} c5 {book} 2. Nf3 {book} Nc6 {-2.56/20 5.1s} 3. d4 {+2.70/18 2.5s}
cxd4 {-1.75/26 5.5s} 4. Nxd4 {+2.23/23 2.6s} e5 {-1.50/24 5.4s}
5. Nxc6 {+1.61/21 2.5s} bxc6 {-1.36/22 5.6s} 6. P@d6 {+1.06/22 2.6s}
Nf6 {-1.31/22 5.5s} 7. N@c7+ {+1.33/19 2.6s} Qxc7 {-1.19/1 0.004s}
8. dxc7 {+1.03/21 2.7s} Bb4+ {-1.08/26 5.6s} 9. Q@c3 {+1.48/19 2.6s}
Bxc3+ {-0.95/22 5.6s} 10. Nxc3 {+1.08/20 2.7s} O-O {-0.88/24 5.6s}
11. B@e7 {+1.21/18 2.6s} N@g4 {-0.64/22 5.6s} 12. Bxf8 {+0.63/21 2.7s}
Kxf8 {-2.95/27 5.6s} 13. R@d8+ {+0.39/19 2.6s} B@e8 {-4.29/23 5.4s}
14. Qxg4 {+1.96/22 2.7s} Nxg4 {-5.48/26 5.6s} 15. N@d6 {+2.78/20 2.5s}
N@f6 {-2.85/23 5.3s} 16. Nxc8 {+3.28/23 2.7s} Rxc8 {-5.00/26 5.5s}
17. B@c5+ {+4.58/22 2.7s} P@e7 {-6.85/25 5.4s} 18. Rxc8 {+5.40/24 2.7s}
N@d4 {-5.69/22 5.5s} 19. Bxe7+ {+5.88/20 2.5s} Kxe7 {-7.59/27 4.4s}
20. Rxe8+ {+8.47/24 2.1s} Kxe8 {-15.53/27 3.3s} 21. c8=Q+ {+7.05/24 2.4s}
B@d8 {-17.90/25 4.2s} 22. R@f8+ {+17.98/26 1.7s} Ke7 {-20.67/22 2.7s}
23. Qxd8+ {+18.30/19 1.7s} Ke6 {-22.99/20 3.3s} 24. P@f5+ {+22.11/19 1.5s}
Nxf5 {-23.79/20 2.9s} 25. exf5+ {+19.50/20 1.9s} Kxf5 {-21.37/20 3.4s}
26. N@g3+ {+24.87/19 1.7s} Ke6 {-33.12/16 2.5s} 27. B@f5+ {+23.75/15 1.7s}
Kd6 {-16.24/1 0.014s} 28. B@e7# {+M1/13 1.4s, White mates} 1-0

[Event "QFuture-depth5-1600sim-vs-800sim"]
[Site "?"]
[Date "2019.05.27"]
[Round "24"]
[White "CrazyAra-Dev-0.4.1-With-Q-Future-depth5-1600sim"]
[Black "CrazyAra-Dev-0.4.1-No-Q-800sim"]
[Result "1-0"]
[PlyCount "63"]
[TimeControl "40/1200"]
[Variant "crazyhouse"]

1. e4 {book} c5 {book} 2. Nf3 {book} Nc6 {-2.88/17 2.4s} 3. d4 {+1.58/24 5.1s}
cxd4 {-2.46/23 2.6s} 4. Nxd4 {+1.38/25 5.5s} e5 {-1.90/20 2.5s}
5. Nb5 {+0.98/23 5.3s} a6 {-1.09/21 2.6s} 6. Nd6+ {-0.79/20 5.5s}
Bxd6 {-0.96/21 2.7s} 7. Qxd6 {-0.34/20 5.6s} N@d4 {+0.22/17 2.6s}
8. B@b3 {+0.02/21 5.5s} P@c7 {+0.18/15 2.5s} 9. Qd5 {+0.27/20 5.5s}
Nxb3 {-0.20/19 2.6s} 10. axb3 {+0.39/22 5.7s} Nf6 {-0.08/16 2.6s}
11. N@f5 {+0.66/20 5.5s} Nxd5 {-0.54/19 2.6s} 12. Nxg7+ {-0.03/28 5.7s}
Kf8 {-0.67/18 2.6s} 13. Nf5 {+0.68/23 5.4s} B@f6 {-0.41/23 2.7s}
14. Bh6+ {+0.33/25 5.7s} Kg8 {-0.67/22 2.7s} 15. P@g7 {-0.28/21 5.6s}
Ndb4 {-0.14/18 2.7s} 16. gxh8=Q+ {-0.12/27 5.8s} Bxh8 {+0.43/18 2.6s}
17. Na3 {+0.08/25 5.7s} P@g7 {-0.61/24 2.8s} 18. R@g3 {+0.61/27 5.8s}
Q@g6 {-0.46/20 2.8s} 19. Rxg6 {+0.50/27 5.9s} hxg6 {-0.96/25 2.9s}
20. Nxg7 {+0.27/25 5.8s} Bxg7 {-1.70/21 2.7s} 21. Bxg7 {+3.82/25 5.5s}
Kxg7 {-2.97/24 2.7s} 22. h4 {+4.60/22 5.3s} B@f4 {-3.02/19 2.4s}
23. P@h6+ {+4.87/24 5.5s} Bxh6 {-6.77/20 2.3s} 24. P@g5 {+7.82/20 4.7s}
P@d2+ {-6.55/19 2.2s} 25. Kxd2 {+7.10/28 5.3s} Bxg5+ {-9.07/18 2.3s}
26. hxg5 {+7.25/22 4.9s} Qxg5+ {-9.33/16 2.2s} 27. B@e3 {+8.07/21 4.4s}
Qxe3+ {-7.31/21 2.5s} 28. fxe3 {+7.82/18 5.3s} R@f2+ {-7.93/13 2.6s}
29. B@e2 {+10.26/19 4.8s} Kf6 {-7.83/16 2.3s} 30. Q@h4+ {+12.41/20 3.9s}
P@g5 {-10.99/17 2.0s} 31. Qxg5+ {+23.88/20 2.4s} Kxg5 {-45.05/18 1.5s}
32. Q@h4# {+M1/3 0.98s, White mates} 1-0

[Event "QFuture-depth5-1600sim-vs-800sim"]
[Site "?"]
[Date "2019.05.27"]
[Round "24"]
[White "CrazyAra-Dev-0.4.1-No-Q-800sim"]
[Black "CrazyAra-Dev-0.4.1-With-Q-Future-depth5-1600sim"]
[Result "0-1"]
[PlyCount "162"]
[TimeControl "40/1200"]
[Variant "crazyhouse"]

1. e4 {book} d6 {book} 2. d4 {+0.96/20 2.3s} Nf6 {-2.13/26 5.1s}
3. Nc3 {+1.27/25 2.6s} g6 {-2.76/27 5.3s} 4. Bc4 {+1.58/22 2.4s}
Bg7 {-3.26/25 5.3s} 5. Bxf7+ {+2.32/24 2.6s} Kxf7 {-4.28/25 5.6s}
6. P@h6 {+2.67/21 2.5s} Bf8 {-3.29/20 5.3s} 7. Nf3 {+3.48/21 2.6s}
Kg8 {-2.58/27 5.5s} 8. e5 {+2.23/22 2.6s} Ng4 {-2.74/25 5.5s}
9. exd6 {+2.70/24 2.8s} cxd6 {-2.32/27 5.8s} 10. P@g7 {+2.52/22 2.7s}
Bxg7 {-2.35/25 5.7s} 11. hxg7 {+2.33/24 2.8s} Kxg7 {-2.78/25 5.7s}
12. h3 {+2.56/19 2.6s} Nxf2 {-1.95/22 5.7s} 13. Kxf2 {+1.90/21 2.7s}
h6 {-1.88/19 5.7s} 14. Rf1 {+1.89/18 2.6s} Nc6 {-1.14/22 5.4s}
15. Kg1 {+0.92/22 2.7s} P@f6 {-1.04/25 5.7s} 16. d5 {+0.65/23 2.7s}
Ne5 {-1.05/20 5.8s} 17. N@e6+ {+1.01/19 2.8s} Bxe6 {-0.86/23 6.1s}
18. dxe6 {+0.98/17 2.8s} B@h5 {-1.18/24 5.7s} 19. B@f4 {+1.41/21 2.7s}
Bxf3 {-0.20/20 6.1s} 20. gxf3 {+0.55/18 2.9s} N@g5 {+0.44/20 5.8s}
21. Bxe5 {-0.48/18 2.7s} Nxh3+ {+1.15/20 6.0s} 22. Kh2 {-1.17/18 2.8s}
fxe5 {+1.05/19 5.9s} 23. Kxh3 {-1.85/16 2.7s} N@g5+ {+2.81/19 5.9s}
24. Kh2 {-3.05/16 2.8s} P@f4 {+0.71/23 5.7s} 25. B@g2 {-1.07/18 2.7s}
P@g3+ {+0.95/23 6.0s} 26. Kh1 {-0.94/22 2.9s} P@h3 {+0.74/21 5.9s}
27. Bxh3 {-0.95/20 2.8s} Nxh3 {+0.17/24 5.9s} 28. B@g4 {-0.87/19 2.8s}
Ng5 {-2.79/20 5.7s} 29. P@h5 {-0.09/19 2.7s} gxh5 {-0.52/22 5.9s}
30. N@f5+ {+0.54/21 2.7s} Kg8 {0.00/22 5.6s} 31. Nd5 {+1.02/19 2.7s}
B@f8 {-3.13/24 5.9s} 32. Bxh5 {-0.48/22 2.9s} P@g2+ {+1.57/26 6.1s}
33. Kxg2 {-1.48/20 2.9s} B@h3+ {+2.21/25 6.2s} 34. Kg1 {-1.70/23 2.8s}
Bxf5 {+2.21/22 5.9s} 35. P@f7+ {-1.93/16 2.7s} Kg7 {-5.84/22 5.8s}
36. P@g4 {-1.84/23 2.7s} P@f2+ {+2.16/20 5.4s} 37. Kh1 {-2.47/18 2.4s}
N@h4 {+4.38/20 5.2s} 38. N@g2 {-5.04/19 2.5s} Nxg2 {-0.08/24 5.8s}
39. gxf5 {-4.41/18 2.6s} Nh4 {-0.47/28 6.3s} 40. Nxf4 {-0.46/21 2.9s}
exf4 {-0.38/28 6.3s} 41. B@d4+ {+0.07/19 2.9s} N@f6 {+0.04/29 6.1s}
42. P@g2 {+0.17/25 3.0s} Nxf5 {-0.26/25 6.1s} 43. Bxf6+ {-0.50/15 2.9s}
Kxf6 {-0.79/27 6.3s} 44. N@d5+ {-1.39/22 3.0s} Kxe6 {+1.06/27 6.3s}
45. Nxf4+ {-0.81/16 3.0s} Kd7 {+0.25/23 6.5s} 46. Bg4 {-0.84/18 3.1s}
e6 {+0.32/21 6.4s} 47. Bxf5 {-1.88/16 3.1s} exf5 {+1.48/28 6.7s}
48. N@c5+ {-1.07/25 3.1s} Kc8 {+1.86/26 6.6s} 49. P@d7+ {-1.11/25 3.1s}
Kb8 {+2.14/27 7.1s} 50. Nfe6 {-1.86/22 3.2s} Nxe6 {+1.52/23 6.7s}
51. Nxe6 {-2.11/21 3.1s} Qxd7 {+2.21/27 6.9s} 52. Nxf8 {-1.93/22 3.3s}
Rxf8 {+1.57/20 6.7s} 53. B@f4 {-1.51/16 3.2s} B@c7 {+2.78/23 6.8s}
54. N@e5 {-2.16/22 3.2s} Qd8 {+2.28/21 6.8s} 55. Bxg3 {-2.38/20 3.3s}
dxe5 {+2.19/21 6.9s} 56. Qxd8+ {-2.61/18 3.2s} Rxd8 {+2.57/23 6.9s}
57. Be3 {-2.16/18 3.3s} Q@h5+ {+3.54/23 7.0s} 58. Q@h2 {-2.49/21 3.3s}
N@e2 {+3.60/24 7.1s} 59. Bexf2 {-3.50/21 3.4s} Qxh2+ {+4.50/27 7.2s}
60. Bxh2 {-3.58/23 3.5s} P@h3 {+4.64/26 7.1s} 61. Rg1 {-3.28/21 3.5s}
hxg2+ {+6.59/27 7.2s} 62. Rxg2 {-4.27/23 3.6s} P@h3 {+5.41/23 7.2s}
63. Q@f1 {-3.89/20 3.5s} hxg2+ {+7.66/23 6.8s} 64. Qxg2 {-5.43/22 3.4s}
P@h3 {+6.97/21 7.0s} 65. Qxh3 {-5.48/18 3.4s} N@g5 {+8.74/21 6.2s}
66. P@e7 {-7.90/18 3.2s} Nxh3 {+9.62/21 6.2s} 67. exd8=Q+ {-9.29/16 3.0s}
Bxd8 {+6.65/19 6.0s} 68. P@c7+ {-8.84/17 2.9s} Bxc7 {+7.33/17 6.3s}
69. f8=Q+ {-9.49/14 3.1s} B@d8 {+8.16/24 6.1s} 70. R@c8+ {-8.16/16 3.0s}
Kxc8 {+6.10/1 0.013s} 71. P@d7+ {-8.36/15 3.1s} Kb8 {+13.99/21 6.0s}
72. Qxd8+ {-16.36/18 3.0s} Bxd8 {+16.49/21 5.5s} 73. B@d6+ {-13.96/17 2.9s}
P@c7 {+17.63/19 5.7s} 74. Bxc7+ {-17.62/18 2.8s} Kxc7 {+17.78/16 5.8s}
75. Bxe5+ {-15.57/12 2.9s} Kxd7 {+15.91/16 6.7s} 76. Rd1+ {-13.17/14 3.2s}
P@d4 {+11.27/19 6.6s} 77. Kg2 {-20.10/18 3.2s} N@f4+ {+23.37/17 4.2s}
78. Kf1 {-21.42/16 1.7s} Q@g2+ {+27.68/11 3.6s} 79. Ke1 {-19.86/1 0.016s}
Qxf2+ {+31.98/13 2.9s} 80. Kd2 {-21.51/1 0.016s} Qe3+ {+38.18/15 1.8s}
81. Ke1 {-23.59/1 0.016s} Q@f2# {+M1/10 1.5s, Black mates} 0-1

[Event "QFuture-depth5-1600sim-vs-800sim"]
[Site "?"]
[Date "2019.05.27"]
[Round "25"]
[White "CrazyAra-Dev-0.4.1-With-Q-Future-depth5-1600sim"]
[Black "CrazyAra-Dev-0.4.1-No-Q-800sim"]
[Result "1-0"]
[PlyCount "61"]
[TimeControl "40/1200"]
[Variant "crazyhouse"]

1. e4 {book} d6 {book} 2. d4 {+1.14/26 5.0s} Nf6 {-0.91/21 2.4s}
3. Nc3 {+1.65/28 5.5s} g6 {-1.13/24 2.5s} 4. Bc4 {+1.85/26 5.3s}
Bg7 {-1.65/24 2.5s} 5. Bxf7+ {+2.47/25 5.7s} Kxf7 {-2.37/23 2.7s}
6. P@h6 {+2.76/22 5.4s} Bf8 {-3.03/16 2.5s} 7. Nf3 {+1.59/28 5.5s}
Ng8 {-3.46/20 2.6s} 8. Qd2 {+3.60/26 5.4s} Ke8 {-3.36/23 2.5s}
9. e5 {+2.38/29 5.6s} Nxh6 {-3.28/25 2.7s} 10. Qxh6 {+2.76/29 5.8s}
Bxh6 {-3.51/23 2.6s} 11. Bxh6 {+2.59/29 5.9s} B@f8 {-2.41/24 2.8s}
12. Bxf8 {+2.46/25 5.7s} Rxf8 {-2.53/24 2.7s} 13. B@h6 {+3.48/25 5.6s}
B@h8 {-2.73/23 2.7s} 14. Bxf8 {+3.28/21 5.6s} Kxf8 {-2.97/19 2.7s}
15. N@h6 {+3.18/25 5.8s} B@g8 {-2.87/22 2.7s} 16. Nxg8 {+3.02/23 5.8s}
Kxg8 {-2.87/22 2.8s} 17. B@b3+ {+3.23/24 5.8s} P@f7 {-3.31/21 2.7s}
18. Bxf7+ {+5.03/23 5.6s} Kxf7 {-4.15/21 2.7s} 19. Ng5+ {+5.01/26 6.0s}
Kg7 {-4.36/24 2.8s} 20. P@h6+ {+5.00/24 5.9s} Kf8 {-3.33/19 2.7s}
21. B@e6 {+5.64/24 5.5s} B@g8 {-5.17/22 2.5s} 22. Bxg8 {+6.50/22 5.3s}
dxe5 {-4.68/20 2.5s} 23. B@e6 {+7.66/20 5.2s} P@d2+ {-8.49/17 2.2s}
24. Kd1 {+4.00/22 5.1s} Q@g4+ {-7.51/21 2.2s} 25. R@f3+ {+11.23/23 4.9s}
Qxf3+ {-10.14/21 2.1s} 26. gxf3 {+12.45/22 4.8s} R@e1+ {-8.78/20 2.3s}
27. Kxd2 {+13.84/19 5.0s} Qxd4+ {-13.42/18 2.2s} 28. Kxe1 {+12.37/20 4.3s}
P@d2+ {-15.46/16 2.3s} 29. Kd1 {+12.90/18 4.0s} N@d6 {-19.35/17 1.4s}
30. R@d8+ {+42.12/16 2.1s} Ne8 {-26.28/1 0.014s}
31. Q@f7# {+M1/11 1.2s, White mates} 1-0

[Event "QFuture-depth5-1600sim-vs-800sim"]
[Site "?"]
[Date "2019.05.27"]
[Round "25"]
[White "CrazyAra-Dev-0.4.1-No-Q-800sim"]
[Black "CrazyAra-Dev-0.4.1-With-Q-Future-depth5-1600sim"]
[Result "0-1"]
[PlyCount "80"]
[TimeControl "40/1200"]
[Variant "crazyhouse"]

1. e4 {book} d6 {book} 2. d4 {book} e6 {book} 3. Nc3 {+2.10/20 2.3s}
Nf6 {-1.58/19 5.0s} 4. Nf3 {+1.60/17 2.4s} Nc6 {-2.01/25 5.3s}
5. Bb5 {+1.52/17 2.5s} a6 {-1.57/22 5.4s} 6. Ba4 {+1.57/19 2.7s}
b5 {-2.11/22 5.6s} 7. Nxb5 {+1.49/19 2.6s} axb5 {-1.68/20 5.6s}
8. Bxb5 {+1.54/20 2.7s} N@a7 {-1.81/22 5.7s} 9. Bd3 {+2.24/17 2.5s}
Nb4 {-2.02/19 5.4s} 10. O-O {+1.65/16 2.6s} Bb7 {-2.25/23 5.6s}
11. Re1 {+1.64/20 2.7s} Be7 {-1.51/21 5.5s} 12. P@g5 {+1.71/20 2.7s}
Nxe4 {-1.20/22 5.8s} 13. Bxe4 {+0.51/17 2.7s} Bxe4 {-2.43/20 5.8s}
14. Rxe4 {+0.56/16 2.7s} B@f5 {-0.75/22 5.6s} 15. Re1 {+0.44/20 2.8s}
Bxc2 {-1.74/22 5.9s} 16. Qd2 {-0.62/18 2.8s} P@g4 {-0.11/21 5.9s}
17. N@h5 {-0.70/20 2.8s} Rg8 {-0.37/22 5.8s} 18. Nh4 {+0.03/19 2.7s}
Nd3 {+0.60/22 6.1s} 19. Re2 {+0.23/18 2.9s} P@f3 {+0.92/23 6.1s}
20. gxf3 {-1.06/20 3.0s} gxf3 {+0.71/26 6.3s} 21. Nxf3 {-0.90/18 2.8s}
P@g4 {+0.44/21 6.1s} 22. Nh4 {-0.69/20 3.0s} Nxc1 {+0.38/24 6.3s}
23. Rxc1 {-0.65/20 2.9s} Bxg5 {+0.46/22 6.1s} 24. Qxc2 {-0.59/21 3.0s}
Bxh4 {+0.69/20 6.0s} 25. P@g2 {-0.20/19 2.9s} P@f3 {+0.63/21 6.1s}
26. Qxh7 {-0.54/17 3.0s} Kd7 {-0.05/22 6.0s} 27. B@a4+ {-0.62/16 2.9s}
c6 {-1.26/19 5.9s} 28. Rxc6 {-0.29/17 2.9s} Nxc6 {-0.83/22 6.0s}
29. Bxc6+ {+0.27/18 2.8s} Kxc6 {-1.14/21 5.8s} 30. Qc2+ {+1.04/21 2.9s}
B@c5 {-2.12/26 6.1s} 31. B@e4+ {+0.70/17 2.8s} B@d5 {-1.17/24 6.1s}
32. Bxd5+ {+1.55/21 2.9s} exd5 {-2.19/27 6.1s} 33. N@b4+ {+1.68/18 2.9s}
Kb7 {-0.32/20 5.9s} 34. B@c6+ {+0.23/20 2.8s} Kb8 {+1.23/22 5.7s}
35. N@a6+ {-0.84/20 2.7s} Ka7 {+3.16/18 4.6s} 36. dxc5 {-3.59/17 2.2s}
R@h1+ {+15.04/15 1.9s} 37. Kxh1 {+1.32/1 0.014s} fxg2+ {+13.60/13 1.9s}
38. Kxg2 {-12.06/12 0.93s} B@h3+ {+28.93/10 1.3s} 39. Kg1 {-28.02/4 0.54s}
N@f3+ {+28.73/3 1.2s} 40. Kh1 {-5.39/1 0.013s} P@g2# {+M1/2 0.99s, Black mates}
0-1

[Event "QFuture-depth5-1600sim-vs-800sim"]
[Site "?"]
[Date "2019.05.27"]
[Round "26"]
[White "CrazyAra-Dev-0.4.1-With-Q-Future-depth5-1600sim"]
[Black "CrazyAra-Dev-0.4.1-No-Q-800sim"]
[Result "1-0"]
[PlyCount "91"]
[TimeControl "40/1200"]
[Variant "crazyhouse"]

1. e4 {book} d6 {book} 2. d4 {book} e6 {book} 3. Nc3 {+1.79/20 4.9s}
Nf6 {-1.80/18 2.3s} 4. Nf3 {+1.07/23 5.2s} Nc6 {-1.29/18 2.5s}
5. Bd3 {+1.35/22 5.2s} Be7 {-1.51/23 2.4s} 6. e5 {+0.47/22 5.4s}
dxe5 {-1.11/20 2.6s} 7. dxe5 {+0.45/23 5.5s} Nd7 {-0.44/19 2.5s}
8. P@d6 {+0.83/22 5.8s} cxd6 {-1.75/21 2.7s} 9. exd6 {+0.64/23 5.6s}
Bxd6 {-1.94/22 2.6s} 10. P@h6 {+1.50/24 5.7s} gxh6 {-3.08/19 2.6s}
11. Bxh6 {+0.90/19 5.5s} P@f5 {-1.98/18 2.5s} 12. P@d5 {+1.73/20 5.6s}
exd5 {-1.89/20 2.7s} 13. Bxf5 {+1.31/22 5.7s} P@e6 {-2.55/20 2.6s}
14. P@g7 {+2.85/28 6.0s} Rg8 {-3.00/26 2.9s} 15. Bxh7 {+2.92/25 5.9s}
Qf6 {-2.37/23 2.7s} 16. P@g5 {+2.86/25 5.8s} Qxg7 {-2.81/22 2.8s}
17. Bxg7 {+1.78/22 5.7s} Rxg7 {-3.05/18 2.6s} 18. Q@h8+ {+2.87/27 5.6s}
B@f8 {-2.77/19 2.7s} 19. Nb5 {+1.14/25 5.6s} Bb8 {-2.45/23 2.6s}
20. g6 {+3.45/22 5.6s} fxg6 {-2.74/21 2.7s} 21. Qxg7 {+2.86/27 5.9s}
Bxg7 {-3.30/26 2.9s} 22. Bxg6+ {+1.24/28 6.2s} P@f7 {-3.29/23 2.8s}
23. R@g8+ {+1.68/24 6.0s} Bf8 {-2.08/24 2.9s} 24. P@g7 {+0.97/27 6.1s}
fxg6 {-1.93/21 2.8s} 25. gxf8=Q+ {+0.85/25 6.1s} Nxf8 {-1.93/1 0.003s}
26. B@d6 {+0.62/25 6.0s} B@e7 {-0.91/20 2.9s} 27. Bxe7 {+1.02/20 6.0s}
Nxe7 {-0.83/18 2.9s} 28. Rxf8+ {+0.94/21 6.1s} Kxf8 {-1.07/20 3.0s}
29. N@h7+ {+1.16/21 5.9s} Kg7 {-1.50/19 2.8s} 30. Qd4+ {-0.93/21 5.8s}
P@e5 {-2.02/20 2.7s} 31. Qh4 {+0.31/19 5.7s} R@e4+ {-1.41/17 2.7s}
32. Qxe4 {+0.59/29 5.9s} dxe4 {-1.47/28 2.8s} 33. B@f6+ {-0.06/27 5.7s}
Kh6 {-1.24/20 2.6s} 34. Nhg5 {+0.49/32 5.9s} Q@e2+ {-0.47/25 2.9s}
35. Kxe2 {+0.29/1 0.014s} exf3+ {-0.55/22 2.8s} 36. Nxf3 {+2.40/23 6.0s}
N@f4+ {-2.36/22 3.0s} 37. Kd2 {+4.91/23 6.0s} Q@e2+ {-2.92/20 2.9s}
38. Kc1 {+5.42/24 5.9s} P@d2+ {-5.05/19 2.9s} 39. Nxd2 {+7.37/21 5.8s}
Qxd2+ {-5.20/16 2.8s} 40. Kxd2 {+6.70/20 5.8s} N@e4+ {-6.99/19 2.7s}
41. Kc1 {+10.56/17 5.3s} P@d2+ {-10.45/15 2.6s} 42. Kb1 {+13.15/17 4.8s}
Nxf6 {-14.00/15 2.2s} 43. P@g5+ {+11.88/16 3.4s} Kxg5 {-16.44/15 1.7s}
44. h4+ {+13.19/14 2.9s} Kf5 {-19.97/12 1.2s} 45. Q@g5+ {+26.00/13 1.9s}
Ke4 {-16.73/1 0.014s} 46. Q@f3# {+M1/10 1.7s, White mates} 1-0

[Event "QFuture-depth5-1600sim-vs-800sim"]
[Site "?"]
[Date "2019.05.27"]
[Round "26"]
[White "CrazyAra-Dev-0.4.1-No-Q-800sim"]
[Black "CrazyAra-Dev-0.4.1-With-Q-Future-depth5-1600sim"]
[Result "0-1"]
[PlyCount "86"]
[TimeControl "40/1200"]
[Variant "crazyhouse"]

1. d4 {book} Nf6 {book} 2. Nf3 {+0.60/16 2.2s} g6 {-0.83/17 4.7s}
3. Nc3 {+0.23/20 2.3s} Bg7 {-0.39/21 5.1s} 4. e4 {+0.39/16 2.3s}
O-O {-0.56/18 5.0s} 5. e5 {+0.88/17 2.5s} Ng4 {-0.83/22 5.2s}
6. h3 {+0.88/24 2.5s} Nxf2 {-1.26/26 5.4s} 7. Kxf2 {+0.93/27 2.7s}
Nc6 {-0.85/27 5.5s} 8. Bc4 {+0.71/20 2.6s} d6 {-1.16/22 5.6s}
9. exd6 {+1.08/20 2.7s} cxd6 {-2.10/24 5.5s} 10. P@h6 {+1.57/19 2.6s}
Bf6 {-2.73/25 5.5s} 11. Rf1 {+2.44/25 2.6s} P@g4 {-2.42/25 5.6s}
12. hxg4 {+2.24/24 2.7s} Bxg4 {-2.82/23 5.5s} 13. P@g7 {+2.10/23 2.7s}
Nxd4 {-1.36/23 5.7s} 14. Ne4 {+2.33/16 2.5s} Bxf3 {-1.59/22 5.6s}
15. gxf3 {+1.49/20 2.7s} Nf5 {-3.94/22 5.6s} 16. gxf8=Q+ {+1.09/25 2.7s}
Qxf8 {-2.48/24 5.6s} 17. N@g4 {+2.22/18 2.6s} P@g7 {-2.93/23 6.0s}
18. hxg7 {+1.76/20 2.7s} Bxg7 {-3.03/21 5.9s} 19. P@e6 {+2.72/20 2.9s}
N@h3+ {-1.76/27 6.4s} 20. Kg2 {+2.05/25 3.0s} fxe6 {-1.90/25 6.2s}
21. Bxe6+ {+1.85/24 3.1s} P@f7 {-2.98/24 6.2s} 22. Bxf5 {+1.93/21 2.9s}
gxf5 {-1.61/22 6.2s} 23. N@h6+ {+1.78/21 3.0s} Bxh6 {-1.23/23 6.1s}
24. Nxh6+ {+1.23/19 2.9s} Kh8 {-0.97/22 6.1s} 25. B@c3+ {+1.00/20 3.0s}
B@e5 {-0.19/21 6.2s} 26. Bxe5+ {+0.17/20 3.0s} dxe5 {-0.50/23 6.2s}
27. Nxf5 {+0.37/22 3.0s} N@f4+ {-0.35/26 6.5s} 28. Bxf4 {+0.30/20 3.0s}
Nxf4+ {-0.50/21 6.3s} 29. Kh2 {+0.37/18 2.9s} P@h4 {+0.23/26 6.5s}
30. Rg1 {+0.53/21 3.1s} P@g3+ {+1.08/22 6.3s} 31. Nexg3 {-0.71/22 3.2s}
B@f2 {+3.29/20 5.8s} 32. R@g4 {-1.25/18 2.8s} hxg3+ {+4.55/19 5.8s}
33. R1xg3 {-4.42/18 2.7s} Bxg3+ {+5.63/22 5.9s} 34. Rxg3 {-3.51/15 2.7s}
B@f2 {+8.00/21 5.5s} 35. Qg1 {-6.25/15 2.5s} Bxg1+ {+8.50/21 5.7s}
36. Raxg1 {-7.60/18 2.7s} Q@f2+ {+8.60/18 5.8s} 37. B@g2 {-8.41/17 2.7s}
P@h4 {+14.17/17 5.1s} 38. Nxh4 {-13.39/15 2.1s} Qxg3+ {+13.95/21 4.1s}
39. Kxg3 {-15.38/19 1.8s} N@h5+ {+14.87/19 3.8s} 40. Kg4 {-13.78/18 2.0s}
R@g3+ {+13.80/16 4.7s} 41. Kf5 {-9.70/1 0.015s} e6+ {+17.18/16 3.9s}
42. Ke4 {-14.90/13 2.0s} f5+ {+20.22/13 3.8s} 43. Ke3 {-20.17/12 1.1s}
R@e2# {+M1/12 1.8s, Black mates} 0-1

[Event "QFuture-depth5-1600sim-vs-800sim"]
[Site "?"]
[Date "2019.05.27"]
[Round "27"]
[White "CrazyAra-Dev-0.4.1-With-Q-Future-depth5-1600sim"]
[Black "CrazyAra-Dev-0.4.1-No-Q-800sim"]
[Result "1-0"]
[PlyCount "91"]
[TimeControl "40/1200"]
[Variant "crazyhouse"]

1. d4 {book} Nf6 {book} 2. Nc3 {+0.81/16 4.7s} d5 {-0.97/17 2.2s}
3. Bf4 {+1.16/20 4.9s} Bf5 {-1.31/16 2.4s} 4. e3 {+1.10/20 5.1s}
e6 {-1.38/19 2.4s} 5. Bd3 {+1.08/21 5.3s} Bg6 {-1.07/18 2.5s}
6. Nge2 {+1.26/19 5.1s} Bd6 {-1.16/19 2.4s} 7. O-O {+1.23/21 5.3s}
O-O {-1.11/18 2.5s} 8. Nb5 {+1.55/19 5.1s} Nc6 {-1.37/17 2.5s}
9. Nxd6 {+1.44/23 5.5s} cxd6 {-1.50/18 2.6s} 10. B@h4 {+1.61/20 5.4s}
N@f5 {-1.67/17 2.5s} 11. Bxf5 {+2.17/27 5.8s} Bxf5 {-2.30/25 2.7s}
12. Bxd6 {+2.62/27 5.9s} Qxd6 {-2.59/24 2.9s} 13. P@e5 {+3.06/31 6.2s}
Nxe5 {-2.61/23 3.0s} 14. dxe5 {+2.81/25 6.1s} Qxe5 {-2.54/22 2.9s}
15. N@f3 {+3.02/28 6.1s} Qc7 {-3.04/23 2.9s} 16. Bxf6 {+2.70/26 6.1s}
gxf6 {-2.94/22 2.9s} 17. N@h6+ {+2.75/25 6.1s} Kh8 {-2.66/22 2.9s}
18. Nxf5 {+2.60/23 5.9s} exf5 {-2.40/17 2.7s} 19. B@g7+ {+2.38/22 5.9s}
Kxg7 {-3.21/21 2.8s} 20. Nf4 {+2.60/20 5.8s} B@g4 {-2.34/20 2.7s}
21. Nxd5 {+2.93/23 5.7s} Qd6 {-2.77/19 2.8s} 22. P@h6+ {+3.68/30 5.8s}
Kxh6 {-3.86/28 2.7s} 23. Nxf6 {+3.07/33 6.1s} Qxf6 {-3.48/29 2.9s}
24. P@g5+ {+2.85/29 5.7s} Qxg5 {-3.70/26 2.6s} 25. Nxg5 {+3.66/37 5.7s}
Bxd1 {-3.12/26 2.9s} 26. Q@f6+ {+2.91/27 5.6s} B@g6 {-2.20/22 2.5s}
27. Nxf7+ {+3.95/37 5.6s} Rxf7 {-3.01/24 2.5s} 28. P@g5+ {+3.83/33 5.3s}
Kh5 {-2.65/1 0.014s} 29. N@f4+ {+4.22/31 6.0s} Kh4 {-2.68/20 2.5s}
30. Nxg6+ {+3.92/31 5.5s} hxg6 {-4.40/30 2.6s} 31. B@g3+ {+3.69/30 6.2s}
Kh5 {-4.76/18 2.5s} 32. Qxf7 {+3.74/25 5.5s} N@f3+ {-3.74/23 2.7s}
33. Kh1 {+4.21/27 6.1s} N@g4 {-3.31/21 2.8s} 34. R@h7+ {+3.65/24 6.0s}
P@h6 {-4.20/21 2.9s} 35. Rxh6+ {+3.74/24 6.2s} Nxh6 {-3.93/19 2.9s}
36. gxh6 {+1.19/22 6.0s} B@g5 {-2.14/20 3.0s} 37. N@g7+ {+0.35/25 6.5s}
Kxh6 {-2.03/21 2.9s} 38. Raxd1 {+0.17/22 6.3s} Q@f6 {-0.24/21 3.1s}
39. Qxf6 {+0.39/23 6.4s} Bxf6 {-0.64/20 3.1s} 40. Q@h3+ {+1.02/19 6.3s}
Kxg7 {-0.79/17 3.0s} 41. P@e5 {+1.98/23 6.3s} Nxe5 {-1.66/22 3.0s}
42. Bxe5 {+1.17/22 6.2s} Bxe5 {-2.01/19 2.9s} 43. Rd7+ {+3.29/21 6.0s}
P@f7 {-2.21/20 2.9s} 44. N@e6+ {+12.92/19 4.5s} Kf6 {-12.17/12 1.2s}
45. Qh4+ {+22.26/15 1.6s} Kxe6 {-24.18/7 0.82s}
46. Qe7# {+M1/7 1.0s, White mates} 1-0

[Event "QFuture-depth5-1600sim-vs-800sim"]
[Site "?"]
[Date "2019.05.27"]
[Round "27"]
[White "CrazyAra-Dev-0.4.1-No-Q-800sim"]
[Black "CrazyAra-Dev-0.4.1-With-Q-Future-depth5-1600sim"]
[Result "1-0"]
[PlyCount "101"]
[TimeControl "40/1200"]
[Variant "crazyhouse"]

1. d4 {book} Nf6 {book} 2. Nf3 {book} d6 {book} 3. Nc3 {book} g6 {-0.45/22 5.1s}
4. e4 {+0.21/19 2.4s} Bg7 {-1.85/22 5.3s} 5. Bb5+ {+1.38/21 2.4s}
c6 {-1.92/19 5.1s} 6. Be2 {+1.61/17 2.4s} O-O {-1.59/21 5.2s}
7. O-O {+1.60/20 2.4s} h6 {-1.35/20 5.1s} 8. h3 {+1.34/18 2.4s}
Na6 {-0.91/18 5.3s} 9. e5 {+0.92/17 2.5s} dxe5 {-0.43/21 5.4s}
10. dxe5 {+0.47/20 2.7s} Qxd1 {-0.97/29 6.0s} 11. Rxd1 {+0.90/22 2.9s}
Bxh3 {-0.62/27 5.8s} 12. gxh3 {+0.75/20 2.7s} P@g2 {-2.13/28 5.9s}
13. Kxg2 {+0.97/27 2.9s} P@g4 {-1.15/26 5.8s} 14. hxg4 {+1.27/18 2.8s}
Nxg4 {-2.82/24 5.8s} 15. Rh1 {+2.07/22 2.7s} Nxe5 {-2.45/21 5.6s}
16. Bxh6 {+3.56/23 2.7s} Q@g4+ {-3.60/24 5.7s} 17. Q@g3 {+4.45/23 2.8s}
P@h3+ {-7.48/21 5.7s} 18. Rxh3 {+3.95/20 2.8s} Bxh6 {-8.00/32 5.8s}
19. Rxh6 {+6.42/26 2.8s} Qxg3+ {-8.44/29 5.6s} 20. fxg3 {+6.34/25 2.8s}
Q@g7 {-7.19/36 5.8s} 21. Q@h8+ {+7.53/33 2.9s} Qxh8 {-5.52/1 0.015s}
22. Rxh8+ {+7.38/29 2.7s} Kxh8 {-7.22/32 5.7s} 23. P@g7+ {+6.95/32 2.8s}
Kxg7 {-7.33/23 5.3s} 24. P@h6+ {+6.03/24 2.6s} Kf6 {-10.64/24 5.6s}
25. Q@g5+ {+4.48/20 2.9s} Ke6 {-4.56/1 0.005s} 26. Qxe5+ {+4.45/21 2.9s}
Kd7 {-4.58/1 0.004s} 27. Rd1+ {+4.93/18 2.8s} P@d5 {-9.63/19 5.8s}
28. B@h3+ {+3.36/16 2.8s} B@e6 {-4.32/19 5.9s} 29. B@g4 {+6.12/18 2.9s}
P@f5 {-5.94/20 6.1s} 30. Bxa6 {+5.72/19 2.9s} Q@b6 {-15.50/18 5.5s}
31. Na4 {+15.85/15 2.6s} Qc7 {-10.70/21 5.7s} 32. Nc5+ {+11.70/20 2.9s}
Kd8 {-11.96/24 5.5s} 33. Qxc7+ {+10.87/23 2.7s} Kxc7 {-14.77/22 5.1s}
34. Nxe6+ {+9.57/18 2.7s} fxe6 {-11.11/24 5.3s} 35. B@f4+ {+10.34/22 2.8s}
N@d6 {-12.00/20 5.6s} 36. P@c5 {+11.96/16 2.7s} R@d7 {-13.49/20 5.9s}
37. cxd6+ {+9.76/18 2.9s} exd6 {-12.94/22 6.2s} 38. Bxd6+ {+11.17/18 3.0s}
Rxd6 {-13.19/22 5.8s} 39. P@e5 {+13.89/19 2.9s} Rad8 {-11.46/19 5.9s}
40. exd6+ {+11.46/16 2.9s} Rxd6 {-12.51/21 5.6s} 41. P@e5 {+13.19/19 2.9s}
B@e7 {-11.05/20 6.0s} 42. exd6+ {+11.66/19 3.1s} Bxd6 {-13.89/18 5.6s}
43. P@e5 {+13.97/17 2.8s} Bc5 {-14.71/15 5.7s} 44. Q@d6+ {+16.63/14 2.7s}
Bxd6 {-16.03/20 4.6s} 45. exd6+ {+16.27/22 2.3s} Kxd6 {-20.77/18 4.6s}
46. B@e5+ {+13.46/17 2.3s} Ke7 {-24.07/16 3.9s} 47. R@c7+ {+17.66/16 2.2s}
P@d7 {-16.40/16 4.1s} 48. Rxd7+ {+23.53/15 2.4s} Kxd7 {-21.20/18 3.1s}
49. R@c7+ {+22.29/15 1.8s} Ke8 {-23.40/16 3.1s} 50. N@g7+ {+36.92/14 1.7s}
Kd8 {-42.20/1 0.003s} 51. P@e7# {+M1/7 0.57s, White mates} 1-0

[Event "QFuture-depth5-1600sim-vs-800sim"]
[Site "?"]
[Date "2019.05.27"]
[Round "28"]
[White "CrazyAra-Dev-0.4.1-With-Q-Future-depth5-1600sim"]
[Black "CrazyAra-Dev-0.4.1-No-Q-800sim"]
[Result "1-0"]
[PlyCount "85"]
[TimeControl "40/1200"]
[Variant "crazyhouse"]

1. d4 {book} Nf6 {book} 2. Nf3 {book} d6 {book} 3. Nc3 {book} g6 {+0.06/17 2.3s}
4. e4 {+0.55/21 5.1s} Bg7 {-0.52/18 2.5s} 5. Bb5+ {+1.11/21 5.2s}
c6 {-1.17/16 2.4s} 6. Be2 {+1.62/19 5.1s} O-O {-1.57/20 2.4s}
7. e5 {+1.91/22 5.2s} Ng4 {-1.74/21 2.5s} 8. exd6 {+1.76/21 5.5s}
exd6 {-1.95/20 2.6s} 9. O-O {+1.73/23 5.6s} h6 {-1.82/18 2.6s}
10. P@g5 {+1.89/21 5.4s} hxg5 {-1.90/21 2.6s} 11. Nxg5 {+2.83/21 5.6s}
Nxh2 {-2.26/20 2.7s} 12. Kxh2 {+2.46/22 5.6s} P@h6 {-2.64/21 2.7s}
13. Nge4 {+3.35/24 5.7s} f5 {-2.64/19 2.6s} 14. Nxd6 {+3.77/25 5.8s}
Qxd6+ {-3.84/22 2.8s} 15. P@e5 {+0.77/25 5.7s} Qd8 {-3.61/20 2.7s}
16. P@f6 {+3.33/27 5.8s} Bxf6 {-3.47/23 2.8s} 17. exf6 {+3.07/30 6.1s}
Qxf6 {-3.26/24 2.7s} 18. B@e5 {+3.37/26 5.8s} Qh4+ {-3.54/25 2.8s}
19. Kg1 {+3.95/26 5.8s} N@g4 {-3.63/21 2.7s} 20. Bxg4 {+2.87/24 5.7s}
fxg4 {-2.36/26 2.7s} 21. Bxh6 {+4.70/21 5.8s} Qxh6 {-5.39/19 2.8s}
22. N@e7+ {+4.56/22 5.8s} Kh7 {-5.78/19 2.7s} 23. P@g7 {+7.79/24 5.9s}
B@h2+ {-6.97/21 2.8s} 24. Bxh2 {+7.80/21 5.9s} Qxg7 {-7.29/19 2.7s}
25. N@g5+ {+8.58/22 5.8s} Kh8 {-7.96/21 2.8s} 26. Nxc8 {+8.12/22 5.8s}
P@f3 {-7.61/18 2.7s} 27. B@e5 {+7.68/22 5.7s} P@f6 {-9.34/19 2.8s}
28. B@e7 {+12.82/20 5.6s} Nd7 {-11.13/15 2.6s} 29. Bxf8 {+11.81/21 5.0s}
Nxf8 {-13.56/19 2.5s} 30. R@f7 {+13.48/23 5.2s} fxe5 {-14.30/17 2.5s}
31. Rxg7 {+14.64/22 5.0s} Kxg7 {-14.81/17 2.3s} 32. Q@f7+ {+14.46/18 4.9s}
Kh6 {-14.17/16 2.5s} 33. Nxf3 {+14.80/19 5.2s} gxf3 {-14.59/17 2.6s}
34. Qdxf3 {+13.39/19 5.5s} N@g5 {-14.55/17 2.7s} 35. Qxf8+ {+11.57/20 5.4s}
B@g7 {-14.80/18 2.3s} 36. N@g4+ {+12.16/17 5.4s} Kh5 {-11.91/19 2.6s}
37. Nf6+ {+12.58/19 5.4s} Kh6 {-12.37/18 2.5s} 38. Ng8+ {+12.91/18 5.4s}
Kh7 {-12.77/1 0.013s} 39. Qxg7+ {+16.36/17 4.9s} Kxg7 {-14.21/1 0.014s}
40. Qf6+ {+15.30/15 4.5s} Kxg8 {-18.80/14 2.0s} 41. Ne7+ {+29.54/10 2.1s}
Kh7 {-25.56/1 0.002s} 42. Qxg6+ {+37.19/7 1.9s} Kh8 {-35.15/1 0.002s}
43. P@g7# {+M1/5 1.0s, White mates} 1-0

[Event "QFuture-depth5-1600sim-vs-800sim"]
[Site "?"]
[Date "2019.05.27"]
[Round "28"]
[White "CrazyAra-Dev-0.4.1-No-Q-800sim"]
[Black "CrazyAra-Dev-0.4.1-With-Q-Future-depth5-1600sim"]
[Result "0-1"]
[PlyCount "62"]
[TimeControl "40/1200"]
[Variant "crazyhouse"]

1. e3 {book} g6 {+0.37/20 4.6s} 2. h4 {+0.35/19 2.3s} Nf6 {+0.55/20 5.1s}
3. h5 {-0.55/19 2.5s} gxh5 {+1.04/23 5.1s} 4. Rxh5 {-0.90/15 2.3s}
Rg8 {+0.93/22 5.2s} 5. P@g5 {+1.02/17 2.5s} Nxh5 {-1.29/18 5.3s}
6. Qxh5 {+1.37/18 2.6s} d5 {-2.74/17 5.1s} 7. N@e5 {+1.49/16 2.5s}
Rg7 {-0.39/22 5.3s} 8. Nc3 {+0.59/16 2.4s} R@f5 {-0.28/20 5.3s}
9. Ngf3 {-0.02/17 2.5s} P@e4 {+0.62/20 5.6s} 10. Bb5+ {-0.18/16 2.6s}
c6 {+0.82/23 5.5s} 11. Be2 {-0.31/17 2.5s} exf3 {+1.00/22 5.6s}
12. Nxf3 {-0.66/20 2.7s} N@b4 {+1.04/19 5.3s} 13. Bd1 {-0.67/18 2.5s}
Rxf3 {+0.69/24 5.6s} 14. gxf3 {-0.96/22 2.6s} d4 {+0.83/22 5.4s}
15. Ne4 {-1.41/16 2.5s} d3 {+3.23/22 5.4s} 16. cxd3 {-2.39/21 2.6s}
Nxd3+ {+2.20/22 5.6s} 17. Kf1 {-2.43/19 2.6s} P@g2+ {+5.03/23 5.9s}
18. Kxg2 {-5.80/19 2.6s} N@f4+ {+5.57/20 5.7s} 19. exf4 {-5.94/18 2.7s}
Nxf4+ {+2.87/21 5.5s} 20. Kg1 {-6.57/17 2.6s} Nxh5 {+3.83/20 5.6s}
21. R@e5 {-2.23/18 2.6s} P@f6 {+6.04/19 5.4s} 22. N@d6+ {-6.99/16 2.5s}
Kd7 {+6.44/20 5.5s} 23. Nxc8 {-7.26/16 2.6s} fxe5 {+6.68/19 5.6s}
24. B@h3+ {-8.84/17 2.6s} e6 {+10.65/22 5.2s} 25. P@e7 {-9.12/17 2.5s}
R@e1+ {+12.37/18 5.2s} 26. Bf1 {-10.78/13 2.4s} Bxe7 {+9.36/18 5.6s}
27. Nxe7 {-11.11/15 2.7s} Rxf1+ {+16.91/16 4.6s} 28. Kxf1 {-16.05/13 1.7s}
P@g2+ {+22.13/17 2.7s} 29. Kxg2 {-20.60/16 1.0s} Nf4+ {+23.40/16 2.4s}
30. Kf1 {-20.59/14 1.0s} B@g2+ {+41.90/15 1.5s} 31. Kg1 {-39.99/6 0.47s}
Q@h1# {+M1/5 0.98s, Black mates} 0-1

[Event "QFuture-depth5-1600sim-vs-800sim"]
[Site "?"]
[Date "2019.05.27"]
[Round "29"]
[White "CrazyAra-Dev-0.4.1-With-Q-Future-depth5-1600sim"]
[Black "CrazyAra-Dev-0.4.1-No-Q-800sim"]
[Result "1-0"]
[PlyCount "57"]
[TimeControl "40/1200"]
[Variant "crazyhouse"]

1. e3 {book} Nf6 {+0.05/17 2.2s} 2. d4 {-1.16/19 4.6s} g6 {+1.39/17 2.3s}
3. Nf3 {-1.21/20 5.1s} Bg7 {+1.39/17 2.3s} 4. Nc3 {-1.18/18 4.8s}
O-O {+0.94/17 2.4s} 5. e4 {-0.15/22 5.1s} d6 {+0.34/18 2.3s}
6. h3 {+0.39/20 5.0s} Nc6 {-0.47/19 2.4s} 7. Be3 {+0.63/19 5.2s}
h6 {-0.48/17 2.4s} 8. Qd2 {+0.80/20 5.1s} Kh7 {-0.79/17 2.5s}
9. Bc4 {+1.36/20 5.2s} a6 {-0.75/17 2.4s} 10. a4 {+1.57/15 5.2s}
Bd7 {-1.82/13 2.5s} 11. h4 {+1.60/22 5.5s} e5 {-1.99/16 2.6s}
12. Ng5+ {+2.74/26 5.8s} Kg8 {-2.80/26 2.8s} 13. Nxf7 {+2.77/28 6.1s}
Rxf7 {-3.16/22 2.8s} 14. Bxh6 {+3.02/22 5.8s} Nxd4 {-1.99/24 2.9s}
15. Bxg7 {+1.58/28 6.3s} N@f3+ {-1.65/26 2.8s} 16. gxf3 {+1.23/27 6.0s}
Nxf3+ {-1.61/25 3.0s} 17. Kd1 {+1.11/31 6.3s} Nxd2 {-1.39/22 2.8s}
18. Bxf7+ {+0.17/22 5.9s} Kxg7 {-1.13/21 2.8s} 19. P@h6+ {+1.49/27 6.0s}
Kxf7 {-1.41/18 2.7s} 20. N@g5+ {+2.07/26 5.6s} Ke8 {-1.83/21 2.7s}
21. R@h8+ {+2.40/22 5.4s} Ke7 {-1.73/23 2.4s} 22. Rh7+ {+2.70/22 5.4s}
Ke8 {-3.81/18 2.4s} 23. P@f7+ {+11.50/22 2.7s} Ke7 {-8.55/22 1.5s}
24. f8=Q+ {+10.41/20 2.9s} Kxf8 {-1.45/1 0.013s} 25. B@g7+ {+12.01/19 2.4s}
Ke8 {-9.75/17 1.3s} 26. Rh8+ {+12.20/17 2.6s} B@g8 {-12.92/16 1.2s}
27. Rxg8+ {+30.78/10 1.4s} Nxg8 {-19.12/14 0.88s} 28. B@f7+ {+26.19/5 1.2s}
Ke7 {-24.39/1 0.002s} 29. Nd5# {+M1/4 1.0s, White mates} 1-0

[Event "QFuture-depth5-1600sim-vs-800sim"]
[Site "?"]
[Date "2019.05.27"]
[Round "29"]
[White "CrazyAra-Dev-0.4.1-No-Q-800sim"]
[Black "CrazyAra-Dev-0.4.1-With-Q-Future-depth5-1600sim"]
[Result "1-0"]
[PlyCount "147"]
[TimeControl "40/1200"]
[Variant "crazyhouse"]

1. e3 {book} Nf6 {book} 2. d4 {-0.32/17 2.2s} g6 {-0.01/20 4.8s}
3. Nf3 {-1.53/16 2.4s} Bg7 {-0.40/21 5.1s} 4. Nc3 {-1.07/16 2.3s}
O-O {+0.86/19 4.9s} 5. Bd3 {-0.80/16 2.4s} d6 {+1.00/22 5.2s}
6. O-O {-1.05/16 2.4s} Nc6 {+1.13/20 5.2s} 7. h3 {-1.08/19 2.4s}
Nb4 {+0.01/22 5.4s} 8. e4 {-1.13/19 2.5s} Nxd3 {-0.16/21 5.4s}
9. cxd3 {-0.69/20 2.7s} h6 {+0.30/23 5.7s} 10. Bxh6 {-0.14/19 2.6s}
Bxh6 {-0.01/22 5.9s} 11. P@g5 {+0.06/21 2.8s} B@g7 {+0.15/23 5.9s}
12. gxh6 {-0.34/19 2.7s} Bxh6 {+0.03/22 5.6s} 13. B@g5 {-0.04/20 2.6s}
B@g7 {0.00/21 5.5s} 14. Bxh6 {-0.17/19 2.4s} Bxh6 {0.00/20 4.4s}
15. B@g5 {+0.05/18 1.9s} B@g7 {0.00/21 4.2s} 16. e5 {0.00/14 0.94s}
P@g4 {-0.20/20 5.8s} 17. exf6 {-0.09/21 2.9s} exf6 {-1.66/24 6.2s}
18. Bxh6 {+0.21/20 2.9s} Bxh6 {-0.93/21 6.0s} 19. hxg4 {+0.34/19 2.9s}
Bxg4 {-1.64/25 6.3s} 20. Nd5 {+0.22/16 2.8s} P@e7 {-0.14/20 5.9s}
21. B@e3 {+0.53/16 2.8s} B@g7 {-0.01/20 5.7s} 22. N@h2 {+0.33/19 2.8s}
Bxf3 {-1.20/18 5.9s} 23. Qxf3 {+0.10/15 2.9s} Bxe3 {-0.42/20 6.0s}
24. Qxe3 {+0.33/15 2.9s} N@f5 {-1.17/19 6.0s} 25. Qh3 {+0.96/21 2.9s}
P@h5 {-0.74/22 6.0s} 26. B@e4 {+1.14/19 2.8s} Nxd4 {-2.36/23 6.1s}
27. B@e3 {+0.68/20 2.9s} B@e6 {-0.83/25 6.3s} 28. P@g4 {+0.73/23 2.9s}
Ne2+ {-2.80/24 6.2s} 29. Kh1 {+0.96/1 0.003s} c6 {-1.33/23 6.2s}
30. N@f4 {+2.08/20 3.0s} cxd5 {-5.65/21 6.2s} 31. Nxe6 {+2.40/19 2.9s}
fxe6 {-2.42/26 6.2s} 32. Bxg6 {+2.86/23 2.9s} N@f4 {-2.97/24 6.2s}
33. Bxf4 {+2.01/21 3.0s} Nxf4 {-1.99/24 6.3s} 34. P@f7+ {+2.66/23 3.0s}
Kh8 {-3.75/24 6.3s} 35. Bxh5 {+2.12/16 2.9s} B@h6 {-1.01/26 6.4s}
36. N@g6+ {+0.71/21 3.0s} Nxg6 {-0.58/24 6.5s} 37. Bxg6 {+0.54/20 3.1s}
N@f4 {-0.57/21 6.4s} 38. Qg3 {+0.45/21 3.1s} Nxg6 {-0.18/22 6.4s}
39. P@f5 {+0.48/20 3.0s} B@e5 {-0.22/23 6.5s} 40. fxg6 {+0.54/22 3.1s}
Bxg3 {-0.89/22 6.3s} 41. fxg3 {+0.60/20 3.0s} Be3 {+0.08/23 6.4s}
42. B@f2 {+0.56/21 3.0s} Bxf2 {-0.61/22 6.4s} 43. Rxf2 {+0.30/20 3.0s}
P@e3 {+0.22/25 6.4s} 44. Re2 {-0.33/23 3.1s} Q@h6 {+0.81/24 6.4s}
45. B@g1 {+1.65/16 3.0s} B@f4 {-1.92/20 6.1s} 46. N@h7 {+0.99/18 3.0s}
Rxf7 {-0.78/21 6.2s} 47. gxf7 {+0.54/19 3.1s} Qxh7 {-1.00/24 6.3s}
48. R@h3 {+1.24/21 2.9s} Bgh6 {-3.11/21 6.3s} 49. gxf4 {+1.78/20 3.2s}
P@f2 {-1.50/20 6.6s} 50. Rxf2 {+1.94/18 3.2s} exf2 {-5.43/19 6.6s}
51. Bxf2 {+2.79/18 3.3s} R@g7 {-2.76/23 6.6s} 52. B@h5 {+2.87/17 3.3s}
Bxf4 {-3.28/22 6.8s} 53. P@g6 {+3.49/21 3.2s} Qh6 {-6.45/20 6.4s}
54. N@e8 {+6.67/17 3.1s} Qxe8 {-10.82/18 6.3s} 55. fxe8=Q+ {+7.71/19 3.2s}
Rxe8 {-10.62/20 6.4s} 56. P@f7 {+6.85/15 3.1s} Rf8 {-12.18/18 6.4s}
57. Q@e8 {+12.17/17 2.8s} Rxe8 {-11.68/19 5.6s} 58. fxe8=Q+ {+10.93/16 3.2s}
N@g8 {-11.47/17 6.4s} 59. R@h7+ {+11.54/16 3.0s} Rxh7 {-11.10/18 6.2s}
60. gxh7 {+11.25/14 3.1s} Qxh7 {-11.38/16 6.2s} 61. B@f7 {+10.72/15 3.1s}
N@e4 {-10.20/14 6.1s} 62. dxe4 {+12.17/13 2.9s} R@g1+ {-11.26/14 6.0s}
63. Rxg1 {+15.02/13 2.8s} Q@g7 {-14.89/14 5.5s} 64. Bxg8 {+15.45/14 2.9s}
Qhxg8 {-17.51/16 6.0s} 65. N@g6+ {+19.96/15 2.7s} Kh7 {-18.70/14 4.8s}
66. N@f8+ {+19.57/12 2.8s} Kh6 {-19.13/14 4.2s} 67. g5+ {+24.05/13 2.4s}
Kxg5 {-18.76/14 4.0s} 68. R@g4+ {+18.10/13 2.9s} Kh6 {-18.83/1 0.002s}
69. Nxf4 {+23.84/11 2.5s} N@g3+ {-24.33/12 4.4s} 70. Bxg3 {+25.46/13 2.5s}
Qxg4 {-39.91/12 4.3s} 71. Nxg4+ {+34.01/11 1.5s} Kg7 {-M1/12 2.6s}
72. Q@g6+ {+30.02/11 1.6s} Kh8 {-27.00/1 0.014s} 73. Qxg8+ {+37.94/9 1.3s}
Kxg8 {-25.72/1 0.016s} 74. Q@h7# {+M1/7 0.95s, White mates} 1-0

[Event "QFuture-depth5-1600sim-vs-800sim"]
[Site "?"]
[Date "2019.05.27"]
[Round "30"]
[White "CrazyAra-Dev-0.4.1-With-Q-Future-depth5-1600sim"]
[Black "CrazyAra-Dev-0.4.1-No-Q-800sim"]
[Result "1-0"]
[PlyCount "125"]
[TimeControl "40/1200"]
[Variant "crazyhouse"]

1. e3 {book} Nf6 {book} 2. Nc3 {-1.13/19 4.7s} g6 {+0.92/17 2.3s}
3. h4 {+0.37/20 5.1s} Bg7 {-0.32/20 2.4s} 4. h5 {+0.05/19 5.1s}
gxh5 {-0.05/17 2.5s} 5. Rxh5 {-0.41/19 5.1s} Nxh5 {-0.51/15 2.4s}
6. Qxh5 {+0.64/21 5.4s} P@g6 {-0.61/16 2.6s} 7. Qh1 {+0.43/17 5.1s}
Nc6 {-0.57/19 2.4s} 8. P@h6 {+0.35/22 5.3s} Bf6 {-0.58/19 2.5s}
9. Nd5 {+0.10/21 5.2s} d6 {-0.73/19 2.5s} 10. N@b5 {+1.92/23 5.3s}
O-O {-1.89/19 2.5s} 11. Nbxc7 {+2.01/23 5.4s} Bg4 {-1.46/21 2.6s}
12. Nf3 {+1.20/30 5.6s} Rc8 {-1.98/27 2.6s} 13. Nxf6+ {+0.93/28 5.7s}
exf6 {-1.57/27 2.8s} 14. P@g7 {+1.17/31 6.2s} Nb4 {-1.35/24 2.7s}
15. gxf8=Q+ {+1.24/30 5.8s} Qxf8 {-0.96/24 2.8s} 16. B@b3 {+0.93/32 6.1s}
Rxc7 {-1.12/22 2.7s} 17. R@g7+ {+0.55/29 5.9s} Kh8 {-0.94/24 2.9s}
18. a3 {+1.23/32 6.3s} N@f5 {-0.51/20 2.7s} 19. axb4 {+1.30/30 6.0s}
P@g3 {-0.89/24 2.9s} 20. N@e4 {+1.81/29 6.4s} gxf2+ {-1.71/20 2.8s}
21. Nxf2 {+3.01/24 6.1s} Bxf3 {-2.91/22 2.9s} 22. gxf3 {+1.23/27 6.3s}
P@g3 {-2.37/21 2.9s} 23. B@g1 {+3.17/26 6.2s} gxf2+ {-3.74/22 2.9s}
24. Bxf2 {-0.20/30 6.3s} N@g3 {-2.41/22 2.8s} 25. Bxg3 {+2.77/22 6.2s}
Nxg3 {-3.34/20 3.0s} 26. Qg2 {+1.66/29 5.8s} B@h4 {-3.52/19 2.9s}
27. Rxf7 {+2.96/22 6.1s} Rxf7 {-2.66/23 3.0s} 28. P@g7+ {+1.92/24 6.1s}
Rxg7 {-2.51/19 2.9s} 29. hxg7+ {+1.71/27 6.1s} Qxg7 {-1.57/25 3.1s}
30. R@e8+ {+2.27/25 6.1s} R@f8 {-1.83/18 2.9s} 31. P@h6 {+1.95/22 6.2s}
Qxh6 {-1.92/21 2.9s} 32. Rxf8+ {+0.41/23 6.1s} Qxf8 {-0.10/23 2.9s}
33. N@f7+ {-3.14/25 6.1s} Qxf7 {+1.55/24 3.0s} 34. Bxf7 {-2.59/28 6.4s}
Ne4+ {+2.29/22 3.0s} 35. P@f2 {-1.49/25 6.3s} Bxf2+ {+2.37/22 3.0s}
36. Qxf2 {-2.03/28 6.2s} R@d1+ {+3.04/20 2.9s} 37. Ke2 {-4.39/25 6.1s}
N@g3+ {+1.56/25 2.9s} 38. Qxg3 {-0.87/21 6.5s} Nxg3+ {+0.20/18 3.1s}
39. Kd3 {-1.27/18 6.3s} Q@f5+ {+0.81/17 3.0s} 40. B@e4 {-1.51/21 6.5s}
N@e5+ {+0.87/16 3.0s} 41. Kc3 {-0.81/23 6.4s} R@c8+ {+0.53/18 3.1s}
42. R@c4 {-0.13/26 6.6s} N@e2+ {+0.42/20 3.0s} 43. Bxe2 {-0.54/24 6.6s}
Nxe2+ {+0.66/23 3.2s} 44. Kb3 {-0.70/1 0.005s} Nxc1+ {+1.37/19 3.0s}
45. Rxc1 {-0.05/24 6.4s} P@a4+ {+0.03/20 3.1s} 46. Ka3 {+0.56/24 6.5s}
Nxc4+ {-0.12/18 3.0s} 47. Bxc4 {+0.69/27 6.7s} B@e6 {-0.53/22 3.1s}
48. N@h6 {+1.83/23 6.4s} R@a1+ {-0.69/20 3.1s} 49. N@a2 {+3.77/26 6.8s}
Rxa2+ {-3.32/21 3.3s} 50. Bxa2 {+4.39/23 6.7s} N@b5+ {-2.79/18 3.1s}
51. Kxa4 {+4.49/1 0.005s} Nc3+ {-4.14/20 3.1s} 52. bxc3 {+4.38/20 6.1s}
Qb5+ {-3.85/18 3.1s} 53. Ka3 {+3.50/22 6.3s} Qa6+ {-5.17/19 3.0s}
54. P@a4 {+6.90/23 5.9s} Qxa4+ {-5.91/16 3.0s} 55. Kxa4 {+7.61/18 6.2s}
b5+ {-7.54/16 2.9s} 56. Ka3 {+11.65/19 5.6s} B@b2+ {-10.29/18 2.9s}
57. Kxb2 {+3.65/1 0.015s} P@a3+ {-12.86/16 2.7s} 58. Kxa3 {+14.68/15 5.3s}
Rxc1 {-14.24/14 2.8s} 59. P@g7+ {+18.53/15 3.9s} Kxg7 {-15.43/1 0.003s}
60. N@f5+ {+22.24/13 3.8s} gxf5 {-23.34/12 1.2s} 61. N@h5+ {+25.73/13 2.3s}
Kxh6 {-27.77/12 1.2s} 62. Q@g7+ {+36.92/9 1.5s} Kxh5 {-33.31/1 0.001s}
63. R@h6# {+M1/7 1.2s, White mates} 1-0

[Event "QFuture-depth5-1600sim-vs-800sim"]
[Site "?"]
[Date "2019.05.27"]
[Round "30"]
[White "CrazyAra-Dev-0.4.1-No-Q-800sim"]
[Black "CrazyAra-Dev-0.4.1-With-Q-Future-depth5-1600sim"]
[Result "0-1"]
[PlyCount "70"]
[TimeControl "40/1200"]
[Variant "crazyhouse"]

1. e4 {book} Nf6 {book} 2. Nc3 {book} Nc6 {book} 3. Nf3 {book} e6 {book}
4. Bb5 {book} a6 {-0.33/18 5.0s} 5. Bxc6 {+0.06/15 2.4s} dxc6 {-0.61/19 5.3s}
6. O-O {+0.11/17 2.5s} B@h5 {-0.34/17 5.1s} 7. d4 {+0.32/15 2.4s}
c5 {-1.09/21 5.4s} 8. e5 {+0.75/19 2.6s} cxd4 {-0.83/23 5.5s}
9. exf6 {+0.53/22 2.7s} gxf6 {-1.19/21 5.8s} 10. Ne4 {+0.88/19 2.7s}
P@g7 {-1.28/19 5.5s} 11. N@f4 {+0.97/16 2.6s} Bg6 {-1.50/18 5.6s}
12. Re1 {+1.58/17 2.7s} P@e5 {-1.46/21 5.6s} 13. Nxg6 {+1.34/16 2.6s}
hxg6 {-3.07/23 5.8s} 14. B@g3 {+1.25/20 2.6s} N@d6 {-1.32/19 5.5s}
15. Bxe5 {+0.87/17 2.7s} fxe5 {-0.44/27 5.9s} 16. Nxe5 {+0.78/24 2.8s}
Nxe4 {-0.58/25 5.9s} 17. Rxe4 {+0.79/22 2.7s} B@f5 {-0.29/29 5.9s}
18. Nxf7 {+0.59/25 2.8s} Bxe4 {-0.40/29 5.9s} 19. Nxd8 {+0.42/24 2.8s}
N@h3+ {-0.61/30 6.0s} 20. Kf1 {+0.39/24 2.8s} R@g1+ {-0.99/25 5.8s}
21. Ke2 {+0.45/1 0.013s} Rxd1 {-1.07/28 5.8s} 22. P@f7+ {+0.12/20 2.7s}
Kd7 {-0.44/22 5.5s} 23. N@e5+ {+0.78/24 2.7s} Ke7 {-0.49/28 5.6s}
24. Bg5+ {+1.03/23 2.6s} Nxg5 {-0.03/28 6.0s} 25. Q@e8+ {+0.16/26 3.0s}
Kd6 {-1.89/21 5.8s} 26. N@c4+ {-0.21/24 2.8s} Kd5 {+1.62/22 5.7s}
27. Rxd1 {-1.45/19 2.7s} B@h5+ {+3.19/21 5.5s} 28. P@f3 {-2.33/16 2.6s}
Nxf3 {+5.61/18 5.1s} 29. R@a5+ {-5.01/16 2.5s} c5 {+2.37/20 5.3s}
30. P@g4 {-4.86/18 2.5s} d3+ {+8.96/21 3.5s} 31. Rxd3+ {-7.89/18 1.9s}
Bxd3+ {+11.01/20 3.4s} 32. cxd3 {-9.32/16 1.9s} Nd4+ {+15.24/19 2.4s}
33. Ke3 {-11.26/17 1.1s} R@e2+ {+17.87/17 2.6s} 34. Kf4 {-8.37/1 0.014s}
g5+ {+22.59/15 1.6s} 35. Kxg5 {-17.82/14 0.97s} Q@f6# {+M1/13 1.7s, Black mates}
0-1

[Event "QFuture-depth5-1600sim-vs-800sim"]
[Site "?"]
[Date "2019.05.27"]
[Round "31"]
[White "CrazyAra-Dev-0.4.1-With-Q-Future-depth5-1600sim"]
[Black "CrazyAra-Dev-0.4.1-No-Q-800sim"]
[Result "1-0"]
[PlyCount "75"]
[TimeControl "40/1200"]
[Variant "crazyhouse"]

1. e4 {book} Nf6 {book} 2. Nc3 {book} Nc6 {book} 3. Nf3 {book} e6 {book}
4. Bb5 {book} a6 {+0.06/14 2.4s} 5. Bxc6 {+0.07/19 5.0s} dxc6 {+0.04/17 2.5s}
6. O-O {+0.10/18 5.2s} B@h5 {+0.04/16 2.4s} 7. d4 {+0.49/17 5.2s}
Bb4 {-0.69/16 2.5s} 8. e5 {+1.71/22 5.3s} Bxc3 {-1.14/19 2.5s}
9. bxc3 {+2.02/36 5.5s} Ne4 {-2.36/20 2.6s} 10. B@g5 {+3.74/23 5.5s}
Qd7 {-2.14/18 2.5s} 11. N@c5 {+3.82/25 5.4s} Nxc5 {-4.02/20 2.6s}
12. dxc5 {+2.01/25 5.5s} N@d5 {-4.06/18 2.4s} 13. N@f4 {+2.33/18 5.2s}
Bg4 {-2.69/17 2.6s} 14. h3 {+2.15/23 5.6s} Bxf3 {-4.56/19 2.6s}
15. Qxf3 {+5.02/24 5.5s} Nxf4 {-5.68/17 2.6s} 16. Bcxf4 {+5.15/23 5.5s}
N@f5 {-5.35/21 2.6s} 17. N@h5 {+5.55/18 5.4s} N@d5 {-6.83/17 2.5s}
18. B@e4 {+7.80/21 5.5s} Nxf4 {-6.92/20 2.7s} 19. Bxf4 {+7.79/25 5.8s}
B@g6 {-7.66/21 2.7s} 20. N@f6+ {+7.26/24 5.9s} gxf6 {-11.10/18 2.8s}
21. Nxf6+ {+11.42/23 5.7s} Kd8 {-10.65/18 2.7s} 22. Nxd7 {+11.76/21 5.7s}
Bxd7 {-11.27/19 2.7s} 23. Bxf5 {+8.45/17 5.5s} Bxf5 {-11.75/15 2.7s}
24. P@d6 {+10.53/19 5.3s} N@d5 {-13.89/18 2.5s} 25. dxc7+ {+12.42/21 5.2s}
Kxc7 {-11.80/20 2.6s} 26. P@b6+ {+10.20/24 5.1s} Kd8 {-10.91/23 2.7s}
27. Bg5+ {+12.38/23 5.5s} P@e7 {-11.47/22 2.6s} 28. Bxe7+ {+13.45/22 5.1s}
Kxe7 {-11.92/20 2.5s} 29. Q@d6+ {+14.99/19 4.9s} Ke8 {-13.97/14 2.2s}
30. N@f6+ {+17.27/21 3.7s} Nxf6 {-19.77/18 1.5s} 31. exf6 {+16.09/19 3.9s}
N@d5 {-16.94/16 1.7s} 32. N@g7+ {+19.44/17 3.9s} Kd8 {-16.21/1 0.002s}
33. Qfxd5 {+21.93/15 3.9s} N@e2+ {-20.02/14 1.6s} 34. Kh1 {+23.95/15 3.3s}
N@g3+ {-20.93/14 1.7s} 35. fxg3 {+24.08/13 3.7s} Nxg3+ {-23.47/12 1.5s}
36. Qxg3 {+28.19/15 3.3s} exd5 {-30.83/10 1.5s} 37. P@e7+ {+30.43/11 1.8s}
Kc8 {-28.98/1 0.002s} 38. Qc7# {+M1/9 1.8s, White mates} 1-0

[Event "QFuture-depth5-1600sim-vs-800sim"]
[Site "?"]
[Date "2019.05.27"]
[Round "31"]
[White "CrazyAra-Dev-0.4.1-No-Q-800sim"]
[Black "CrazyAra-Dev-0.4.1-With-Q-Future-depth5-1600sim"]
[Result "0-1"]
[PlyCount "72"]
[TimeControl "40/1200"]
[Variant "crazyhouse"]

1. Nc3 {book} e6 {book} 2. e4 {+1.01/14 2.3s} Nc6 {-0.68/26 5.0s}
3. Nf3 {+0.59/21 2.5s} Nf6 {-0.44/30 5.3s} 4. d4 {+0.68/24 2.5s}
Bb4 {-0.96/28 5.8s} 5. Bd3 {+0.47/27 2.9s} d5 {-0.94/32 6.2s}
6. e5 {+0.52/25 2.8s} Ne4 {-1.10/25 5.9s} 7. O-O {+1.08/24 2.9s}
Bxc3 {-0.72/28 6.0s} 8. bxc3 {+0.72/21 2.7s} Nxc3 {-1.05/22 5.8s}
9. Bg5 {+1.14/21 2.8s} Qxg5 {-0.69/27 5.8s} 10. Nxg5 {+0.64/23 2.8s}
Nxd1 {-0.87/27 5.8s} 11. Q@h5 {+1.05/26 2.8s} P@g6 {-1.34/22 5.7s}
12. Qxd1 {+1.21/21 2.7s} Nxd4 {-1.39/20 5.5s} 13. B@c5 {+1.51/18 2.8s}
B@f4 {-1.78/20 5.8s} 14. Bxd4 {+0.31/18 2.7s} Bxg5 {-2.17/24 5.7s}
15. f4 {+1.30/15 2.6s} N@c6 {-0.93/21 5.7s} 16. fxg5 {+0.65/19 2.8s}
Nxd4 {-0.63/19 5.7s} 17. B@e3 {+0.97/17 2.7s} B@b6 {-0.15/21 5.9s}
18. N@a4 {+0.81/16 2.8s} P@h3 {+3.42/21 5.8s} 19. Nxb6 {-3.19/18 2.7s}
hxg2 {+3.47/23 5.9s} 20. B@a4+ {-3.15/17 2.7s} P@c6 {+3.51/23 5.6s}
21. Kxg2 {-4.08/16 2.7s} N@h4+ {+3.61/26 5.9s} 22. Kh3 {-3.62/22 2.7s}
Q@g2+ {+2.73/24 5.7s} 23. Kxh4 {-3.49/1 0.013s} axb6 {+4.14/26 5.6s}
24. Bxd4 {-4.10/17 2.5s} h6 {+3.99/22 5.6s} 25. N@d6+ {-3.77/23 2.7s}
cxd6 {+5.54/24 5.7s} 26. N@c7+ {-3.26/20 2.7s} Kd8 {+5.59/21 5.6s}
27. P@e7+ {-5.27/20 2.7s} Kxc7 {+5.49/23 5.6s} 28. exd6+ {-5.17/20 2.7s}
Kb8 {+7.67/21 5.4s} 29. P@c7+ {-8.05/20 2.5s} Ka7 {+8.17/1 0.004s}
30. Bxb6+ {-6.74/18 2.5s} Kxb6 {+8.22/1 0.004s} 31. Rb1+ {-8.86/17 2.2s}
N@b5 {+13.21/20 4.3s} 32. Rxb5+ {-11.70/15 2.1s} cxb5 {+13.40/21 4.3s}
33. P@c5+ {-12.43/17 1.9s} Ka7 {+18.97/23 3.0s} 34. N@c6+ {-15.80/21 1.6s}
bxc6 {+18.01/22 2.7s} 35. Qg4 {-14.53/21 1.2s} R@h3+ {+51.41/21 2.2s}
36. Qxh3 {-14.92/1 0.014s} hxg5# {+M1/3 1.0s, Black mates} 0-1

[Event "QFuture-depth5-1600sim-vs-800sim"]
[Site "?"]
[Date "2019.05.27"]
[Round "32"]
[White "CrazyAra-Dev-0.4.1-With-Q-Future-depth5-1600sim"]
[Black "CrazyAra-Dev-0.4.1-No-Q-800sim"]
[Result "1-0"]
[PlyCount "71"]
[TimeControl "40/1200"]
[Variant "crazyhouse"]

1. Nc3 {book} e6 {book} 2. e4 {+0.90/19 4.7s} Nc6 {-0.59/22 2.4s}
3. Nf3 {+0.68/26 5.2s} Nf6 {-0.77/25 2.5s} 4. Be2 {+1.25/27 5.3s}
Bb4 {-1.18/21 2.5s} 5. d3 {+1.48/24 5.5s} d5 {-1.64/23 2.5s}
6. O-O {+1.33/23 5.4s} d4 {-1.69/22 2.5s} 7. Nb5 {-0.16/25 5.6s}
e5 {-1.35/18 2.5s} 8. c3 {+0.36/22 5.3s} dxc3 {-0.93/19 2.6s}
9. bxc3 {-0.32/22 5.8s} a6 {+0.38/17 2.6s} 10. P@g5 {+0.55/22 5.7s}
axb5 {-0.72/21 2.7s} 11. gxf6 {+1.53/28 5.9s} Bxc3 {-1.16/26 2.8s}
12. fxg7 {+1.30/25 5.6s} Rg8 {-1.03/17 2.6s} 13. Bg5 {+1.02/26 5.6s}
P@f6 {-1.39/23 2.7s} 14. N@d5 {+0.84/24 5.6s} fxg5 {-1.48/23 2.7s}
15. P@e7 {+0.50/23 5.7s} Qd6 {-0.95/21 2.7s} 16. d4 {+0.44/19 5.7s}
Bxd4 {-2.75/19 2.7s} 17. Nxd4 {+2.52/23 5.9s} exd4 {-2.24/22 2.9s}
18. Bxb5 {+1.99/23 5.9s} B@e5 {-2.39/22 2.7s} 19. B@g3 {+3.31/26 6.1s}
P@f4 {-2.67/25 3.0s} 20. Bxc6+ {+3.39/25 6.1s} bxc6 {-2.70/22 2.8s}
21. N@c4 {+0.86/25 6.2s} Qe6 {-3.41/22 2.9s} 22. P@f5 {+3.47/26 6.1s}
Qh6 {-3.74/22 2.8s} 23. Nxe5 {+4.19/26 6.1s} cxd5 {-4.01/23 2.9s}
24. B@c6+ {+4.30/24 6.0s} B@d7 {-3.32/20 2.8s} 25. Bxa8 {+4.36/25 6.0s}
Kxe7 {-4.82/21 2.8s} 26. Ng4 {+7.46/24 5.9s} Qxg7 {-6.92/19 2.8s}
27. f6+ {+10.49/29 4.6s} Qxf6 {-8.90/27 2.4s} 28. Nxf6 {+9.36/27 5.0s}
Kxf6 {-7.46/19 2.6s} 29. e5+ {+8.79/23 5.1s} Kxe5 {-10.09/24 1.9s}
30. Re1+ {+12.62/23 4.3s} P@e4 {-11.59/22 2.0s} 31. Rxe4+ {+11.76/20 5.1s}
Kxe4 {-9.20/19 2.5s} 32. Qf3+ {+11.21/21 5.0s} Kf5 {-10.53/14 2.0s}
33. Qxd5+ {+11.14/16 4.0s} Kg6 {-14.20/15 1.9s} 34. P@h5+ {+16.25/18 3.2s}
Kxh5 {-21.33/16 1.4s} 35. R@h4+ {+33.05/11 1.4s} Kg6 {-13.89/1 0.014s}
36. Q@h6# {+M1/7 1.2s, White mates} 1-0

[Event "QFuture-depth5-1600sim-vs-800sim"]
[Site "?"]
[Date "2019.05.27"]
[Round "32"]
[White "CrazyAra-Dev-0.4.1-No-Q-800sim"]
[Black "CrazyAra-Dev-0.4.1-With-Q-Future-depth5-1600sim"]
[Result "0-1"]
[PlyCount "76"]
[TimeControl "40/1200"]
[Variant "crazyhouse"]

1. e4 {book} b6 {book} 2. d4 {+1.75/16 2.3s} Bb7 {-2.86/20 4.8s}
3. Nc3 {+2.01/17 2.3s} e6 {-1.87/22 5.1s} 4. Bd3 {+2.26/16 2.3s}
Nc6 {-1.65/18 4.9s} 5. Nge2 {+1.68/18 2.4s} Qh4 {-0.79/17 5.1s}
6. Bf4 {+1.70/16 2.4s} Nxd4 {-0.95/21 5.4s} 7. Bg3 {+1.01/17 2.6s}
Nxe2 {-3.89/21 5.3s} 8. Bxh4 {+0.65/18 2.6s} Nf4 {-1.21/21 5.5s}
9. Qf3 {+1.40/17 2.5s} Nxd3+ {-1.11/19 5.5s} 10. Qxd3 {+1.16/18 2.7s}
B@f6 {-1.18/21 5.6s} 11. Bxf6 {+0.28/16 2.8s} Nxf6 {-0.61/19 5.7s}
12. B@e5 {+0.45/18 2.7s} B@d6 {-0.27/20 5.8s} 13. Bxf6 {-0.07/19 2.7s}
gxf6 {-0.20/19 5.6s} 14. N@h5 {+0.12/17 2.6s} P@g7 {-0.06/20 5.6s}
15. N@b5 {+0.21/17 2.6s} N@e5 {-0.80/19 5.5s} 16. Qg3 {+0.88/17 2.6s}
B@h6 {-2.26/21 5.7s} 17. Nxd6+ {+0.92/20 2.7s} cxd6 {-0.93/22 5.6s}
18. Q@c7 {+1.68/16 2.6s} N@c5 {-0.85/23 5.6s} 19. Nb5 {+2.19/18 2.6s}
Ba6 {+1.26/24 5.6s} 20. Nxd6+ {-1.40/23 2.7s} Bxd6 {+2.11/31 5.7s}
21. Qxd6 {-2.94/21 2.5s} Nxe4 {+1.64/25 5.5s} 22. Nxg7+ {-2.64/22 2.7s}
Kd8 {+2.13/28 6.0s} 23. P@b7 {-1.62/26 2.6s} P@d2+ {+1.80/27 5.6s}
24. Kd1 {-2.19/25 2.8s} Bxb7 {+1.40/25 5.8s} 25. P@c7+ {-2.27/20 2.7s}
Kc8 {+6.17/1 0.014s} 26. Qgxe5 {-3.17/20 2.8s} Nxd6 {+3.22/24 5.8s}
27. Qxd6 {-3.22/18 2.7s} Q@c1+ {+8.09/27 5.3s} 28. Ke2 {-6.40/26 2.6s}
N@f4+ {+9.79/27 5.4s} 29. Qxf4 {-8.15/24 2.6s} Bxf4 {+10.29/26 5.8s}
30. N@e7+ {-10.71/24 2.7s} Kxc7 {+5.27/1 0.013s} 31. N@b5+ {-10.70/21 2.8s}
Kd8 {+9.78/22 5.8s} 32. B@c7+ {-10.48/21 2.7s} Bxc7 {+10.07/23 5.9s}
33. Raxc1 {-9.79/19 2.8s} dxc1=N+ {+10.89/20 5.9s} 34. Rxc1 {-10.41/19 2.8s}
P@f3+ {+12.90/21 5.1s} 35. gxf3 {-11.86/16 2.4s} Bxf3+ {+13.21/17 4.9s}
36. Kxf3 {-13.02/16 2.0s} Q@f4+ {+17.99/17 3.5s} 37. Ke2 {-16.27/14 1.6s}
R@d2+ {+41.49/15 2.6s} 38. Ke1 {-50.91/2 0.45s} Qxf2# {+M1/7 1.1s, Black mates}
0-1

[Event "QFuture-depth5-1600sim-vs-800sim"]
[Site "?"]
[Date "2019.05.27"]
[Round "33"]
[White "CrazyAra-Dev-0.4.1-With-Q-Future-depth5-1600sim"]
[Black "CrazyAra-Dev-0.4.1-No-Q-800sim"]
[Result "1-0"]
[PlyCount "31"]
[TimeControl "40/1200"]
[Variant "crazyhouse"]

1. e4 {book} b6 {book} 2. d4 {+1.78/20 4.9s} Bb7 {-1.76/19 2.3s}
3. Nc3 {+1.98/23 5.1s} e6 {-1.95/17 2.4s} 4. Bd3 {+2.14/21 5.0s}
Nf6 {-2.18/15 2.3s} 5. Nge2 {+2.06/24 5.1s} Ng4 {-0.30/15 2.4s}
6. O-O {+0.21/19 5.1s} Bd6 {-0.61/18 2.4s} 7. Bf4 {+1.52/24 5.5s}
Bxf4 {-2.18/19 2.5s} 8. Nxf4 {+1.97/19 5.5s} h5 {-2.70/18 2.6s}
9. Nxh5 {+3.52/26 5.8s} Rxh5 {-2.80/17 2.6s} 10. Qxg4 {+3.39/25 5.6s}
B@g6 {-3.00/17 2.6s} 11. B@e5 {+5.56/19 5.4s} N@f6 {-4.40/18 2.6s}
12. Bxf6 {+7.64/21 4.9s} Qxf6 {-5.62/17 2.4s} 13. N@g8 {+10.62/25 4.6s}
Qxd4 {-9.65/18 2.0s} 14. Qxh5 {+7.43/21 4.3s} Bxh5 {-15.14/16 1.9s}
15. P@e7 {+37.88/11 1.5s} Nc6 {-37.92/4 0.87s}
16. R@f8# {+M1/4 0.97s, White mates} 1-0

[Event "QFuture-depth5-1600sim-vs-800sim"]
[Site "?"]
[Date "2019.05.27"]
[Round "33"]
[White "CrazyAra-Dev-0.4.1-No-Q-800sim"]
[Black "CrazyAra-Dev-0.4.1-With-Q-Future-depth5-1600sim"]
[Result "0-1"]
[PlyCount "90"]
[TimeControl "40/1200"]
[Variant "crazyhouse"]

1. e4 {book} b6 {book} 2. d4 {book} Bb7 {book} 3. Nc3 {+1.91/17 2.3s}
e6 {-1.89/22 4.9s} 4. Bd3 {+2.20/21 2.4s} Nf6 {-2.13/22 5.0s}
5. Nge2 {+2.62/19 2.4s} d6 {-2.11/21 5.0s} 6. O-O {+1.73/22 2.5s}
Nbd7 {-1.99/22 5.1s} 7. f4 {+1.91/18 2.4s} Be7 {-4.34/23 5.3s}
8. f5 {+1.97/19 2.6s} exf5 {-1.51/25 5.6s} 9. exf5 {+1.87/23 2.6s}
O-O {-1.47/23 5.3s} 10. P@e6 {+1.68/22 2.6s} fxe6 {-2.91/24 5.6s}
11. fxe6 {+1.42/21 2.6s} Bxg2 {-3.71/21 5.4s} 12. Kxg2 {+1.71/22 2.6s}
P@g4 {-3.61/23 5.4s} 13. P@h6 {+1.45/20 2.6s} P@f3+ {-2.89/21 5.5s}
14. Kf2 {+2.73/20 2.6s} Nh5 {-2.38/24 5.5s} 15. B@f7+ {+1.86/17 2.6s}
Rxf7 {-1.82/27 5.7s} 16. exf7+ {+1.45/25 2.8s} Kxf7 {-1.57/28 5.9s}
17. Bxh7 {+2.30/18 2.6s} Bh4+ {-1.88/23 5.6s} 18. P@g3 {+1.84/22 2.7s}
P@g2 {-1.37/24 5.8s} 19. R@f5+ {+1.17/20 2.7s} Ndf6 {-4.04/24 5.7s}
20. Re1 {+0.95/23 2.7s} B@d7 {-1.64/23 5.5s} 21. gxh4 {+1.82/17 2.7s}
Bxf5 {-1.95/21 5.8s} 22. Bxf5 {+1.72/20 2.8s} fxe2 {-2.65/23 5.9s}
23. B@g6+ {+1.47/15 2.7s} Kf8 {-3.19/19 5.7s} 24. Qxe2 {+2.22/18 2.7s}
N@h3+ {-3.54/21 5.7s} 25. Ke3 {+2.47/17 2.7s} R@e7+ {-3.51/17 5.6s}
26. P@e6 {+2.97/19 2.7s} N5f4 {-3.64/25 5.6s} 27. hxg7+ {+2.50/25 2.7s}
Rxg7 {-2.20/24 5.5s} 28. P@h6 {+3.07/23 2.6s} Nxe2 {-1.09/27 6.1s}
29. hxg7+ {+1.07/23 2.8s} Kxg7 {-0.82/24 5.7s} 30. R@f7+ {+1.33/21 2.8s}
Kh8 {-0.41/26 6.0s} 31. B@g7+ {+0.68/22 3.0s} Kg8 {-7.01/1 0.014s}
32. Bh7+ {+0.91/18 2.8s} Nxh7 {-3.93/1 0.013s} 33. Bxh7+ {+0.78/21 2.9s}
Kxh7 {-3.68/1 0.014s} 34. Bf8+ {+0.75/17 2.8s} Kg8 {-0.47/25 6.2s}
35. N@h6+ {-0.02/21 3.0s} Kh8 {-0.01/1 0.003s} 36. Bg7+ {+0.18/19 2.8s}
Kh7 {-0.08/1 0.006s} 37. Bf8+ {+0.54/20 3.0s} Kh8 {0.00/22 5.1s}
38. Bg7+ {+0.22/16 2.6s} Kh7 {0.00/1 0.008s} 39. Be5+ {+0.23/19 1.9s}
Kg6 {+1.44/22 6.2s} 40. Nxg4 {-0.76/15 2.9s} Nxc3 {+1.91/22 6.1s}
41. bxc3 {-1.26/21 3.0s} N@c4+ {+0.02/20 6.1s} 42. Kd3 {-1.66/19 2.9s}
B@f1+ {+4.81/21 4.8s} 43. N@e2 {-2.29/18 2.7s} B@e4+ {+11.62/17 3.7s}
44. Kxc4 {-10.33/15 1.1s} Q@a4+ {+40.49/10 1.3s} 45. P@b4 {-41.44/4 0.48s}
P@d5# {+M1/3 1.0s, Black mates} 0-1

[Event "QFuture-depth5-1600sim-vs-800sim"]
[Site "?"]
[Date "2019.05.27"]
[Round "34"]
[White "CrazyAra-Dev-0.4.1-With-Q-Future-depth5-1600sim"]
[Black "CrazyAra-Dev-0.4.1-No-Q-800sim"]
[Result "1-0"]
[PlyCount "79"]
[TimeControl "40/1200"]
[Variant "crazyhouse"]

1. e4 {book} b6 {book} 2. d4 {book} Bb7 {book} 3. Nc3 {+1.97/23 4.8s}
e6 {-1.87/17 2.3s} 4. Bd3 {+1.84/23 5.1s} Nf6 {-2.20/17 2.4s}
5. Nge2 {+2.24/23 5.1s} Rg8 {-1.93/14 2.3s} 6. Ng3 {+2.41/20 5.0s}
Nc6 {-1.77/15 2.4s} 7. Be3 {+1.25/19 5.2s} Nb4 {-2.05/16 2.4s}
8. O-O {-0.06/17 5.2s} Nxd3 {-2.29/16 2.5s} 9. cxd3 {-0.19/23 5.4s}
g5 {-1.93/14 2.4s} 10. N@e5 {+2.75/21 5.3s} B@f4 {-2.66/18 2.5s}
11. Nh5 {+2.06/24 5.5s} Bd6 {-2.39/20 2.7s} 12. Nxf6+ {+2.89/23 5.8s}
Qxf6 {-2.39/21 2.7s} 13. N@g4 {+2.69/21 5.6s} Bfxe5 {-2.54/22 2.7s}
14. dxe5 {+2.95/23 6.0s} Bxe5 {-2.61/20 2.8s} 15. Nxf6+ {+2.52/20 5.7s}
Bxf6 {-2.97/19 2.8s} 16. Nb5 {+2.54/22 5.7s} N@a6 {-3.27/17 2.7s}
17. B@c3 {+3.10/19 5.7s} Bxc3 {-2.87/18 2.7s} 18. bxc3 {+2.77/19 5.7s}
B@e7 {-2.03/16 2.6s} 19. B@h5 {+2.11/21 5.6s} N@h4 {-2.41/16 2.6s}
20. Q@g3 {+2.62/23 5.7s} O-O-O {-2.02/22 2.8s} 21. Nxa7+ {+1.65/22 5.8s}
Kb8 {-9.89/1 0.014s} 22. P@b5 {+2.28/23 5.9s} P@f4 {-2.22/18 2.8s}
23. Qh3 {+2.76/21 5.9s} fxe3 {-2.65/20 2.8s} 24. bxa6 {+0.68/24 6.1s}
N@f4 {-2.08/24 2.9s} 25. Qg3 {+0.99/23 5.9s} Nhxg2 {-1.14/19 2.8s}
26. axb7 {+0.66/28 6.3s} Kxa7 {-1.06/25 2.9s} 27. fxe3 {+1.37/28 6.0s}
Nxe3 {-0.39/24 2.9s} 28. N@b5+ {+0.68/29 6.0s} Kxb7 {-0.62/25 3.0s}
29. P@a6+ {+0.85/25 6.0s} Kc8 {-0.20/22 2.8s} 30. Qdf3 {+2.34/23 5.7s}
N@e2+ {-2.93/23 2.7s} 31. Qxe2 {+3.44/28 5.1s} Nxe2+ {-4.55/24 2.4s}
32. Bxe2 {+3.61/23 5.0s} P@f4 {-4.09/20 2.4s} 33. Rxf4 {+3.85/26 4.4s}
B@c6 {-6.84/23 2.3s} 34. N@a7+ {+13.89/22 4.1s} Kb8 {-8.91/1 0.001s}
35. Nxc6+ {+15.23/22 3.5s} dxc6 {-13.08/16 1.5s} 36. P@a7+ {+19.69/19 3.2s}
Kc8 {-16.59/14 1.6s} 37. a8=Q+ {+22.59/19 3.1s} Kd7 {-24.52/16 1.4s}
38. N@e5+ {+25.19/16 2.5s} Ke8 {-11.33/1 0.014s} 39. Nxc7+ {+29.66/19 2.0s}
Kf8 {-15.76/1 0.015s} 40. Rxf7# {+M1/14 1.8s, White mates} 1-0

[Event "QFuture-depth5-1600sim-vs-800sim"]
[Site "?"]
[Date "2019.05.27"]
[Round "34"]
[White "CrazyAra-Dev-0.4.1-No-Q-800sim"]
[Black "CrazyAra-Dev-0.4.1-With-Q-Future-depth5-1600sim"]
[Result "0-1"]
[PlyCount "92"]
[TimeControl "40/1200"]
[Variant "crazyhouse"]

1. e4 {book} b6 {book} 2. d4 {book} Bb7 {book} 3. Bd3 {book} e6 {-1.90/23 4.8s}
4. Be3 {+1.87/22 2.3s} Nf6 {-2.78/24 5.2s} 5. Nd2 {+1.58/22 2.5s}
Na6 {-0.59/22 5.2s} 6. Nh3 {+0.73/20 2.5s} Nb4 {-1.59/27 5.5s}
7. O-O {+1.10/22 2.7s} Nxd3 {-1.19/25 5.4s} 8. cxd3 {+0.89/20 2.6s}
B@a6 {-1.90/33 5.4s} 9. Nf4 {+1.67/20 2.5s} Be7 {-1.46/19 5.3s}
10. Rc1 {+1.42/18 2.5s} O-O {-1.88/21 5.5s} 11. N@e5 {+1.86/20 2.6s}
d6 {-1.29/25 5.5s} 12. Nxf7 {+1.90/24 2.6s} Rxf7 {-2.08/25 5.9s}
13. Nxe6 {+1.70/22 2.7s} Qd7 {-1.85/23 5.7s} 14. Nxc7 {+1.05/21 2.7s}
Bxd3 {+0.16/25 6.0s} 15. P@e6 {+0.30/19 2.8s} Qxe6 {+0.17/23 5.8s}
16. Nxe6 {-0.08/22 2.8s} P@e2 {+0.84/26 6.0s} 17. Ng5 {-0.58/20 2.8s}
exd1=Q {+0.89/22 5.7s} 18. P@e6 {-0.66/18 2.7s} Qxf1+ {+1.42/29 6.0s}
19. Rxf1 {-1.33/22 2.6s} Rff8 {+0.64/27 5.8s} 20. P@h6 {-0.95/20 2.7s}
gxh6 {-0.92/28 5.8s} 21. P@g7 {-1.28/24 2.8s} Kxg7 {+0.33/26 5.9s}
22. Nf7 {-0.96/22 2.7s} R@g6 {+1.85/31 6.3s} 23. Bxh6+ {-1.04/23 2.9s}
Rxh6 {+0.50/26 5.9s} 24. Q@g5+ {-0.42/20 2.7s} Q@g6 {+2.00/32 6.3s}
25. Qxh6+ {-1.27/23 2.9s} Qxh6 {+1.52/25 6.0s} 26. R@g3+ {-0.54/19 2.8s}
P@g4 {+1.63/28 6.1s} 27. Nxh6 {-2.06/22 2.9s} Bdxe4 {+1.66/26 5.9s}
28. P@f3 {-0.24/22 2.9s} Kxh6 {+3.39/21 6.0s} 29. Nxe4 {-2.94/17 2.8s}
Nxe4 {+4.23/21 5.8s} 30. B@e3+ {-3.64/17 2.8s} P@g5 {+5.49/23 6.2s}
31. Q@h4+ {-4.79/20 2.9s} P@h5 {+5.74/21 5.9s} 32. fxe4 {-4.81/20 2.9s}
N@e2+ {+4.72/25 6.4s} 33. Kh1 {-5.26/1 0.003s} P@f4 {+3.80/22 6.1s}
34. Rxg4 {-5.01/17 2.9s} gxh4 {+3.53/24 6.5s} 35. P@g5+ {-3.99/21 2.9s}
Bxg5 {+4.37/22 6.2s} 36. Rxg5 {-4.22/21 3.0s} Kxg5 {+4.50/23 6.4s}
37. N@h3+ {-4.48/18 3.0s} Kg6 {+3.20/21 6.4s} 38. B@f5+ {-4.69/20 3.1s}
Kg7 {+4.73/26 6.2s} 39. Nxf4 {-4.87/16 2.9s} Nxf4 {+4.35/24 6.2s}
40. Bxf4 {-7.49/16 2.9s} Rxf5 {+10.62/20 5.4s} 41. P@h6+ {-8.67/15 2.7s}
Kf6 {+8.64/17 5.6s} 42. N@g7 {-8.75/15 2.6s} Bxe4 {+12.49/16 5.2s}
43. Rg1 {-9.25/15 2.5s} P@h3 {+17.20/17 4.7s} 44. Nxf5 {-23.82/12 2.0s}
hxg2+ {+26.50/15 2.8s} 45. Rxg2 {-18.02/1 0.016s} Q@f1+ {+35.09/13 2.5s}
46. R@g1 {-17.24/1 0.015s} Bxg2# {+M1/11 1.1s, Black mates} 0-1

[Event "QFuture-depth5-1600sim-vs-800sim"]
[Site "?"]
[Date "2019.05.27"]
[Round "35"]
[White "CrazyAra-Dev-0.4.1-With-Q-Future-depth5-1600sim"]
[Black "CrazyAra-Dev-0.4.1-No-Q-800sim"]
[Result "1-0"]
[PlyCount "65"]
[TimeControl "40/1200"]
[Variant "crazyhouse"]

1. e4 {book} b6 {book} 2. d4 {book} Bb7 {book} 3. Bd3 {book} Nf6 {-1.46/16 2.3s}
4. Nc3 {+1.93/23 5.0s} e6 {-2.00/20 2.4s} 5. Nge2 {+1.82/23 5.2s}
d6 {-1.78/22 2.4s} 6. O-O {+1.83/25 5.2s} Nbd7 {-1.76/22 2.5s}
7. f4 {+2.05/24 5.4s} Ng4 {-0.64/17 2.4s} 8. d5 {+1.53/21 5.2s}
Qh4 {-1.35/20 2.5s} 9. h3 {+0.61/23 5.4s} exd5 {-1.86/18 2.5s}
10. exd5 {+1.80/27 5.6s} P@h2+ {-1.87/22 2.7s} 11. Kh1 {+1.79/1 0.003s}
Nf2+ {-1.83/20 2.7s} 12. Rxf2 {+3.19/26 5.8s} Qxf2 {-2.81/23 2.8s}
13. Kxh2 {+3.23/22 5.5s} R@e1 {-2.11/16 2.6s} 14. Be3 {+4.55/24 5.7s}
Rxd1 {-4.11/20 2.8s} 15. Bxf2 {+4.87/22 5.5s} Rxa1 {-4.14/18 2.6s}
16. P@c6 {+4.54/21 5.7s} R@h1+ {-4.47/19 2.6s} 17. Kg3 {+1.63/1 0.013s}
Be7 {-3.99/17 2.6s} 18. cxd7+ {+2.50/18 5.5s} Kf8 {-4.37/16 2.6s}
19. N@f5 {+1.98/24 5.7s} Q@g6+ {-4.34/17 2.6s} 20. P@g4 {+5.11/19 5.4s}
Bf6 {-4.53/18 2.5s} 21. Bb5 {+7.02/21 4.9s} c6 {-8.05/17 2.3s}
22. dxc6 {+6.84/20 5.4s} Qxf5 {-7.18/17 2.6s} 23. gxf5 {+7.59/22 5.6s}
N@f1+ {-7.45/17 2.6s} 24. Kf3 {+8.21/20 5.4s} Nd2+ {-5.98/15 2.5s}
25. Ke3 {+10.24/19 5.5s} Nf1+ {-9.48/16 2.6s} 26. Kd3 {+12.40/15 5.4s}
Rd1+ {-8.96/12 2.6s} 27. Nxd1 {+17.39/20 5.1s} Bxc6 {-15.39/19 2.5s}
28. Bxc6 {+16.13/19 4.7s} P@c4+ {-18.53/14 2.2s} 29. Kxc4 {+21.09/16 4.3s}
b5+ {-19.23/13 2.0s} 30. Bxb5 {+21.65/13 4.8s} d5+ {-20.81/12 2.0s}
31. Kxd5 {+25.05/16 3.8s} Rd8 {-30.41/12 1.3s} 32. R@e8+ {+45.11/13 2.3s}
Rxe8 {-19.02/1 0.014s} 33. dxe8=Q# {+M1/1 0.95s, White mates} 1-0

[Event "QFuture-depth5-1600sim-vs-800sim"]
[Site "?"]
[Date "2019.05.27"]
[Round "35"]
[White "CrazyAra-Dev-0.4.1-No-Q-800sim"]
[Black "CrazyAra-Dev-0.4.1-With-Q-Future-depth5-1600sim"]
[Result "0-1"]
[PlyCount "74"]
[TimeControl "40/1200"]
[Variant "crazyhouse"]

1. e4 {book} b6 {book} 2. d4 {book} Bb7 {book} 3. Bd3 {book} e6 {book}
4. Be3 {+1.89/22 2.3s} Nf6 {-2.77/24 5.1s} 5. Nd2 {+1.60/22 2.5s}
d6 {-1.67/25 5.2s} 6. Nh3 {+1.73/22 2.5s} Nbd7 {-1.78/26 5.4s}
7. O-O {+1.74/22 2.6s} Be7 {-1.81/25 5.4s} 8. f4 {+1.52/20 2.5s}
O-O {-2.27/21 5.3s} 9. Qe2 {+1.87/20 2.5s} c5 {-1.82/22 5.6s}
10. c3 {+1.89/18 2.5s} c4 {-1.23/18 5.3s} 11. Bxc4 {+1.36/17 2.6s}
Bxe4 {-2.77/19 5.6s} 12. Nxe4 {+1.54/16 2.6s} Nxe4 {-1.63/22 5.6s}
13. f5 {+2.19/16 2.6s} P@g3 {-1.91/24 5.9s} 14. fxe6 {+1.51/21 2.7s}
gxh2+ {-3.31/23 5.7s} 15. Kxh2 {+1.50/19 2.6s} fxe6 {-2.99/24 5.9s}
16. Bxe6+ {+2.65/22 2.8s} P@f7 {-2.67/26 5.8s} 17. Bxf7+ {+3.18/20 2.8s}
Rxf7 {-3.57/25 5.9s} 18. Rxf7 {+2.40/22 2.7s} B@e6 {-3.97/21 5.8s}
19. Rxg7+ {+2.89/17 2.8s} Kxg7 {-2.74/22 5.8s} 20. B@h6+ {+3.01/21 2.8s}
Kg8 {-4.79/20 5.5s} 21. P@f2 {+4.09/18 2.6s} R@g6 {-2.11/24 6.0s}
22. P@g7 {+2.52/24 2.8s} N@g4+ {-0.80/21 5.9s} 23. Qxg4 {+1.70/20 2.8s}
Rxg4 {+0.84/32 6.3s} 24. P@g3 {+0.67/20 2.8s} Nxg3 {+0.08/29 6.1s}
25. N@f3 {-0.61/23 2.8s} Nf1+ {+1.99/22 5.9s} 26. Rxf1 {-2.49/23 2.9s}
Rxg2+ {+2.84/24 5.9s} 27. Kxg2 {-2.53/19 2.8s} Bxh3+ {+4.38/23 5.5s}
28. Kxh3 {-4.23/19 2.6s} P@g4+ {+6.54/22 4.2s} 29. Kxg4 {-2.97/15 2.7s}
Q@g2+ {+5.11/19 5.2s} 30. Kf4 {-4.46/18 2.3s} Bg5+ {+8.15/20 4.4s}
31. Ke4 {-6.53/16 2.1s} d5+ {+9.26/21 4.9s} 32. Kd3 {-10.60/18 2.2s}
Qxf1+ {+16.55/15 3.1s} 33. B@e2 {-13.54/12 1.7s} P@c4+ {+18.80/12 3.1s}
34. Kd2 {-17.91/10 1.1s} N@e4+ {+21.47/13 2.2s} 35. Kc2 {-13.41/1 0.014s}
P@d3+ {+29.76/11 2.0s} 36. Bxd3 {-14.75/1 0.013s} Qxd3+ {+43.22/5 1.2s}
37. Kc1 {-16.88/1 0.014s} R@b1# {+M1/1 0.95s, Black mates} 0-1

[Event "QFuture-depth5-1600sim-vs-800sim"]
[Site "?"]
[Date "2019.05.27"]
[Round "36"]
[White "CrazyAra-Dev-0.4.1-With-Q-Future-depth5-1600sim"]
[Black "CrazyAra-Dev-0.4.1-No-Q-800sim"]
[Result "1-0"]
[PlyCount "63"]
[TimeControl "40/1200"]
[Variant "crazyhouse"]

1. e4 {book} b6 {book} 2. d4 {book} Bb7 {book} 3. Bd3 {book} e6 {book}
4. Nc3 {+2.23/22 4.8s} Nf6 {-2.19/15 2.3s} 5. Nge2 {+1.99/21 5.0s}
h5 {-1.01/16 2.4s} 6. O-O {+1.19/19 5.0s} h4 {-1.31/18 2.5s}
7. h3 {+1.48/21 5.2s} b5 {-0.55/17 2.4s} 8. e5 {+0.75/21 5.3s}
b4 {-1.26/20 2.5s} 9. exf6 {+1.73/25 5.7s} bxc3 {-1.39/21 2.6s}
10. fxg7 {+0.85/20 5.7s} Bxg7 {-1.53/22 2.7s} 11. bxc3 {+1.84/22 5.7s}
Bxg2 {-2.02/20 2.6s} 12. Kxg2 {+2.23/20 5.7s} P@g4 {-1.50/18 2.7s}
13. Ng1 {+2.67/28 5.8s} P@f3+ {-3.63/24 2.8s} 14. Nxf3 {+2.43/26 5.7s}
gxf3+ {-3.68/23 2.7s} 15. Qxf3 {+4.33/26 5.9s} N@g5 {-4.18/24 2.8s}
16. Qxa8 {+4.87/23 5.8s} Nxh3 {-4.28/21 2.8s} 17. Kxh3 {+3.04/29 6.1s}
P@g4+ {-2.36/22 2.8s} 18. Kxg4 {+3.62/23 5.9s} N@h2+ {-2.27/22 2.7s}
19. Kh3 {+2.45/28 6.0s} Nxf1 {-3.05/22 2.8s} 20. P@g6 {+2.56/21 5.7s}
Rf8 {-2.24/19 2.7s} 21. B@g5 {+6.43/20 5.5s} R@h2+ {-5.71/19 2.6s}
22. Kg4 {+6.40/1 0.002s} f5+ {-6.43/17 2.5s} 23. Kf3 {+12.10/21 5.3s}
Qxg5 {-9.63/18 2.5s} 24. Qxb8+ {+12.77/19 5.1s} B@d8 {-10.68/16 2.5s}
25. Bxg5 {+20.46/19 4.6s} Rh3+ {-18.88/17 1.9s} 26. Ke2 {+22.38/17 4.3s}
Bf6 {-21.40/16 1.7s} 27. P@f7+ {+24.87/16 3.3s} Rxf7 {-24.05/14 1.6s}
28. gxf7+ {+22.10/17 3.6s} Kxf7 {-22.81/14 1.7s} 29. N@h6+ {+24.15/15 3.3s}
Kg6 {-23.86/13 1.0s} 30. Q@f7+ {+24.55/13 2.3s} Kxg5 {-16.53/1 0.013s}
31. R@h5+ {+25.70/13 1.6s} Kf4 {-11.69/1 0.014s}
32. N@g2# {+M1/10 1.2s, White mates} 1-0

[Event "QFuture-depth5-1600sim-vs-800sim"]
[Site "?"]
[Date "2019.05.27"]
[Round "36"]
[White "CrazyAra-Dev-0.4.1-No-Q-800sim"]
[Black "CrazyAra-Dev-0.4.1-With-Q-Future-depth5-1600sim"]
[Result "0-1"]
[PlyCount "64"]
[TimeControl "40/1200"]
[Variant "crazyhouse"]

1. e4 {book} b6 {book} 2. d4 {book} Bb7 {book} 3. Bd3 {book} e6 {book}
4. Be3 {book} Nf6 {-1.60/26 5.1s} 5. Nd2 {+1.54/20 2.5s} Nc6 {-1.56/25 5.4s}
6. c3 {+1.40/18 2.5s} Nb4 {+0.24/21 5.3s} 7. cxb4 {-0.35/20 2.6s}
Bxb4 {-2.38/23 5.5s} 8. N@g3 {+0.12/21 2.6s} P@c4 {+0.41/21 5.4s}
9. Bc2 {-0.12/22 2.6s} Nxe4 {-0.53/22 5.5s} 10. Bxe4 {+0.07/21 2.7s}
Bxe4 {-0.49/22 5.6s} 11. Nxe4 {+0.03/20 2.6s} B@g6 {-1.09/22 5.6s}
12. B@f3 {-0.31/17 2.6s} P@g4 {-0.62/20 5.7s} 13. Bxg4 {-0.71/20 2.7s}
Bxe4 {+0.57/26 6.1s} 14. N@h5 {+0.46/19 2.8s} Rg8 {+0.37/24 5.7s}
15. Nf3 {+0.84/19 2.7s} N@d3+ {+0.22/26 6.1s} 16. Kf1 {-0.52/23 2.9s}
Nxb2 {-1.24/22 5.9s} 17. Nxe4 {-0.68/19 2.7s} Nxd1 {+0.24/25 6.0s}
18. Rxd1 {-0.23/19 2.8s} P@e2+ {+0.14/19 5.6s} 19. Kxe2 {-0.51/20 2.8s}
Q@c2+ {-1.12/22 5.6s} 20. Nfd2 {-0.29/21 2.8s} Qd3+ {-0.82/20 5.5s}
21. Kf3 {-0.08/19 2.7s} f5 {-0.61/25 5.9s} 22. P@f7+ {+0.26/20 2.8s}
Kxf7 {-0.29/29 5.9s} 23. N@e5+ {+0.35/21 2.8s} Kf8 {-1.14/27 6.1s}
24. P@f7 {+0.16/27 2.9s} fxg4+ {-1.79/26 5.8s} 25. Kxg4 {+0.16/25 2.9s}
Qe2+ {-0.90/32 5.9s} 26. Ndf3 {+0.59/24 2.5s} B@f5+ {+0.26/33 6.2s}
27. Kf4 {+1.38/28 2.9s} Qxf3+ {+1.38/24 5.6s} 28. Kxf3 {-0.69/21 2.7s}
Bxe4+ {+3.20/24 4.9s} 29. Kxe4 {-1.47/21 2.6s} Qh4+ {+3.36/20 5.3s}
30. P@g4 {-2.81/17 2.5s} N@c3+ {+19.30/11 1.5s} 31. Kf3 {-21.23/8 0.68s}
P@e4+ {+21.72/10 1.3s} 32. Kf4 {-11.01/1 0.013s}
N@d5# {+M1/9 0.97s, Black mates} 0-1

[Event "QFuture-depth5-1600sim-vs-800sim"]
[Site "?"]
[Date "2019.05.27"]
[Round "37"]
[White "CrazyAra-Dev-0.4.1-With-Q-Future-depth5-1600sim"]
[Black "CrazyAra-Dev-0.4.1-No-Q-800sim"]
[Result "1-0"]
[PlyCount "65"]
[TimeControl "40/1200"]
[Variant "crazyhouse"]

1. e4 {book} b6 {book} 2. d4 {book} Bb7 {book} 3. Bd3 {book} e6 {book}
4. Be3 {book} Nf6 {-1.44/22 2.4s} 5. Nd2 {+1.65/22 5.2s} c5 {-1.23/22 2.6s}
6. dxc5 {+1.43/21 5.4s} bxc5 {-2.19/19 2.5s} 7. Ngf3 {+2.34/22 5.1s}
d6 {-1.83/20 2.5s} 8. O-O {+1.18/22 5.2s} Nbd7 {-1.62/17 2.5s}
9. P@f5 {+2.89/21 5.2s} exf5 {-3.31/20 2.5s} 10. exf5 {+2.20/24 5.6s}
Qe7 {-2.14/17 2.5s} 11. Bb5 {+4.60/20 5.3s} P@c6 {-4.12/18 2.5s}
12. P@a6 {+4.54/25 5.4s} cxb5 {-4.86/20 2.5s} 13. axb7 {+4.81/24 5.7s}
Rb8 {-4.83/22 2.7s} 14. B@c6 {+4.95/21 5.3s} B@a6 {-4.44/17 2.5s}
15. Re1 {+5.52/22 5.6s} Bxb7 {-5.12/20 2.6s} 16. Bxb7 {+5.77/22 5.7s}
Rxb7 {-5.74/21 2.7s} 17. B@c6 {+5.14/21 5.7s} Rc7 {-6.03/20 2.7s}
18. Bxd7+ {+5.93/20 5.6s} Qxd7 {-6.44/15 2.7s} 19. Bg5+ {+6.86/21 5.8s}
P@e5 {-7.07/17 2.8s} 20. Bxf6 {+4.92/23 5.9s} gxf6 {-7.63/15 2.7s}
21. Ne4 {+8.18/24 5.8s} P@g7 {-7.13/22 2.8s} 22. N@d5 {+7.96/22 6.0s}
B@c6 {-5.88/21 2.8s} 23. Nexf6+ {+6.19/23 6.1s} gxf6 {-7.13/21 3.0s}
24. Nxf6+ {+6.33/22 6.0s} Kd8 {-7.74/18 2.9s} 25. Nxd7 {+7.81/19 5.9s}
Rg8 {-6.72/18 2.8s} 26. P@g3 {+9.92/20 5.8s} Rxd7 {-10.10/19 2.8s}
27. P@d5 {+7.57/19 5.8s} Bb7 {-11.96/15 2.8s} 28. N@c6+ {+14.15/20 5.6s}
Bxc6 {-14.85/20 2.7s} 29. dxc6 {+14.20/21 5.3s} Rc7 {-14.94/18 2.6s}
30. Nxe5 {+16.19/19 5.1s} B@d4 {-14.82/18 2.5s} 31. P@d7 {+22.03/23 3.9s}
Bxf2+ {-18.97/8 1.5s} 32. Kh1 {+25.81/12 3.3s} N@f6 {-34.79/11 1.3s}
33. Nxf7# {+M1/13 1.6s, White mates} 1-0

[Event "QFuture-depth5-1600sim-vs-800sim"]
[Site "?"]
[Date "2019.05.27"]
[Round "37"]
[White "CrazyAra-Dev-0.4.1-No-Q-800sim"]
[Black "CrazyAra-Dev-0.4.1-With-Q-Future-depth5-1600sim"]
[Result "0-1"]
[PlyCount "72"]
[TimeControl "40/1200"]
[Variant "crazyhouse"]

1. b3 {book} e5 {+0.33/25 5.0s} 2. Bb2 {-0.30/23 2.4s} Nc6 {+0.24/24 5.1s}
3. e3 {-0.23/22 2.5s} d5 {+0.05/22 5.0s} 4. Bb5 {-0.35/20 2.4s}
Bd6 {-0.27/25 5.5s} 5. Nf3 {-0.13/24 2.7s} Qe7 {-0.14/25 5.5s}
6. Nc3 {+0.21/22 2.6s} Nf6 {-0.60/28 5.8s} 7. d4 {+0.33/22 2.8s}
e4 {-0.31/25 5.7s} 8. Ne5 {+0.23/20 2.7s} Bd7 {-0.38/24 5.7s}
9. Nxd7 {+0.38/23 2.7s} Nxd7 {-0.66/22 5.5s} 10. Nxd5 {+0.05/22 2.7s}
Qg5 {-1.66/24 5.8s} 11. B@h3 {+0.35/19 2.7s} Qxd5 {-1.08/20 5.5s}
12. Bxd7+ {+0.36/18 2.6s} Kxd7 {-0.24/26 5.7s} 13. N@e5+ {+1.11/19 2.7s}
Kc8 {-0.20/21 5.4s} 14. Bxc6 {+0.11/20 2.6s} bxc6 {-0.92/23 5.8s}
15. P@d7+ {-0.22/14 2.5s} Kb7 {-0.55/23 5.7s} 16. N@c5+ {+1.01/20 2.7s}
Bxc5 {+0.51/30 6.0s} 17. dxc5 {+0.75/18 2.7s} B@a5+ {+1.05/27 5.8s}
18. B@c3 {-0.91/26 2.9s} Qxe5 {+0.58/26 6.0s} 19. Bxa5 {-1.35/24 2.8s}
Qxb2 {-3.22/25 5.8s} 20. B@c3 {-0.16/23 2.7s} Qa3 {+0.85/20 5.9s}
21. Bxc7 {-0.44/15 2.7s} N@h4 {+2.02/19 5.7s} 22. Rg1 {-1.57/18 2.8s}
N@f3+ {+3.22/20 5.8s} 23. gxf3 {-2.67/17 2.8s} Nxf3+ {+2.73/19 5.7s}
24. Kf1 {-2.99/17 2.7s} Nxg1 {+5.20/23 5.7s} 25. N@d6+ {-3.30/16 2.7s}
Kxc7 {+4.89/22 5.7s} 26. Nb5+ {-4.35/17 2.7s} Kb7 {+5.69/23 5.8s}
27. Nd6+ {-5.26/16 2.7s} Kb8 {+6.66/20 5.8s} 28. Nxe4 {-4.89/19 2.8s}
P@e2+ {+9.92/20 5.8s} 29. Qxe2 {-9.83/19 2.6s} Nxe2 {+9.33/19 5.8s}
30. Be5+ {-9.14/17 2.7s} Kb7 {+12.11/23 5.5s} 31. Nd6+ {-11.73/15 2.5s}
Ka6 {+14.27/17 5.1s} 32. Kxe2 {-14.33/16 2.6s} B@f3+ {+21.25/19 4.1s}
33. Kxf3 {-20.53/16 1.8s} N@g5+ {+23.74/15 3.7s} 34. Ke2 {-22.77/12 1.5s}
B@f3+ {+25.77/11 2.6s} 35. Kd2 {-29.55/10 0.89s} Q@e2+ {+30.08/9 2.2s}
36. Kc3 {-17.00/1 0.013s} B@b2# {+M1/9 1.3s, Black mates} 0-1

[Event "QFuture-depth5-1600sim-vs-800sim"]
[Site "?"]
[Date "2019.05.27"]
[Round "38"]
[White "CrazyAra-Dev-0.4.1-With-Q-Future-depth5-1600sim"]
[Black "CrazyAra-Dev-0.4.1-No-Q-800sim"]
[Result "1-0"]
[PlyCount "75"]
[TimeControl "40/1200"]
[Variant "crazyhouse"]

1. b3 {book} e5 {+0.40/23 2.3s} 2. Bb2 {-0.17/24 5.1s} Nc6 {+0.22/23 2.5s}
3. e3 {-0.33/28 5.2s} d5 {+0.40/21 2.4s} 4. Bb5 {-0.28/25 5.2s}
Bd6 {+0.15/23 2.5s} 5. Nf3 {+0.03/26 5.9s} Qe7 {+0.50/20 2.5s}
6. Nc3 {+0.23/24 5.6s} Nf6 {-0.22/23 2.8s} 7. d4 {+0.12/27 6.0s}
e4 {-0.21/21 2.7s} 8. Ne5 {-0.12/25 5.8s} Bd7 {-0.45/24 2.8s}
9. Nxd7 {+0.74/22 5.7s} Nxd7 {-0.17/21 2.6s} 10. B@g3 {+0.06/21 5.5s}
O-O {-0.13/20 2.6s} 11. Nxd5 {-0.24/23 5.6s} Qg5 {-0.35/19 2.6s}
12. Bc4 {-0.27/22 5.5s} N@h4 {-1.26/20 2.6s} 13. Bxh4 {+2.35/20 5.6s}
Qxh4 {-2.19/16 2.7s} 14. P@g3 {+2.33/20 5.5s} Qd8 {-2.12/17 2.6s}
15. N@f5 {+2.77/19 5.4s} B@e6 {-2.40/18 2.6s} 16. Nxg7 {+2.24/22 5.7s}
Kxg7 {-3.45/20 2.7s} 17. P@e5 {+2.05/23 5.7s} Kg8 {-2.37/16 2.7s}
18. exd6 {+1.84/25 5.8s} cxd6 {-2.08/20 2.8s} 19. B@c7 {+0.88/25 5.8s}
Qg5 {-2.18/19 2.8s} 20. h4 {+1.08/24 6.0s} Qg7 {-1.62/23 2.9s}
21. Bxd6 {+0.88/25 6.1s} P@h3 {-1.06/21 2.8s} 22. Rxh3 {+2.47/20 5.8s}
Bxh3 {-2.39/20 2.9s} 23. gxh3 {-1.50/22 6.1s} N@f3+ {-2.18/18 2.8s}
24. Qxf3 {+2.21/18 5.9s} exf3 {-2.42/19 2.9s} 25. B@f1 {+1.30/21 5.9s}
Na5 {-0.95/18 2.8s} 26. P@h6 {+7.10/24 5.0s} Qxh6 {-4.94/19 2.4s}
27. N@f5 {+1.79/22 4.8s} Qg7 {-5.30/16 2.2s} 28. P@h6 {+4.83/30 6.2s}
R@g6 {-4.07/20 2.5s} 29. hxg7 {+4.71/27 6.1s} Rxg7 {-5.85/21 2.9s}
30. Q@h6 {+12.07/26 3.6s} P@d2+ {-15.96/13 1.6s} 31. Kxd2 {+16.99/15 3.7s}
Nxc4+ {-18.31/12 1.9s} 32. Bxc4 {+16.82/11 3.8s} B@a5+ {-15.56/10 1.8s}
33. b4 {+20.07/12 4.0s} Bxb4+ {-21.05/10 1.9s} 34. Bxb4 {+24.71/17 3.5s}
Q@g6 {-24.09/11 1.7s} 35. Nde7+ {+41.90/17 1.6s} Kh8 {-28.74/1 0.002s}
36. Nxg6+ {+37.81/5 1.4s} Rxg6 {-41.65/4 0.51s} 37. Q@g7+ {+48.80/5 1.2s}
Rxg7 {-14.91/1 0.013s} 38. Qxg7# {+M1/4 0.97s, White mates} 1-0

[Event "QFuture-depth5-1600sim-vs-800sim"]
[Site "?"]
[Date "2019.05.27"]
[Round "38"]
[White "CrazyAra-Dev-0.4.1-No-Q-800sim"]
[Black "CrazyAra-Dev-0.4.1-With-Q-Future-depth5-1600sim"]
[Result "1-0"]
[PlyCount "75"]
[TimeControl "40/1200"]
[Variant "crazyhouse"]

1. b3 {book} e5 {book} 2. Bb2 {book} Nc6 {book} 3. e3 {-0.44/22 2.4s}
d5 {-0.07/23 5.0s} 4. Bb5 {-0.18/23 2.6s} Bd6 {-0.25/25 5.4s}
5. Nf3 {-0.17/20 2.5s} Qe7 {-0.14/25 5.4s} 6. Nc3 {+0.25/24 2.8s}
Nf6 {-0.58/28 5.8s} 7. d4 {+0.28/22 2.7s} e4 {-0.39/26 5.7s}
8. Ne5 {+0.46/25 2.9s} Bd7 {-0.43/24 5.8s} 9. Nxd7 {+0.46/22 2.7s}
Nxd7 {-0.70/22 5.5s} 10. B@g3 {+0.54/21 2.8s} Qg5 {+0.16/22 5.5s}
11. h4 {+0.22/16 2.6s} Qg6 {-0.59/22 5.8s} 12. h5 {+0.13/17 2.8s}
Qg5 {-0.95/21 5.7s} 13. Bxd6 {-0.14/16 2.7s} Qxg2 {-0.70/25 5.9s}
14. Rh2 {+0.71/20 2.9s} N@f3+ {-1.16/24 5.9s} 15. Qxf3 {+0.58/18 2.7s}
Qxf3 {-0.34/24 5.9s} 16. B@e2 {+0.76/21 2.9s} Q@g1+ {-2.91/20 5.8s}
17. Kd2 {+1.21/19 2.8s} Qxh2 {-1.98/25 6.0s} 18. Bxh2 {+1.95/20 2.9s}
Qxf2 {-1.81/22 5.8s} 19. N@g4 {+2.78/18 2.8s} Qg2 {-2.35/23 6.0s}
20. Rg1 {+1.53/22 2.8s} Qxg1 {-3.28/24 6.0s} 21. Bxg1 {+1.46/21 2.9s}
P@f3 {-2.31/25 5.9s} 22. Bxc6 {+2.81/20 2.8s} bxc6 {-2.99/20 5.8s}
23. N@f5 {+2.87/17 2.7s} B@b4 {-5.58/23 5.6s} 24. Nxg7+ {+2.45/22 2.7s}
Kd8 {-3.31/21 5.7s} 25. P@b7 {+3.00/20 2.6s} R@b8 {-4.58/24 5.5s}
26. bxa8=Q {+4.19/22 2.7s} Rxa8 {-5.13/20 5.8s} 27. Q@b7 {+5.93/17 2.7s}
fxe2 {-6.03/23 5.7s} 28. Qxb4 {+7.14/20 2.8s} B@d6 {-7.31/24 5.7s}
29. B@h4+ {+8.35/19 2.7s} P@e7 {-10.04/20 5.5s} 30. Bxe7+ {+11.73/19 2.4s}
Bxe7 {-13.45/21 4.1s} 31. Qxe7+ {+9.85/21 2.2s} Kxe7 {-24.35/20 3.4s}
32. Nf5+ {+13.19/16 1.3s} Kd8 {-32.30/17 3.1s} 33. P@e7+ {+11.74/16 1.8s}
Kc8 {-35.61/16 2.3s} 34. B@a6+ {+23.64/11 0.91s} P@b7 {-35.72/10 1.9s}
35. R@d8+ {+25.22/7 0.89s} Rxd8 {-30.64/1 0.003s} 36. exd8=Q+ {+30.50/8 0.68s}
Kxd8 {-34.13/1 0.003s} 37. R@e8+ {+30.09/3 0.64s} Kxe8 {-37.45/1 0.002s}
38. Q@e7# {+M1/1 0.40s, White mates} 1-0

[Event "QFuture-depth5-1600sim-vs-800sim"]
[Site "?"]
[Date "2019.05.27"]
[Round "39"]
[White "CrazyAra-Dev-0.4.1-With-Q-Future-depth5-1600sim"]
[Black "CrazyAra-Dev-0.4.1-No-Q-800sim"]
[Result "1-0"]
[PlyCount "59"]
[TimeControl "40/1200"]
[Variant "crazyhouse"]

1. b3 {book} e5 {book} 2. Bb2 {book} Nc6 {book} 3. e3 {-0.52/23 5.1s}
d5 {+0.29/21 2.4s} 4. Bb5 {-0.07/28 5.6s} Bd6 {+0.09/25 2.7s}
5. Nf3 {-0.01/26 5.4s} Qe7 {+0.50/19 2.5s} 6. Nc3 {+0.47/29 5.9s}
Nf6 {-0.22/23 2.7s} 7. d4 {+0.26/27 5.9s} e4 {-0.20/21 2.7s}
8. Ne5 {-0.28/25 5.9s} Bd7 {-0.42/24 2.8s} 9. Nxd7 {-0.26/23 5.6s}
Nxd7 {-0.12/21 2.7s} 10. B@h3 {+0.50/22 5.5s} O-O {-0.89/20 2.6s}
11. Bxd7 {-0.41/20 5.5s} N@h4 {-1.31/19 2.7s} 12. Qg4 {+1.43/23 5.9s}
f5 {-0.94/21 2.7s} 13. Bxf5 {+1.41/25 5.8s} Rxf5 {-1.34/23 2.9s}
14. N@h6+ {+2.16/23 6.2s} Kh8 {-1.55/20 2.9s} 15. Nxf5 {+1.69/22 6.0s}
Nxf5 {-1.86/20 2.9s} 16. Nxd5 {+2.65/19 5.8s} Qf7 {-1.32/17 2.8s}
17. P@f6 {+3.47/18 5.8s} N@h6 {-3.27/17 2.7s} 18. fxg7+ {+2.25/22 6.0s}
Nxg7 {-3.22/17 2.7s} 19. Qg5 {+3.25/15 5.6s} Nb4 {-3.51/16 2.7s}
20. P@f6 {+0.80/21 5.8s} Rg8 {-2.45/17 2.8s} 21. Qxh6 {+3.69/24 5.8s}
Nxc2+ {-3.48/23 2.8s} 22. Kd2 {+5.48/28 5.4s} Nxa1 {-3.42/22 2.7s}
23. N@g5 {+6.65/26 5.3s} R@c2+ {-6.16/25 2.4s} 24. Kd1 {+9.52/26 4.1s}
B@h5+ {-5.19/23 2.5s} 25. P@e2 {+9.55/23 4.4s} Qg6 {-8.24/23 1.9s}
26. fxg7+ {+13.36/23 3.1s} Rxg7 {-11.87/14 1.6s} 27. R@d8+ {+21.13/17 2.5s}
Rg8 {-20.03/12 1.1s} 28. N@f7+ {+26.51/10 1.6s} Qxf7 {-11.53/1 0.014s}
29. Nxf7+ {+30.56/7 1.4s} Bxf7 {-12.85/1 0.013s}
30. Q@g7# {+M1/5 1.1s, White mates} 1-0

[Event "QFuture-depth5-1600sim-vs-800sim"]
[Site "?"]
[Date "2019.05.27"]
[Round "39"]
[White "CrazyAra-Dev-0.4.1-No-Q-800sim"]
[Black "CrazyAra-Dev-0.4.1-With-Q-Future-depth5-1600sim"]
[Result "0-1"]
[PlyCount "62"]
[TimeControl "40/1200"]
[Variant "crazyhouse"]

1. b3 {book} e5 {book} 2. Bb2 {book} Nc6 {book} 3. e3 {book} d5 {-0.08/23 5.1s}
4. Bb5 {-0.30/20 2.4s} Bd6 {-0.26/25 5.5s} 5. Nf3 {-0.05/24 2.7s}
Qe7 {-0.14/23 5.4s} 6. Nc3 {+0.21/22 2.6s} Nf6 {-0.59/28 5.8s}
7. d4 {+0.34/22 2.8s} e4 {-0.34/25 5.8s} 8. Ne5 {+0.22/20 2.7s}
Bd7 {-0.41/24 5.8s} 9. Nxd7 {+0.41/23 2.7s} Nxd7 {-0.74/22 5.6s}
10. Nxd5 {+0.09/21 2.6s} Qg5 {-0.47/24 5.7s} 11. B@h3 {+0.26/19 2.6s}
Qxd5 {-1.27/20 5.5s} 12. Bxd7+ {+0.39/18 2.6s} Kxd7 {-0.28/25 5.7s}
13. N@e5+ {+0.82/23 2.7s} Kc8 {-0.24/21 5.5s} 14. Bxc6 {+0.17/20 2.6s}
bxc6 {-1.03/25 5.8s} 15. P@d7+ {+0.11/18 2.6s} Kb8 {-1.04/21 5.7s}
16. N@a6+ {+1.00/19 2.7s} Kb7 {-0.54/1 0.005s} 17. Nc5+ {+0.45/21 2.9s}
Bxc5 {+0.44/30 6.1s} 18. dxc5 {+1.08/18 2.7s} B@a5+ {+0.67/27 5.8s}
19. B@c3 {-0.78/26 2.9s} Qxe5 {+0.53/26 6.0s} 20. Bxa5 {-1.38/24 2.8s}
Qxb2 {-3.69/24 5.8s} 21. B@c3 {-0.07/23 2.8s} Qa3 {+0.85/20 6.0s}
22. Bxc7 {-0.39/17 2.7s} Qxc5 {+1.19/18 5.8s} 23. Bxg7 {-0.76/16 2.9s}
N@h4 {+5.02/21 5.9s} 24. Rg1 {-4.52/16 2.8s} N@f3+ {+9.15/20 5.5s}
25. gxf3 {-8.02/16 2.7s} Nxf3+ {+9.07/17 5.3s} 26. Kf1 {-6.63/15 2.6s}
B@h3+ {+11.87/18 4.2s} 27. P@g2 {-10.35/16 2.2s} N@d2+ {+16.29/16 3.5s}
28. Ke2 {-14.32/14 1.8s} P@d3+ {+27.24/15 2.1s} 29. cxd3 {-24.72/1 0.002s}
exd3+ {+27.18/11 2.0s} 30. Kxd3 {-28.95/1 0.002s} B@e4+ {+32.32/10 1.5s}
31. Ke2 {-28.94/1 0.002s} P@d3# {+M1/7 1.1s, Black mates} 0-1

[Event "QFuture-depth5-1600sim-vs-800sim"]
[Site "?"]
[Date "2019.05.27"]
[Round "40"]
[White "CrazyAra-Dev-0.4.1-With-Q-Future-depth5-1600sim"]
[Black "CrazyAra-Dev-0.4.1-No-Q-800sim"]
[Result "1-0"]
[PlyCount "123"]
[TimeControl "40/1200"]
[Variant "crazyhouse"]

1. b3 {book} e5 {book} 2. Bb2 {book} Nc6 {book} 3. e3 {book} d5 {+0.34/21 2.4s}
4. Bb5 {-0.25/25 5.2s} Bd6 {+0.13/24 2.6s} 5. Nf3 {+0.04/26 5.7s}
Qe7 {+0.47/21 2.5s} 6. Nc3 {+0.26/24 5.6s} Nf6 {-0.25/23 2.8s}
7. d4 {+0.11/27 5.9s} e4 {-0.18/21 2.7s} 8. Ne5 {-0.11/25 5.8s}
Bd7 {-0.40/23 2.8s} 9. Nxd7 {+0.14/22 5.7s} Nxd7 {-0.17/21 2.6s}
10. B@g3 {+0.27/22 5.5s} O-O {-0.21/20 2.6s} 11. Nxd5 {-0.21/23 5.7s}
Qg5 {-0.43/18 2.7s} 12. Bc4 {-0.20/24 5.5s} Nb6 {-0.23/20 2.6s}
13. h4 {+0.26/22 5.7s} Qxd5 {-0.47/21 2.7s} 14. Bxd5 {-0.68/20 5.6s}
Nxd5 {-0.50/19 2.8s} 15. Bxd6 {+0.15/22 5.9s} cxd6 {-0.81/19 2.7s}
16. Q@g5 {+1.22/20 5.7s} B@a5+ {-1.24/19 2.7s} 17. P@d2 {+0.29/27 5.9s}
Ncb4 {-0.04/17 2.6s} 18. B@h6 {-0.13/28 5.9s} B@f6 {-0.42/22 2.8s}
19. Bxg7 {-0.25/30 6.1s} Bxg5 {-0.18/22 2.8s} 20. hxg5 {-0.57/27 5.9s}
N@d3+ {+0.33/26 3.0s} 21. cxd3 {-0.51/29 6.5s} Nxd3+ {+0.27/23 2.8s}
22. Kf1 {-0.32/25 6.0s} N@g3+ {+0.49/26 3.0s} 23. Kg1 {-0.50/31 6.2s}
P@e2 {+0.75/20 2.8s} 24. N@h6+ {-0.87/24 5.9s} Kxg7 {+0.34/1 0.003s}
25. Nf5+ {-1.26/25 6.0s} Nxf5 {-0.21/21 2.8s} 26. Qxe2 {-0.99/21 5.9s}
B@h4 {+1.85/19 2.8s} 27. B@f6+ {-0.09/27 6.2s} Kg8 {+0.52/26 2.9s}
28. Rxh4 {+0.05/26 6.1s} Nxh4 {+0.09/24 2.8s} 29. B@h3 {-0.11/30 6.2s}
R@g6 {0.00/21 3.0s} 30. P@h5 {-0.22/22 6.2s} Nxf6 {-0.19/17 2.9s}
31. hxg6 {+0.19/24 6.3s} fxg6 {+0.25/19 3.0s} 32. gxf6 {-0.10/21 6.1s}
Rxf6 {+0.28/17 2.9s} 33. N@h6+ {+0.33/23 6.1s} Kh8 {-0.23/18 2.9s}
34. R@f7 {-0.60/23 6.1s} B@g7 {-0.16/18 2.9s} 35. Rxf6 {-1.14/23 6.1s}
Bxh6 {-0.44/22 2.9s} 36. P@f7 {-0.32/21 6.1s} Q@f8 {+0.39/19 3.0s}
37. R@g8+ {-0.08/25 6.6s} Qxg8 {+0.35/1 0.003s} 38. fxg8=Q+ {+0.01/21 6.3s}
Rxg8 {0.00/20 3.1s} 39. Qxd3 {-0.55/23 6.5s} N@g5 {-0.02/18 3.0s}
40. Qxe4 {-0.26/18 6.3s} P@f7 {+0.47/17 3.1s} 41. Qxh4 {-0.50/24 6.5s}
R@h5 {+0.47/18 3.1s} 42. Qxg5 {-0.97/22 6.4s} Bxg5 {+0.16/21 3.1s}
43. Rxf7 {0.00/26 6.6s} P@h2+ {+0.48/19 3.0s} 44. Kh1 {+1.56/28 6.5s}
Rxh3 {-1.18/27 3.2s} 45. P@g7+ {+3.25/34 6.9s} Rxg7 {-4.65/1 0.013s}
46. Q@f8+ {+3.28/33 6.9s} Q@g8 {-2.84/25 3.1s} 47. Rxg7 {+4.15/34 6.5s}
Qxf8 {-3.64/25 3.4s} 48. R@g8+ {+3.37/25 6.7s} Qxg8 {-1.94/1 0.015s}
49. Rxg8+ {+4.21/31 6.2s} Kxg8 {-2.38/1 0.015s} 50. Q@e8+ {+3.31/21 6.5s}
N@f8 {-3.06/17 3.1s} 51. P@f7+ {+4.19/26 6.1s} Kg7 {-3.95/20 3.0s}
52. N@e6+ {+4.11/21 6.1s} Nxe6 {-3.03/19 2.9s} 53. Qg8+ {+5.09/29 5.5s}
Kf6 {-4.03/22 2.8s} 54. N@e4+ {+6.03/26 5.5s} Kf5 {-4.73/16 2.5s}
55. Nxd6+ {+10.21/22 3.2s} Kg4 {-9.34/21 1.7s} 56. N@e5+ {+10.82/22 3.8s}
Kh5 {-9.89/18 1.9s} 57. Qxh7+ {+11.33/21 2.7s} R@h6 {-13.53/17 1.2s}
58. P@g4+ {+15.02/19 2.4s} Kh4 {-3.13/1 0.014s} 59. P@g3+ {+21.84/15 1.7s}
Rxg3 {-5.08/1 0.014s} 60. fxg3+ {+20.53/15 1.7s} Kxg3 {-2.82/1 0.015s}
61. R@f3+ {+25.22/12 1.3s} Kh4 {-8.04/1 0.056s}
62. Rh3# {+M1/10 1.2s, White mates} 1-0

[Event "QFuture-depth5-1600sim-vs-800sim"]
[Site "?"]
[Date "2019.05.27"]
[Round "40"]
[White "CrazyAra-Dev-0.4.1-No-Q-800sim"]
[Black "CrazyAra-Dev-0.4.1-With-Q-Future-depth5-1600sim"]
[Result "0-1"]
[PlyCount "106"]
[TimeControl "40/1200"]
[Variant "crazyhouse"]

1. b3 {book} e5 {book} 2. Bb2 {book} Nc6 {book} 3. e3 {book} d5 {book}
4. Bb5 {book} Bd6 {-0.28/25 5.2s} 5. Nf3 {-0.18/20 2.5s} Qe7 {-0.22/25 5.8s}
6. Nc3 {+0.26/24 2.8s} Nf6 {-0.45/26 5.7s} 7. d4 {+0.29/22 2.8s}
e4 {-0.69/26 5.9s} 8. Ne5 {+0.45/25 2.8s} Bd7 {-0.69/24 5.6s}
9. Nxd7 {+0.44/22 2.7s} Nxd7 {-0.58/21 5.7s} 10. B@g3 {+0.57/21 2.7s}
O-O {-1.88/22 5.5s} 11. Nxd5 {+0.60/19 2.7s} Qg5 {-1.03/22 5.5s}
12. Bc4 {+1.01/21 2.7s} Nb6 {-0.37/23 5.4s} 13. h4 {+1.01/22 2.7s}
Qxd5 {-2.18/22 5.7s} 14. Bxd5 {+0.46/20 2.8s} Nxd5 {-0.65/19 5.6s}
15. Qg4 {+0.94/18 2.6s} B@b4+ {+0.08/20 5.5s} 16. P@d2 {+0.35/19 2.6s}
Bxg3 {+0.46/23 5.6s} 17. Qxg3 {-0.54/20 2.7s} N@f5 {+0.51/22 5.8s}
18. Qg5 {-0.35/20 2.7s} N@h6 {+1.00/22 5.7s} 19. B@c4 {-0.71/21 2.8s}
Ndxe3 {+1.23/25 6.0s} 20. fxe3 {-1.95/24 2.8s} P@f6 {+1.80/23 5.8s}
21. Qxg7+ {-1.44/20 2.8s} Nxg7 {+2.80/31 5.9s} 22. P@g5 {-2.21/23 2.7s}
Q@g3+ {+3.25/29 5.9s} 23. N@f2 {-3.56/28 2.9s} Bxd2+ {+4.00/31 6.1s}
24. Kxd2 {-3.82/23 2.9s} Qxf2+ {+2.65/29 6.1s} 25. Q@e2 {-3.94/28 2.9s}
Qxe2+ {+4.43/30 6.3s} 26. Bxe2 {-3.70/26 2.9s} P@b4 {+4.19/25 6.2s}
27. B@c3 {-3.55/24 2.9s} bxc3+ {+4.51/26 5.9s} 28. Bxc3 {-4.40/17 2.8s}
B@f2 {+4.70/18 5.9s} 29. Q@h3 {-4.15/20 2.9s} B@b4 {+2.28/20 6.0s}
30. Bxb4 {-2.80/19 2.9s} Nhf5 {+3.00/20 6.1s} 31. B@c5 {-2.99/19 2.9s}
Bxe3+ {+3.66/28 6.2s} 32. Qxe3 {-3.37/20 2.9s} Nxe3 {+4.33/29 6.0s}
33. Bxf8 {-3.78/27 2.9s} Rxf8 {+4.71/28 6.2s} 34. P@e7 {-3.83/24 3.0s}
Nxe7 {+4.90/24 6.1s} 35. gxf6 {-4.55/23 2.9s} N3d5 {+4.50/22 6.1s}
36. B@h6 {-4.04/18 2.9s} e3+ {+4.40/25 5.9s} 37. Kc1 {-4.05/24 2.7s}
B@a3+ {+3.80/28 5.9s} 38. P@b2 {-3.92/26 2.9s} P@d2+ {+2.59/31 6.5s}
39. Bxd2 {-3.90/24 2.9s} exd2+ {+2.68/25 6.6s} 40. Bxd2 {-3.42/25 3.2s}
P@c3 {+6.72/27 6.6s} 41. R@h8+ {-6.43/24 3.1s} Kxh8 {+3.66/1 0.014s}
42. fxg7+ {-6.60/22 3.0s} Kxg7 {+7.78/23 6.3s} 43. P@h6+ {-7.49/22 3.1s}
Kg6 {+6.37/26 6.4s} 44. Bd3+ {-6.35/15 2.9s} f5 {+8.34/20 6.5s}
45. N@e5+ {-7.31/16 3.0s} Kh5 {+10.45/24 6.3s} 46. Bxc3 {-8.96/21 3.1s}
B@f4+ {+11.46/24 5.9s} 47. P@d2 {-10.47/23 2.6s} Nxc3 {+12.38/22 5.4s}
48. bxa3 {-11.90/20 2.8s} Bxd2+ {+18.55/17 4.3s} 49. Kxd2 {-18.21/16 1.8s}
N@e4+ {+21.91/15 3.1s} 50. Kc1 {-20.05/14 1.7s} Q@d2+ {+25.67/13 2.9s}
51. Kb2 {-24.24/1 0.003s} Na4+ {+30.85/11 1.9s} 52. bxa4 {-31.39/8 0.64s}
Q@c3+ {+39.68/9 1.7s} 53. Kb1 {-15.57/1 0.015s} R@b2# {+M1/7 1.0s, Black mates}
0-1

[Event "QFuture-depth5-1600sim-vs-800sim"]
[Site "?"]
[Date "2019.05.27"]
[Round "41"]
[White "CrazyAra-Dev-0.4.1-With-Q-Future-depth5-1600sim"]
[Black "CrazyAra-Dev-0.4.1-No-Q-800sim"]
[Result "1-0"]
[PlyCount "47"]
[TimeControl "40/1200"]
[Variant "crazyhouse"]

1. b3 {book} e5 {book} 2. Bb2 {book} Nc6 {book} 3. e3 {book} d5 {book}
4. Bb5 {book} Bd6 {+0.25/20 2.5s} 5. Nf3 {-0.01/25 5.5s} Qe7 {+0.26/23 2.7s}
6. Nc3 {+0.47/29 6.0s} Nf6 {-0.05/23 2.7s} 7. d4 {+0.23/27 5.9s}
e4 {-0.33/25 2.9s} 8. Ne5 {-0.27/25 5.9s} Bd7 {-0.29/19 2.7s}
9. Nxd7 {-0.28/23 5.5s} Nxd7 {-0.11/22 2.7s} 10. B@h3 {+0.57/21 5.6s}
O-O {-0.94/20 2.6s} 11. Bxd7 {-0.35/20 5.5s} N@h4 {-1.29/19 2.6s}
12. Qg4 {+1.51/23 5.8s} f5 {-0.90/21 2.8s} 13. Bxf5 {+1.51/23 5.9s}
Rxf5 {-1.36/22 2.9s} 14. N@h6+ {+2.16/24 6.1s} Kh8 {-1.60/19 2.9s}
15. Nxd5 {+2.11/21 5.7s} B@h5 {-2.60/19 2.6s} 16. Nxe7 {+4.12/28 5.5s}
Bxg4 {-4.83/21 2.6s} 17. Nexf5 {+5.63/26 5.2s} Nxg2+ {-5.83/19 2.5s}
18. Kd2 {+6.97/21 4.7s} Bb4+ {-8.08/23 2.3s} 19. P@c3 {+8.61/22 4.7s}
Q@c8 {-5.85/16 2.3s} 20. Bxc6 {+9.57/19 4.2s} P@f7 {-11.59/16 1.7s}
21. Nxf7+ {+24.17/20 3.0s} Kg8 {-17.95/1 0.014s} 22. N@h6+ {+30.87/16 2.6s}
gxh6 {-29.82/11 0.88s} 23. N7xh6+ {+48.94/12 1.5s} Kf8 {-55.62/4 0.46s}
24. Q@g7# {+M1/5 1.1s, White mates} 1-0

[Event "QFuture-depth5-1600sim-vs-800sim"]
[Site "?"]
[Date "2019.05.27"]
[Round "41"]
[White "CrazyAra-Dev-0.4.1-No-Q-800sim"]
[Black "CrazyAra-Dev-0.4.1-With-Q-Future-depth5-1600sim"]
[Result "0-1"]
[PlyCount "92"]
[TimeControl "40/1200"]
[Variant "crazyhouse"]

1. e4 {book} Nc6 {book} 2. Nc3 {+0.64/20 2.3s} e5 {-1.02/21 5.0s}
3. Nf3 {+0.67/21 2.6s} Nf6 {-0.95/23 5.5s} 4. Bc4 {+0.63/19 2.5s}
Be7 {-0.89/23 5.3s} 5. d4 {+0.94/20 2.7s} exd4 {-0.93/22 5.7s}
6. Nxd4 {+0.97/18 2.6s} d5 {-0.61/18 5.4s} 7. Nxc6 {+0.93/19 2.7s}
bxc6 {-0.81/23 5.8s} 8. exd5 {+0.76/21 2.7s} N@h4 {-0.57/21 5.5s}
9. Rg1 {+0.62/22 2.7s} cxd5 {-1.01/23 5.7s} 10. Nxd5 {+0.52/20 2.7s}
Nxd5 {-0.77/21 5.6s} 11. Bxd5 {+0.44/23 2.8s} Be6 {-0.37/26 5.8s}
12. N@e5 {+0.42/19 2.7s} Bxd5 {+0.50/27 6.0s} 13. P@d7+ {-0.34/24 2.9s}
Qxd7 {+0.46/29 6.4s} 14. Nxd7 {-0.53/21 2.9s} N@f3+ {+0.48/25 6.0s}
15. gxf3 {-1.07/23 2.9s} Nxf3+ {+0.40/26 6.1s} 16. Qxf3 {-1.09/21 2.8s}
Bxf3 {-0.13/21 5.9s} 17. P@e2 {-0.40/20 2.8s} B@b5 {-0.01/22 5.8s}
18. Q@e5 {+0.63/17 2.8s} P@g2 {+0.12/21 5.7s} 19. N@f6+ {-0.29/21 2.8s}
gxf6 {+1.60/29 6.0s} 20. Nxf6+ {-1.42/23 2.8s} Kd8 {+1.92/26 5.9s}
21. Qxe7+ {-0.61/21 2.7s} Kxe7 {+2.24/27 6.2s} 22. N@d5+ {-1.64/23 3.0s}
Kd8 {+2.33/23 5.8s} 23. P@e7+ {-2.15/20 2.7s} Kc8 {+2.46/1 0.004s}
24. P@b7+ {-2.58/22 2.8s} Kxb7 {+2.13/26 6.0s} 25. N@c5+ {-2.53/20 2.7s}
Kb8 {+1.17/23 5.9s} 26. Nfd7+ {-2.43/22 2.9s} Bxd7 {+1.91/30 6.0s}
27. Nxd7+ {-3.14/20 2.8s} Kc8 {+2.08/21 5.8s} 28. B@h3 {-1.06/20 2.7s}
Bxe2 {+1.75/26 6.0s} 29. B@a6+ {-0.34/21 2.4s} Bxa6 {+0.45/24 4.9s}
30. Nc5+ {-0.08/23 2.5s} Kb8 {+0.22/26 6.3s} 31. Nxa6+ {-0.60/19 2.9s}
Kb7 {-1.07/1 0.014s} 32. Nc5+ {-0.54/22 2.9s} Kc6 {+0.66/22 6.0s}
33. Bxg2 {-0.59/16 2.9s} Q@e5+ {-1.42/19 6.0s} 34. P@e3 {-0.82/18 2.9s}
B@c4 {+1.02/23 6.2s} 35. Nb4+ {-2.27/17 2.8s} Kxc5 {+3.03/23 5.7s}
36. B@d4+ {-4.83/22 2.7s} Kxb4 {+8.20/23 5.1s} 37. Bd2+ {-7.92/21 2.4s}
Kb5 {+3.60/22 4.9s} 38. a4+ {-8.71/19 2.2s} Ka6 {+10.53/1 0.005s}
39. Bf3 {-9.95/22 2.0s} Qxh2 {+14.86/17 3.5s} 40. Rg6+ {-10.53/13 1.7s}
hxg6 {+12.57/17 3.8s} 41. Kd1 {-13.49/15 1.9s} Qxf2 {+9.61/18 4.9s}
42. Kc1 {-17.07/16 2.2s} R@f1+ {+29.00/15 3.6s} 43. Bd1 {-30.32/14 1.0s}
Rxd1+ {+30.16/13 2.4s} 44. Kxd1 {-19.18/1 0.015s} Q@e2+ {+34.33/11 2.2s}
45. Kc1 {-21.62/1 0.015s} Qxd2+ {+42.45/11 1.7s} 46. Kb1 {-22.06/1 0.015s}
Qxc2# {+M1/9 1.1s, Black mates} 0-1

[Event "QFuture-depth5-1600sim-vs-800sim"]
[Site "?"]
[Date "2019.05.27"]
[Round "42"]
[White "CrazyAra-Dev-0.4.1-With-Q-Future-depth5-1600sim"]
[Black "CrazyAra-Dev-0.4.1-No-Q-800sim"]
[Result "1-0"]
[PlyCount "63"]
[TimeControl "40/1200"]
[Variant "crazyhouse"]

1. e4 {book} Nc6 {book} 2. Nc3 {+0.69/26 5.0s} Nf6 {-0.73/22 2.4s}
3. d4 {+0.93/26 5.4s} d5 {-0.95/24 2.5s} 4. e5 {+0.82/24 5.4s}
Ne4 {-0.97/22 2.5s} 5. Be3 {+0.41/25 5.6s} Bf5 {-0.91/23 2.7s}
6. Bd3 {+0.39/23 5.5s} e6 {-0.81/21 2.6s} 7. Nge2 {-0.12/24 5.7s}
Nxc3 {-0.44/23 2.7s} 8. bxc3 {-0.24/28 5.5s} N@h4 {-0.09/19 2.6s}
9. Rg1 {+0.51/24 5.6s} Bxd3 {-0.47/23 2.7s} 10. cxd3 {+0.73/24 5.6s}
B@f3 {+0.09/22 2.6s} 11. B@h3 {+0.50/28 5.7s} Bxg2 {-0.68/23 2.7s}
12. Bxg2 {+0.16/21 5.8s} P@f3 {-1.09/19 2.7s} 13. Bh1 {+0.87/23 5.9s}
fxe2 {-1.78/22 2.8s} 14. Qxe2 {+1.00/21 5.8s} Nxd4 {-1.20/19 2.7s}
15. Bxd4 {+0.27/23 5.9s} N@f4 {-0.79/18 2.7s} 16. B@a4+ {+0.18/20 5.7s}
c6 {-0.70/18 2.7s} 17. Qc2 {+1.52/22 5.9s} P@g2 {-1.44/20 2.8s}
18. O-O-O {+2.00/21 5.9s} gxh1=Q {-1.95/18 2.7s} 19. Rxh1 {+0.90/26 6.0s}
B@a3+ {-2.11/18 2.7s} 20. P@b2 {+1.75/19 5.7s} Bxb2+ {-2.66/17 2.7s}
21. Kxb2 {+3.28/23 5.8s} P@e2 {-2.47/17 2.7s} 22. P@d6 {+5.00/19 5.8s}
exd1=Q {-4.76/19 2.7s} 23. Rxd1 {+4.65/22 5.9s} R@e2 {-4.79/20 2.8s}
24. B@d2 {+4.98/19 5.8s} Nf3 {-5.82/18 2.7s} 25. N@c7+ {+6.56/23 5.4s}
Qxc7 {-5.34/21 2.6s} 26. dxc7 {+4.53/21 5.4s} Nxd2 {-4.64/19 2.5s}
27. Q@b8+ {+3.71/23 4.9s} B@c8 {-5.62/18 2.2s} 28. Qxa8 {+2.24/22 4.9s}
Nxd3+ {-5.69/16 2.4s} 29. Ka1 {+13.98/14 3.3s} P@b2+ {-19.53/12 1.8s}
30. Qxb2 {+5.33/1 0.013s} Nxb2 {-31.63/11 1.5s} 31. Qxc8+ {+39.59/7 1.4s}
Ke7 {-45.64/6 0.51s} 32. Qd8# {+M1/6 1.0s, White mates} 1-0

[Event "QFuture-depth5-1600sim-vs-800sim"]
[Site "?"]
[Date "2019.05.27"]
[Round "42"]
[White "CrazyAra-Dev-0.4.1-No-Q-800sim"]
[Black "CrazyAra-Dev-0.4.1-With-Q-Future-depth5-1600sim"]
[Result "1-0"]
[PlyCount "59"]
[TimeControl "40/1200"]
[Variant "crazyhouse"]

1. e4 {book} Nc6 {book} 2. Nc3 {book} e5 {book} 3. Nf3 {book} g6 {book}
4. d4 {+3.08/19 2.4s} exd4 {-2.68/24 5.4s} 5. Nxd4 {+2.72/22 2.6s}
Bg7 {-2.30/25 5.4s} 6. Nxc6 {+2.27/19 2.5s} bxc6 {-3.01/22 5.4s}
7. Bc4 {+2.09/17 2.6s} P@h3 {-0.92/23 5.5s} 8. Bxf7+ {+1.03/17 2.6s}
Kxf7 {-1.33/26 5.6s} 9. N@g5+ {+0.71/20 2.6s} Qxg5 {-2.63/21 5.6s}
10. Bxg5 {+0.47/19 2.7s} hxg2 {-0.63/23 5.7s} 11. Rg1 {+1.20/19 2.6s}
P@f6 {-1.79/20 5.3s} 12. P@e6+ {+1.79/20 2.6s} dxe6 {-0.38/27 5.7s}
13. P@d7 {+0.77/23 2.8s} Ba6 {-0.67/25 5.7s} 14. d8=Q {+0.80/21 2.7s}
Rxd8 {-0.24/25 5.9s} 15. Qxd8 {+0.13/22 2.8s} N@f3+ {-0.44/21 5.5s}
16. Kd1 {-0.01/1 0.013s} Ne7 {-1.22/28 5.7s} 17. Qxc7 {+0.35/17 2.7s}
B@e5 {-1.94/26 5.4s} 18. Qxe7+ {+2.30/26 2.4s} Kxe7 {-6.86/26 3.3s}
19. R@d7+ {+3.38/24 2.2s} Kxd7 {-8.04/23 3.6s} 20. N@c5+ {+6.66/21 1.3s}
Kd6 {-9.94/22 2.6s} 21. Q@d7+ {+4.16/20 1.9s} Kxc5 {+0.14/1 0.015s}
22. b4+ {+8.99/19 1.2s} Kxb4 {-11.14/18 2.9s} 23. Rb1+ {+7.37/15 1.6s}
Ka5 {-19.74/16 2.4s} 24. P@b4+ {+10.63/15 1.0s} Kb6 {-0.24/1 0.014s}
25. Be3+ {+9.92/12 1.2s} R@d4+ {-19.06/12 1.9s} 26. Bxd4+ {+15.14/12 0.90s}
Bxd4 {-21.64/12 1.8s} 27. Na4+ {+14.88/10 0.95s} Kb5 {-0.89/1 0.014s}
28. R@a5+ {+20.05/9 0.70s} Kc4 {-6.05/1 0.014s} 29. Qxc6+ {+21.09/6 0.69s}
P@c5 {-M1/6 1.3s} 30. P@d3# {+M1/5 0.43s, White mates} 1-0

[Event "QFuture-depth5-1600sim-vs-800sim"]
[Site "?"]
[Date "2019.05.27"]
[Round "43"]
[White "CrazyAra-Dev-0.4.1-With-Q-Future-depth5-1600sim"]
[Black "CrazyAra-Dev-0.4.1-No-Q-800sim"]
[Result "1-0"]
[PlyCount "69"]
[TimeControl "40/1200"]
[Variant "crazyhouse"]

1. e4 {book} Nc6 {book} 2. Nc3 {book} e5 {book} 3. Nf3 {book} g6 {book}
4. d4 {+2.20/19 5.1s} exd4 {-2.64/18 2.6s} 5. Nxd4 {+1.31/24 5.6s}
Bg7 {-2.57/23 2.6s} 6. Nxc6 {+2.15/22 5.3s} bxc6 {-2.06/16 2.6s}
7. Bc4 {+1.96/24 5.4s} N@e5 {-1.79/20 2.6s} 8. Be2 {+1.29/21 5.3s}
d6 {-1.82/18 2.5s} 9. P@d4 {+1.13/23 5.5s} P@b4 {-1.16/23 2.7s}
10. dxe5 {+0.92/21 5.4s} bxc3 {-0.74/21 2.7s} 11. N@f3 {+1.73/22 5.7s}
cxb2 {-1.27/23 2.7s} 12. Bxb2 {+0.53/29 6.0s} P@h3 {-0.48/28 2.9s}
13. P@f6 {+1.13/27 5.9s} Nxf6 {-0.69/21 2.8s} 14. exf6 {+1.59/31 6.3s}
Bxf6 {-1.22/27 2.9s} 15. e5 {+1.79/26 5.8s} dxe5 {-1.91/19 2.7s}
16. Qxd8+ {+3.43/24 6.1s} Kxd8 {-2.39/22 2.8s} 17. Rd1+ {+3.32/24 5.9s}
P@d4 {-2.45/20 2.8s} 18. Nxd4 {+4.38/24 6.2s} Q@a5+ {-3.22/22 2.9s}
19. Q@c3 {+4.86/29 6.3s} Qxc3+ {-4.79/23 3.0s} 20. Bxc3 {+4.24/24 6.2s}
exd4 {-4.28/20 2.9s} 21. Bxd4 {+5.34/25 6.1s} Q@b4+ {-4.33/21 2.9s}
22. Q@c3 {+4.60/26 6.2s} Qxc3+ {-6.36/21 3.0s} 23. Bxc3+ {+5.35/27 6.2s}
P@d4 {-5.62/22 2.8s} 24. Bxd4 {+6.09/23 6.1s} Q@b4+ {-4.50/20 2.9s}
25. Q@c3 {+7.25/25 6.1s} Qxc3+ {-8.40/22 2.9s} 26. Bxc3+ {+9.40/25 6.0s}
P@d4 {-6.92/19 2.9s} 27. Bxd4 {+6.66/25 6.0s} Q@b4+ {-7.45/22 2.8s}
28. Q@c3 {+12.18/24 5.8s} Qxc3+ {-11.24/21 2.8s} 29. Bxc3+ {+10.95/23 5.7s}
N@d5 {-12.50/21 2.7s} 30. Bxf6+ {+13.22/20 5.4s} N@e7 {-12.01/19 2.5s}
31. Rxd5+ {+18.34/21 4.6s} cxd5 {-16.99/18 2.3s} 32. Bxe7+ {+17.02/18 4.6s}
Kxe7 {-16.19/16 2.0s} 33. N@c6+ {+21.72/18 3.8s} Kd6 {-21.07/13 1.4s}
34. B@e7+ {+27.79/16 2.7s} Kxc6 {-27.61/12 0.87s}
35. Q@b5# {+M1/12 1.4s, White mates} 1-0

[Event "QFuture-depth5-1600sim-vs-800sim"]
[Site "?"]
[Date "2019.05.27"]
[Round "43"]
[White "CrazyAra-Dev-0.4.1-No-Q-800sim"]
[Black "CrazyAra-Dev-0.4.1-With-Q-Future-depth5-1600sim"]
[Result "0-1"]
[PlyCount "54"]
[TimeControl "40/1200"]
[Variant "crazyhouse"]

1. e4 {book} Nc6 {book} 2. Nc3 {book} e5 {book} 3. Nf3 {book} g6 {book}
4. d4 {book} Bg7 {book} 5. dxe5 {book} Nxe5 {book} 6. Nxe5 {book} Bxe5 {book}
7. Bc4 {+3.83/17 2.5s} d6 {-6.27/19 5.2s} 8. N@g5 {+3.82/17 2.6s}
Nh6 {-3.48/30 5.6s} 9. P@e6 {+4.47/26 2.7s} f6 {-2.12/32 6.0s}
10. Nf7 {+2.13/30 2.9s} Nxf7 {-3.06/28 5.7s} 11. exf7+ {+2.67/28 2.9s}
Kf8 {-2.20/28 5.8s} 12. Bh6+ {+1.96/27 2.7s} P@g7 {-4.61/28 5.9s}
13. Bxg7+ {+1.67/25 2.9s} Kxg7 {-0.91/26 5.9s} 14. N@e8+ {+0.86/25 2.8s}
Rxe8 {+0.25/28 6.2s} 15. fxe8=Q {+1.12/23 2.9s} Qxe8 {+0.10/25 6.0s}
16. P@f7 {+0.02/23 2.8s} Bxc3+ {+0.66/26 5.9s} 17. bxc3 {-0.46/21 2.7s}
Qxe4+ {+1.03/24 5.8s} 18. R@e3 {-0.62/22 2.8s} Qxc4 {+1.55/30 5.9s}
19. B@d5 {-0.78/15 2.7s} Qc5 {+0.74/24 5.7s} 20. O-O {-1.59/25 2.8s}
P@e5 {+3.38/20 5.8s} 21. Qf3 {-1.15/15 2.7s} B@f5 {+2.82/24 5.8s}
22. g4 {-3.94/17 2.7s} N@g5 {+4.33/22 5.2s} 23. gxf5 {-10.27/17 2.4s}
Nxf3+ {+13.95/18 3.4s} 24. Bxf3 {-10.72/15 1.9s} N@h3+ {+14.81/16 3.2s}
25. Kh1 {-14.41/15 1.3s} P@g2+ {+22.00/15 1.9s} 26. Bxg2 {-17.24/8 1.1s}
Q@g1+ {+30.99/7 1.5s} 27. Rxg1 {-28.89/1 0.002s}
Nxf2# {+M1/2 0.94s, Black mates} 0-1

[Event "QFuture-depth5-1600sim-vs-800sim"]
[Site "?"]
[Date "2019.05.27"]
[Round "44"]
[White "CrazyAra-Dev-0.4.1-With-Q-Future-depth5-1600sim"]
[Black "CrazyAra-Dev-0.4.1-No-Q-800sim"]
[Result "1-0"]
[PlyCount "55"]
[TimeControl "40/1200"]
[Variant "crazyhouse"]

1. e4 {book} Nc6 {book} 2. Nc3 {book} e5 {book} 3. Nf3 {book} g6 {book}
4. d4 {book} Bg7 {book} 5. dxe5 {book} Nxe5 {book} 6. Nxe5 {book} Bxe5 {book}
7. N@g4 {+2.62/21 5.3s} Bg7 {-5.04/20 2.6s} 8. P@h6 {+2.97/24 5.5s}
Nxh6 {-4.72/23 2.6s} 9. Nxh6 {+5.98/22 5.5s} d6 {-5.76/19 2.5s}
10. Bc4 {+5.01/23 5.6s} P@e6 {-5.63/21 2.7s} 11. Nxf7 {+6.32/22 5.7s}
Kxf7 {-5.85/22 2.7s} 12. N@g5+ {+7.39/23 5.8s} Ke7 {-6.31/20 2.7s}
13. Bxe6 {+7.19/21 5.7s} Bxe6 {-6.76/18 2.7s} 14. Nxe6 {+8.00/21 5.6s}
Kxe6 {-7.34/18 2.6s} 15. Qg4+ {+6.95/19 5.4s} Ke7 {-8.92/15 2.5s}
16. Nd5+ {+6.23/21 5.4s} Kf8 {-9.06/18 2.5s} 17. P@h6 {+9.43/19 5.5s}
Be5 {-12.91/16 2.6s} 18. P@g7+ {+9.41/23 4.8s} Kg8 {-10.89/21 2.3s}
19. B@e6+ {+7.68/21 5.2s} P@f7 {-10.74/20 2.5s} 20. Bxf7+ {+12.37/21 4.7s}
Kxf7 {-11.29/1 0.003s} 21. gxh8=N+ {+13.37/18 4.5s} Qxh8 {-16.13/17 2.0s}
22. R@e7+ {+19.90/17 3.1s} Kf8 {-21.16/16 1.7s} 23. P@g7+ {+22.97/15 3.1s}
Bxg7 {-21.48/16 1.4s} 24. hxg7+ {+22.77/18 3.2s} Qxg7 {-21.00/12 1.6s}
25. Rxg7 {+24.64/14 3.1s} Kxg7 {-33.85/12 1.3s} 26. B@f6+ {+42.80/11 1.7s}
Kf7 {-40.49/4 0.67s} 27. Q@e7+ {+45.14/9 1.4s} Kg8 {-51.60/1 0.002s}
28. Qg7# {+M1/7 1.4s, White mates} 1-0

[Event "QFuture-depth5-1600sim-vs-800sim"]
[Site "?"]
[Date "2019.05.27"]
[Round "44"]
[White "CrazyAra-Dev-0.4.1-No-Q-800sim"]
[Black "CrazyAra-Dev-0.4.1-With-Q-Future-depth5-1600sim"]
[Result "0-1"]
[PlyCount "64"]
[TimeControl "40/1200"]
[Variant "crazyhouse"]

1. e4 {book} d6 {book} 2. Nc3 {book} Nf6 {book} 3. d4 {book} g6 {book}
4. Nf3 {book} Bg7 {book} 5. h3 {+0.68/18 2.4s} O-O {-1.16/24 5.0s}
6. Be3 {+0.73/22 2.4s} Nc6 {-1.17/22 5.1s} 7. Qd2 {+0.70/19 2.4s}
a6 {-1.63/19 5.0s} 8. a4 {+1.23/18 2.4s} Bd7 {-0.94/20 5.1s}
9. Bc4 {+0.98/15 2.4s} Nh5 {-0.15/18 5.1s} 10. g4 {+0.16/17 2.5s}
Nf6 {-0.61/21 5.6s} 11. g5 {+0.08/15 2.4s} Nh5 {-0.02/19 5.3s}
12. O-O-O {-0.11/18 2.5s} b5 {+0.10/27 5.4s} 13. Bb3 {-0.52/24 2.5s}
Na5 {+0.03/26 5.3s} 14. Ba2 {-0.61/25 2.7s} bxa4 {+0.63/26 5.8s}
15. Nxa4 {-0.20/19 2.7s} Bxa4 {+0.38/24 5.8s} 16. Qxa5 {-0.25/23 2.9s}
Bxc2 {+0.77/26 6.0s} 17. Kxc2 {-0.64/21 2.8s} c5 {+0.80/21 5.8s}
18. Qxd8 {-0.77/22 2.9s} N@b4+ {+0.57/25 5.9s} 19. Kd2 {-0.66/20 2.9s}
Raxd8 {+1.13/26 5.9s} 20. B@b1 {-1.03/21 2.8s} P@f4 {+2.29/24 5.8s}
21. P@h6 {-2.15/20 2.8s} fxe3+ {+3.30/21 5.4s} 22. fxe3 {-3.34/19 2.5s}
Q@f2+ {+3.93/23 5.5s} 23. Kc1 {-3.38/17 2.4s} P@c2 {+3.15/30 4.8s}
24. N@d2 {-2.13/21 2.6s} cxd1=Q+ {+2.69/21 5.5s} 25. Rxd1 {-2.58/19 2.5s}
B@e2 {+2.98/20 5.1s} 26. hxg7 {-2.87/17 2.5s} Nxg7 {+4.08/18 4.9s}
27. P@f6 {-3.70/17 2.3s} Bxf3 {+6.50/22 4.5s} 28. B@d3 {-4.00/15 2.3s}
Bxd1 {+11.98/19 3.7s} 29. fxg7 {-11.26/16 2.3s} Qxd2+ {+19.06/17 2.0s}
30. Kxd2 {-0.75/1 0.013s} N@f3+ {+19.97/14 1.9s} 31. Kc3 {-17.06/10 0.90s}
N@a4+ {+40.83/14 1.4s} 32. Kc4 {-32.59/1 0.002s}
P@b5# {+M1/5 0.99s, Black mates} 0-1

[Event "QFuture-depth5-1600sim-vs-800sim"]
[Site "?"]
[Date "2019.05.27"]
[Round "45"]
[White "CrazyAra-Dev-0.4.1-With-Q-Future-depth5-1600sim"]
[Black "CrazyAra-Dev-0.4.1-No-Q-800sim"]
[Result "1-0"]
[PlyCount "103"]
[TimeControl "40/1200"]
[Variant "crazyhouse"]

1. e4 {book} d6 {book} 2. Nc3 {book} Nf6 {book} 3. d4 {book} g6 {book}
4. Nf3 {book} Bg7 {book} 5. Bb5+ {+0.90/22 5.0s} c6 {-1.16/16 2.4s}
6. Be2 {+1.55/22 5.1s} O-O {-1.55/21 2.4s} 7. O-O {+1.35/20 5.1s}
h6 {-0.95/19 2.4s} 8. h3 {+1.21/22 5.3s} Nbd7 {-1.22/16 2.4s}
9. Be3 {+1.00/18 5.2s} Kh7 {-1.64/16 2.4s} 10. e5 {+1.38/23 5.4s}
Nb6 {-1.49/19 2.6s} 11. exd6 {+1.33/25 5.6s} exd6 {-2.65/23 2.7s}
12. Bxh6 {+3.13/28 6.0s} Bxh6 {-3.43/24 2.7s} 13. P@g5 {+2.68/24 5.8s}
P@g7 {-2.90/23 2.8s} 14. gxh6 {+2.81/26 5.9s} gxh6 {-3.15/21 2.6s}
15. P@e5 {+3.48/21 5.6s} P@g7 {-3.04/20 2.8s} 16. exd6 {+3.65/20 5.7s}
Qxd6 {-3.20/19 2.7s} 17. B@c5 {+3.48/24 5.8s} Qd8 {-4.42/21 2.9s}
18. P@e7 {+5.15/25 6.1s} Bf5 {-4.09/21 2.8s} 19. exd8=Q {+5.07/25 6.0s}
Rfxd8 {-4.93/24 3.0s} 20. Bxb6 {+6.47/27 6.1s} axb6 {-5.53/25 2.9s}
21. N@g5+ {+5.67/25 6.1s} hxg5 {-7.54/24 3.0s} 22. Nxg5+ {+5.00/25 6.3s}
Kg8 {-7.17/22 2.8s} 23. P@e5 {+4.95/21 5.9s} P@h2+ {-5.56/22 2.9s}
24. Kh1 {+5.76/24 6.1s} B@e7 {-5.30/21 2.8s} 25. exf6 {+7.50/23 6.1s}
Bxf6 {-7.08/22 2.9s} 26. Q@h7+ {+8.06/22 6.0s} Kf8 {-10.49/1 0.013s}
27. Nxf7 {+9.10/19 6.0s} Kxf7 {-9.24/18 2.8s} 28. N@h6+ {+8.48/20 5.7s}
Ke7 {-10.49/21 2.7s} 29. Nxf5+ {+8.77/19 5.8s} gxf5 {-10.25/18 2.8s}
30. P@e5 {+12.00/20 5.9s} B@f7 {-9.58/18 2.8s} 31. exf6+ {+10.13/18 6.1s}
gxf6 {-9.80/17 2.8s} 32. B@h4 {+11.97/18 5.9s} P@g5 {-11.60/14 2.8s}
33. Bh5 {+11.22/21 5.9s} N@d6 {-11.63/19 2.8s} 34. Bxf7 {+9.27/18 6.0s}
Nxf7 {-11.36/22 2.9s} 35. B@g6 {+5.04/18 6.0s} B@g8 {-8.64/15 2.9s}
36. Qg7 {+4.82/18 6.1s} N@e6 {-6.93/17 3.0s} 37. Bxf7 {+5.01/18 6.2s}
Nxg7 {-5.42/18 3.0s} 38. Bxg8 {+4.98/21 6.4s} Rxg8 {-5.69/19 3.1s}
39. Bxg5 {+7.64/16 6.2s} fxg5 {-7.46/15 3.0s} 40. P@d6+ {+9.01/18 6.3s}
Kxd6 {-9.17/17 2.8s} 41. B@e5+ {+10.08/22 6.2s} Ke6 {-8.99/18 3.0s}
42. d5+ {+7.69/19 5.9s} Kxe5 {-7.70/19 2.7s} 43. N@d7+ {+7.99/20 5.7s}
Kd6 {-8.65/19 2.5s} 44. dxc6+ {+10.04/19 4.7s} Ke7 {-7.90/18 2.4s}
45. B@f6+ {+9.38/18 5.1s} Kf7 {-8.93/16 2.2s} 46. Ne5+ {+9.26/20 4.6s}
Ke6 {-8.28/19 2.1s} 47. Bxg7 {+17.78/19 4.7s} Rxg7 {-15.64/15 2.2s}
48. Qd5+ {+16.77/21 4.1s} Kf6 {-16.20/18 2.1s} 49. N@h5+ {+23.99/19 4.0s}
Ke7 {-24.93/1 0.003s} 50. Qd7+ {+35.40/17 2.6s} Kf8 {-31.47/1 0.002s}
51. Qxg7+ {+34.52/15 1.8s} Ke8 {-32.17/1 0.002s}
52. R@f8# {+M1/15 1.8s, White mates} 1-0

[Event "QFuture-depth5-1600sim-vs-800sim"]
[Site "?"]
[Date "2019.05.27"]
[Round "45"]
[White "CrazyAra-Dev-0.4.1-No-Q-800sim"]
[Black "CrazyAra-Dev-0.4.1-With-Q-Future-depth5-1600sim"]
[Result "0-1"]
[PlyCount "54"]
[TimeControl "40/1200"]
[Variant "crazyhouse"]

1. e4 {book} e5 {book} 2. Nf3 {book} Nc6 {book} 3. Bc4 {book} Bc5 {book}
4. O-O {book} Nf6 {book} 5. d3 {book} O-O {book} 6. Bg5 {book} h6 {book}
7. Bh4 {+0.81/20 2.4s} Be7 {-0.43/21 5.1s} 8. c3 {+0.16/19 2.5s}
d6 {-0.47/25 5.5s} 9. Nbd2 {+0.27/17 2.4s} Nh5 {+0.20/21 5.1s}
10. Bxe7 {-0.08/21 2.5s} Qxe7 {-0.15/22 5.5s} 11. B@h4 {+0.47/21 2.5s}
B@f6 {-0.26/18 5.3s} 12. Bxf6 {+0.09/17 2.6s} Qxf6 {-0.23/22 5.6s}
13. B@h4 {+0.16/14 2.5s} Qg6 {+0.23/19 5.4s} 14. Bg3 {+0.12/21 2.6s}
B@g4 {-0.13/18 5.4s} 15. Nh4 {-0.15/19 2.5s} Qf6 {+0.51/20 5.4s}
16. Ndf3 {-0.26/16 2.5s} Kh8 {-0.06/19 5.5s} 17. Bxf7 {+0.03/17 2.6s}
Qxf7 {+0.89/24 5.8s} 18. P@f5 {-0.54/20 2.7s} B@h7 {+0.08/26 5.8s}
19. Bxe5 {+0.66/22 2.7s} Bxf3 {+2.05/27 6.2s} 20. Nxf3 {-3.30/23 2.8s}
Nxe5 {+2.02/26 6.1s} 21. Nxe5 {-2.82/24 3.0s} dxe5 {+0.22/25 6.1s}
22. P@g6 {-3.81/20 2.9s} Bxg6 {+4.82/25 5.9s} 23. fxg6 {-4.34/22 2.9s}
N@h3+ {+10.02/23 4.4s} 24. Kh1 {-9.09/18 2.2s} Qxf2 {+14.27/17 3.9s}
25. B@h4 {-9.25/15 1.8s} Qg1+ {+36.57/10 1.5s} 26. Rxg1 {-18.90/1 0.002s}
N@f2+ {+28.64/3 1.2s} 27. Bxf2 {-27.18/1 0.001s}
Nxf2# {+M1/2 0.97s, Black mates} 0-1

[Event "QFuture-depth5-1600sim-vs-800sim"]
[Site "?"]
[Date "2019.05.27"]
[Round "46"]
[White "CrazyAra-Dev-0.4.1-With-Q-Future-depth5-1600sim"]
[Black "CrazyAra-Dev-0.4.1-No-Q-800sim"]
[Result "1-0"]
[PlyCount "53"]
[TimeControl "40/1200"]
[Variant "crazyhouse"]

1. e4 {book} e5 {book} 2. Nf3 {book} Nc6 {book} 3. Bc4 {book} Bc5 {book}
4. O-O {book} Nf6 {book} 5. d3 {book} O-O {book} 6. Bg5 {book} h6 {book}
7. Bh4 {+0.01/21 5.2s} Be7 {-0.13/20 2.5s} 8. c3 {-0.58/20 5.4s}
d6 {-0.26/17 2.5s} 9. Nbd2 {+0.25/21 5.1s} Na5 {-0.08/16 2.3s}
10. Bxf7+ {+0.53/26 5.4s} Rxf7 {-0.95/19 2.5s} 11. P@f5 {+1.02/24 5.3s}
B@h5 {-0.54/17 2.5s} 12. b4 {+0.53/20 5.2s} Nc6 {-0.48/17 2.5s}
13. b5 {+0.31/18 5.2s} Nb8 {-1.17/17 2.5s} 14. Qb3 {-0.19/20 5.4s}
Kh8 {-0.58/19 2.6s} 15. Nxe5 {+2.43/36 5.8s} dxe5 {-1.87/29 2.8s}
16. P@g6 {+2.14/38 6.4s} Rf8 {-1.90/37 3.0s} 17. Bxf6 {+2.05/36 6.0s}
Bxf6 {-2.13/31 2.8s} 18. N@f7+ {+1.86/34 6.2s} Rxf7 {-2.11/33 2.9s}
19. Qxf7 {+0.97/32 5.8s} N@g5 {-1.95/31 2.7s} 20. R@f8+ {+2.58/30 5.7s}
Qxf8 {-1.29/29 2.8s} 21. Qxf8+ {+1.05/28 5.8s} B@g8 {-1.63/25 2.7s}
22. Q@e8 {+7.04/22 4.8s} N@e7 {-4.70/18 2.4s} 23. h4 {+8.80/20 4.7s}
Nd7 {-8.18/19 2.1s} 24. Qxg8+ {+13.23/21 4.1s} Nxg8 {-4.50/1 0.014s}
25. hxg5 {+13.29/17 4.0s} R@f8 {-12.38/15 2.0s} 26. Qxf8 {+27.34/17 2.3s}
Nxf8 {-45.48/10 0.93s} 27. N@f7# {+M1/3 0.96s, White mates} 1-0

[Event "QFuture-depth5-1600sim-vs-800sim"]
[Site "?"]
[Date "2019.05.27"]
[Round "46"]
[White "CrazyAra-Dev-0.4.1-No-Q-800sim"]
[Black "CrazyAra-Dev-0.4.1-With-Q-Future-depth5-1600sim"]
[Result "0-1"]
[PlyCount "76"]
[TimeControl "40/1200"]
[Variant "crazyhouse"]

1. e4 {book} e5 {book} 2. Nf3 {book} Nc6 {book} 3. Bc4 {book} Bc5 {book}
4. O-O {book} Nf6 {book} 5. d3 {book} O-O {book} 6. Bg5 {book} h6 {book}
7. Bh4 {book} d6 {book} 8. c3 {book} Na5 {-0.31/26 5.2s} 9. Bb5 {+0.59/25 2.6s}
c6 {-0.04/32 6.0s} 10. Ba4 {-0.09/23 2.8s} b5 {-0.46/22 5.5s}
11. Bc2 {+0.02/21 2.6s} b4 {-0.39/28 5.9s} 12. cxb4 {-0.15/21 2.7s}
Bxb4 {-0.06/26 5.7s} 13. P@f5 {+0.42/19 2.5s} P@g4 {-0.38/22 5.5s}
14. Nfd2 {+0.20/23 2.9s} Bxd2 {-0.47/24 5.9s} 15. Nxd2 {-0.14/21 2.7s}
N@f4 {+0.54/29 6.0s} 16. Bxf6 {+0.37/24 2.9s} Qxf6 {+0.10/24 5.9s}
17. Qxg4 {+0.42/18 2.8s} B@e2 {-0.86/25 5.9s} 18. B@f3 {-0.84/21 2.8s}
Bxf3 {-0.53/23 5.9s} 19. Nxf3 {-0.92/19 2.8s} B@e2 {-0.24/22 5.8s}
20. Bd1 {+0.46/20 2.8s} Bxd1 {+0.88/23 5.9s} 21. Raxd1 {-0.98/22 2.9s}
B@e2 {+0.17/24 6.0s} 22. B@h4 {-1.36/19 2.7s} Bxf3 {+1.39/22 5.8s}
23. Bxf6 {-2.43/21 2.8s} Bxg4 {+1.57/28 6.1s} 24. N@e7+ {-2.26/19 2.6s}
Kh8 {+2.06/21 5.9s} 25. B@g3 {-2.06/20 2.8s} N@h3+ {+2.37/19 5.7s}
26. Kh1 {-2.85/19 2.7s} gxf6 {0.00/20 5.5s} 27. P@g6 {-2.89/16 2.7s}
Q@g7 {+3.93/20 5.8s} 28. f3 {-3.77/19 2.7s} fxg6 {+6.42/23 5.6s}
29. Nxg6+ {-6.80/17 2.7s} Nxg6 {+5.49/22 5.7s} 30. fxg4 {-7.18/17 2.6s}
P@e2 {+4.98/22 6.1s} 31. B@f2 {-6.36/16 2.7s} B@f3 {+9.44/26 6.3s}
32. gxf3 {-8.20/27 3.0s} exd1=Q {+9.65/27 6.0s} 33. Rxd1 {-8.35/23 2.9s}
Nxf2+ {+9.84/25 6.1s} 34. Bxf2 {-9.75/24 2.8s} B@g2+ {+7.60/24 5.6s}
35. Kxg2 {-10.78/22 2.6s} Nf4+ {+10.88/21 5.7s} 36. Kf1 {-10.81/19 2.7s}
Qxg4 {+12.20/21 5.2s} 37. fxg4 {-14.45/17 2.2s} P@e2+ {+17.43/16 2.3s}
38. Ke1 {-17.53/15 1.2s} N@f3# {+M1/15 1.4s, Black mates} 0-1

[Event "QFuture-depth5-1600sim-vs-800sim"]
[Site "?"]
[Date "2019.05.27"]
[Round "47"]
[White "CrazyAra-Dev-0.4.1-With-Q-Future-depth5-1600sim"]
[Black "CrazyAra-Dev-0.4.1-No-Q-800sim"]
[Result "1-0"]
[PlyCount "75"]
[TimeControl "40/1200"]
[Variant "crazyhouse"]

1. e4 {book} e5 {book} 2. Nf3 {book} Nc6 {book} 3. Bc4 {book} Bc5 {book}
4. O-O {book} Nf6 {book} 5. d3 {book} O-O {book} 6. Bg5 {book} h6 {book}
7. Bh4 {book} d6 {book} 8. c3 {book} Bg4 {-1.58/20 2.4s} 9. Nbd2 {+0.78/23 5.3s}
Na5 {-0.83/19 2.6s} 10. Bb5 {-0.02/24 5.6s} c6 {-0.85/20 2.6s}
11. Ba4 {+0.12/22 5.6s} b5 {-0.56/21 2.7s} 12. Bc2 {-0.42/22 5.7s}
Nb7 {-0.94/18 2.5s} 13. h3 {+0.94/23 5.3s} Bh5 {-1.18/22 2.6s}
14. Kh1 {0.00/23 5.5s} a5 {-1.49/17 2.5s} 15. Qe1 {+1.43/20 5.4s}
b4 {-1.87/15 2.5s} 16. d4 {+1.38/23 5.7s} bxc3 {-1.36/18 2.7s}
17. bxc3 {+1.65/21 5.9s} exd4 {-1.57/19 2.9s} 18. cxd4 {+0.85/21 6.0s}
P@g5 {-1.19/16 2.7s} 19. Bg3 {+2.02/20 5.8s} P@c3 {-0.12/17 2.8s}
20. e5 {+0.76/20 5.9s} cxd2 {-1.38/21 2.9s} 21. Nxd2 {+1.06/26 6.1s}
dxe5 {-1.61/20 2.9s} 22. dxe5 {+0.87/24 6.0s} P@f3 {-1.07/22 2.9s}
23. Nxf3 {+1.84/30 6.3s} Bxf3 {-1.04/22 2.9s} 24. gxf3 {+1.43/25 6.0s}
Nh5 {-1.48/23 2.9s} 25. P@h7+ {+2.97/27 6.2s} Kh8 {-1.61/1 0.014s}
26. P@f6 {+2.86/25 6.1s} gxf6 {-2.34/20 2.9s} 27. exf6 {+2.81/24 6.1s}
Qxf6 {-2.89/22 2.9s} 28. B@e5 {+3.87/21 5.9s} P@g2+ {-2.74/20 2.8s}
29. Kxg2 {+4.24/25 6.0s} N@f4+ {-3.92/22 2.8s} 30. Kh2 {+3.52/23 5.8s}
Qxe5 {-4.48/18 2.7s} 31. Qxe5+ {+8.51/19 4.1s} B@f6 {-9.21/17 1.8s}
32. Q@g8+ {+17.16/16 2.2s} Rxg8 {+0.44/1 0.014s} 33. hxg8=Q+ {+21.07/15 1.5s}
Kxg8 {-13.96/10 0.96s} 34. P@h7+ {+16.44/13 2.1s} Kh8 {-18.65/12 0.80s}
35. R@g8+ {+23.85/13 1.6s} Rxg8 {-7.20/1 0.013s} 36. hxg8=Q+ {+22.56/11 1.5s}
Kxg8 {-6.90/1 0.015s} 37. P@h7+ {+29.06/10 1.2s} Kg7 {-24.82/7 0.59s}
38. R@g8# {+M1/8 0.98s, White mates} 1-0

[Event "QFuture-depth5-1600sim-vs-800sim"]
[Site "?"]
[Date "2019.05.27"]
[Round "47"]
[White "CrazyAra-Dev-0.4.1-No-Q-800sim"]
[Black "CrazyAra-Dev-0.4.1-With-Q-Future-depth5-1600sim"]
[Result "1-0"]
[PlyCount "59"]
[TimeControl "40/1200"]
[Variant "crazyhouse"]

1. e4 {book} e5 {book} 2. Nf3 {book} Nc6 {book} 3. Bc4 {book} Bc5 {book}
4. O-O {book} Nf6 {book} 5. d3 {book} O-O {book} 6. Bg5 {book} h6 {book}
7. Bh4 {book} d6 {book} 8. c3 {book} Bg4 {book} 9. Nbd2 {book} Kh8 {book}
10. a4 {+1.81/18 2.4s} Bh5 {-2.34/19 5.1s} 11. h3 {+1.53/16 2.4s}
Nh7 {-1.59/23 5.3s} 12. Kh1 {+1.99/20 2.5s} Qf6 {-0.89/23 5.5s}
13. Bxf6 {+0.60/24 2.7s} Nxf6 {-0.29/27 5.9s} 14. b4 {+0.22/23 2.9s}
Bb6 {-0.24/25 5.8s} 15. a5 {+0.39/22 2.8s} Bxf2 {-1.57/25 5.9s}
16. Rxf2 {+0.33/22 2.8s} P@e3 {-0.51/23 5.7s} 17. B@h4 {+1.14/19 2.8s}
exf2 {-3.60/21 5.8s} 18. Bxf6 {+2.14/17 2.8s} gxf6 {-4.13/19 5.7s}
19. Q@h4 {+3.20/17 2.7s} B@f4 {-3.55/26 5.7s} 20. Qxh5 {+2.57/22 2.7s}
R@g1+ {-2.80/24 5.6s} 21. Nxg1 {+3.41/22 2.8s} fxg1=Q+ {-5.81/22 6.0s}
22. Kxg1 {+3.67/21 2.7s} B@h2+ {-3.94/20 5.8s} 23. Kf2 {+3.94/21 2.7s}
N@g3 {-3.66/20 5.5s} 24. N@g6+ {+5.56/17 2.5s} Kg7 {-12.17/22 3.9s}
25. Nxf8 {+8.51/21 1.7s} Rxf8 {-20.11/16 3.3s} 26. R@g6+ {+9.85/15 2.0s}
fxg6 {-17.13/16 2.4s} 27. Qxg6+ {+15.33/15 1.1s} Kxg6 {-19.19/14 2.3s}
28. B@f5+ {+17.51/11 1.1s} Nxf5 {-41.13/14 1.4s} 29. exf5+ {+18.60/13 0.69s}
Kxf5 {-M1/12 1.6s} 30. Qg4# {+M1/3 0.45s, White mates} 1-0

[Event "QFuture-depth5-1600sim-vs-800sim"]
[Site "?"]
[Date "2019.05.27"]
[Round "48"]
[White "CrazyAra-Dev-0.4.1-With-Q-Future-depth5-1600sim"]
[Black "CrazyAra-Dev-0.4.1-No-Q-800sim"]
[Result "1-0"]
[PlyCount "87"]
[TimeControl "40/1200"]
[Variant "crazyhouse"]

1. e4 {book} e5 {book} 2. Nf3 {book} Nc6 {book} 3. Bc4 {book} Bc5 {book}
4. O-O {book} Nf6 {book} 5. d3 {book} O-O {book} 6. Bg5 {book} h6 {book}
7. Bh4 {book} d6 {book} 8. c3 {book} Bg4 {book} 9. Nbd2 {book} Kh8 {book}
10. a4 {+1.51/19 5.0s} a6 {-1.28/16 2.4s} 11. h3 {+1.47/19 5.2s}
Bh5 {-1.42/18 2.5s} 12. Kh1 {+1.53/18 5.2s} Qe7 {-1.93/16 2.5s}
13. b4 {+0.33/23 5.5s} Ba7 {-1.71/19 2.7s} 14. b5 {+0.14/25 5.6s}
axb5 {-1.08/20 2.8s} 15. axb5 {-0.14/28 6.4s} Bxf2 {-0.15/25 3.1s}
16. Bxf2 {+0.10/24 6.2s} Rxa1 {-0.17/21 2.9s} 17. Qxa1 {+0.17/25 6.4s}
P@g4 {+0.16/22 3.0s} 18. hxg4 {+0.05/23 6.1s} Nxg4 {-0.12/20 2.9s}
19. B@h4 {-0.08/25 6.1s} P@g5 {-0.61/21 2.9s} 20. Bhg3 {+0.42/23 6.0s}
P@f4 {-0.62/21 2.8s} 21. bxc6 {+0.64/22 6.2s} fxg3 {-1.02/21 2.9s}
22. Bxg3 {+0.79/22 6.0s} B@f4 {-0.75/18 2.8s} 23. P@h2 {+1.44/25 6.1s}
Bxg3 {-0.68/21 2.9s} 24. hxg3 {+0.48/22 6.0s} bxc6 {-0.36/18 2.8s}
25. N@f5 {+1.85/36 6.0s} R@a8 {-0.30/19 2.9s} 26. B@a7 {+1.89/22 6.1s}
Qf6 {-2.19/23 2.9s} 27. P@h3 {+1.51/24 6.1s} Rxa7 {-1.82/22 3.0s}
28. hxg4 {+2.53/21 5.9s} Rxa1 {-2.09/19 2.8s} 29. Rxa1 {+2.48/27 6.3s}
Bxg4 {-2.77/24 3.0s} 30. P@e7 {+2.53/25 5.8s} Rg8 {-2.78/19 2.6s}
31. R@f8 {+4.12/29 6.1s} B@h7 {-2.59/22 2.9s} 32. R@d8 {+3.24/26 6.0s}
Q@h5+ {-3.27/20 2.8s} 33. N@h4 {+5.76/31 5.7s} Bgxf5 {-5.09/26 2.7s}
34. Rxg8+ {+8.61/29 5.2s} Bxg8 {-2.72/1 0.014s} 35. Rxg8+ {+10.61/29 4.5s}
Kxg8 {-7.04/26 2.7s} 36. R@f8+ {+9.93/25 4.9s} Kh7 {-8.25/1 0.002s}
37. B@g8+ {+12.30/25 4.1s} Kh8 {-9.01/1 0.001s} 38. Bgxf7+ {+11.30/21 4.6s}
Kh7 {-11.82/21 2.0s} 39. P@g6+ {+16.37/22 3.1s} Bxg6 {-14.58/14 1.6s}
40. Bxg6+ {+18.11/18 3.0s} Qhxg6 {-17.92/16 1.2s} 41. B@g8+ {+19.21/18 2.4s}
Kh8 {-15.50/1 0.013s} 42. Nxg6+ {+23.64/13 2.2s} Qxg6 {-13.96/1 0.014s}
43. Bgf7+ {+25.65/12 1.8s} Kh7 {-36.66/11 0.99s}
44. Q@h8# {+M1/11 1.4s, White mates} 1-0

[Event "QFuture-depth5-1600sim-vs-800sim"]
[Site "?"]
[Date "2019.05.27"]
[Round "48"]
[White "CrazyAra-Dev-0.4.1-No-Q-800sim"]
[Black "CrazyAra-Dev-0.4.1-With-Q-Future-depth5-1600sim"]
[Result "0-1"]
[PlyCount "106"]
[TimeControl "40/1200"]
[Variant "crazyhouse"]

1. e4 {book} e5 {book} 2. Nf3 {book} Nc6 {book} 3. Bc4 {book} Bc5 {book}
4. O-O {book} Nf6 {book} 5. d3 {book} O-O {book} 6. Bg5 {book} h6 {book}
7. Bh4 {book} d6 {book} 8. c3 {book} Bg4 {book} 9. Nbd2 {book} Kh8 {book}
10. b4 {book} Bb6 {book} 11. a4 {+0.68/17 2.4s} Nxb4 {+0.39/24 5.4s}
12. cxb4 {-0.29/20 2.6s} P@e3 {+0.29/29 6.1s} 13. a5 {-0.46/25 2.9s}
exf2+ {+0.61/28 6.0s} 14. Rxf2 {-0.37/24 2.8s} Bxf2+ {+0.30/28 6.2s}
15. Bxf2 {-0.41/26 3.0s} P@h3 {+0.58/25 6.0s} 16. gxh3 {-0.68/23 2.9s}
Bxh3 {+0.22/28 6.3s} 17. P@g2 {-0.69/23 2.9s} Bxg2 {-0.52/23 6.0s}
18. Kxg2 {-0.63/20 2.8s} P@g4 {-0.90/25 5.8s} 19. Nh4 {+0.22/22 2.9s}
P@f3+ {-1.66/23 5.9s} 20. Kh1 {+0.62/19 2.7s} d5 {-2.94/21 5.9s}
21. exd5 {+1.61/21 2.9s} R@h5 {-0.79/21 5.8s} 22. Ndxf3 {+0.67/20 2.9s}
gxf3 {-2.93/25 6.3s} 23. Qxf3 {+1.18/21 3.0s} N@g5 {-3.61/21 6.1s}
24. Qxh5 {+1.21/19 2.9s} Nxh5 {-2.54/25 6.3s} 25. B@g4 {+2.89/21 2.9s}
Nf4 {-3.26/22 6.0s} 26. P@g2 {+3.18/23 3.0s} Nxg2 {-2.60/26 6.4s}
27. N@g6+ {+2.35/24 3.0s} Kh7 {-3.20/25 6.5s} 28. Nxf8+ {+2.11/23 3.0s}
Qxf8 {-2.46/26 6.5s} 29. B@f5+ {+2.70/23 3.1s} Kh8 {-2.79/22 6.4s}
30. Nxg2 {+2.11/17 3.0s} N@f6 {-4.76/22 6.2s} 31. R@g3 {+2.57/19 3.0s}
P@f4 {-2.97/20 6.3s} 32. Nh4 {+3.76/16 3.0s} g6 {-3.28/20 6.2s}
33. Rgg1 {+2.89/16 3.1s} Qg7 {-3.44/20 6.3s} 34. Bxg6 {+2.33/18 3.0s}
fxg6 {-3.57/26 6.4s} 35. N@e6 {+2.90/20 3.1s} Nxe6 {-3.42/20 6.3s}
36. dxe6 {+3.50/17 3.0s} Nxg4 {-3.40/25 6.3s} 37. Rxg4 {+3.32/23 3.0s}
N@h3 {-3.53/22 6.2s} 38. R@g2 {+2.57/20 3.0s} B@f5 {-0.92/21 6.3s}
39. P@f6 {+1.86/19 3.0s} Qxf6 {-1.13/21 6.4s} 40. N@f7+ {+1.19/19 3.1s}
Kh7 {-4.23/19 6.4s} 41. N@e4 {+1.34/17 3.1s} Bxe4 {-0.80/28 6.9s}
42. dxe4 {+0.94/17 3.2s} N@g3+ {-1.17/22 6.5s} 43. Bxg3 {+0.41/21 3.0s}
f3 {-0.50/24 6.2s} 44. P@f5 {+0.30/21 3.1s} fxg2+ {+0.12/20 6.2s}
45. Kxg2 {+0.84/18 3.1s} P@f3+ {-1.71/21 5.2s} 46. Kxh3 {+0.29/16 2.8s}
B@h5 {0.00/18 5.7s} 47. fxg6+ {+0.18/17 2.6s} Bxg6 {-0.58/26 6.2s}
48. Rxg6 {+0.13/16 2.9s} P@g4+ {-2.55/21 5.8s} 49. Kxg4 {+2.39/18 2.7s}
Qxh4+ {-3.50/23 5.5s} 50. Kxh4 {0.00/17 2.3s} N@g2+ {-13.02/15 3.0s}
51. Kh3 {-1.99/14 1.7s} R@h4+ {+16.94/15 1.7s} 52. Bxh4 {-13.98/1 0.001s}
Nf4+ {+21.13/17 1.2s} 53. Kg4 {-17.35/11 0.53s} Q@h3# {+M1/7 1.1s, Black mates}
0-1

[Event "QFuture-depth5-1600sim-vs-800sim"]
[Site "?"]
[Date "2019.05.27"]
[Round "49"]
[White "CrazyAra-Dev-0.4.1-With-Q-Future-depth5-1600sim"]
[Black "CrazyAra-Dev-0.4.1-No-Q-800sim"]
[Result "1-0"]
[PlyCount "81"]
[TimeControl "40/1200"]
[Variant "crazyhouse"]

1. e4 {book} e5 {book} 2. Nf3 {book} Nc6 {book} 3. Bc4 {book} Bc5 {book}
4. O-O {book} Nf6 {book} 5. d3 {book} O-O {book} 6. Bg5 {book} h6 {book}
7. Bh4 {book} d6 {book} 8. c3 {book} Bg4 {book} 9. Nbd2 {book} Kh8 {book}
10. b4 {book} Bb6 {book} 11. a4 {+0.37/21 5.2s} a5 {-0.61/20 2.5s}
12. b5 {+0.18/28 5.7s} Ne7 {-0.20/23 2.7s} 13. Bxf6 {+0.11/26 5.5s}
gxf6 {-0.24/20 2.6s} 14. h3 {-0.11/23 5.5s} Bh5 {-0.24/23 2.7s}
15. N@g3 {+0.10/22 5.4s} Bg6 {-0.32/21 2.6s} 16. Nh4 {-0.39/21 5.5s}
B@f4 {+0.31/18 2.7s} 17. Ne2 {-0.52/19 5.4s} Qe8 {+0.16/17 2.6s}
18. d4 {+1.12/17 5.4s} Rg8 {-0.79/16 2.6s} 19. Nxf4 {+0.32/22 5.7s}
exf4 {-0.77/17 2.6s} 20. Nxg6+ {+0.38/20 5.6s} Rxg6 {-0.63/19 2.8s}
21. B@h5 {-0.17/24 5.8s} Rxg2+ {-0.45/17 2.7s} 22. Kxg2 {-0.49/24 5.8s}
N@h4+ {-0.54/21 2.8s} 23. Kg1 {+0.15/25 5.9s} Qg8+ {+1.02/18 2.6s}
24. R@g4 {+0.28/23 5.3s} P@g2 {+0.11/22 2.6s} 25. B@g7+ {+0.55/26 6.1s}
Qxg7 {-0.41/22 2.9s} 26. Rxg7 {-1.08/22 6.1s} gxf1=Q+ {+0.25/21 2.9s}
27. Kxf1 {+0.71/21 5.9s} N@h2+ {-1.21/18 2.8s} 28. Ke2 {+3.24/23 5.9s}
Kxg7 {-3.03/22 2.8s} 29. P@g6 {+1.96/24 6.1s} fxg6 {-3.78/20 2.7s}
30. Bxg6 {+4.90/19 5.6s} Kxg6 {-3.76/18 2.5s} 31. Q@f7+ {+4.44/19 5.7s}
Kg5 {-7.22/1 0.014s} 32. Qxe7 {+4.71/18 5.5s} B@h5+ {-5.53/16 2.7s}
33. P@g4 {+4.89/21 5.8s} Bxg4+ {-5.03/16 2.6s} 34. hxg4 {+4.34/19 5.8s}
B@g6 {-3.73/18 2.8s} 35. N@e6+ {+5.85/24 5.6s} Kxg4 {-3.58/1 0.014s}
36. B@h3+ {+6.83/23 5.5s} Kxh3 {-7.21/17 2.5s} 37. Nxf4+ {+8.73/23 5.1s}
Kg4 {-8.05/1 0.003s} 38. Qxf6 {+11.30/18 4.9s} P@f3+ {-10.74/16 2.1s}
39. Kd3 {+13.49/17 4.0s} B@e2+ {-11.02/15 2.0s} 40. Qxe2 {+20.18/15 3.3s}
fxe2 {-46.66/15 1.6s} 41. B@h3# {+M1/6 1.00s, White mates} 1-0

[Event "QFuture-depth5-1600sim-vs-800sim"]
[Site "?"]
[Date "2019.05.27"]
[Round "49"]
[White "CrazyAra-Dev-0.4.1-No-Q-800sim"]
[Black "CrazyAra-Dev-0.4.1-With-Q-Future-depth5-1600sim"]
[Result "0-1"]
[PlyCount "56"]
[TimeControl "40/1200"]
[Variant "crazyhouse"]

1. c3 {book} b6 {book} 2. d4 {book} Bb7 {book} 3. f3 {-0.44/25 2.3s}
Nf6 {+0.78/24 4.8s} 4. e4 {-0.78/21 2.5s} Nxe4 {+0.86/23 5.5s}
5. fxe4 {-1.44/19 2.5s} Bxe4 {+0.29/21 5.4s} 6. N@g5 {-0.72/20 2.7s}
P@c2 {+0.84/23 5.6s} 7. Qh5 {-0.49/21 2.5s} Bg6 {+0.82/29 5.4s}
8. Qf3 {-0.79/28 2.7s} cxb1=Q {+0.83/24 5.5s} 9. Rxb1 {-0.49/18 2.5s}
e6 {-10.85/25 5.2s} 10. g4 {-0.67/23 2.5s} N@c2+ {+4.17/22 5.4s}
11. Kf2 {-4.85/22 2.7s} P@e3+ {+4.67/23 5.7s} 12. Bxe3 {-5.96/22 2.6s}
Nxe3 {+5.04/21 5.6s} 13. h4 {-3.49/18 2.7s} Nxf1 {+5.43/22 5.6s}
14. Rxf1 {-5.16/20 2.7s} B@d5 {+7.42/24 6.0s} 15. P@e4 {-5.61/19 2.7s}
Bdxe4 {+7.52/21 5.9s} 16. Nxe4 {-7.68/20 2.8s} Bxe4 {+6.40/22 6.0s}
17. Qxe4 {-8.52/16 2.7s} B@d5 {+5.61/18 5.7s} 18. Qe2 {-7.59/15 2.7s}
P@g2 {+7.09/20 5.8s} 19. B@f3 {-10.03/17 2.7s} gxh1=Q {+7.47/19 6.0s}
20. Bxd5 {-7.42/18 2.8s} Qxd5 {+8.86/19 5.8s} 21. B@f3 {-7.24/17 2.8s}
N@f4 {+11.24/18 5.8s} 22. Bxd5 {-10.09/17 2.8s} Nxe2 {+11.01/18 5.7s}
23. Bxa8 {-11.09/16 2.8s} Nxg1 {+9.00/16 5.4s} 24. Kxg1 {-10.98/15 2.6s}
B@e3+ {+13.53/20 5.4s} 25. P@f2 {-13.27/17 2.6s} N@h3+ {+16.36/19 5.2s}
26. Kg2 {-17.48/18 2.1s} Nf4+ {+9.90/17 5.0s} 27. Kf3 {-20.91/15 2.0s}
Q@e2+ {+24.14/15 2.8s} 28. Kg3 {-21.10/12 0.97s}
R@h3# {+M1/13 2.0s, Black mates} 0-1

[Event "QFuture-depth5-1600sim-vs-800sim"]
[Site "?"]
[Date "2019.05.27"]
[Round "50"]
[White "CrazyAra-Dev-0.4.1-With-Q-Future-depth5-1600sim"]
[Black "CrazyAra-Dev-0.4.1-No-Q-800sim"]
[Result "1-0"]
[PlyCount "69"]
[TimeControl "40/1200"]
[Variant "crazyhouse"]

1. c3 {book} b6 {book} 2. d4 {book} Bb7 {book} 3. f3 {-1.53/25 4.9s}
Nf6 {+0.64/24 2.4s} 4. e4 {-1.10/24 5.3s} Nxe4 {+1.59/20 2.5s}
5. fxe4 {-1.27/22 5.4s} Bxe4 {+1.47/18 2.6s} 6. N@g5 {-1.00/23 5.6s}
P@c2 {+1.24/19 2.6s} 7. Qh5 {-1.70/23 5.4s} Bg6 {+0.71/20 2.5s}
8. Qf3 {-1.47/28 5.6s} cxb1=Q {+0.76/27 2.6s} 9. Rxb1 {-2.36/26 5.3s}
e6 {+1.08/15 2.5s} 10. P@h5 {-0.95/26 5.6s} N@c2+ {+1.13/25 2.6s}
11. Ke2 {-0.96/24 5.4s} Bf5 {+1.52/21 2.5s} 12. Qxa8 {-1.28/22 5.5s}
P@d3+ {+1.49/19 2.5s} 13. Kf2 {-1.45/21 5.4s} Be7 {+0.90/18 2.6s}
14. N5f3 {-0.60/28 5.6s} O-O {+0.97/22 2.6s} 15. h6 {-1.09/22 5.6s}
gxh6 {+0.90/21 2.7s} 16. Bxh6 {-2.60/24 5.6s} P@g7 {+1.54/21 2.7s}
17. P@e4 {-0.25/22 5.6s} Bxe4 {+0.08/19 2.7s} 18. Qxe4 {-0.30/29 6.1s}
gxh6 {+0.49/21 2.9s} 19. Bxd3 {-0.33/26 5.8s} B@g6 {+0.52/19 2.7s}
20. R@g3 {-0.51/25 5.9s} P@e3+ {+0.75/18 2.7s} 21. Ke2 {+0.53/25 5.8s}
f5 {-0.34/23 2.8s} 22. Qf4 {+0.37/26 6.1s} Bg5 {-0.85/25 2.8s}
23. Nxg5 {+0.68/28 6.0s} hxg5 {-0.96/23 2.9s} 24. Rxg5 {-0.51/31 5.8s}
N@h5 {+0.71/22 2.6s} 25. Rxh5 {+0.11/29 5.8s} Bxh5+ {+0.23/23 2.9s}
26. Nf3 {+0.88/26 6.0s} Bxf3+ {-0.54/21 2.7s} 27. Qxf3 {+1.42/25 5.9s}
R@d2+ {-0.65/24 3.0s} 28. Kf1 {+1.32/1 0.005s} Qg5 {+0.85/17 2.7s}
29. B@e5 {+1.00/22 5.9s} Rxd3 {-1.69/24 2.8s} 30. P@g7 {+1.59/21 5.9s}
N@d2+ {-4.16/20 2.8s} 31. Ke2 {+6.37/23 5.6s} Nxf3 {-6.43/18 2.7s}
32. gxf8=Q+ {+10.71/19 3.3s} Kxf8 {+0.36/1 0.015s} 33. B@g7+ {+15.20/17 2.1s}
Kf7 {-12.49/13 1.4s} 34. R@f8+ {+16.84/15 1.9s} Kg6 {-16.61/14 0.68s}
35. B@f7# {+M1/11 1.0s, White mates} 1-0

[Event "QFuture-depth5-1600sim-vs-800sim"]
[Site "?"]
[Date "2019.05.27"]
[Round "50"]
[White "CrazyAra-Dev-0.4.1-No-Q-800sim"]
[Black "CrazyAra-Dev-0.4.1-With-Q-Future-depth5-1600sim"]
[Result "1-0"]
[PlyCount "59"]
[TimeControl "40/1200"]
[Variant "crazyhouse"]

1. e4 {+0.55/16 2.2s} Nc6 {-0.48/20 4.8s} 2. Nc3 {+0.77/19 2.4s}
e6 {-0.69/23 5.2s} 3. Nf3 {+0.64/21 2.4s} Nf6 {-0.66/25 5.2s}
4. d4 {+0.61/25 2.6s} Bb4 {-1.07/29 6.1s} 5. Bd3 {+0.48/27 2.8s}
d5 {-0.98/27 5.9s} 6. e5 {+0.86/26 3.0s} Ne4 {-0.83/30 6.1s}
7. O-O {+0.70/23 2.8s} Bxc3 {-1.06/24 5.8s} 8. bxc3 {+1.06/22 2.8s}
Nxc3 {-0.67/29 5.8s} 9. Bg5 {+0.79/19 2.7s} Qd7 {-1.70/20 5.6s}
10. Qe1 {+1.02/21 2.7s} Ne4 {-1.26/29 5.9s} 11. Bxe4 {+0.50/20 2.7s}
dxe4 {-2.18/28 5.7s} 12. N@h5 {+1.72/26 2.8s} exf3 {-3.04/33 6.0s}
13. Nxg7+ {+0.92/20 2.6s} Kf8 {+0.37/1 0.012s} 14. Nh5 {+2.51/28 2.7s}
Rg8 {-3.13/29 5.6s} 15. P@g7+ {+3.80/22 2.5s} Rxg7 {-3.80/37 5.9s}
16. B@h6 {+2.82/26 2.8s} B@h8 {-4.47/25 5.5s} 17. Nxg7 {+3.31/23 2.5s}
Kg8 {-5.12/34 5.9s} 18. R@e8+ {+3.86/22 2.6s} N@f8 {-3.57/28 5.6s}
19. Qe4 {+5.56/18 2.6s} Nxd4 {-5.18/26 5.2s} 20. Rxf8+ {+2.46/30 2.7s}
Kxf8 {-5.95/1 0.014s} 21. Nxe6+ {+3.10/21 2.6s} Ke8 {-16.59/21 3.9s}
22. N@g7+ {+6.98/22 1.9s} Bxg7 {-5.45/1 0.004s} 23. Nxg7+ {+9.18/19 1.9s}
Kf8 {-5.42/1 0.004s} 24. Nh5+ {+17.78/23 1.5s} P@g7 {-41.81/22 2.9s}
25. Bxg7+ {+16.40/17 1.6s} Ke8 {-M1/22 3.1s} 26. Nf6+ {+20.09/21 1.6s}
Kd8 {-23.01/18 3.0s} 27. Nxd7+ {+23.85/19 1.6s} P@e7 {-M1/18 3.0s}
28. Bxe7+ {+23.25/16 1.4s} Kxd7 {-M1/15 2.7s} 29. Q@d8+ {+30.04/11 1.3s}
Ke6 {-19.78/1 0.014s} 30. P@d5# {+M1/9 0.54s, White mates} 1-0
