# Supplementary material for: Learning to Play the Chess Variant Crazyhouse Above World Champion Level With Deep Neural Networks and Human Data
Source: Front Artif Intell. 2020 Apr 28;3:24. doi: 10.3389/frai.2020.00024 (PMC7861260; doi:10.3389/frai.2020.00024)
Supplement: Supplementary file 2 [file Data_Sheet_2.ZIP › with_q-values/2400sim_vs_800sim_100_matches.pgn]

Score of CrazyAra-Dev-0.4.1-With-Q-Future-depth5-2400sim vs CrazyAra-Dev-0.4.1-No-Q-800sim: 60 - 8 - 0 [0.882]
Elo difference: 350.02 +/- 149.77

68 of 100 games finished.

Score of CrazyAra-Dev-0.4.1-With-Q-Future-depth5-2400sim vs CrazyAra-Dev-0.4.1-No-Q-800sim: 30 - 2 - 0 [0.938]
Elo difference: 470.44 +/- nan

32 of 32 games finished.


Combi:
90 - 10 - 0
381.70 +/- 128.31


[Event "QFuture-depth5-2400sim-vs-800sim"]
[Site "?"]
[Date "2019.05.26"]
[Round "1"]
[White "CrazyAra-Dev-0.4.1-With-Q-Future-depth5-2400sim"]
[Black "CrazyAra-Dev-0.4.1-No-Q-800sim"]
[Result "1-0"]
[PlyCount "95"]
[TimeControl "40/1200"]
[Variant "crazyhouse"]

1. e4 {+0.19/20 7.9s} e6 {-0.62/15 2.6s} 2. Nc3 {+0.91/25 7.9s}
d5 {-0.91/20 2.4s} 3. exd5 {+0.92/22 8.0s} exd5 {-1.01/19 2.6s}
4. Nf3 {+1.00/23 8.2s} Nf6 {-1.05/15 2.5s} 5. Bb5+ {+0.65/26 8.4s}
c6 {-1.16/17 2.5s} 6. Qe2+ {+0.73/29 8.7s} Be7 {-1.07/23 2.6s}
7. P@e5 {+1.09/28 8.8s} O-O {-0.71/21 2.7s} 8. exf6 {0.00/27 9.3s}
Bxf6 {-0.87/25 2.9s} 9. N@h5 {-0.22/27 8.9s} Re8 {-0.85/22 2.8s}
10. Nxf6+ {+1.54/26 9.6s} gxf6 {-1.32/24 2.9s} 11. Nxd5 {+1.77/24 9.1s}
Rxe2+ {-1.81/22 2.8s} 12. Bxe2 {+0.60/22 9.2s} cxd5 {-1.61/21 2.8s}
13. d4 {+0.02/20 9.1s} Nc6 {-1.29/19 2.7s} 14. P@g7 {+0.92/23 8.9s}
N@g6 {-2.16/21 2.7s} 15. B@h6 {+0.56/26 9.2s} N@e6 {-1.37/21 2.7s}
16. h4 {+0.86/25 9.3s} P@h5 {-0.07/18 2.7s} 17. Bcg5 {-1.00/21 9.0s}
Nxg7 {-0.07/19 2.8s} 18. Bxg7 {-1.59/22 9.4s} Kxg7 {+0.21/18 2.8s}
19. Bxf6+ {-1.48/20 8.9s} Kxf6 {+1.16/20 2.9s} 20. N@e5 {-1.70/21 9.1s}
Ke7 {+2.20/16 2.9s} 21. R@g7 {-2.50/17 9.1s} Be6 {+1.96/14 2.8s}
22. Rxh7 {-2.92/26 9.3s} Ncxe5 {+2.31/18 2.8s} 23. dxe5 {-2.45/21 9.3s}
N@e4 {+2.80/15 2.8s} 24. P@d6+ {-1.41/25 9.8s} Kd7 {+1.45/21 3.0s}
25. P@f5 {-1.09/24 9.5s} B@a5+ {+1.25/19 2.9s} 26. Kf1 {-1.59/24 9.5s}
Bxf5 {+1.77/23 2.9s} 27. Rxf7+ {-1.58/22 9.3s} Kc8 {+1.87/17 2.8s}
28. P@c6 {-0.36/26 9.1s} Rb8 {-0.65/18 2.7s} 29. c7 {+1.27/30 9.8s}
Qg8 {-1.68/21 3.0s} 30. Rxf5 {+1.17/28 9.7s} Bxc7 {-1.57/26 3.1s}
31. dxc7 {+1.95/23 9.7s} B@b6 {-1.11/24 3.0s} 32. B@d4 {+3.44/24 9.6s}
Bxc7 {-3.46/19 2.9s} 33. N@f6 {+5.56/21 9.3s} Qg7 {-4.18/18 2.9s}
34. B@e6+ {+6.57/22 9.2s} Kd8 {-5.04/18 3.0s} 35. Bxd5 {+6.38/24 9.5s}
P@h3 {-2.29/18 3.0s} 36. Rxh3 {+3.60/23 9.6s} P@g4 {-4.78/21 2.9s}
37. Bxe4 {+7.12/23 9.3s} gxh3 {-5.84/19 2.9s} 38. N@e6+ {+5.76/22 9.1s}
Kc8 {-7.23/20 2.8s} 39. Nxg7 {+9.33/21 9.0s} hxg2+ {-7.51/16 2.8s}
40. Ke1 {+11.02/19 8.5s} R@f1+ {-9.69/18 2.6s} 41. Kd2 {+8.61/20 8.3s}
Ba5+ {-13.68/11 2.4s} 42. c3 {+14.14/23 7.6s} P@e3+ {-13.06/21 2.4s}
43. fxe3 {+15.73/21 7.4s} P@d7 {-11.95/15 2.2s} 44. Q@e8+ {+15.24/23 7.1s}
Q@d8 {-13.52/18 2.2s} 45. Qxg6 {+19.11/21 7.1s} Rxa1 {-20.47/20 2.3s}
46. N@d6+ {+21.75/21 5.0s} Kc7 {-21.81/1 0.002s} 47. Nd5+ {+36.72/18 3.9s}
Kc6 {-43.59/1 0.002s} 48. P@b5# {+M1/11 2.2s, White mates} 1-0

[Event "QFuture-depth5-2400sim-vs-800sim"]
[Site "?"]
[Date "2019.05.26"]
[Round "1"]
[White "CrazyAra-Dev-0.4.1-No-Q-800sim"]
[Black "CrazyAra-Dev-0.4.1-With-Q-Future-depth5-2400sim"]
[Result "0-1"]
[PlyCount "94"]
[TimeControl "40/1200"]
[Variant "crazyhouse"]

1. e4 {book} e6 {-0.73/23 7.8s} 2. Nc3 {+0.92/19 2.4s} Nc6 {-0.70/27 8.2s}
3. d4 {+0.70/21 2.5s} d5 {-0.46/30 8.3s} 4. Nf3 {+0.88/20 2.5s}
dxe4 {-1.16/28 8.8s} 5. Nxe4 {+0.76/21 2.6s} Nf6 {-1.69/23 8.5s}
6. Neg5 {+0.71/19 2.5s} Qd5 {-0.91/25 8.9s} 7. Be2 {+0.91/25 2.6s}
P@g4 {-0.78/23 8.9s} 8. O-O {+1.06/21 2.7s} gxf3 {-0.98/24 9.0s}
9. Bxf3 {+0.99/20 2.8s} Qxf3 {-0.85/18 8.7s} 10. Nxf3 {+0.60/18 2.7s}
B@d5 {-0.89/20 8.7s} 11. P@e2 {+0.86/18 2.7s} Bd7 {-0.71/20 8.6s}
12. c3 {+0.67/18 2.6s} Be7 {-0.28/20 8.6s} 13. Bg5 {+0.60/16 2.6s}
N@e4 {-0.17/17 8.7s} 14. Bxf6 {+0.27/15 2.7s} Nxf6 {-0.49/18 8.8s}
15. P@e5 {+0.14/16 2.7s} Nh5 {+0.66/21 8.7s} 16. N@e3 {-0.63/17 2.7s}
Nf4 {+0.03/26 9.0s} 17. Q@g4 {-0.83/19 2.8s} B@g5 {+0.10/26 9.2s}
18. Nxd5 {-1.04/21 2.7s} exd5 {-0.28/27 9.7s} 19. Qxd7+ {-0.54/23 2.9s}
Kxd7 {-0.68/24 9.1s} 20. B@g3 {-0.40/19 2.7s} N@h3+ {+0.68/28 9.8s}
21. Kh1 {-0.26/22 2.8s} Nxg2 {+0.76/24 9.5s} 22. B@g4+ {-0.49/21 2.8s}
Q@e6 {+0.13/26 10s} 23. Bxe6+ {-0.97/21 2.9s} fxe6 {+0.59/23 9.4s}
24. Kxg2 {-1.21/19 2.8s} B@g4 {+0.48/23 9.2s} 25. Kh1 {-0.41/19 2.8s}
h5 {+0.59/21 9.2s} 26. Nxg5 {-0.40/20 2.9s} Nxg5 {+0.42/24 9.6s}
27. B@h4 {-0.36/18 2.8s} P@g2+ {+2.33/29 9.5s} 28. Kxg2 {-1.83/18 2.8s}
Bxe2 {+3.76/31 9.5s} 29. Qxe2 {-2.47/16 2.7s} P@h3+ {+3.80/28 9.3s}
30. Kh1 {-3.05/24 2.9s} Nxd4 {+4.72/28 9.7s} 31. B@b5+ {-2.98/21 2.7s}
Nxb5 {+3.39/26 9.5s} 32. Bxg5 {-4.06/24 2.9s} B@g2+ {+7.30/29 9.4s}
33. Kg1 {-1.28/1 0.015s} N@f3+ {+7.55/26 9.1s} 34. Qxf3 {-2.00/1 0.015s}
Bxf3 {+6.41/26 8.8s} 35. N@c5+ {-6.36/22 2.7s} Bxc5 {+4.24/24 9.0s}
36. Q@f7+ {-6.87/23 2.8s} N@e7 {+10.33/22 7.4s} 37. Qxf3 {-7.91/18 2.6s}
P@g2 {+7.53/20 7.7s} 38. N@h1 {-5.56/20 2.9s} gxh1=Q+ {+5.94/21 8.9s}
39. Kxh1 {-5.78/17 2.8s} Raf8 {+6.36/20 9.6s} 40. B@g2 {-4.98/18 3.1s}
Rxf3 {+5.62/24 9.8s} 41. Bxh3 {-5.35/14 2.9s} Rxg3 {+6.81/21 9.7s}
42. Bxe6+ {-5.31/20 3.0s} Kxe6 {+3.23/25 9.3s} 43. N@f4+ {-4.96/18 3.1s}
Kd7 {+5.70/23 9.3s} 44. P@e6+ {-5.76/17 2.9s} Kc8 {+8.94/26 7.4s}
45. fxg3 {-4.60/16 2.7s} Q@g1+ {+18.72/19 4.4s} 46. Rxg1 {-4.80/1 0.015s}
B@f3+ {+26.56/18 2.6s} 47. P@g2 {-30.33/8 0.81s} N@f2# {+M1/2 1.6s, Black mates}
0-1

[Event "QFuture-depth5-2400sim-vs-800sim"]
[Site "?"]
[Date "2019.05.26"]
[Round "2"]
[White "CrazyAra-Dev-0.4.1-With-Q-Future-depth5-2400sim"]
[Black "CrazyAra-Dev-0.4.1-No-Q-800sim"]
[Result "1-0"]
[PlyCount "53"]
[TimeControl "40/1200"]
[Variant "crazyhouse"]

1. e4 {book} e5 {-0.67/16 2.3s} 2. Nf3 {+0.53/28 8.0s} Nc6 {-0.59/22 2.4s}
3. Bc4 {+0.61/29 8.6s} Be7 {-0.34/21 2.4s} 4. d4 {+0.27/25 8.6s}
exd4 {-0.80/22 2.6s} 5. Nxd4 {+0.46/26 9.1s} Nxd4 {-0.62/20 2.5s}
6. Qxd4 {+0.46/24 8.9s} Bf6 {-0.23/22 2.7s} 7. e5 {+0.82/26 9.2s}
N@c6 {-0.41/20 2.6s} 8. Qe3 {+0.30/21 8.7s} Nxe5 {-0.35/19 2.7s}
9. P@f4 {+1.68/27 9.2s} d6 {-0.17/17 2.6s} 10. fxe5 {+0.78/20 8.8s}
dxe5 {-0.26/19 2.8s} 11. Qb3 {+1.75/24 8.9s} P@e6 {-1.86/18 2.6s}
12. Nc3 {+2.00/22 8.6s} h5 {-1.15/17 2.6s} 13. N@c5 {+0.91/26 8.7s}
P@d7 {-1.21/18 2.8s} 14. N3e4 {+1.91/26 8.9s} d5 {-1.86/20 2.7s}
15. Nxb7 {+0.97/23 9.2s} Bxb7 {-3.30/21 2.8s} 16. Qxb7 {+3.29/24 9.2s}
dxe4 {-4.05/20 2.8s} 17. B@c6+ {+4.26/24 9.2s} P@d7 {-4.25/21 2.8s}
18. Bxd7+ {+3.41/29 9.6s} Kf8 {-4.27/21 2.7s} 19. Bdxe6 {+5.41/27 9.0s}
N@d4 {-3.59/18 2.7s} 20. N@d7+ {+7.45/29 8.7s} Ke7 {-5.38/21 2.7s}
21. P@d6+ {+8.12/27 8.4s} cxd6 {-6.64/20 2.7s} 22. Nxf6+ {+10.23/23 8.2s}
P@d7 {-7.89/19 2.4s} 23. Nxg8+ {+10.40/22 7.8s} Rxg8 {-8.31/18 2.4s}
24. B@h4+ {+13.09/24 7.3s} N@f6 {-10.84/19 2.1s} 25. N@d5+ {+12.88/21 7.8s}
Kxe6 {-13.33/17 2.1s} 26. Nxf6+ {+25.96/20 4.2s} Kf5 {-32.08/16 1.9s}
27. Qxe4# {+M1/15 2.3s, White mates} 1-0

[Event "QFuture-depth5-2400sim-vs-800sim"]
[Site "?"]
[Date "2019.05.26"]
[Round "2"]
[White "CrazyAra-Dev-0.4.1-No-Q-800sim"]
[Black "CrazyAra-Dev-0.4.1-With-Q-Future-depth5-2400sim"]
[Result "1-0"]
[PlyCount "143"]
[TimeControl "40/1200"]
[Variant "crazyhouse"]

1. e4 {book} e6 {book} 2. Nc3 {+0.94/18 2.3s} Nc6 {-0.75/27 8.0s}
3. d4 {+0.66/22 2.5s} d5 {-0.40/30 8.6s} 4. Nf3 {+0.85/20 2.5s}
dxe4 {-0.74/27 8.7s} 5. Nxe4 {+0.77/21 2.6s} Nf6 {-1.32/25 8.7s}
6. Neg5 {+0.72/19 2.6s} Qd5 {-1.01/23 8.7s} 7. Be2 {+0.84/21 2.6s}
P@g4 {-0.74/25 8.9s} 8. O-O {+1.04/21 2.7s} gxf3 {-1.10/21 8.9s}
9. Bxf3 {+1.00/20 2.8s} Qxf3 {-1.32/21 8.8s} 10. Nxf3 {+0.64/15 2.6s}
B@h5 {-0.66/18 8.6s} 11. P@e2 {+1.01/16 2.7s} Be7 {-1.26/17 8.6s}
12. c3 {+1.35/15 2.6s} h6 {-0.40/18 8.6s} 13. Bf4 {+0.75/17 2.6s}
Nd5 {+0.61/32 9.3s} 14. Bg3 {-0.56/18 2.7s} N@f4 {+0.73/30 9.3s}
15. P@e4 {-0.42/24 2.8s} Bxf3 {+1.09/30 10.0s} 16. exf3 {-0.98/27 2.9s}
N@e2+ {+1.18/27 9.6s} 17. Kh1 {-1.24/25 3.0s} Nxg2 {+0.34/30 9.7s}
18. exd5 {-1.19/23 2.8s} Ngf4 {+0.53/29 9.6s} 19. Bxf4 {-0.91/22 2.9s}
Nxf4 {+0.48/26 9.7s} 20. Rg1 {-0.18/24 2.9s} exd5 {+0.99/25 9.5s}
21. Rxg7 {-0.93/20 2.9s} B@f6 {+1.11/31 10.0s} 22. Q@g8+ {-1.30/22 2.9s}
Rxg8 {+0.92/32 9.9s} 23. Rxg8+ {-0.90/28 3.1s} Q@f8 {+0.05/32 10.0s}
24. Rxf8+ {-1.40/22 2.9s} Bxf8 {+1.20/27 9.5s} 25. B@f1 {-0.52/26 3.0s}
P@e2 {-0.58/35 9.7s} 26. Qe1 {-0.79/18 2.8s} P@h3 {+1.82/23 9.1s}
27. N@g8 {+1.03/19 2.9s} R@e6 {-1.63/22 9.4s} 28. Bxh3 {+1.57/20 3.0s}
Nxh3 {-2.30/21 9.4s} 29. P@g2 {+2.19/17 3.0s} Nf4 {-2.05/20 9.3s}
30. Nxf6+ {+1.24/18 2.9s} Rxf6 {-5.55/22 9.6s} 31. R@g8 {+1.69/16 2.9s}
Bh3 {-1.06/19 9.4s} 32. N@e3 {+1.24/17 3.0s} Nxg2 {-2.27/24 9.7s}
33. P@g7 {+3.22/23 3.1s} B@e7 {-3.07/26 10s} 34. gxf8=Q+ {+2.58/24 3.3s}
Bxf8 {-3.62/28 10s} 35. Nxg2 {+2.74/20 3.1s} Bxg2+ {-3.23/25 10s}
36. Rxg2 {+3.06/24 3.2s} P@h3 {-3.98/24 10s} 37. Qxe2+ {+2.76/19 3.2s}
N@e6 {-4.07/21 10s} 38. B@f1 {+3.58/20 3.1s} hxg2+ {-4.40/26 9.9s}
39. Bxg2 {+3.78/19 2.9s} N@f4 {-4.43/23 10.0s} 40. Qb5 {+5.53/17 3.0s}
P@d7 {-4.68/23 10s} 41. B@f1 {+4.40/17 3.3s} R@b6 {-5.13/20 10s}
42. Qa4 {+4.15/18 3.2s} Rxb2 {-4.19/21 10s} 43. N@g4 {+4.74/17 3.2s}
P@g7 {-5.47/19 10s} 44. B@g3 {+4.74/17 3.2s} Nxg2 {-4.33/21 11s}
45. Bxg2 {+4.82/17 3.3s} B@b5 {-3.67/21 10s} 46. Qd1 {+3.82/16 3.3s}
Be2 {-4.57/22 10s} 47. Qg1 {+3.08/19 3.3s} Rxf3 {-2.33/23 11s}
48. P@g6 {+2.51/19 3.3s} fxg6 {-1.74/25 10s} 49. N@e5 {+2.44/21 3.3s}
P@f7 {-2.60/23 10s} 50. Nxf3 {+2.43/18 3.3s} h5 {-3.16/23 11s}
51. Nge5 {+1.42/22 3.3s} Bxf3 {-1.61/25 11s} 52. Bxf3 {+1.37/21 3.4s}
N@g5 {-2.30/24 11s} 53. R@h8 {+2.24/19 3.3s} Nxf3 {-2.85/23 10s}
54. Nxf3 {+2.13/19 3.4s} P@g4 {-2.63/24 11s} 55. Nh4 {+2.82/21 3.3s}
Ncxd4 {-3.95/24 10s} 56. B@a3 {+3.22/19 3.2s} B@e4+ {-3.47/26 10s}
57. P@f3 {+5.49/22 3.0s} P@b4 {-4.92/23 9.8s} 58. fxe4 {+4.25/20 3.1s}
bxa3 {-7.33/21 9.8s} 59. cxd4 {+4.69/20 3.3s} B@f3+ {-9.15/19 9.9s}
60. B@g2 {+5.93/18 3.2s} Bxg2+ {-7.32/20 9.9s} 61. Nxg2 {+6.51/15 3.1s}
B@f3 {-10.11/19 9.7s} 62. N@h7 {+9.31/17 2.9s} Ke7 {-11.79/19 9.0s}
63. B@h4+ {+10.12/17 3.1s} f6 {-27.24/16 8.5s} 64. e5 {+12.09/15 3.0s}
d6 {-12.71/23 9.5s} 65. exf6+ {+10.22/17 3.0s} Kd7 {-12.53/21 9.3s}
66. Nxf8+ {+11.44/19 3.3s} Nxf8 {-10.29/23 9.9s} 67. Rxf8 {+10.95/18 3.3s}
N@e3 {-9.33/17 10s} 68. Rxa8 {+24.02/15 2.3s} Bxg2+ {-M1/15 5.2s}
69. Qxg2 {+23.83/1 0.001s} Kc6 {-27.01/17 5.1s} 70. B@e8+ {+20.75/16 2.4s}
N@d7 {-M1/19 6.6s} 71. Bxd7+ {+25.81/16 2.1s} Kxd7 {-M1/14 3.9s}
72. Q@e8# {+M1/11 0.64s, White mates} 1-0

[Event "QFuture-depth5-2400sim-vs-800sim"]
[Site "?"]
[Date "2019.05.26"]
[Round "3"]
[White "CrazyAra-Dev-0.4.1-With-Q-Future-depth5-2400sim"]
[Black "CrazyAra-Dev-0.4.1-No-Q-800sim"]
[Result "1-0"]
[PlyCount "69"]
[TimeControl "40/1200"]
[Variant "crazyhouse"]

1. e4 {book} e6 {book} 2. Nc3 {+0.91/23 7.9s} d5 {-0.89/22 2.4s}
3. exd5 {+0.91/22 8.2s} exd5 {-0.99/21 2.5s} 4. Nf3 {+1.05/22 8.2s}
Nf6 {-1.00/13 2.4s} 5. Bb5+ {+0.85/26 8.6s} c6 {-1.13/23 2.6s}
6. Qe2+ {+0.74/25 8.6s} Be7 {-1.20/23 2.6s} 7. P@e5 {+0.40/28 9.1s}
O-O {-0.59/23 2.9s} 8. exf6 {-0.15/29 9.0s} Bxf6 {-0.59/20 2.7s}
9. N@h5 {0.00/25 9.0s} Re8 {-1.12/24 2.8s} 10. Nxf6+ {+1.45/26 9.3s}
gxf6 {-1.01/21 2.7s} 11. Nxd5 {-0.25/24 9.3s} Rxe2+ {-1.73/23 2.9s}
12. Bxe2 {+1.57/22 9.1s} cxd5 {-1.70/20 2.8s} 13. B@h6 {+0.41/23 8.9s}
P@g7 {-1.42/19 2.9s} 14. Bxg7 {-0.34/20 9.1s} Kxg7 {-1.43/17 2.7s}
15. P@e5 {+0.32/21 9.0s} N@f4 {+0.14/19 2.7s} 16. d3 {+0.24/23 9.0s}
Nxg2+ {-1.02/21 2.8s} 17. Kd1 {+1.55/28 9.2s} N@g4 {-1.16/23 2.7s}
18. R@g3 {+1.81/24 9.1s} fxe5 {-1.53/15 2.7s} 19. h3 {+0.71/25 9.3s}
P@f4 {-2.02/18 2.8s} 20. Rxg2 {+1.51/26 9.3s} P@g3 {-2.41/22 2.8s}
21. N@h5+ {+4.07/21 9.4s} Kg8 {-5.94/16 2.8s} 22. hxg4 {+5.50/21 9.4s}
P@g7 {-5.62/16 2.8s} 23. P@f6 {+4.03/21 9.1s} Bxg4 {-4.93/17 2.8s}
24. fxg7 {+4.00/20 8.9s} B@g5 {-3.35/16 2.6s} 25. P@f6 {+6.91/23 8.2s}
Nc6 {-5.82/17 2.5s} 26. Rxg3 {+5.86/26 8.6s} Bxh5 {-7.02/15 2.7s}
27. Rxg5 {+8.64/24 9.1s} Qxf6 {-7.77/21 2.7s} 28. Rhxh5 {+7.51/22 8.8s}
P@g6 {-8.11/19 2.7s} 29. N@g4 {+9.46/24 7.7s} Qxg7 {-10.97/19 2.5s}
30. B@f6 {+13.00/22 7.8s} P@g2 {-7.94/19 2.5s} 31. Bxg7 {+13.99/25 7.4s}
Q@f1+ {-10.80/22 2.1s} 32. Q@e1 {+17.37/23 7.0s} Qxe1+ {-16.47/20 2.3s}
33. Nxe1 {+20.68/21 5.4s} Kxg7 {-18.48/20 1.6s} 34. B@h6+ {+47.41/19 4.9s}
Kg8 {-42.28/4 0.55s} 35. Q@g7# {+M1/13 1.9s, White mates} 1-0

[Event "QFuture-depth5-2400sim-vs-800sim"]
[Site "?"]
[Date "2019.05.26"]
[Round "3"]
[White "CrazyAra-Dev-0.4.1-No-Q-800sim"]
[Black "CrazyAra-Dev-0.4.1-With-Q-Future-depth5-2400sim"]
[Result "0-1"]
[PlyCount "80"]
[TimeControl "40/1200"]
[Variant "crazyhouse"]

1. e4 {book} e5 {book} 2. Nf3 {book} Nc6 {-1.09/24 8.1s} 3. Bc4 {+0.55/18 2.4s}
Be7 {-0.62/26 8.4s} 4. d4 {+0.84/20 2.6s} exd4 {-0.62/27 9.0s}
5. Nxd4 {+0.74/21 2.6s} Nxd4 {-0.66/26 9.4s} 6. Qxd4 {+0.49/23 2.7s}
Bf6 {-0.67/23 8.9s} 7. e5 {+0.52/19 2.6s} N@c6 {-1.08/25 9.2s}
8. Qe3 {+0.50/20 2.8s} Nxe5 {-0.78/23 8.8s} 9. P@d4 {+0.22/18 2.7s}
d6 {-2.24/27 9.0s} 10. dxe5 {+0.24/18 2.7s} dxe5 {-2.64/19 8.7s}
11. Qb3 {+1.55/14 2.6s} P@e6 {-2.31/26 8.8s} 12. Nc3 {+2.30/17 2.7s}
h5 {-1.07/25 8.7s} 13. Be3 {+1.45/21 2.7s} P@d4 {-0.90/23 8.8s}
14. O-O-O {+0.91/20 2.7s} P@d6 {-1.50/20 8.8s} 15. N@g6 {+4.03/19 2.7s}
dxc3 {-4.54/23 8.8s} 16. Nxh8 {+3.84/21 2.8s} cxb2+ {-5.96/26 8.9s}
17. Qxb2 {+3.69/18 2.7s} e4 {-5.17/24 8.8s} 18. c3 {+4.83/23 2.7s}
N@e5 {-3.71/25 9.2s} 19. Be2 {+5.16/18 2.8s} P@d3 {-3.02/27 9.3s}
20. Bxh5 {+3.22/22 3.0s} g6 {-3.32/32 9.3s} 21. P@h7 {+2.34/22 2.9s}
Kd7 {-2.91/31 9.3s} 22. hxg8=Q {+2.05/24 2.9s} Qxg8 {-3.96/28 8.5s}
23. P@h7 {+3.39/22 2.8s} Qxh8 {-3.54/27 8.6s} 24. R@g8 {+2.53/24 2.8s}
N@c4 {-3.31/28 8.4s} 25. Rxh8 {+1.61/22 2.7s} Bxh8 {-1.34/28 8.9s}
26. N@f8+ {+2.31/27 2.7s} Kd8 {-1.20/28 9.4s} 27. Bg5+ {+0.68/20 2.8s}
P@f6 {-1.07/26 9.3s} 28. Q@g8 {+1.16/24 2.9s} Nxb2 {-1.96/28 9.8s}
29. Nxg6+ {+1.24/18 2.8s} Kd7 {-2.20/25 9.4s} 30. Nxe5+ {+1.12/21 2.9s}
dxe5 {-1.72/26 9.7s} 31. Qxf7+ {+1.55/16 2.9s} Kc6 {-1.85/22 9.5s}
32. N@b4+ {+1.90/17 2.9s} Kb6 {-2.00/23 9.4s} 33. P@c5+ {+1.73/15 2.8s}
Ka5 {-0.28/25 9.2s} 34. Qxc7+ {+1.07/24 2.9s} b6 {-1.58/24 9.2s}
35. N@c6+ {+1.49/20 2.8s} Ka4 {+0.15/25 9.3s} 36. P@b3+ {+0.15/19 2.9s}
Ka3 {+0.63/24 8.4s} 37. Kd2 {+0.85/17 2.8s} fxg5 {+1.51/20 8.7s}
38. cxb6 {-4.83/15 2.6s} e3+ {+16.88/18 3.4s} 39. fxe3 {-14.19/16 1.2s}
N@e4+ {+26.90/15 2.4s} 40. Kc1 {-23.29/6 0.56s} Q@a1# {+M1/13 1.8s, Black mates}
0-1

[Event "QFuture-depth5-2400sim-vs-800sim"]
[Site "?"]
[Date "2019.05.26"]
[Round "4"]
[White "CrazyAra-Dev-0.4.1-With-Q-Future-depth5-2400sim"]
[Black "CrazyAra-Dev-0.4.1-No-Q-800sim"]
[Result "1-0"]
[PlyCount "95"]
[TimeControl "40/1200"]
[Variant "crazyhouse"]

1. e4 {book} e5 {book} 2. Nf3 {book} Nc6 {-0.57/19 2.4s} 3. Bc4 {+0.59/27 8.0s}
Be7 {-0.49/20 2.5s} 4. d4 {+0.21/27 8.9s} exd4 {-0.72/22 2.7s}
5. Nxd4 {+0.38/26 8.9s} Nxd4 {-0.58/22 2.8s} 6. Qxd4 {+0.60/26 9.5s}
Bf6 {-0.32/19 2.7s} 7. e5 {+0.26/24 9.1s} N@c6 {-0.33/21 2.9s}
8. Qe3 {+0.69/23 9.3s} Nxe5 {-0.39/19 2.7s} 9. P@d4 {-0.92/20 9.0s}
d6 {-0.28/18 2.8s} 10. dxe5 {+1.11/26 9.3s} dxe5 {-0.19/15 2.7s}
11. Qb3 {+1.86/24 8.9s} P@e6 {-1.75/16 2.6s} 12. Nc3 {+1.74/26 8.9s}
P@d5 {-2.34/19 2.7s} 13. Bb5+ {+1.42/21 8.7s} P@c6 {-2.04/18 2.6s}
14. Be2 {+1.31/21 8.9s} Ne7 {-1.86/17 2.6s} 15. N@h5 {+1.53/21 8.4s}
Nf5 {-1.37/15 2.6s} 16. N@g4 {+0.95/20 8.7s} Rg8 {-1.17/16 2.6s}
17. O-O {+0.91/18 8.6s} Nd4 {-1.20/14 2.6s} 18. Be3 {+2.63/23 9.0s}
Nxb3 {-2.18/21 2.7s} 19. axb3 {+3.14/27 9.4s} Q@g6 {-2.09/24 2.8s}
20. Nhxf6+ {+3.51/23 9.3s} gxf6 {-2.54/20 2.8s} 21. N@h6 {+3.21/26 9.2s}
N@h4 {-3.35/20 2.8s} 22. Nxg8 {+3.19/22 9.1s} Qxg8 {-3.55/19 2.7s}
23. B@h3 {+4.00/21 8.8s} N@f5 {-4.04/18 2.8s} 24. Kh1 {+4.07/19 8.7s}
Qe7 {-2.78/16 2.7s} 25. R@g3 {+2.32/23 8.8s} Ng6 {-2.95/15 2.7s}
26. Bd3 {+2.55/18 8.9s} Qh8 {-2.90/17 2.9s} 27. Bxf5 {+3.95/28 9.9s}
exf5 {-4.09/21 3.0s} 28. Nxf6+ {+3.79/26 9.6s} Qexf6 {-4.53/19 2.9s}
29. N@h5 {+3.97/26 9.9s} B@e7 {-3.80/22 2.9s} 30. Nxf6+ {+3.88/24 9.7s}
Bxf6 {-3.58/20 2.9s} 31. P@g5 {+3.40/23 9.6s} Be7 {-3.71/21 3.0s}
32. Nxd5 {+4.03/23 9.7s} cxd5 {-4.05/19 2.9s} 33. P@f6 {+3.85/25 10.0s}
Bd6 {-3.61/20 3.0s} 34. Rxa7 {+3.17/21 9.8s} Rxa7 {-4.19/22 3.0s}
35. Bxa7 {+3.13/29 10.0s} N@d2 {-3.04/20 3.1s} 36. P@g7 {+4.26/27 9.9s}
Qg8 {-2.98/22 3.1s} 37. R@h8 {+6.40/28 9.4s} Nxh8 {-5.88/24 3.0s}
38. gxh8=Q {+4.69/24 9.3s} Qxh8 {-5.42/20 2.9s} 39. N@g7+ {+7.31/28 8.8s}
Kd8 {-5.79/20 2.8s} 40. Nxf5 {+7.28/26 9.0s} Bxf5 {-6.76/20 2.8s}
41. Bxf5 {+10.76/27 7.4s} P@e6 {-8.06/23 2.8s} 42. P@e7+ {+7.76/23 8.9s}
Kd7 {-6.49/21 2.7s} 43. Bxe6+ {+14.55/26 5.8s} fxe6 {-12.36/20 1.7s}
44. Q@d8+ {+19.87/24 4.9s} Qxd8 {-16.13/18 1.6s} 45. exd8=Q+ {+19.90/23 4.0s}
Kxd8 {-18.94/20 1.2s} 46. P@e7+ {+16.91/21 4.0s} Kd7 {-19.01/16 1.2s}
47. B@b5+ {+29.15/19 2.7s} c6 {-32.89/9 0.64s}
48. Q@d8# {+M1/9 1.8s, White mates} 1-0

[Event "QFuture-depth5-2400sim-vs-800sim"]
[Site "?"]
[Date "2019.05.26"]
[Round "4"]
[White "CrazyAra-Dev-0.4.1-No-Q-800sim"]
[Black "CrazyAra-Dev-0.4.1-With-Q-Future-depth5-2400sim"]
[Result "0-1"]
[PlyCount "56"]
[TimeControl "40/1200"]
[Variant "crazyhouse"]

1. e4 {book} e5 {book} 2. Nf3 {book} Nc6 {book} 3. Bb5 {book}
Nf6 {+0.34/24 7.8s} 4. Nc3 {-0.03/20 2.4s} Be7 {-0.13/25 8.4s}
5. d4 {+0.36/19 2.7s} exd4 {-0.14/28 9.1s} 6. Nxd4 {+0.21/21 2.7s}
Nxd4 {-0.18/29 9.2s} 7. Qxd4 {+0.14/23 2.8s} P@h3 {+0.03/24 8.7s}
8. Rg1 {-0.07/21 2.6s} hxg2 {+0.19/27 9.0s} 9. Be2 {+0.30/21 2.7s}
N@e6 {+0.18/24 8.9s} 10. Qd3 {-0.12/19 2.6s} P@d4 {+0.61/26 9.2s}
11. Nd5 {-0.64/24 2.9s} Nxd5 {+1.29/27 9.1s} 12. exd5 {-0.70/19 2.7s}
Bb4+ {+1.11/28 9.4s} 13. Kd1 {-1.59/21 2.7s} Qh4 {-1.20/21 8.7s}
14. N@g4 {+0.71/19 2.7s} N@h1 {+2.63/30 8.8s} 15. Rxg2 {-0.31/21 2.7s}
Nxf2+ {+2.37/32 8.7s} 16. Nxf2 {-0.71/19 2.5s} P@h3 {+3.03/28 9.1s}
17. dxe6 {-2.36/23 2.6s} hxg2 {+3.06/28 9.1s} 18. exf7+ {-2.12/21 2.7s}
Kd8 {+0.66/27 9.6s} 19. Bd2 {-2.07/25 2.6s} g1=Q+ {+3.60/30 9.2s}
20. N@f1 {-2.34/23 2.7s} Qgxf2 {+2.58/22 8.8s} 21. c3 {-5.18/22 2.6s}
Qxf1+ {+8.08/22 9.0s} 22. Bxf1 {-10.37/20 2.8s} N@f2+ {+11.41/24 8.7s}
23. Kc2 {-11.37/18 2.8s} Nxd3 {+11.96/21 8.7s} 24. Bxd3 {-11.59/16 2.7s}
dxc3 {+12.71/20 8.1s} 25. bxc3 {-12.89/18 2.6s} N@a3+ {+14.02/17 7.4s}
26. Kb3 {-15.17/16 2.2s} P@c4+ {+19.05/17 4.7s} 27. Kxb4 {-14.91/16 1.4s}
Q@b5+ {+33.80/15 4.1s} 28. Kxa3 {-13.76/1 0.014s}
R@a4# {+M1/10 1.7s, Black mates} 0-1

[Event "QFuture-depth5-2400sim-vs-800sim"]
[Site "?"]
[Date "2019.05.26"]
[Round "5"]
[White "CrazyAra-Dev-0.4.1-With-Q-Future-depth5-2400sim"]
[Black "CrazyAra-Dev-0.4.1-No-Q-800sim"]
[Result "1-0"]
[PlyCount "75"]
[TimeControl "40/1200"]
[Variant "crazyhouse"]

1. e4 {book} e5 {book} 2. Nf3 {book} Nc6 {book} 3. Bb5 {book}
Bc5 {-0.26/18 2.4s} 4. O-O {+0.60/25 8.2s} Nf6 {-0.65/20 2.5s}
5. Nc3 {+0.15/30 8.6s} O-O {-0.85/22 2.5s} 6. d3 {-0.66/26 8.5s}
d6 {-0.79/23 2.5s} 7. Bg5 {+0.82/31 9.1s} Bg4 {-1.12/23 2.7s}
8. Bxf6 {+0.25/33 9.1s} Qxf6 {-1.23/26 2.8s} 9. Nd5 {+0.01/33 9.2s}
Qh6 {-1.66/21 2.7s} 10. Bxc6 {+0.54/30 9.3s} bxc6 {-0.69/24 2.9s}
11. N@f5 {+0.68/32 9.6s} Bxf5 {-1.23/22 2.9s} 12. N@e7+ {+0.55/26 9.3s}
Kh8 {-1.15/1 0.003s} 13. Nxf5 {+0.86/29 9.6s} Qg6 {-0.95/21 2.8s}
14. N3h4 {+1.13/23 9.2s} Bxf2+ {-0.89/19 2.8s} 15. Rxf2 {+0.99/29 9.6s}
N@h3+ {-1.19/20 2.9s} 16. Kf1 {+1.24/24 9.3s} Nxf2 {-1.19/18 2.7s}
17. Nxg6+ {+2.18/27 9.4s} fxg6 {-2.22/21 2.8s} 18. B@h6 {+2.48/24 8.8s}
R@h1+ {-2.31/18 2.7s} 19. B@g1 {+2.90/25 9.3s} gxf5 {-2.88/20 2.7s}
20. Bxg7+ {+1.84/24 8.9s} Kxg7 {-2.68/16 2.6s} 21. Qh5 {+3.13/22 9.0s}
N@d2+ {-2.53/18 2.7s} 22. Kxf2 {+4.23/25 9.1s} fxe4+ {-3.14/19 2.8s}
23. N@f5+ {+4.89/26 9.0s} Rxf5+ {-4.84/20 2.8s} 24. Qxf5 {+4.05/24 9.1s}
B@h4+ {-4.05/17 2.7s} 25. R@g3+ {+4.40/23 9.2s} Bxg3+ {-4.60/21 2.8s}
26. hxg3 {+3.17/21 9.0s} N@h3+ {-3.38/17 2.7s} 27. gxh3 {+5.01/19 9.2s}
R@h2+ {-3.88/18 2.8s} 28. P@g2 {+4.33/18 9.0s} Rxg2+ {-4.32/15 2.7s}
29. Kxg2 {+6.87/20 9.0s} Rxg1+ {-4.65/18 2.8s} 30. Kxg1 {+7.20/21 8.9s}
N@f3+ {-5.96/16 2.8s} 31. Kf2 {+8.85/21 8.3s} B@e1+ {-7.01/14 2.8s}
32. Rxe1 {+11.55/20 8.2s} B@d4+ {-9.80/15 2.6s} 33. B@e3 {+16.35/20 6.1s}
Bxe3+ {-11.91/14 2.3s} 34. Nxe3 {+19.59/16 6.0s} B@g1+ {-16.26/11 1.7s}
35. Rxg1 {+25.52/14 4.7s} B@e1+ {-18.31/8 1.9s} 36. Rxe1 {+30.34/13 4.5s}
Nxe1 {-33.37/9 1.5s} 37. Q@f6+ {+46.51/7 2.2s} Kg8 {-19.08/1 0.015s}
38. R@h8# {+M1/5 1.9s, White mates} 1-0

[Event "QFuture-depth5-2400sim-vs-800sim"]
[Site "?"]
[Date "2019.05.26"]
[Round "5"]
[White "CrazyAra-Dev-0.4.1-No-Q-800sim"]
[Black "CrazyAra-Dev-0.4.1-With-Q-Future-depth5-2400sim"]
[Result "0-1"]
[PlyCount "98"]
[TimeControl "40/1200"]
[Variant "crazyhouse"]

1. e4 {book} e5 {book} 2. Nf3 {book} Nc6 {book} 3. Bc4 {book}
Be7 {-0.59/26 8.1s} 4. d4 {+0.91/20 2.5s} exd4 {-0.63/27 9.1s}
5. Nxd4 {+0.77/21 2.7s} Nxd4 {-0.62/25 8.8s} 6. Qxd4 {+0.57/20 2.6s}
Bf6 {-1.00/26 9.3s} 7. e5 {+0.35/22 2.8s} N@c6 {-0.41/23 8.9s}
8. Qe3 {+0.78/19 2.6s} Nxe5 {-1.92/24 9.0s} 9. P@d4 {+0.30/20 2.7s}
d6 {-2.38/21 8.9s} 10. dxe5 {+0.27/16 2.7s} dxe5 {-1.76/23 8.9s}
11. N@f3 {+0.38/18 2.6s} Bg4 {-0.45/20 8.6s} 12. Nc3 {+0.34/17 2.6s}
P@d4 {-0.61/30 9.2s} 13. Qe4 {+0.32/18 2.7s} Bxf3 {-0.62/27 9.2s}
14. Qxf3 {+0.50/20 2.8s} dxc3 {-1.00/28 9.5s} 15. bxc3 {+0.73/17 2.7s}
P@b2 {-0.96/24 9.1s} 16. Bxf7+ {+0.56/23 2.8s} Kxf7 {-0.45/25 9.3s}
17. N@g5+ {+0.82/21 2.7s} Ke7 {-1.64/23 9.1s} 18. B@a3+ {+0.97/20 2.8s}
c5 {-0.39/25 9.0s} 19. Baxb2 {+0.19/17 2.7s} B@c6 {-0.07/24 8.9s}
20. P@e4 {+0.22/15 2.7s} h6 {-0.34/27 9.4s} 21. P@f7 {-0.24/17 2.8s}
hxg5 {-0.59/25 9.4s} 22. fxg8=Q {-0.08/18 2.9s} Qxg8 {+0.05/26 9.3s}
23. N@g6+ {+0.60/16 2.8s} Kd6 {+0.06/24 9.2s} 24. Qd3+ {+1.09/18 2.9s}
P@d4 {-1.70/24 9.5s} 25. cxd4 {+1.41/19 2.9s} exd4 {-1.20/28 9.6s}
26. e5+ {+0.82/20 2.8s} Bxe5 {-0.59/22 9.5s} 27. Nxe5 {+0.74/17 3.0s}
Re8 {0.00/21 9.5s} 28. Bxd4 {+0.53/18 3.0s} cxd4 {-0.19/24 9.7s}
29. Qxd4+ {-0.25/19 3.0s} N@d5 {-0.62/28 9.9s} 30. B@c5+ {-0.78/20 3.0s}
Kc7 {+1.69/25 9.8s} 31. P@d7 {-0.92/19 2.9s} Bxd7 {+0.32/24 9.8s}
32. P@b6+ {-1.41/21 3.1s} axb6 {+0.47/26 10s} 33. Bxb6+ {-0.96/17 3.1s}
Nxb6 {+0.16/22 9.9s} 34. Be3 {-0.41/18 3.0s} B@a5+ {+0.98/25 10s}
35. P@b4 {-0.02/17 3.0s} P@d2+ {+1.78/28 9.9s} 36. Qxd2 {-0.50/19 3.1s}
Rxe5 {+3.47/31 10s} 37. bxa5 {-1.39/18 3.1s} Nc4 {+3.44/25 10s}
38. B@d6+ {-2.72/23 3.1s} Nxd6 {+4.33/27 10.0s} 39. P@b6+ {-2.64/21 3.1s}
Kd8 {+5.54/25 10.0s} 40. Qxd6 {-4.51/24 3.2s} Rxe3+ {+7.93/20 9.0s}
41. fxe3 {-5.41/18 3.0s} P@f2+ {+9.44/18 8.7s} 42. Kf1 {-7.87/19 2.7s}
P@e2+ {+12.69/20 7.0s} 43. Kxe2 {-8.94/15 2.6s} N@c3+ {+13.49/17 7.1s}
44. Kd3 {-11.54/14 2.1s} B@c4+ {+17.86/21 5.9s} 45. Kxc3 {-14.99/14 2.1s}
N@e4+ {+17.58/19 5.9s} 46. Kb2 {-18.56/14 1.8s} B@c3+ {+24.39/17 3.8s}
47. Ka3 {-26.27/14 1.3s} N@b5+ {+32.27/15 2.9s} 48. Ka4 {-31.86/1 0.002s}
Nbxd6+ {+45.80/7 2.3s} 49. Ka3 {-54.45/6 0.56s} Q@b4# {+M1/7 1.7s, Black mates}
0-1

[Event "QFuture-depth5-2400sim-vs-800sim"]
[Site "?"]
[Date "2019.05.26"]
[Round "6"]
[White "CrazyAra-Dev-0.4.1-With-Q-Future-depth5-2400sim"]
[Black "CrazyAra-Dev-0.4.1-No-Q-800sim"]
[Result "1-0"]
[PlyCount "73"]
[TimeControl "40/1200"]
[Variant "crazyhouse"]

1. e4 {book} e5 {book} 2. Nf3 {book} Nc6 {book} 3. Bc4 {book}
Be7 {-0.39/19 2.4s} 4. d4 {+0.26/26 8.6s} exd4 {-0.81/22 2.6s}
5. Nxd4 {+0.41/26 9.4s} Nxd4 {-0.62/20 2.5s} 6. Qxd4 {+0.46/24 9.0s}
Bf6 {-0.24/22 2.7s} 7. e5 {+0.85/26 9.5s} N@c6 {-0.55/19 2.7s}
8. Qe3 {+0.35/22 9.0s} Nxe5 {-0.37/20 2.8s} 9. P@d4 {+1.09/24 9.1s}
d6 {-0.25/17 2.7s} 10. dxe5 {+0.85/20 9.0s} dxe5 {-0.25/19 2.8s}
11. Qb3 {+1.31/26 9.0s} P@e6 {-1.84/17 2.7s} 12. Nc3 {+2.16/22 8.7s}
P@d5 {-2.19/19 2.6s} 13. Bb5+ {+1.38/22 9.0s} P@c6 {-2.09/19 2.7s}
14. Be2 {+1.31/21 8.7s} Ne7 {-1.88/16 2.6s} 15. N@h5 {+1.36/21 8.9s}
Nf5 {-1.31/17 2.6s} 16. N@g4 {+1.16/18 8.5s} Rg8 {-1.18/15 2.6s}
17. Be3 {+1.50/21 8.9s} d4 {-1.64/18 2.7s} 18. Ne4 {+1.86/25 9.2s}
dxe3 {-1.59/20 2.8s} 19. Nexf6+ {+2.26/27 9.5s} gxf6 {-2.18/24 2.8s}
20. Ngxf6+ {+2.04/23 9.3s} Kf8 {-1.76/20 2.8s} 21. Nxh7+ {+2.60/31 9.8s}
Ke7 {-2.22/23 2.9s} 22. B@f6+ {+2.82/29 9.6s} Ke8 {-2.02/21 2.8s}
23. Bxd8 {+2.73/27 9.8s} exf2+ {-2.35/22 3.0s} 24. Kd1 {+2.85/26 9.4s}
Kxd8 {-2.08/18 2.8s} 25. P@e7+ {+4.38/26 9.3s} Nxe7 {-4.09/19 2.8s}
26. N7f6 {+4.44/24 9.1s} N@d5 {-4.38/18 2.9s} 27. P@h7 {+5.35/20 8.7s}
Nxf6 {-8.26/15 2.6s} 28. Nxf6 {+10.86/19 7.8s} Rh8 {-9.29/13 2.3s}
29. Q@g7 {+7.60/22 7.8s} Bd7 {-9.79/17 2.3s} 30. Qxh8+ {+10.64/22 8.2s}
B@e8 {-9.88/17 2.4s} 31. Nxe8 {+12.13/21 7.4s} Bxe8 {-13.50/19 2.4s}
32. Qxe8+ {+21.22/19 5.0s} Kxe8 {-10.84/1 0.015s} 33. h8=Q+ {+22.69/20 3.9s}
Kd7 {-19.89/12 1.3s} 34. N@f6+ {+23.79/19 5.0s} Kd6 {-23.26/1 0.002s}
35. R@d7+ {+31.14/18 3.5s} Kc5 {-28.71/1 0.002s} 36. B@a3+ {+40.07/12 2.8s}
P@b4 {-49.91/4 0.57s} 37. Qxb4# {+M1/14 2.1s, White mates} 1-0

[Event "QFuture-depth5-2400sim-vs-800sim"]
[Site "?"]
[Date "2019.05.26"]
[Round "6"]
[White "CrazyAra-Dev-0.4.1-No-Q-800sim"]
[Black "CrazyAra-Dev-0.4.1-With-Q-Future-depth5-2400sim"]
[Result "0-1"]
[PlyCount "96"]
[TimeControl "40/1200"]
[Variant "crazyhouse"]

1. e4 {book} e5 {book} 2. Nf3 {book} Nc6 {book} 3. Bc4 {book} Bc5 {book}
4. O-O {+0.90/25 2.4s} Nf6 {-1.27/29 8.4s} 5. Nc3 {+1.05/24 2.6s}
O-O {-1.36/33 8.7s} 6. d3 {+0.99/21 2.5s} d6 {-1.36/25 8.3s}
7. Bg5 {+1.25/24 2.7s} Nb4 {-1.15/29 8.6s} 8. a3 {+1.32/19 2.6s}
Nxc2 {-2.26/25 8.9s} 9. Qxc2 {+1.14/25 2.7s} P@h3 {-2.07/24 8.5s}
10. Bxf6 {+1.25/23 2.6s} Qxf6 {-1.73/26 8.7s} 11. Nd5 {+2.24/19 2.7s}
Qxf3 {-1.38/20 8.3s} 12. gxf3 {+2.10/16 2.5s} B@h4 {-3.14/29 8.5s}
13. N@h5 {+2.28/14 2.4s} Kh8 {+0.29/24 8.1s} 14. Nxg7 {-0.01/15 2.5s}
Bhxf2+ {+0.57/33 8.9s} 15. Rxf2 {-0.42/33 2.8s} Bxf2+ {-0.50/32 9.1s}
16. Qxf2 {-0.29/31 2.7s} R@g2+ {-0.25/32 9.4s} 17. Qxg2 {-0.70/24 2.6s}
hxg2 {+0.69/29 8.4s} 18. N@f2 {+0.85/29 2.6s} N@h3+ {+0.43/28 8.9s}
19. Kxg2 {+0.89/24 2.7s} Nxf2 {-1.94/26 8.8s} 20. R@g3 {0.00/22 2.6s}
N@f4+ {-1.27/24 8.9s} 21. Nxf4 {+1.52/21 2.7s} P@h3+ {-1.01/25 8.8s}
22. Nxh3 {+1.51/20 2.7s} Bxh3+ {-1.64/29 9.1s} 23. Kxf2 {+1.37/19 2.8s}
Q@d4+ {-0.53/29 9.0s} 24. B@e3 {+1.19/23 2.7s} Qxb2+ {-1.29/26 9.2s}
25. B@d2 {+0.11/22 2.8s} P@f4 {+0.95/29 8.8s} 26. Nf5 {-0.46/27 2.8s}
fxe3+ {+1.62/32 9.0s} 27. Nxe3 {-1.44/25 2.6s} Qxd2+ {+1.74/29 8.9s}
28. N@e2 {-0.95/23 2.7s} Qxe3+ {-0.26/35 9.2s} 29. Kxe3 {-1.20/24 2.7s}
B@f4+ {+0.63/25 8.6s} 30. Nxf4 {-2.24/19 2.5s} exf4+ {-1.88/35 9.1s}
31. Ke2 {-0.15/20 2.6s} N@d4+ {+2.39/27 8.4s} 32. Kd1 {+0.39/18 2.5s}
N@e3+ {+4.06/32 8.8s} 33. Kc1 {-2.02/19 2.5s} Ne2+ {+4.38/24 8.6s}
34. Kd2 {-2.33/18 2.6s} B@c3+ {+4.67/30 10.0s} 35. Kxe2 {-2.62/1 0.002s}
N@d4+ {+4.48/27 9.0s} 36. Kf2 {-2.91/1 0.003s} fxg3+ {+3.10/26 9.3s}
37. Kxg3 {-5.07/16 2.5s} Rg8+ {+5.18/24 9.1s} 38. P@g4 {-6.97/18 2.5s}
R@g2+ {+4.37/23 9.3s} 39. Kxh3 {-4.71/17 2.9s} Nxf3 {+3.76/19 9.2s}
40. B@g3 {-5.14/16 2.8s} Rxg4 {+4.41/18 7.9s} 41. B@e5+ {-6.96/17 2.5s}
Bxe5 {+4.86/18 8.0s} 42. Bxe5+ {-7.28/14 2.6s} P@g7 {+12.45/17 6.8s}
43. N@g6+ {-8.30/11 2.3s} Rxg6 {+15.88/14 4.9s} 44. Bxg7+ {-15.78/12 1.8s}
Rxg7 {+20.53/13 5.5s} 45. N@g6+ {-13.55/11 1.9s} R7xg6 {+17.83/13 6.3s}
46. B@c3+ {-17.75/10 2.2s} P@e5 {+18.66/11 6.9s} 47. P@g7+ {-24.51/7 1.8s}
Rxg7 {+16.38/11 4.0s} 48. P@f6 {-46.75/10 1.2s} N@f4# {+M1/9 1.9s, Black mates}
0-1

[Event "QFuture-depth5-2400sim-vs-800sim"]
[Site "?"]
[Date "2019.05.26"]
[Round "7"]
[White "CrazyAra-Dev-0.4.1-With-Q-Future-depth5-2400sim"]
[Black "CrazyAra-Dev-0.4.1-No-Q-800sim"]
[Result "1-0"]
[PlyCount "53"]
[TimeControl "40/1200"]
[Variant "crazyhouse"]

1. e4 {book} e5 {book} 2. Nf3 {book} Nc6 {book} 3. Bc4 {book} Bc5 {book}
4. O-O {+1.03/27 8.3s} Nf6 {-0.91/21 2.4s} 5. Nc3 {+1.19/33 8.8s}
O-O {-1.02/23 2.6s} 6. d3 {+1.17/27 8.5s} d6 {-1.12/20 2.5s}
7. Bg5 {+1.41/32 8.9s} h6 {-1.20/24 2.6s} 8. Bxf6 {+1.45/30 8.7s}
Qxf6 {-1.37/18 2.6s} 9. Nd5 {+0.28/24 8.7s} Qd8 {-1.43/18 2.6s}
10. Qd2 {+0.68/20 8.3s} Kh7 {-1.37/14 2.5s} 11. N@g5+ {-0.65/22 8.4s}
Kh8 {-0.40/17 2.6s} 12. Nxc7 {+0.58/26 8.4s} hxg5 {+0.67/24 2.7s}
13. Nxa8 {-0.35/27 8.8s} B@f4 {+0.14/25 2.8s} 14. P@e3 {-3.18/25 8.9s}
g4 {-0.18/24 2.7s} 15. exf4 {-0.45/29 9.2s} gxf3 {-0.32/22 2.7s}
16. R@h5+ {+0.19/27 9.0s} N@h6 {-0.98/21 2.7s} 17. B@g5 {+0.27/33 9.1s}
N@f6 {-1.36/30 2.8s} 18. Rxh6+ {+1.73/32 9.3s} gxh6 {-2.08/31 2.8s}
19. Bxh6 {+1.06/29 9.6s} fxg2 {-2.56/30 2.8s} 20. P@g7+ {+2.38/28 9.0s}
Kh7 {-2.73/27 2.7s} 21. gxf8=N+ {+4.11/26 8.4s} Kxh6 {-3.45/19 2.6s}
22. fxe5+ {+2.61/23 8.2s} B@g5 {-3.19/16 2.5s} 23. Qxg5+ {+11.87/19 4.4s}
Kxg5 {-3.63/1 0.002s} 24. N@f3+ {+12.44/17 4.4s} Kf4 {-9.34/16 1.4s}
25. B@g5+ {+17.18/14 2.8s} Kxf3 {-12.66/10 0.95s} 26. R@g3+ {+21.02/11 2.4s}
Ke2 {-17.86/1 0.002s} 27. Rfe1# {+M1/11 1.7s, White mates} 1-0

[Event "QFuture-depth5-2400sim-vs-800sim"]
[Site "?"]
[Date "2019.05.26"]
[Round "7"]
[White "CrazyAra-Dev-0.4.1-No-Q-800sim"]
[Black "CrazyAra-Dev-0.4.1-With-Q-Future-depth5-2400sim"]
[Result "1-0"]
[PlyCount "81"]
[TimeControl "40/1200"]
[Variant "crazyhouse"]

1. d4 {book} d5 {-0.68/20 7.4s} 2. Bf4 {+0.71/18 2.3s} Bf5 {-0.56/21 8.0s}
3. e3 {+0.66/19 2.5s} e6 {-0.76/26 8.2s} 4. Bd3 {+0.76/17 2.4s}
Bg6 {-0.66/29 8.5s} 5. Ne2 {+0.68/20 2.5s} Bd6 {-0.85/27 8.2s}
6. O-O {+0.59/22 2.4s} Ne7 {-1.03/28 8.5s} 7. Nbc3 {+0.56/23 2.5s}
O-O {-1.18/25 8.2s} 8. Bxd6 {+1.03/20 2.5s} cxd6 {-3.62/25 8.5s}
9. Nf4 {+0.92/20 2.5s} Nbc6 {-1.34/23 8.2s} 10. B@h4 {+1.32/18 2.5s}
B@e4 {-1.02/25 8.5s} 11. Bxe4 {+2.19/22 2.7s} dxe4 {-2.04/24 8.9s}
12. f3 {+2.58/22 2.7s} h6 {-2.15/23 9.0s} 13. Nxe4 {+4.82/20 2.8s}
Bxe4 {-4.77/26 8.9s} 14. fxe4 {+4.42/25 2.8s} B@g5 {-4.35/26 9.3s}
15. Bxg5 {+4.56/23 2.7s} hxg5 {-5.18/25 9.3s} 16. Nh5 {+4.57/22 2.9s}
f5 {-5.60/22 8.9s} 17. exf5 {+4.09/17 2.7s} Rxf5 {-3.67/23 9.2s}
18. Rxf5 {+3.82/22 2.9s} Nxf5 {-3.33/24 9.4s} 19. B@g6 {+4.45/23 2.8s}
P@f2+ {-2.67/28 9.3s} 20. Kxf2 {+2.82/21 2.9s} N@e4+ {-3.96/30 9.6s}
21. Kg1 {+2.96/20 2.8s} B@h7 {-3.21/26 9.0s} 22. Bxh7+ {+2.19/24 2.9s}
Kxh7 {-4.09/29 9.8s} 23. B@f7 {+3.08/20 2.8s} B@f2+ {-4.39/26 9.1s}
24. Kh1 {+3.04/30 2.8s} R@h6 {-3.56/39 9.1s} 25. P@g6+ {+2.61/22 2.7s}
Kh8 {-3.57/40 8.2s} 26. Bxe6 {+3.20/31 2.9s} Nfg3+ {-4.15/35 8.7s}
27. hxg3 {+2.52/29 2.9s} Nxg3+ {-4.87/36 9.0s} 28. Kh2 {+2.53/1 0.004s}
Qe7 {-5.20/34 9.1s} 29. N@f7+ {+3.83/31 2.8s} Qxf7 {-5.37/32 8.8s}
30. gxf7 {+3.68/24 2.7s} N@f1+ {-6.07/32 8.4s} 31. Kh3 {+4.69/29 2.8s}
Rxe6 {-6.43/28 8.9s} 32. R@g8+ {+3.13/23 2.9s} Rxg8 {-8.45/26 7.6s}
33. fxg8=Q+ {+4.51/21 2.7s} Kxg8 {-4.61/1 0.011s} 34. P@h7+ {+3.97/20 2.7s}
Kxh7 {-11.17/22 7.3s} 35. P@g6+ {+7.23/19 2.2s} Kxg6 {-11.46/22 5.8s}
36. Nf4+ {+7.08/17 2.6s} gxf4 {-11.56/18 6.8s} 37. B@h5+ {+10.80/17 2.0s}
Kh6 {-10.86/18 5.2s} 38. R@h8+ {+11.69/15 2.1s} R@h7 {-12.26/16 5.3s}
39. P@g5+ {+19.86/16 1.6s} Kxg5 {-19.08/1 0.004s} 40. Qg4+ {+24.37/13 1.1s}
Kf6 {-M1/14 2.6s} 41. Q@f7# {+M1/11 0.56s, White mates} 1-0

[Event "QFuture-depth5-2400sim-vs-800sim"]
[Site "?"]
[Date "2019.05.26"]
[Round "8"]
[White "CrazyAra-Dev-0.4.1-With-Q-Future-depth5-2400sim"]
[Black "CrazyAra-Dev-0.4.1-No-Q-800sim"]
[Result "1-0"]
[PlyCount "73"]
[TimeControl "40/1200"]
[Variant "crazyhouse"]

1. d4 {book} d5 {-0.41/15 2.2s} 2. Bf4 {+0.57/22 7.7s} Bf5 {-0.56/19 2.4s}
3. e3 {+0.74/26 8.5s} e6 {-0.65/20 2.5s} 4. Bd3 {+0.61/26 8.2s}
Bg6 {-0.57/20 2.5s} 5. Ne2 {+0.50/28 8.3s} Bd6 {-0.63/23 2.5s}
6. O-O {+0.54/26 8.1s} Ne7 {-0.54/23 2.5s} 7. Nbc3 {+0.60/25 8.4s}
O-O {-0.61/21 2.5s} 8. Bxd6 {+0.72/22 8.2s} cxd6 {-0.85/21 2.6s}
9. Nf4 {+1.02/24 8.5s} Nbc6 {-0.98/19 2.5s} 10. B@h4 {+1.53/22 8.5s}
Qd7 {-1.24/18 2.6s} 11. Ncxd5 {+1.84/28 9.2s} Nxd5 {-2.15/24 2.8s}
12. Nxd5 {+1.88/28 9.4s} exd5 {-2.23/22 2.8s} 13. P@f6 {+1.92/31 9.5s}
gxf6 {-1.89/24 2.9s} 14. Bxf6 {+1.71/29 9.3s} P@g7 {-1.91/21 2.8s}
15. Bxg7 {+1.98/33 9.8s} Kxg7 {-1.82/23 2.9s} 16. P@g5 {+2.06/25 9.0s}
f6 {-1.58/19 2.7s} 17. Bxg6 {+2.34/29 9.6s} hxg6 {-2.07/22 2.8s}
18. B@h6+ {+2.20/26 9.2s} Kh7 {-2.70/20 2.7s} 19. Bxf8 {+2.79/27 9.2s}
Rxf8 {-2.91/21 2.9s} 20. R@h6+ {+3.69/25 9.0s} Kg7 {-2.77/18 2.7s}
21. P@h5 {+2.92/22 8.8s} N@h3+ {-2.77/20 2.7s} 22. gxh3 {+1.93/22 8.9s}
B@e4 {-2.86/17 2.7s} 23. f3 {+4.43/23 9.3s} Nxd4 {-2.31/21 2.8s}
24. fxe4 {+1.54/26 9.4s} N@e2+ {-2.10/22 2.9s} 25. Kh1 {+2.06/25 9.0s}
Qxh3 {-1.95/20 2.8s} 26. Rxg6+ {+2.00/24 8.7s} Kh7 {-1.44/20 2.6s}
27. Rg7+ {+4.08/30 9.1s} Kxg7 {-2.79/21 2.8s} 28. B@h6+ {+4.00/29 8.9s}
Kg8 {-3.54/28 2.6s} 29. N@e7+ {+5.36/28 8.4s} Kf7 {-3.95/20 2.6s}
30. Rxf6+ {+4.61/24 8.5s} Kxe7 {-3.44/23 2.8s} 31. Bxf8+ {+6.31/24 7.9s}
Kd8 {-3.17/16 2.4s} 32. P@e7+ {+6.40/21 8.3s} Kc7 {-5.04/18 2.5s}
33. N@a8+ {+7.85/21 7.7s} Kc6 {-6.21/16 2.4s} 34. e8=Q+ {+7.73/19 8.4s}
B@d7 {-8.10/16 2.7s} 35. Rxd6+ {+13.81/18 4.9s} Kb5 {-10.54/12 2.0s}
36. Rxd5+ {+17.24/13 4.8s} Ka6 {-29.66/12 1.1s}
37. R@a5# {+M1/7 1.7s, White mates} 1-0

[Event "QFuture-depth5-2400sim-vs-800sim"]
[Site "?"]
[Date "2019.05.26"]
[Round "8"]
[White "CrazyAra-Dev-0.4.1-No-Q-800sim"]
[Black "CrazyAra-Dev-0.4.1-With-Q-Future-depth5-2400sim"]
[Result "0-1"]
[PlyCount "54"]
[TimeControl "40/1200"]
[Variant "crazyhouse"]

1. d4 {book} d5 {book} 2. Bf4 {+0.70/18 2.3s} Bf5 {-0.57/24 8.0s}
3. e3 {+0.67/20 2.5s} e6 {-0.70/26 8.5s} 4. Bd3 {+0.77/17 2.4s}
Bg6 {-0.70/25 8.1s} 5. Ne2 {+0.71/22 2.5s} Bd6 {-1.00/28 8.3s}
6. O-O {+0.51/20 2.4s} Ne7 {-0.96/25 8.2s} 7. Nbc3 {+0.58/22 2.5s}
O-O {-1.20/24 8.4s} 8. Bxd6 {+1.04/20 2.5s} cxd6 {-0.87/25 8.3s}
9. Nf4 {+0.94/20 2.5s} Nbc6 {-1.14/23 8.4s} 10. B@h4 {+1.28/18 2.5s}
Qd7 {-3.44/23 8.5s} 11. Ncxd5 {+3.28/19 2.6s} Nxd5 {-2.02/29 9.4s}
12. Nxd5 {+2.22/25 2.9s} exd5 {-2.04/27 9.4s} 13. P@f6 {+2.52/22 2.8s}
gxf6 {-2.02/31 9.6s} 14. Bxf6 {+1.86/24 2.9s} P@g7 {-2.12/28 9.3s}
15. Bxg7 {+1.83/20 2.7s} Kxg7 {-2.13/32 9.5s} 16. P@g5 {+1.94/22 2.9s}
f6 {-2.41/24 9.1s} 17. gxf6+ {+1.32/20 2.7s} Rxf6 {+0.35/27 9.2s}
18. P@g5 {+0.09/20 2.8s} N@f3+ {+0.47/29 9.3s} 19. Qxf3 {-3.05/20 2.8s}
Rxf3 {+3.77/21 8.8s} 20. P@f6+ {-3.69/20 2.7s} Kf8 {+5.37/19 8.6s}
21. Bxg6 {-4.92/18 2.7s} hxg6 {+4.84/21 8.7s} 22. B@g7+ {-7.20/16 2.7s}
Ke8 {+9.72/19 8.0s} 23. N@e6 {-6.30/20 2.6s} P@h3 {+14.42/20 6.5s}
24. N@c7+ {-11.86/17 2.1s} Kf7 {+17.31/19 5.5s} 25. gxh3 {-13.15/16 1.8s}
B@g2 {+32.86/19 3.3s} 26. Kxg2 {-44.89/8 0.76s} N@h4+ {+42.38/5 2.0s}
27. Kh1 {-37.72/2 0.51s} Q@g2# {+M1/6 1.7s, Black mates} 0-1

[Event "QFuture-depth5-2400sim-vs-800sim"]
[Site "?"]
[Date "2019.05.26"]
[Round "9"]
[White "CrazyAra-Dev-0.4.1-With-Q-Future-depth5-2400sim"]
[Black "CrazyAra-Dev-0.4.1-No-Q-800sim"]
[Result "1-0"]
[PlyCount "57"]
[TimeControl "40/1200"]
[Variant "crazyhouse"]

1. d4 {book} d5 {book} 2. Bf4 {+0.53/22 7.7s} Bf5 {-0.54/19 2.3s}
3. e3 {+0.73/28 8.5s} e6 {-0.61/19 2.5s} 4. Bd3 {+0.41/23 8.1s}
Bg6 {-0.55/17 2.4s} 5. Ne2 {+0.40/27 8.4s} Bd6 {-0.64/23 2.5s}
6. O-O {+0.58/26 8.2s} Ne7 {-0.56/23 2.4s} 7. Nbc3 {+0.58/26 8.2s}
O-O {-0.54/22 2.6s} 8. e4 {+1.59/22 8.4s} dxe4 {-1.65/16 2.5s}
9. Nxe4 {+0.76/23 9.0s} Bxf4 {-1.67/19 2.7s} 10. Nxf4 {+0.40/21 8.6s}
Bxe4 {-1.73/17 2.6s} 11. Bxe4 {+1.78/22 8.9s} B@f5 {-1.19/18 2.7s}
12. Bxb7 {+2.05/22 9.0s} Nd7 {-2.08/19 2.8s} 13. B@f3 {+3.19/19 8.9s}
Rb8 {-3.13/15 2.6s} 14. B@h4 {+3.24/18 8.7s} P@f6 {-4.47/15 2.7s}
15. P@e5 {+4.92/23 9.0s} N@g6 {-4.53/17 2.7s} 16. exf6 {+3.46/22 9.0s}
gxf6 {-4.36/17 2.7s} 17. Nxg6 {+5.73/26 9.1s} fxg6 {-5.02/17 2.7s}
18. N@h6+ {+5.63/24 8.8s} Kg7 {-7.04/20 2.7s} 19. P@e5 {+6.53/27 9.3s}
Kxh6 {-7.51/24 2.8s} 20. exf6 {+6.88/26 9.2s} g5 {-5.44/21 2.8s}
21. Bxg5+ {+7.36/23 9.3s} Kxg5 {-6.61/19 2.8s} 22. fxe7 {+7.25/21 9.1s}
Qxe7 {-6.55/16 2.8s} 23. N@c6 {+9.18/21 8.9s} Qg7 {-8.60/16 2.7s}
24. P@f4+ {+9.96/21 8.5s} Kg6 {-12.73/18 2.3s} 25. Bh5+ {+23.52/21 5.4s}
Kh6 {-22.86/18 1.2s} 26. P@g5+ {+22.11/18 4.2s} Qxg5 {-13.23/1 0.014s}
27. fxg5+ {+24.89/17 3.5s} Kxg5 {-23.73/14 1.2s} 28. h4+ {+25.82/14 3.5s}
Kxh4 {-22.91/13 0.85s} 29. Q@g3# {+M1/15 2.5s, White mates} 1-0

[Event "QFuture-depth5-2400sim-vs-800sim"]
[Site "?"]
[Date "2019.05.26"]
[Round "9"]
[White "CrazyAra-Dev-0.4.1-No-Q-800sim"]
[Black "CrazyAra-Dev-0.4.1-With-Q-Future-depth5-2400sim"]
[Result "0-1"]
[PlyCount "100"]
[TimeControl "40/1200"]
[Variant "crazyhouse"]

1. d4 {book} d5 {book} 2. Nf3 {book} Bf5 {book} 3. Bf4 {-0.43/18 2.3s}
e6 {+0.05/26 8.0s} 4. e3 {-0.50/23 2.4s} Bd6 {+0.25/27 8.4s}
5. Bg3 {-0.19/22 2.4s} Ne7 {+0.12/24 8.2s} 6. Bd3 {-0.34/18 2.4s}
O-O {+0.39/23 8.4s} 7. O-O {-0.19/18 2.4s} Nbc6 {+0.30/20 8.0s}
8. Nc3 {-0.17/16 2.4s} Bxd3 {-0.25/22 8.2s} 9. cxd3 {-0.43/21 2.5s}
Nf5 {-0.61/22 8.1s} 10. Ne5 {+0.23/18 2.6s} f6 {-0.14/25 8.6s}
11. Nxc6 {-0.13/19 2.6s} bxc6 {0.00/24 8.7s} 12. Bxd6 {+0.15/21 2.7s}
cxd6 {+0.08/26 8.8s} 13. B@h3 {+0.26/16 2.6s} B@g6 {+0.14/20 8.5s}
14. N@f4 {-0.02/19 2.6s} N@g5 {+0.44/21 8.8s} 15. B@g4 {-0.25/17 2.6s}
B@f7 {+0.54/19 8.5s} 16. Qe2 {-0.30/18 2.6s} Nxh3+ {+0.34/23 8.6s}
17. Bxh3 {-0.91/18 2.6s} B@h6 {+0.49/21 8.7s} 18. Nxg6 {-0.90/20 2.7s}
Bxg6 {+0.68/21 8.8s} 19. B@g4 {-0.88/18 2.6s} N@g5 {+0.57/19 8.6s}
20. N@f4 {-1.36/18 2.7s} Nxh3+ {+0.65/24 9.1s} 21. Nxh3 {-0.60/14 2.6s}
B@f7 {+0.57/19 8.5s} 22. N@f4 {-0.73/15 2.6s} Rb8 {+0.47/18 8.7s}
23. Rab1 {-0.64/14 2.6s} Qe7 {+0.73/17 8.7s} 24. Kh1 {-0.82/14 2.6s}
e5 {+0.41/20 9.1s} 25. dxe5 {-1.43/18 2.8s} fxe5 {+1.03/20 9.4s}
26. Nxg6 {-1.46/18 2.9s} hxg6 {+1.44/21 9.6s} 27. P@e4 {-1.70/15 2.8s}
Nh4 {+1.56/23 9.5s} 28. f4 {-1.28/21 2.9s} exf4 {+1.14/28 10.0s}
29. exf4 {-1.16/17 3.0s} N@d4 {+0.70/32 9.7s} 30. Qf2 {-1.86/29 3.1s}
P@f3 {+0.48/31 10s} 31. Bxf3 {-1.77/27 3.1s} Ndxf3 {+1.65/28 10s}
32. B@g5 {-0.80/21 3.1s} Bxg5 {+1.85/28 10s} 33. Nxg5 {-0.62/25 3.1s}
B@d4 {+3.14/24 10.0s} 34. P@e3 {-2.05/22 3.1s} Bxc3 {+2.49/21 10s}
35. bxc3 {-4.32/14 3.0s} Rxb1 {+5.53/22 9.5s} 36. Rxb1 {-7.24/15 2.9s}
N@g4 {+7.81/22 9.5s} 37. P@h7+ {-7.41/18 2.9s} Kh8 {+5.33/1 0.014s}
38. R@g8+ {-8.25/17 2.8s} Rxg8 {+7.80/22 9.4s} 39. hxg8=Q+ {-8.46/18 2.8s}
Bxg8 {+8.11/20 8.9s} 40. Qxf3 {-8.21/19 2.8s} Nxf3 {+9.85/21 9.0s}
41. N@f7+ {-7.75/17 2.8s} Bxf7 {+12.72/17 7.4s} 42. Rb8+ {-11.12/14 2.4s}
B@e8 {+14.57/15 7.5s} 43. R@h7+ {-17.37/13 2.2s} Kg8 {+19.98/1 0.006s}
44. Rxe8+ {-14.10/12 1.7s} Qxe8 {+12.74/16 6.5s} 45. Rxg7+ {-16.10/13 1.9s}
Kxg7 {+15.04/17 7.9s} 46. P@h6+ {-17.10/13 2.2s} Kxh6 {+23.63/15 6.7s}
47. Nxf7+ {-20.71/13 1.9s} Qxf7 {+25.18/13 5.0s} 48. B@g5+ {-23.70/11 1.4s}
Kh7 {+34.03/15 4.4s} 49. B@g1 {-29.73/7 1.2s} N@f2+ {+43.05/11 3.8s}
50. Bxf2 {-42.87/1 0.002s} Nxf2# {+M1/9 1.9s, Black mates} 0-1

[Event "QFuture-depth5-2400sim-vs-800sim"]
[Site "?"]
[Date "2019.05.26"]
[Round "10"]
[White "CrazyAra-Dev-0.4.1-With-Q-Future-depth5-2400sim"]
[Black "CrazyAra-Dev-0.4.1-No-Q-800sim"]
[Result "1-0"]
[PlyCount "95"]
[TimeControl "40/1200"]
[Variant "crazyhouse"]

1. d4 {book} d5 {book} 2. Nf3 {book} Bf5 {book} 3. g3 {-0.39/24 7.7s}
e6 {-0.12/16 2.3s} 4. Bg2 {-0.20/29 8.1s} Bd6 {+0.17/20 2.4s}
5. O-O {-0.05/28 7.9s} Ne7 {+0.41/17 2.3s} 6. Na3 {+0.32/25 8.2s}
O-O {-0.21/16 2.4s} 7. h3 {+0.97/27 8.6s} Nbc6 {-0.82/23 2.5s}
8. c4 {+1.24/27 8.7s} f6 {-0.51/22 2.6s} 9. cxd5 {+1.12/27 8.9s}
exd5 {-1.34/26 2.7s} 10. P@h6 {+1.49/23 8.8s} gxh6 {-1.64/19 2.6s}
11. Bxh6 {+0.78/27 9.0s} Qd7 {-1.02/20 2.6s} 12. P@g4 {+1.29/23 8.8s}
Bg6 {-1.89/19 2.7s} 13. Nb5 {+1.81/26 9.0s} P@g7 {-2.74/20 2.7s}
14. Bxg7 {+3.87/27 9.2s} Kxg7 {-2.98/20 2.8s} 15. P@e5 {+4.34/28 9.3s}
fxe5 {-4.92/19 2.8s} 16. dxe5 {+4.50/24 9.2s} Nxe5 {-4.78/18 2.7s}
17. Nxd6 {+4.45/26 9.2s} Nxf3+ {-4.33/21 2.9s} 18. exf3 {+4.32/24 9.1s}
cxd6 {-4.38/19 2.8s} 19. g5 {+4.67/25 9.0s} B@e5 {-4.34/21 2.8s}
20. P@f6+ {+4.73/25 9.1s} Rxf6 {-4.38/22 2.8s} 21. gxf6+ {+4.12/23 9.4s}
Bxf6 {-4.66/20 2.9s} 22. N@g4 {+4.19/21 9.2s} N@g8 {-4.58/18 2.8s}
23. Nxf6 {+5.03/22 9.3s} Nxf6 {-5.02/16 2.9s} 24. B@g5 {+4.74/20 9.1s}
N@g8 {-4.85/14 2.7s} 25. Bxf6+ {+5.11/22 9.3s} Nxf6 {-5.13/21 2.9s}
26. B@g5 {+2.62/22 9.2s} B@e5 {-4.65/19 2.8s} 27. Bxf6+ {+4.29/24 9.5s}
Bxf6 {-5.70/21 2.9s} 28. N@g4 {+3.85/22 9.5s} B@g5 {-5.16/19 2.9s}
29. f4 {+4.72/21 9.5s} P@c2 {-6.11/17 2.9s} 30. Qd2 {+3.38/21 9.5s}
Bxf4 {-6.21/19 2.8s} 31. gxf4 {+6.56/23 9.4s} Qxg4 {-6.16/18 2.9s}
32. hxg4 {+7.35/22 9.5s} P@h3 {-6.39/17 2.9s} 33. g5 {+7.43/23 9.6s}
P@h2+ {-7.84/18 3.0s} 34. Kxh2 {+7.61/23 10s} N@g4+ {-7.67/16 3.0s}
35. Kxh3 {+8.70/22 9.7s} Bf5 {-7.06/20 3.0s} 36. gxf6+ {+8.24/21 10s}
Nxf6+ {-8.55/16 3.0s} 37. P@g4 {+12.55/20 9.5s} Bxg4+ {-12.84/15 2.9s}
38. Kh2 {+12.88/17 9.3s} Rg8 {-9.92/14 2.9s} 39. P@g5 {+14.17/17 9.2s}
Nh5 {-12.44/14 2.9s} 40. B@f6+ {+18.37/22 7.9s} Nxf6 {-18.24/17 2.4s}
41. gxf6+ {+15.99/21 7.4s} Kxf6 {-20.40/18 2.5s} 42. B@g5+ {+16.64/19 6.9s}
Rxg5 {-18.19/17 1.8s} 43. fxg5+ {+15.97/17 7.3s} Ke6 {-15.93/16 2.3s}
44. R@f6+ {+13.37/16 8.0s} Kd7 {-17.62/14 2.4s} 45. N@f8+ {+18.35/16 6.9s}
Kc7 {-20.96/14 2.2s} 46. N@e8+ {+29.12/11 4.4s} Kb6 {-28.54/8 0.87s}
47. Q@c7+ {+40.58/11 2.8s} Ka6 {-45.12/8 0.49s}
48. R@a5# {+M1/7 1.9s, White mates} 1-0

[Event "QFuture-depth5-2400sim-vs-800sim"]
[Site "?"]
[Date "2019.05.26"]
[Round "10"]
[White "CrazyAra-Dev-0.4.1-No-Q-800sim"]
[Black "CrazyAra-Dev-0.4.1-With-Q-Future-depth5-2400sim"]
[Result "0-1"]
[PlyCount "90"]
[TimeControl "40/1200"]
[Variant "crazyhouse"]

1. e4 {book} e6 {book} 2. d4 {book} d5 {-0.62/24 7.9s} 3. Nc3 {+0.87/15 2.4s}
dxe4 {-0.72/25 8.5s} 4. Nxe4 {+0.72/18 2.5s} Nc6 {-1.02/24 8.3s}
5. Nf3 {+0.74/17 2.5s} Nf6 {-1.07/25 8.6s} 6. Neg5 {+0.71/20 2.5s}
Qd5 {-1.04/25 8.5s} 7. Be2 {+0.85/22 2.5s} P@g4 {-0.80/24 8.9s}
8. O-O {+1.09/23 2.7s} gxf3 {-1.08/21 8.8s} 9. Bxf3 {+1.14/19 2.6s}
Qxf3 {-1.23/23 8.9s} 10. Nxf3 {+0.69/15 2.7s} B@h5 {-0.70/18 8.5s}
11. P@e2 {+1.06/15 2.6s} Be7 {-1.34/18 8.5s} 12. c3 {+1.12/15 2.6s}
N@f5 {-0.46/18 8.6s} 13. Bf4 {+0.71/15 2.7s} Nd5 {-0.50/23 8.9s}
14. Bg3 {+0.95/18 2.7s} Bxf3 {-0.53/24 9.4s} 15. exf3 {-0.23/22 3.0s}
h5 {-0.31/28 9.6s} 16. P@e4 {-0.87/20 2.8s} Nxg3 {+0.82/28 9.7s}
17. hxg3 {-1.43/22 2.9s} h4 {+1.29/33 9.6s} 18. exd5 {-1.95/19 2.9s}
hxg3 {+1.12/32 9.4s} 19. dxc6 {-0.97/23 2.9s} B@h2+ {-0.54/31 9.2s}
20. Kh1 {-2.45/1 0.014s} bxc6 {+0.43/28 9.3s} 21. B@g6 {-0.78/17 2.7s}
P@h3 {+3.18/30 8.9s} 22. Bxf7+ {-2.60/29 2.6s} Kd8 {+0.13/34 9.6s}
23. N@f4 {-2.98/32 2.7s} hxg2+ {-0.31/31 9.4s} 24. Nxg2 {-2.45/25 2.7s}
P@h3 {-0.33/29 9.7s} 25. N@e3 {-0.82/29 2.9s} hxg2+ {-0.43/28 9.0s}
26. Nxg2 {-1.27/26 2.8s} P@h3 {-0.34/37 9.8s} 27. Nf4 {+0.25/25 3.0s}
g2+ {-0.12/32 9.2s} 28. Kxh2 {+0.30/25 2.9s} gxf1=N+ {-1.31/33 9.7s}
29. Qxf1 {+0.19/26 2.9s} N@d2 {-1.50/34 9.7s} 30. Nxe6+ {+0.01/28 2.9s}
Bxe6 {-1.49/37 10s} 31. N@b7+ {+1.51/29 3.2s} Kc8 {-1.77/30 10.0s}
32. Bxe6+ {+0.99/26 3.0s} Kb8 {-1.21/30 9.9s} 33. Qe2 {+1.78/27 3.2s}
R@g2+ {-2.05/27 9.8s} 34. Kh1 {+0.26/1 0.015s} Rxf2 {-0.81/33 10s}
35. Qxf2 {+1.33/22 3.0s} P@g2+ {-1.58/31 9.8s} 36. Kg1 {+2.48/24 3.1s}
N@f4 {-1.80/29 9.6s} 37. Qxd2 {+1.68/22 3.1s} h2+ {+1.35/27 9.2s}
38. Kf2 {+1.35/1 0.003s} g1=Q+ {+4.43/25 7.2s} 39. Rxg1 {+1.34/1 0.003s}
N@d3+ {+3.32/23 9.3s} 40. Ke3 {-2.11/20 2.8s} hxg1=Q+ {+7.68/21 6.8s}
41. P@f2 {-4.80/20 2.1s} R@e1+ {+11.81/19 6.2s} 42. R@e2 {-6.06/18 2.2s}
Qxf2+ {+20.12/18 4.2s} 43. Ke4 {-16.73/1 0.001s} P@d5+ {+24.01/16 4.3s}
44. Kf5 {-23.87/10 0.88s} g6+ {+26.31/9 2.3s} 45. Kg4 {-15.16/1 0.015s}
Rh4# {+M1/6 1.9s, Black mates} 0-1

[Event "QFuture-depth5-2400sim-vs-800sim"]
[Site "?"]
[Date "2019.05.26"]
[Round "11"]
[White "CrazyAra-Dev-0.4.1-With-Q-Future-depth5-2400sim"]
[Black "CrazyAra-Dev-0.4.1-No-Q-800sim"]
[Result "1-0"]
[PlyCount "79"]
[TimeControl "40/1200"]
[Variant "crazyhouse"]

1. e4 {book} e6 {book} 2. d4 {book} d5 {-0.55/19 2.4s} 3. Nc3 {+0.50/24 8.0s}
dxe4 {-0.73/18 2.5s} 4. Nxe4 {+0.17/26 8.6s} Nc6 {-0.46/16 2.5s}
5. Nf3 {+0.58/23 8.5s} Nf6 {-0.53/19 2.6s} 6. Neg5 {+0.89/26 8.8s}
Qd5 {-0.40/20 2.5s} 7. Be2 {+0.25/25 8.7s} P@g4 {-1.00/21 2.6s}
8. O-O {+0.67/26 8.9s} gxf3 {-1.06/20 2.6s} 9. Bxf3 {+0.80/21 8.7s}
Qxf3 {-0.38/19 2.7s} 10. Nxf3 {+0.65/22 8.6s} B@h5 {-0.50/16 2.6s}
11. P@e2 {+0.84/21 8.5s} Be7 {-0.59/15 2.7s} 12. c3 {-0.63/19 8.7s}
Bd7 {-1.07/14 2.6s} 13. Ne5 {+0.75/23 8.7s} Rd8 {-0.87/16 2.7s}
14. Nxd7 {+0.13/23 9.0s} Rxd7 {-1.43/20 2.7s} 15. B@c8 {+0.67/22 8.9s}
N@h4 {-1.81/20 2.8s} 16. Bxb7 {+1.40/24 9.0s} Bxe2 {-0.97/20 2.7s}
17. Qxe2 {+3.08/24 9.1s} P@f3 {-1.91/24 2.9s} 18. Q@c8+ {+3.78/23 8.9s}
Bd8 {-2.58/20 2.8s} 19. Bxc6 {+6.12/25 8.9s} O-O {-4.35/22 2.7s}
20. Bxf3 {+5.49/26 9.4s} Nxf3+ {-4.79/22 2.8s} 21. gxf3 {+5.31/22 9.3s}
B@f4 {-4.12/19 2.9s} 22. P@g3 {+4.26/22 9.4s} Bxc1 {-5.58/21 2.8s}
23. Raxc1 {+4.08/22 9.1s} B@h3 {-5.03/17 2.8s} 24. N@f4 {+4.05/20 9.1s}
N@g5 {-4.03/19 2.9s} 25. B@h4 {+6.24/22 9.3s} Bxf1 {-5.86/17 3.0s}
26. Rxf1 {+4.75/26 9.4s} Nxf3+ {-6.59/23 2.9s} 27. Qxf3 {+6.72/24 9.6s}
P@g4 {-6.29/16 2.9s} 28. Qd1 {+7.67/19 9.4s} Nd5 {-5.86/18 2.9s}
29. Qxg4 {+6.47/22 9.0s} Nxf4 {-8.01/19 2.8s} 30. gxf4 {+8.85/21 8.9s}
R@g6 {-8.13/16 2.8s} 31. P@g5 {+9.72/23 9.3s} f5 {-7.34/18 2.9s}
32. Qg2 {+10.91/21 8.7s} N@e2+ {-9.80/19 2.9s} 33. Kh1 {+10.83/1 0.004s}
Nxf4 {-11.54/19 2.7s} 34. Qxd7 {+14.64/26 6.4s} Nxg2 {-12.18/18 2.5s}
35. P@f7+ {+17.93/24 6.1s} Rxf7 {-15.04/22 1.7s} 36. Qxf7+ {+27.21/23 4.9s}
Kxf7 {-24.77/14 1.5s} 37. N@e5+ {+28.49/15 4.4s} Ke7 {-27.97/13 1.3s}
38. R@d7+ {+33.33/15 3.2s} Kf8 {-26.63/12 1.2s} 39. Rxd8+ {+33.69/13 3.8s}
Ke7 {-36.75/12 0.78s} 40. R@d7# {+M1/11 2.4s, White mates} 1-0

[Event "QFuture-depth5-2400sim-vs-800sim"]
[Site "?"]
[Date "2019.05.26"]
[Round "11"]
[White "CrazyAra-Dev-0.4.1-No-Q-800sim"]
[Black "CrazyAra-Dev-0.4.1-With-Q-Future-depth5-2400sim"]
[Result "1-0"]
[PlyCount "99"]
[TimeControl "40/1200"]
[Variant "crazyhouse"]

1. e4 {book} e6 {book} 2. d4 {book} Nc6 {book} 3. Nc3 {book} d5 {-0.41/30 8.3s}
4. Nf3 {+0.90/17 2.4s} dxe4 {-1.24/28 8.7s} 5. Nxe4 {+0.77/21 2.6s}
Qd5 {-0.73/22 8.4s} 6. Nc3 {+0.43/18 2.6s} Bb4 {-0.92/25 8.9s}
7. Be2 {+0.78/20 2.7s} Nf6 {-1.17/23 8.6s} 8. O-O {+0.76/19 2.6s}
Bxc3 {-1.15/24 9.0s} 9. bxc3 {+0.86/20 2.8s} P@g4 {-0.68/20 8.4s}
10. B@b3 {+0.85/18 2.6s} Qxf3 {-0.49/26 9.0s} 11. gxf3 {+0.18/19 2.8s}
gxf3 {-0.91/24 9.2s} 12. Bxf3 {+0.35/23 2.8s} P@e4 {-2.12/24 8.9s}
13. Bg2 {+0.53/20 2.6s} N@f3+ {-1.77/26 9.3s} 14. Kh1 {+0.90/19 2.7s}
Nfxd4 {-1.98/24 8.9s} 15. cxd4 {+0.11/23 2.9s} P@f3 {-2.82/25 8.8s}
16. Bh3 {+1.51/19 2.8s} N@c3 {-3.56/24 8.7s} 17. Qd2 {+2.10/21 2.7s}
Nxd4 {-4.16/26 9.1s} 18. Rg1 {+3.93/22 3.0s} P@g2+ {-4.56/26 9.1s}
19. Bxg2 {+4.01/20 2.9s} fxg2+ {-8.00/33 9.3s} 20. Rxg2 {+4.60/27 2.9s}
B@f3 {-8.13/29 9.0s} 21. Qxd4 {+5.22/20 2.8s} Bxg2+ {-6.40/25 9.1s}
22. Kxg2 {+5.37/23 2.8s} Nfd5 {-6.29/22 8.7s} 23. Ba3 {+6.02/20 2.7s}
R@g5+ {-8.73/19 8.4s} 24. P@g3 {+8.37/14 2.7s} Bd7 {-10.78/21 7.9s}
25. Bxd5 {+7.49/15 2.6s} Nxd5 {-9.15/23 7.3s} 26. Qxd5 {+9.71/20 2.4s}
B@e7 {-13.07/23 7.5s} 27. Qxb7 {+10.20/20 2.9s} Bxa3 {-9.85/23 8.8s}
28. Qxa8+ {+9.00/16 3.0s} B@c8 {-9.60/19 9.4s} 29. Qxe4 {+11.33/18 2.8s}
Be7 {-9.61/17 9.2s} 30. P@c6 {+7.65/15 3.0s} O-O {-8.16/19 9.5s}
31. cxd7 {+7.42/13 3.0s} Bxd7 {-11.28/16 9.3s} 32. P@f4 {+8.75/14 2.9s}
f5 {-8.42/22 9.5s} 33. Qb7 {+11.25/14 2.9s} Rg4 {-11.42/18 9.4s}
34. P@f3 {+11.28/16 3.0s} Be8 {-11.57/19 9.7s} 35. fxg4 {+8.56/15 3.0s}
fxg4 {-10.26/19 9.9s} 36. N@e5 {+9.89/17 3.2s} P@f3+ {-11.72/19 9.9s}
37. Kg1 {+10.57/17 3.1s} Bf6 {-10.88/22 9.5s} 38. Nxg4 {+10.66/18 3.1s}
Bxa1 {-15.51/18 8.9s} 39. Qxf3 {+11.28/15 2.6s} R@e1+ {-12.78/21 9.8s}
40. B@f1 {+10.33/15 3.1s} P@e2 {-15.16/21 9.6s} 41. Qxe2 {+12.01/18 3.1s}
Rxe2 {-11.98/20 9.8s} 42. Bxe2 {+12.87/19 3.0s} Q@e1+ {-12.57/18 9.6s}
43. B@f1 {+13.90/17 3.1s} Bd4 {-13.05/20 9.3s} 44. P@e3 {+14.11/18 3.0s}
Bxe3 {-15.57/19 9.5s} 45. Nxe3 {+15.65/12 2.9s} P@h3 {-16.06/17 9.6s}
46. N@e7+ {+19.27/16 2.9s} Kh8 {-24.68/17 7.9s} 47. N@g6+ {+18.48/11 2.8s}
hxg6 {-M1/18 5.3s} 48. R@h7+ {+34.64/15 1.4s} Kxh7 {-15.35/1 0.017s}
49. N@g5+ {+37.59/5 0.76s} Kh6 {-48.16/4 1.9s}
50. Q@h7# {+M1/3 0.41s, White mates} 1-0

[Event "QFuture-depth5-2400sim-vs-800sim"]
[Site "?"]
[Date "2019.05.26"]
[Round "12"]
[White "CrazyAra-Dev-0.4.1-With-Q-Future-depth5-2400sim"]
[Black "CrazyAra-Dev-0.4.1-No-Q-800sim"]
[Result "1-0"]
[PlyCount "51"]
[TimeControl "40/1200"]
[Variant "crazyhouse"]

1. e4 {book} e6 {book} 2. d4 {book} Nc6 {book} 3. Nc3 {book} d5 {-0.36/21 2.5s}
4. Nf3 {+0.10/27 8.2s} dxe4 {-0.76/23 2.6s} 5. Nxe4 {+0.85/24 8.7s}
Nf6 {-0.68/16 2.5s} 6. Neg5 {+0.86/27 8.4s} Qd5 {-0.34/21 2.6s}
7. Be2 {+0.55/24 9.0s} P@g4 {-0.91/24 2.6s} 8. O-O {+0.64/22 8.9s}
gxf3 {-1.11/22 2.7s} 9. Bxf3 {+0.80/22 8.9s} Qxd4 {-1.40/18 2.6s}
10. Nxf7 {+1.85/28 9.0s} Kxf7 {-1.98/24 2.7s} 11. Bxc6 {+1.72/31 9.4s}
bxc6 {-1.73/22 2.7s} 12. N@g5+ {+1.55/25 9.0s} Ke7 {-1.80/22 2.7s}
13. P@d6+ {+1.78/32 8.7s} Qxd6 {-1.56/21 2.5s} 14. Qxd6+ {+2.20/33 8.8s}
Kxd6 {-1.75/28 2.7s} 15. P@e5+ {+2.03/26 8.9s} Kd7 {-1.68/26 2.7s}
16. exf6 {+1.36/30 9.0s} gxf6 {-2.31/29 2.8s} 17. Q@f7+ {+3.50/26 8.3s}
Q@e7 {-1.75/27 2.8s} 18. N@c5+ {+4.07/26 8.2s} Kd8 {-3.54/24 2.5s}
19. P@b7 {+5.27/26 6.9s} fxg5 {-4.04/19 2.3s} 20. Qxe7+ {+9.46/26 7.2s}
Bxe7 {-7.16/23 2.2s} 21. bxc8=Q+ {+12.51/26 5.5s} Kxc8 {-8.15/19 2.0s}
22. Q@b7+ {+15.32/21 5.4s} Kd8 {-11.71/1 0.001s} 23. Qxa8+ {+17.49/19 4.5s}
B@c8 {-13.93/17 1.7s} 24. Qxc8+ {+19.54/17 3.6s} Kxc8 {-4.57/1 0.014s}
25. B@b7+ {+32.28/13 2.0s} Kd8 {-28.75/2 0.52s}
26. R@c8# {+M1/3 1.6s, White mates} 1-0

[Event "QFuture-depth5-2400sim-vs-800sim"]
[Site "?"]
[Date "2019.05.26"]
[Round "12"]
[White "CrazyAra-Dev-0.4.1-No-Q-800sim"]
[Black "CrazyAra-Dev-0.4.1-With-Q-Future-depth5-2400sim"]
[Result "0-1"]
[PlyCount "104"]
[TimeControl "40/1200"]
[Variant "crazyhouse"]

1. e4 {book} e5 {book} 2. Bc4 {book} Nc6 {book} 3. Nf3 {+0.60/18 2.4s}
Be7 {-0.62/24 8.1s} 4. d4 {+0.87/20 2.6s} exd4 {-0.62/27 9.0s}
5. Nxd4 {+0.74/21 2.5s} Nxd4 {-0.61/25 8.7s} 6. Qxd4 {+0.48/23 2.8s}
Bf6 {-1.22/26 9.3s} 7. e5 {+0.42/19 2.6s} N@c6 {-0.49/23 8.9s}
8. Qe3 {+0.56/20 2.8s} Nxe5 {-1.88/25 9.1s} 9. P@d4 {+0.29/18 2.6s}
d6 {-2.41/20 8.8s} 10. dxe5 {+0.30/18 2.7s} dxe5 {-1.73/23 9.0s}
11. N@f3 {+0.99/14 2.6s} Bg4 {-0.43/20 8.5s} 12. Nc3 {+0.43/16 2.5s}
P@d4 {-0.65/29 9.3s} 13. Qe4 {+0.41/20 2.7s} Bxf3 {-0.54/28 9.1s}
14. Qxf3 {+0.41/19 2.7s} dxc3 {-0.95/27 9.5s} 15. bxc3 {+0.70/23 2.8s}
P@b2 {-0.95/24 9.0s} 16. Bxf7+ {+0.45/22 2.8s} Kxf7 {-0.47/25 9.4s}
17. N@g5+ {+0.94/21 2.9s} Ke7 {-1.57/23 9.0s} 18. B@a3+ {+0.77/19 2.8s}
c5 {-0.52/25 9.1s} 19. Baxb2 {+0.24/17 2.7s} B@c6 {-0.21/24 8.9s}
20. P@e4 {+0.20/16 2.8s} h6 {-0.33/26 9.3s} 21. P@f7 {+0.01/17 2.8s}
hxg5 {-0.64/24 9.2s} 22. fxg8=Q {-0.17/18 2.7s} Qxg8 {+0.02/24 9.3s}
23. N@g6+ {+0.42/17 2.7s} Kd6 {-0.37/24 9.1s} 24. Nxh8 {-0.41/16 2.8s}
N@h4 {-0.02/21 9.2s} 25. Qh3 {-0.22/17 2.8s} Qxh8 {-0.29/25 9.2s}
26. R@e6+ {-0.22/16 2.8s} Kc7 {-0.28/32 9.7s} 27. P@d6+ {-0.16/22 2.8s}
Kb6 {-0.87/26 9.2s} 28. Rxf6 {+0.46/17 2.8s} gxf6 {+0.21/26 9.4s}
29. B@c7+ {+0.48/22 2.8s} Ka6 {+0.01/25 9.1s} 30. a4 {+0.80/19 2.7s}
N@f3+ {+0.57/34 10.0s} 31. gxf3 {-0.85/22 2.8s} P@g2 {+0.32/32 9.4s}
32. Rg1 {-1.98/20 2.8s} R@h1 {+1.37/27 9.6s} 33. N@e2 {-0.83/23 2.9s}
Rxg1+ {-1.10/24 9.2s} 34. Nxg1 {-0.37/19 2.9s} R@f1+ {0.00/23 9.3s}
35. Ke2 {+0.14/25 3.0s} P@b6 {+2.23/24 9.2s} 36. Bxg5 {-1.06/17 2.9s}
Rxa1 {+1.43/30 9.4s} 37. P@b5+ {-1.38/19 2.9s} Ka5 {+1.63/28 9.1s}
38. Bd2 {-0.60/17 2.7s} Kxa4 {+2.89/31 10s} 39. Bxa1 {-2.50/22 2.9s}
Bxb5+ {+3.04/26 9.8s} 40. c4 {-2.51/20 2.9s} Bxc4+ {+3.29/28 10s}
41. R@d3 {-3.01/23 2.9s} Bxd3+ {+2.79/25 9.6s} 42. cxd3 {-2.53/19 2.9s}
R@a2 {+3.23/25 9.8s} 43. B@d1+ {-2.86/22 3.0s} P@c2 {+1.30/21 9.7s}
44. R@c4+ {-2.81/17 2.9s} N@b4 {+4.10/21 9.9s} 45. Rxc2 {-3.27/18 3.0s}
Nxc2 {+5.34/19 9.5s} 46. Qxh4 {-3.62/16 3.0s} Qxh4 {+11.10/19 8.2s}
47. N@c3+ {-9.65/14 2.6s} Kb3 {+13.70/20 7.1s} 48. Bxc2+ {-12.31/13 2.3s}
Rxc2 {+16.53/15 6.0s} 49. N@c1+ {-15.77/15 2.0s} Rxc1 {+20.66/13 5.2s}
50. Bxc1 {-20.37/8 1.7s} Q@f1+ {+27.53/14 3.6s} 51. Kd2 {-26.59/10 1.0s}
Qhxf2+ {+25.27/15 3.2s} 52. Nge2 {-24.53/12 0.99s}
Q1e1# {+M1/14 2.3s, Black mates} 0-1

[Event "QFuture-depth5-2400sim-vs-800sim"]
[Site "?"]
[Date "2019.05.26"]
[Round "13"]
[White "CrazyAra-Dev-0.4.1-With-Q-Future-depth5-2400sim"]
[Black "CrazyAra-Dev-0.4.1-No-Q-800sim"]
[Result "1-0"]
[PlyCount "67"]
[TimeControl "40/1200"]
[Variant "crazyhouse"]

1. e4 {book} e5 {book} 2. Bc4 {book} Nc6 {book} 3. Nf3 {+0.57/24 8.0s}
Be7 {-0.38/20 2.4s} 4. d4 {+0.25/25 8.8s} exd4 {-0.81/22 2.6s}
5. Nxd4 {+0.37/26 8.7s} Nxd4 {-0.62/20 2.6s} 6. Qxd4 {+0.60/26 9.3s}
Bf6 {-0.21/22 2.7s} 7. e5 {+0.21/24 8.9s} N@c6 {-0.49/19 2.6s}
8. Qe3 {+0.62/23 9.1s} Nxe5 {-0.36/20 2.7s} 9. P@d4 {+0.34/20 8.8s}
d6 {-0.18/17 2.7s} 10. dxe5 {+1.14/25 8.9s} dxe5 {-0.28/19 2.7s}
11. Qb3 {+1.79/19 8.5s} P@e6 {-1.84/17 2.6s} 12. Nc3 {+1.98/23 8.7s}
P@d5 {-2.25/19 2.6s} 13. Bb5+ {+1.49/21 8.5s} P@c6 {-2.14/19 2.6s}
14. Be2 {+1.51/21 8.7s} Ne7 {-1.92/18 2.5s} 15. N@h5 {+1.57/19 8.4s}
Nf5 {-1.33/15 2.6s} 16. N@g4 {+1.64/22 8.7s} Rg8 {-1.18/15 2.5s}
17. Be3 {+1.84/19 8.4s} d4 {-1.64/19 2.6s} 18. Ne4 {+1.97/25 9.0s}
dxe3 {-1.56/20 2.7s} 19. Nexf6+ {+1.77/25 9.1s} gxf6 {-2.19/24 2.8s}
20. Ngxf6+ {+2.15/27 9.4s} Kf8 {-1.70/20 2.8s} 21. Nxh7+ {+2.27/27 9.4s}
Ke7 {-2.25/23 2.9s} 22. B@f6+ {+2.91/33 9.8s} Ke8 {-1.95/21 2.8s}
23. Bxd8 {+2.66/23 9.3s} exf2+ {-2.31/22 2.9s} 24. Kd1 {+2.84/26 9.5s}
Kxd8 {-1.99/18 2.8s} 25. Qd3+ {+2.94/19 8.9s} B@d4 {-2.89/17 2.7s}
26. N7f6 {+2.22/26 9.2s} N@e3+ {-3.60/17 2.8s} 27. Kc1 {+1.83/22 8.9s}
P@a3 {-2.94/18 2.6s} 28. Qxa3 {+5.04/23 8.5s} B@e7 {-5.48/22 2.4s}
29. Nxg8 {+7.16/23 6.9s} Bxa3 {-7.63/17 2.2s} 30. R@e8+ {+15.18/18 3.2s}
Kxe8 {-11.27/17 0.94s} 31. Ngf6+ {+17.13/16 3.2s} Ke7 {-11.64/14 0.94s}
32. Q@e8+ {+19.55/16 2.3s} Kd6 {-12.77/1 0.002s} 33. Ne4+ {+19.72/12 2.4s}
Kd5 {-16.11/1 0.002s} 34. Nhf6# {+M1/10 1.7s, White mates} 1-0

[Event "QFuture-depth5-2400sim-vs-800sim"]
[Site "?"]
[Date "2019.05.26"]
[Round "13"]
[White "CrazyAra-Dev-0.4.1-No-Q-800sim"]
[Black "CrazyAra-Dev-0.4.1-With-Q-Future-depth5-2400sim"]
[Result "0-1"]
[PlyCount "68"]
[TimeControl "40/1200"]
[Variant "crazyhouse"]

1. e4 {book} Nf6 {book} 2. Nc3 {+0.67/18 2.4s} g6 {-0.67/21 7.9s}
3. d4 {+0.58/19 2.4s} Bg7 {-1.84/20 8.0s} 4. e5 {+1.04/18 2.3s}
O-O {-1.69/22 8.0s} 5. exf6 {+1.17/20 2.5s} exf6 {-1.95/24 8.5s}
6. h4 {+1.91/15 2.5s} Re8+ {-1.62/23 8.2s} 7. Be2 {+1.67/20 2.5s}
Nc6 {-1.09/24 8.8s} 8. h5 {+1.63/20 2.6s} gxh5 {-0.82/24 8.7s}
9. Rxh5 {+1.00/20 2.7s} P@g6 {-1.44/23 8.8s} 10. Rh1 {+1.06/18 2.6s}
d5 {-2.06/20 8.4s} 11. P@h6 {+0.81/19 2.6s} Bf8 {-2.29/19 8.6s}
12. Nf3 {+0.64/16 2.5s} Bg4 {-0.92/20 8.5s} 13. Be3 {+0.32/16 2.6s}
P@f4 {+0.66/27 9.3s} 14. Bxf4 {-0.86/22 2.8s} Bxf3 {+0.63/27 9.1s}
15. gxf3 {-1.06/21 2.7s} N@g2+ {+0.89/27 9.3s} 16. Kd2 {-0.73/23 2.8s}
Nxf4 {+0.88/23 9.0s} 17. P@g7 {-0.50/17 2.7s} Bb4 {+1.07/26 9.2s}
18. B@e3 {-0.87/16 2.7s} B@g5 {+1.38/23 9.0s} 19. a3 {-1.54/16 2.7s}
Nxe2 {+1.94/24 9.3s} 20. Qxe2 {-2.65/20 2.9s} Nxd4 {+2.07/31 9.4s}
21. Qd3 {-2.81/24 2.8s} Nxf3+ {+4.20/23 9.5s} 22. Kc1 {-2.77/19 2.8s}
Bxc3 {+3.21/20 9.2s} 23. Bxg5 {-2.45/19 2.8s} Bxb2+ {+4.72/23 9.5s}
24. Kxb2 {-3.82/18 2.9s} P@c3+ {+3.93/24 9.5s} 25. Kb1 {-4.86/20 3.0s}
N@d2+ {+4.02/24 9.5s} 26. Bxd2 {-4.41/21 2.9s} Nxd2+ {+4.60/22 9.4s}
27. Qxd2 {-4.09/20 2.9s} cxd2 {+3.46/22 9.4s} 28. B@b2 {-3.33/19 2.9s}
P@e2 {+2.82/20 9.5s} 29. N@e3 {-4.30/17 2.9s} e1=Q+ {+4.75/25 9.5s}
30. N@d1 {-4.18/17 3.0s} Rxe3 {+6.77/23 8.7s} 31. fxe3 {-9.38/16 2.5s}
N@c3+ {+19.48/17 2.9s} 32. Bxc3 {+0.65/1 0.016s} Q@c1+ {+18.38/15 2.7s}
33. Ka2 {-2.34/1 0.015s} Qxc2+ {+34.32/12 2.1s} 34. R@b2 {-30.19/6 0.63s}
B@b3# {+M1/3 1.7s, Black mates} 0-1

[Event "QFuture-depth5-2400sim-vs-800sim"]
[Site "?"]
[Date "2019.05.26"]
[Round "14"]
[White "CrazyAra-Dev-0.4.1-With-Q-Future-depth5-2400sim"]
[Black "CrazyAra-Dev-0.4.1-No-Q-800sim"]
[Result "1-0"]
[PlyCount "51"]
[TimeControl "40/1200"]
[Variant "crazyhouse"]

1. e4 {book} Nf6 {book} 2. Nc3 {+0.42/23 8.1s} e5 {-0.58/19 2.3s}
3. Nf3 {+0.68/27 8.6s} Nc6 {-0.59/21 2.6s} 4. Bc4 {+0.41/25 8.4s}
Be7 {-0.54/19 2.5s} 5. d4 {+0.80/27 8.9s} exd4 {-0.90/20 2.7s}
6. Nxd4 {+0.39/22 8.7s} Ne5 {-0.89/17 2.6s} 7. Nf5 {+0.58/24 8.6s}
Rg8 {-1.34/18 2.6s} 8. Bb5 {+1.27/25 8.5s} P@c6 {-1.97/16 2.6s}
9. Bf4 {+2.03/27 9.1s} d6 {-2.12/21 2.7s} 10. Bxe5 {+2.24/25 9.1s}
dxe5 {-1.82/19 2.7s} 11. Qxd8+ {+1.91/26 9.2s} Bxd8 {-2.15/22 2.8s}
12. O-O-O {+2.56/22 8.9s} B@d4 {-2.22/20 2.7s} 13. Bc4 {+1.94/25 9.0s}
Bxf5 {-3.87/18 2.6s} 14. exf5 {+1.88/25 8.8s} N@e2+ {-1.06/15 2.6s}
15. Bxe2 {+2.40/23 9.0s} Bxc3 {-1.65/20 2.7s} 16. bxc3 {+2.07/27 8.9s}
Q@a1+ {-1.55/17 2.7s} 17. Q@b1 {+2.29/26 9.1s} Qxc3 {-2.33/18 2.8s}
18. B@b2 {+0.86/25 9.1s} Qb4 {-1.51/20 2.7s} 19. P@e6 {+2.95/25 9.2s}
P@c3 {-3.31/24 2.8s} 20. Bxc3 {+12.11/22 7.4s} Qxc3 {-11.06/18 2.3s}
21. exf7+ {+13.05/20 6.2s} Kxf7 {-10.47/17 1.9s} 22. N@g5+ {+11.70/23 6.9s}
Ke7 {-20.26/14 1.5s} 23. B@b4+ {+10.96/20 6.1s} Qxb4 {-22.27/17 1.9s}
24. Qxb4+ {+33.83/11 2.6s} B@d6 {-31.85/9 0.88s} 25. Q@e6+ {+48.52/9 2.3s}
Kf8 {-20.51/1 0.015s} 26. Qf7# {+M1/5 1.9s, White mates} 1-0

[Event "QFuture-depth5-2400sim-vs-800sim"]
[Site "?"]
[Date "2019.05.26"]
[Round "14"]
[White "CrazyAra-Dev-0.4.1-No-Q-800sim"]
[Black "CrazyAra-Dev-0.4.1-With-Q-Future-depth5-2400sim"]
[Result "0-1"]
[PlyCount "58"]
[TimeControl "40/1200"]
[Variant "crazyhouse"]

1. e4 {book} Nf6 {book} 2. Nc3 {book} Nc6 {book} 3. d4 {+1.07/19 2.4s}
d5 {-0.85/25 8.1s} 4. e5 {+0.99/24 2.6s} Ne4 {-0.89/28 8.8s}
5. Be3 {+1.19/22 2.5s} Bf5 {-0.99/27 8.8s} 6. Bd3 {+0.80/22 2.7s}
e6 {-0.57/29 9.2s} 7. Nge2 {+0.90/20 2.6s} Nxc3 {-0.31/24 8.6s}
8. bxc3 {+0.35/22 2.7s} N@h4 {-1.16/25 8.8s} 9. Rg1 {+0.40/18 2.6s}
Bxd3 {-0.73/27 8.6s} 10. cxd3 {+0.47/23 2.7s} Nxe5 {-0.47/27 8.7s}
11. dxe5 {+0.28/23 2.7s} P@f3 {-1.08/22 8.8s} 12. Nf4 {+0.35/24 2.7s}
B@b2 {+0.33/24 8.5s} 13. B@d4 {+0.35/18 2.6s} Bxa1 {-0.71/23 9.0s}
14. gxf3 {+0.21/21 2.7s} c5 {-1.37/25 8.8s} 15. P@d6 {+0.58/18 2.8s}
cxd4 {-0.13/25 9.1s} 16. N@c7+ {-0.02/16 2.6s} Qxc7 {+1.18/25 9.1s}
17. dxc7 {-1.56/22 2.9s} Bxc3+ {+2.36/27 9.0s} 18. Kf1 {-0.98/19 2.6s}
P@c2 {+1.62/21 8.7s} 19. Q@a4+ {-2.17/21 2.8s} B@c6 {+2.80/27 9.1s}
20. Qaxc2 {-2.10/19 2.9s} dxe3 {+3.31/24 9.0s} 21. fxe3 {-2.87/23 2.9s}
Nxf3 {+4.30/30 9.4s} 22. Qxc3 {-3.62/21 2.9s} Nxh2+ {+3.68/27 9.5s}
23. Kg2 {-4.12/20 2.9s} B@f3+ {+2.01/27 9.3s} 24. Kxh2 {-3.84/24 2.9s}
R@f2+ {+4.58/27 9.0s} 25. Rg2 {-3.75/26 2.8s} N@g4+ {+7.58/26 8.3s}
26. Kg3 {-7.65/16 2.2s} Bxd1 {+5.61/23 7.5s} 27. Rxf2 {-14.82/15 2.0s}
P@h4+ {+20.06/15 3.9s} 28. Kxh4 {-16.75/12 1.3s} g5+ {+24.08/13 2.9s}
29. Kxg5 {-21.08/12 0.79s} Q@h6# {+M1/11 2.5s, Black mates} 0-1

[Event "QFuture-depth5-2400sim-vs-800sim"]
[Site "?"]
[Date "2019.05.26"]
[Round "15"]
[White "CrazyAra-Dev-0.4.1-With-Q-Future-depth5-2400sim"]
[Black "CrazyAra-Dev-0.4.1-No-Q-800sim"]
[Result "1-0"]
[PlyCount "77"]
[TimeControl "40/1200"]
[Variant "crazyhouse"]

1. e4 {book} Nf6 {book} 2. Nc3 {book} Nc6 {book} 3. d4 {+0.89/25 8.2s}
d5 {-1.11/19 2.4s} 4. e5 {+0.63/26 8.7s} Ne4 {-0.85/23 2.5s}
5. Be3 {+0.24/24 8.5s} Bf5 {-0.96/21 2.6s} 6. Bd3 {+0.22/27 8.9s}
e6 {-0.89/24 2.8s} 7. Nge2 {-0.18/25 8.7s} Nxc3 {-0.37/19 2.6s}
8. bxc3 {-0.16/27 8.7s} N@h4 {-0.11/21 2.6s} 9. Rg1 {+0.65/24 8.6s}
Bxd3 {-0.24/23 2.6s} 10. cxd3 {+0.49/25 8.8s} B@f3 {-0.49/24 2.8s}
11. B@h3 {-0.11/27 8.8s} Bxg2 {-0.76/19 2.7s} 12. Rxg2 {+1.07/23 9.1s}
P@f3 {-0.84/20 2.8s} 13. Rg3 {+0.40/20 9.0s} fxe2 {-1.20/18 2.8s}
14. Qxe2 {+0.78/22 9.0s} N@f5 {-1.37/18 2.7s} 15. N@h5 {+1.98/22 8.7s}
Ncxd4 {-1.69/19 2.6s} 16. cxd4 {+1.22/28 9.2s} Nxg3 {-1.25/25 2.8s}
17. fxg3 {+0.69/28 8.9s} P@f3 {-1.37/23 2.7s} 18. N@f6+ {-1.02/28 9.3s}
gxf6 {-0.02/23 2.8s} 19. Nxf6+ {-0.32/22 8.9s} Qxf6 {-1.05/20 2.6s}
20. exf6 {-0.78/35 9.1s} Bb4+ {+0.80/21 2.7s} 21. P@c3 {-1.59/22 8.6s}
Bxc3+ {+0.26/16 2.6s} 22. Kf2 {+1.17/22 8.6s} N@g4+ {-0.98/18 2.6s}
23. Kg1 {+1.26/28 9.1s} Nxf6 {-1.40/21 2.9s} 24. N@g7+ {+0.65/28 9.3s}
Kd7 {-1.43/18 2.8s} 25. Nxe6 {+0.72/26 9.4s} fxe2 {-1.19/21 2.8s}
26. Nc5+ {+0.67/26 9.3s} Ke7 {-1.61/19 2.7s} 27. Q@e5+ {+1.79/25 8.8s}
R@e6 {-1.21/21 2.8s} 28. Qxc7+ {+2.71/29 8.9s} P@d7 {-1.37/15 2.8s}
29. P@d6+ {+3.45/27 8.7s} Rxd6 {-1.71/25 2.9s} 30. Qxd6+ {+4.86/26 8.5s}
Kxd6 {-1.74/24 2.8s} 31. B@e5+ {+4.64/23 7.9s} Kc6 {-3.51/21 2.2s}
32. R@d6+ {+4.54/28 8.6s} Kb5 {-5.14/20 2.1s} 33. a4+ {+8.80/26 5.2s}
Ka5 {-7.70/20 1.2s} 34. P@b4+ {+12.93/21 3.5s} Kxb4 {-7.44/16 1.3s}
35. P@a3+ {+11.85/19 3.8s} Ka5 {-8.56/1 0.001s} 36. Nxb7+ {+14.10/18 3.0s}
Kxa4 {-9.16/1 0.001s} 37. Nc5+ {+14.61/15 3.1s} Kb5 {-13.47/12 0.81s}
38. P@a4+ {+25.28/11 2.1s} Ka5 {-6.12/1 0.014s}
39. Ra6# {+M1/10 1.8s, White mates} 1-0

[Event "QFuture-depth5-2400sim-vs-800sim"]
[Site "?"]
[Date "2019.05.26"]
[Round "15"]
[White "CrazyAra-Dev-0.4.1-No-Q-800sim"]
[Black "CrazyAra-Dev-0.4.1-With-Q-Future-depth5-2400sim"]
[Result "0-1"]
[PlyCount "66"]
[TimeControl "40/1200"]
[Variant "crazyhouse"]

1. e4 {book} Nf6 {book} 2. Nc3 {book} Nc6 {book} 3. Nf3 {book}
d5 {-0.38/25 8.2s} 4. exd5 {+0.42/19 2.5s} Nxd5 {-0.48/22 8.7s}
5. d4 {+0.66/19 2.6s} e6 {-0.22/23 8.7s} 6. Nxd5 {+0.53/19 2.6s}
exd5 {-0.01/22 8.7s} 7. Bb5 {+0.16/17 2.6s} Bb4+ {+0.19/22 8.7s}
8. c3 {-0.24/16 2.6s} Qe7+ {+0.43/20 8.8s} 9. N@e5 {-0.17/19 2.6s}
P@h3 {+0.53/20 8.6s} 10. Rg1 {-0.25/17 2.6s} hxg2 {-1.27/20 8.5s}
11. Rxg2 {-0.44/19 2.7s} N@a3 {-1.16/20 8.5s} 12. bxa3 {-0.74/18 2.7s}
Bxc3+ {-0.11/23 9.0s} 13. Kf1 {-0.32/18 2.7s} Bh3 {-0.66/22 8.7s}
14. N@f4 {-0.21/18 2.7s} Bxg2+ {-0.26/24 9.1s} 15. Kxg2 {+0.23/19 2.8s}
P@e4 {+0.38/26 9.1s} 16. Bxc6+ {+0.66/21 2.7s} bxc6 {+1.55/27 9.4s}
17. P@d7+ {-0.24/23 2.9s} Qxd7 {+1.64/24 9.0s} 18. Nxd7 {-0.03/20 2.7s}
exf3+ {+2.02/30 9.1s} 19. Qxf3 {-1.19/20 2.7s} N@e1+ {+2.40/21 8.8s}
20. Kh3 {-0.40/17 2.7s} R@h6+ {+2.41/28 9.1s} 21. Nh5 {-2.25/15 2.7s}
B@e6+ {+1.07/23 8.8s} 22. P@f5 {-3.53/16 2.6s} Nxf3 {+3.77/23 9.1s}
23. N@f6+ {-4.52/20 2.8s} Kd8 {+2.62/21 8.7s} 24. P@e7+ {-5.62/18 2.7s}
Kxe7 {+5.76/23 8.7s} 25. B@c5+ {-7.04/19 2.6s} P@d6 {+8.43/23 8.7s}
26. Bxd6+ {-7.58/20 2.7s} cxd6 {+7.02/24 8.3s} 27. Bxh6 {-8.08/16 2.6s}
P@g4+ {+4.52/23 8.1s} 28. Kxg4 {-7.46/19 2.3s} Bxf5+ {+11.15/22 5.5s}
29. Kxf3 {-7.34/20 2.1s} B@e4+ {+12.58/20 5.2s} 30. Kg3 {-9.23/17 1.8s}
Q@f3+ {+16.27/20 3.8s} 31. Kh4 {-11.09/1 0.001s} Qh3+ {+16.14/17 3.6s}
32. Kg5 {-6.81/1 0.002s} gxf6+ {+30.22/16 2.5s} 33. Nhxf6 {-24.75/13 0.67s}
N@e6# {+M1/14 2.2s, Black mates} 0-1

[Event "QFuture-depth5-2400sim-vs-800sim"]
[Site "?"]
[Date "2019.05.26"]
[Round "16"]
[White "CrazyAra-Dev-0.4.1-With-Q-Future-depth5-2400sim"]
[Black "CrazyAra-Dev-0.4.1-No-Q-800sim"]
[Result "1-0"]
[PlyCount "55"]
[TimeControl "40/1200"]
[Variant "crazyhouse"]

1. e4 {book} Nf6 {book} 2. Nc3 {book} Nc6 {book} 3. Nf3 {book}
d5 {-0.40/20 2.4s} 4. exd5 {+0.48/22 8.4s} Nxd5 {-0.39/19 2.6s}
5. Nxd5 {+0.27/24 8.8s} Qxd5 {-0.37/19 2.6s} 6. d4 {+0.71/23 8.4s}
P@g4 {-0.32/21 2.6s} 7. N@b5 {+1.17/22 8.5s} N@a6 {-0.94/18 2.5s}
8. Ng5 {+1.50/23 8.5s} h6 {-1.12/21 2.6s} 9. Nc3 {+1.73/24 8.8s}
Qxd4 {-1.84/17 2.6s} 10. Nxf7 {+3.37/24 8.6s} Qxd1+ {-3.23/22 2.7s}
11. Kxd1 {+4.22/23 8.7s} Be6 {-2.98/16 2.6s} 12. Nxh8 {+4.44/22 8.5s}
O-O-O+ {-4.37/17 2.6s} 13. R@d2 {+5.85/23 8.4s} Nc5 {-4.71/16 2.5s}
14. P@a6 {+6.19/21 8.5s} bxa6 {-6.20/17 2.5s} 15. Q@a8+ {+7.97/21 8.0s}
Q@b8 {-8.16/18 2.4s} 16. Qxc6 {+11.62/20 8.0s} Rxd2+ {-12.04/18 2.4s}
17. Bxd2 {+11.22/22 8.0s} P@d7 {-12.10/17 2.3s} 18. Qxc5 {+12.59/25 8.2s}
Qxb2 {-12.94/19 2.4s} 19. R@e8+ {+14.33/26 7.8s} R@d8 {-14.39/25 2.2s}
20. Rb1 {+16.92/25 7.8s} Qxb1+ {-15.63/23 2.3s} 21. Nxb1 {+18.31/25 6.7s}
R@b8 {-12.53/20 2.2s} 22. Bxa6+ {+19.36/24 7.7s} P@b7 {-18.00/21 2.3s}
23. Rxd8+ {+19.95/23 6.1s} Kxd8 {-16.37/1 0.015s} 24. P@f7 {+19.60/21 6.8s}
Bxf7 {-21.82/18 2.2s} 25. Nxf7+ {+18.60/20 7.1s} Ke8 {-22.39/18 2.2s}
26. Ne5 {+25.21/18 7.1s} P@f7 {-25.16/12 2.1s} 27. Qxc7 {+28.20/19 5.8s}
R@c8 {-36.18/15 1.4s} 28. Qxd7# {+M1/15 2.2s, White mates} 1-0

[Event "QFuture-depth5-2400sim-vs-800sim"]
[Site "?"]
[Date "2019.05.26"]
[Round "16"]
[White "CrazyAra-Dev-0.4.1-No-Q-800sim"]
[Black "CrazyAra-Dev-0.4.1-With-Q-Future-depth5-2400sim"]
[Result "0-1"]
[PlyCount "76"]
[TimeControl "40/1200"]
[Variant "crazyhouse"]

1. Nf3 {book} d5 {-0.62/19 7.2s} 2. d4 {+0.13/18 2.3s} Bf5 {-0.19/23 7.9s}
3. Nc3 {-0.29/20 2.3s} e6 {-0.49/24 8.1s} 4. Bf4 {-0.36/21 2.4s}
Bd6 {+0.19/24 8.4s} 5. e3 {-0.63/22 2.5s} Ne7 {0.00/23 8.4s}
6. Bd3 {-0.77/21 2.5s} Bxf4 {+0.39/24 8.5s} 7. exf4 {-1.48/17 2.5s}
O-O {+0.21/23 8.1s} 8. O-O {-1.57/17 2.4s} Nbc6 {+0.80/22 8.2s}
9. Ne5 {-1.48/16 2.5s} B@e4 {+2.33/20 8.4s} 10. f3 {-2.11/16 2.6s}
Bxd3 {+2.64/25 8.9s} 11. cxd3 {-2.35/18 2.6s} B@e3+ {+2.91/22 8.7s}
12. B@f2 {-2.81/19 2.7s} Bxf2+ {+2.42/24 8.9s} 13. Rxf2 {-3.27/20 2.7s}
B@e3 {+2.86/22 8.7s} 14. B@g3 {-2.76/17 2.7s} Bxd4 {+1.97/21 8.8s}
15. Ne2 {-2.30/19 2.6s} Bxf2+ {+2.97/22 8.9s} 16. Bxf2 {-2.78/18 2.8s}
P@h3 {+3.83/24 9.3s} 17. B@f1 {-3.33/19 2.9s} hxg2 {+3.33/23 9.2s}
18. Bxg2 {-3.59/19 2.8s} P@h3 {+4.54/24 9.5s} 19. Bh1 {-3.70/19 2.9s}
Nxe5 {+3.76/20 9.1s} 20. fxe5 {-3.59/18 2.8s} f6 {+5.86/24 9.4s}
21. exf6 {-5.00/19 2.9s} Rxf6 {+6.01/22 9.3s} 22. B@g5 {-4.50/18 2.8s}
Rg6 {+2.88/25 9.5s} 23. P@f7+ {-6.88/24 2.8s} Kh8 {+7.37/27 9.5s}
24. P@h4 {-8.95/23 2.8s} P@g2 {+5.19/26 9.5s} 25. Bxg2 {-7.94/24 2.9s}
hxg2 {+6.76/24 9.1s} 26. N@f4 {-6.36/19 2.7s} N@h3+ {+6.13/28 9.4s}
27. Kxg2 {-5.07/21 2.9s} Nxg5 {+6.46/26 9.6s} 28. hxg5 {-6.50/20 2.9s}
Rxg5+ {+5.94/27 9.8s} 29. P@g4 {-6.14/23 3.0s} Bxg4 {+5.95/24 9.8s}
30. fxg4 {-6.22/20 3.0s} Rxg4+ {+5.88/22 9.7s} 31. P@g3 {-6.78/20 3.0s}
P@e4 {+6.46/23 9.5s} 32. dxe4 {-7.84/18 2.8s} P@f3+ {+5.50/25 9.5s}
33. Kg1 {-5.44/21 3.0s} P@g2 {+7.33/26 9.2s} 34. Bd4 {-5.54/18 2.9s}
Rxf4 {+8.67/25 8.2s} 35. Bxg7+ {-9.21/23 2.4s} Kxg7 {+3.54/1 0.015s}
36. N@h5+ {-12.66/16 2.3s} Kxf7 {+19.24/19 4.7s} 37. Nexf4 {-17.86/16 1.5s}
B@e3+ {+44.17/13 2.3s} 38. P@f2 {-35.58/2 0.55s} R@h1# {+M1/1 1.7s, Black mates}
0-1

[Event "QFuture-depth5-2400sim-vs-800sim"]
[Site "?"]
[Date "2019.05.26"]
[Round "17"]
[White "CrazyAra-Dev-0.4.1-With-Q-Future-depth5-2400sim"]
[Black "CrazyAra-Dev-0.4.1-No-Q-800sim"]
[Result "1-0"]
[PlyCount "73"]
[TimeControl "40/1200"]
[Variant "crazyhouse"]

1. Nf3 {book} d5 {-0.35/15 2.2s} 2. d3 {+0.44/22 7.5s} Nc6 {-0.59/18 2.3s}
3. g3 {-0.31/25 8.0s} e5 {-0.47/21 2.3s} 4. Bg2 {-0.75/23 8.0s}
Nf6 {-0.30/21 2.5s} 5. O-O {-0.97/21 8.0s} h6 {+0.45/18 2.3s}
6. Nc3 {-1.57/19 7.8s} Be6 {+0.76/17 2.4s} 7. h3 {-1.51/21 8.1s}
Qd7 {+0.69/16 2.4s} 8. Kh2 {-1.09/19 8.0s} Rd8 {+1.55/16 2.5s}
9. a3 {-2.80/18 8.0s} Bd6 {+1.35/17 2.5s} 10. e4 {-5.87/21 8.5s}
d4 {-0.15/20 2.6s} 11. Nd5 {+0.17/29 9.1s} Nxd5 {-0.30/21 2.7s}
12. exd5 {+0.19/29 9.0s} Bxd5 {-0.37/21 2.7s} 13. N@h5 {-0.60/28 9.2s}
Kf8 {0.00/18 2.6s} 14. c4 {-0.21/26 9.1s} dxc3 {-0.16/22 2.8s}
15. bxc3 {-0.26/26 9.3s} P@g6 {-0.03/21 2.7s} 16. Nxg7 {-0.22/24 9.1s}
Kxg7 {+0.20/21 2.8s} 17. P@e4 {-0.53/24 9.1s} Be6 {+0.21/20 2.9s}
18. P@d5 {-0.50/26 9.3s} Bxh3 {+0.33/24 3.0s} 19. Bxh3 {+0.01/27 9.5s}
Qxh3+ {+0.93/17 2.8s} 20. Kxh3 {0.00/23 9.1s} B@c8+ {+0.42/17 2.9s}
21. Kg2 {+0.48/23 9.3s} P@h3+ {-0.10/20 2.8s} 22. Kg1 {+0.93/24 9.3s}
P@g2 {-0.62/20 2.9s} 23. Bxh6+ {+2.13/28 8.9s} Rxh6 {-2.04/19 2.6s}
24. P@f6+ {+2.43/26 8.8s} Kf8 {-1.46/25 2.8s} 25. B@g7+ {+2.75/27 8.7s}
Ke8 {-1.65/23 2.7s} 26. Q@g8+ {+3.23/24 8.5s} B@f8 {-2.25/21 2.7s}
27. Bxh6 {+1.11/31 8.8s} N@g4 {-1.41/17 2.7s} 28. dxc6 {+4.11/25 7.7s}
gxf1=Q+ {-4.28/16 1.9s} 29. Qxf1 {+9.36/24 6.1s} Nxf6 {-4.46/19 2.2s}
30. N@g7+ {+13.69/23 4.1s} Ke7 {-6.40/1 0.003s} 31. Qxf7+ {+19.67/21 3.1s}
Kxf7 {-13.83/1 0.003s} 32. Ng5+ {+18.78/19 3.1s} Kg8 {-16.45/18 0.84s}
33. P@f7+ {+19.65/19 2.8s} Kh8 {-3.42/1 0.014s} 34. R@g8+ {+21.31/15 2.8s}
Nxg8 {-9.16/1 0.015s} 35. fxg8=Q+ {+23.66/15 2.2s} Kxg8 {-7.14/1 0.014s}
36. P@h7+ {+27.69/11 2.1s} Kh8 {-12.75/1 0.014s}
37. N@f7# {+M1/10 1.7s, White mates} 1-0

[Event "QFuture-depth5-2400sim-vs-800sim"]
[Site "?"]
[Date "2019.05.26"]
[Round "17"]
[White "CrazyAra-Dev-0.4.1-No-Q-800sim"]
[Black "CrazyAra-Dev-0.4.1-With-Q-Future-depth5-2400sim"]
[Result "0-1"]
[PlyCount "102"]
[TimeControl "40/1200"]
[Variant "crazyhouse"]

1. Nf3 {book} Nf6 {book} 2. d4 {+0.57/16 2.2s} g6 {-0.77/22 7.5s}
3. Nc3 {+0.15/17 2.3s} Bg7 {-0.55/22 8.2s} 4. e4 {+0.36/18 2.3s}
O-O {-0.62/22 7.9s} 5. e5 {+0.89/21 2.4s} Ng4 {-1.33/27 8.3s}
6. h3 {+0.89/24 2.5s} Nxf2 {-1.34/29 8.4s} 7. Kxf2 {+0.88/27 2.7s}
Nc6 {-0.99/31 8.7s} 8. Bc4 {+0.67/20 2.6s} d6 {-2.14/24 8.7s}
9. exd6 {+1.07/20 2.7s} cxd6 {-2.30/24 8.6s} 10. P@h6 {+1.60/19 2.6s}
Bf6 {-2.36/26 8.5s} 11. Rf1 {+2.50/25 2.6s} P@g4 {-1.54/27 9.1s}
12. hxg4 {+2.25/24 2.7s} Bxg4 {-1.81/24 8.7s} 13. P@g7 {+2.11/24 2.7s}
Nxd4 {-1.55/24 9.0s} 14. gxf8=Q+ {+0.96/18 2.6s} Qxf8 {-1.95/22 8.9s}
15. Ne4 {+1.53/18 2.7s} Bxf3 {-0.81/27 9.2s} 16. gxf3 {+1.39/18 2.7s}
P@g3+ {-0.71/22 8.9s} 17. Nxg3 {+1.94/19 2.8s} P@f4 {-0.53/27 9.6s}
18. P@g7 {-0.02/19 2.8s} Bxg7 {+0.17/24 9.3s} 19. hxg7 {-0.16/21 2.9s}
Qxg7 {+0.31/23 9.4s} 20. Bxf4 {-0.05/19 2.8s} N@h3+ {+0.05/23 9.2s}
21. Ke3 {-0.39/20 2.8s} P@e5 {+0.85/24 9.4s} 22. N@h6+ {-1.12/19 2.9s}
Kh8 {+1.84/23 9.4s} 23. Nxf7+ {-1.68/19 2.9s} Qxf7 {+1.59/25 9.5s}
24. Bxf7 {-1.49/17 2.8s} exf4+ {+2.58/19 9.1s} 25. Kxd4 {-1.77/17 2.8s}
B@g7+ {-0.44/21 9.2s} 26. P@e5 {-0.99/15 2.7s} Bxe5+ {-0.33/19 9.1s}
27. Kd3 {-3.00/14 2.7s} N@f2+ {-1.70/22 9.3s} 28. Ke2 {-0.04/16 2.8s}
fxg3 {+0.31/21 9.2s} 29. B@h6 {+0.06/19 2.8s} N@f4+ {+0.76/29 9.7s}
30. Ke1 {+0.53/19 2.8s} P@e3 {-0.93/26 9.5s} 31. P@g7+ {-0.57/18 3.0s}
Bxg7 {+0.85/1 0.005s} 32. Bxg7+ {-0.32/16 2.9s} Kxg7 {+0.85/1 0.004s}
33. B@h6+ {-0.04/21 2.8s} Kxh6 {+0.35/28 9.6s} 34. Q@h4+ {+0.78/17 2.7s}
B@h5 {+0.38/25 9.0s} 35. N@f5+ {+1.56/24 2.7s} gxf5 {+0.11/1 0.005s}
36. Qxd6+ {+1.97/22 2.6s} N@g6 {+3.17/27 9.7s} 37. P@g5+ {-2.42/15 2.8s}
Nxg5 {+3.09/26 9.5s} 38. Qhxf4 {-2.35/21 3.0s} exd6 {+0.32/27 9.5s}
39. Qxg5+ {-2.27/21 2.9s} Kxg5 {+0.99/25 9.3s} 40. N@e6+ {-0.38/22 2.6s}
Kf6 {+0.99/34 9.6s} 41. B@d4+ {-1.76/18 2.9s} P@e5 {+4.35/21 9.6s}
42. Bxe3 {-4.39/17 3.0s} B@a5+ {+7.43/20 9.3s} 43. P@c3 {-5.24/17 2.9s}
Bxf3 {+6.66/18 9.5s} 44. Bg5+ {-10.12/16 3.0s} Kxf7 {+11.08/1 0.005s}
45. R@f6+ {-9.27/15 3.0s} Ke8 {+13.92/17 8.9s} 46. N@g7+ {-16.01/14 2.6s}
Kd7 {+17.91/18 7.4s} 47. Rf7+ {-16.86/13 2.3s} Kc6 {+21.52/16 6.4s}
48. Nd4+ {-17.55/12 1.3s} exd4 {+23.87/15 5.7s} 49. Kd2 {-21.58/13 1.6s}
Q@e2+ {+33.21/13 4.7s} 50. Kc1 {-35.16/1 0.002s} Q@d1+ {+39.92/11 2.8s}
51. Rxd1 {-37.63/1 0.001s} Qxd1# {+M1/6 1.7s, Black mates} 0-1

[Event "QFuture-depth5-2400sim-vs-800sim"]
[Site "?"]
[Date "2019.05.26"]
[Round "18"]
[White "CrazyAra-Dev-0.4.1-With-Q-Future-depth5-2400sim"]
[Black "CrazyAra-Dev-0.4.1-No-Q-800sim"]
[Result "1-0"]
[PlyCount "59"]
[TimeControl "40/1200"]
[Variant "crazyhouse"]

1. Nf3 {book} Nf6 {book} 2. Nc3 {+0.67/22 7.4s} d5 {-0.71/16 2.3s}
3. d4 {+0.56/27 7.9s} Bf5 {-0.63/19 2.4s} 4. Bg5 {+0.84/34 8.4s}
e6 {-0.60/24 2.5s} 5. e3 {+0.85/33 9.0s} Be7 {-0.67/31 2.7s}
6. Bb5+ {+1.00/32 8.9s} Nbd7 {-0.81/26 2.7s} 7. Ne5 {+1.43/34 9.9s}
O-O {-1.19/29 2.9s} 8. Bxd7 {+1.46/32 9.6s} Nxd7 {-1.25/26 2.8s}
9. Bxe7 {+1.40/35 10.0s} Qxe7 {-1.49/28 3.0s} 10. Nxd7 {+1.56/28 9.5s}
Qxd7 {-1.40/22 2.7s} 11. N@h6+ {+1.83/31 9.7s} Kh8 {-1.85/24 2.9s}
12. N@e5 {+1.82/28 9.3s} Qe7 {-2.21/22 2.8s} 13. Nxf5 {+1.38/27 9.3s}
exf5 {-2.06/21 2.8s} 14. Nxd5 {+1.52/25 9.1s} Qg5 {-1.89/19 2.6s}
15. P@f6 {+2.07/27 8.9s} gxf6 {-2.21/16 2.7s} 16. B@g3 {+0.91/23 8.8s}
P@g7 {-2.46/18 2.7s} 17. B@f4 {+1.65/24 9.0s} B@a5+ {-2.19/18 2.7s}
18. c3 {+1.99/22 8.9s} B@h5 {-1.35/21 2.9s} 19. f3 {+0.85/29 9.3s}
Bxf3 {-1.60/18 2.7s} 20. Nxf3 {+1.10/27 9.2s} Qg4 {-2.31/17 2.7s}
21. B@h6 {+0.03/23 8.9s} Rg8 {-3.01/22 2.8s} 22. O-O {+2.29/20 9.1s}
P@h3 {-2.91/17 2.7s} 23. Nxf6 {+5.22/24 9.3s} gxf6 {-4.50/23 2.9s}
24. Ne5 {+12.72/23 7.9s} fxe5 {-10.99/16 2.1s} 25. Bxe5+ {+16.40/28 7.4s}
N@g7 {-14.55/16 2.3s} 26. Qxg4 {+18.18/26 7.0s} fxg4 {-22.87/20 2.1s}
27. Bhxg7+ {+28.03/16 3.5s} Rxg7 {-12.63/1 0.014s} 28. Bxg7+ {+27.50/14 3.5s}
Kxg7 {-25.35/12 1.0s} 29. Q@f6+ {+36.86/13 2.6s} Kf8 {-33.40/9 0.65s}
30. Qxf7# {+M1/10 2.2s, White mates} 1-0

[Event "QFuture-depth5-2400sim-vs-800sim"]
[Site "?"]
[Date "2019.05.26"]
[Round "18"]
[White "CrazyAra-Dev-0.4.1-No-Q-800sim"]
[Black "CrazyAra-Dev-0.4.1-With-Q-Future-depth5-2400sim"]
[Result "0-1"]
[PlyCount "90"]
[TimeControl "40/1200"]
[Variant "crazyhouse"]

1. d3 {book} e5 {-0.55/25 7.5s} 2. Nf3 {+0.45/19 2.3s} Nc6 {-0.14/27 8.2s}
3. g3 {+0.39/23 2.5s} d5 {-0.12/27 8.0s} 4. Bg2 {+0.39/20 2.4s}
h6 {+0.63/23 8.1s} 5. h3 {-0.40/19 2.4s} Nf6 {+0.58/21 8.0s}
6. Nc3 {-0.61/18 2.4s} Be6 {+0.76/23 8.2s} 7. O-O {-0.64/17 2.5s}
Qd7 {+1.13/20 8.1s} 8. Kh2 {-0.86/15 2.4s} Bc5 {+1.27/21 8.0s}
9. a3 {-1.06/17 2.4s} a5 {+1.70/19 8.1s} 10. Bd2 {-1.74/15 2.4s}
h5 {+1.48/22 8.6s} 11. e4 {-2.11/15 2.6s} Ng4+ {+2.76/28 9.1s}
12. Kg1 {-2.89/24 2.8s} Nxf2 {+1.99/28 9.5s} 13. Rxf2 {-3.28/22 2.8s}
Bxf2+ {+2.98/24 9.2s} 14. Kxf2 {-2.96/19 2.8s} d4 {+1.74/27 9.4s}
15. Nd5 {-3.59/17 2.8s} P@e3+ {+3.01/29 9.4s} 16. Kg1 {-2.96/19 2.9s}
Bxd5 {+2.41/37 9.4s} 17. exd5 {-2.82/17 2.8s} exd2 {+3.24/28 9.3s}
18. dxc6 {-3.62/28 2.8s} B@e3+ {+2.83/33 9.7s} 19. Kh2 {-3.27/32 2.8s}
bxc6 {+1.45/31 9.4s} 20. N@e4 {-2.44/30 2.8s} N@g4+ {+2.27/27 9.6s}
21. hxg4 {-2.28/21 2.9s} hxg4+ {+2.42/24 9.5s} 22. B@h4 {-2.08/23 2.9s}
gxf3 {+3.03/31 9.7s} 23. B@h3 {-1.63/20 2.8s} Rxh4 {+3.17/25 9.3s}
24. gxh4 {-2.24/19 2.8s} B@f4+ {+3.05/34 9.9s} 25. N@g3 {-2.64/19 2.8s}
Bxg3+ {+3.25/24 9.3s} 26. Nxg3 {-3.19/21 2.8s} N@g4+ {+2.93/32 10s}
27. Bxg4 {-3.90/19 2.7s} Qxg4 {+2.08/28 9.3s} 28. R@g8+ {-2.88/20 2.9s}
B@f8 {+2.67/28 9.9s} 29. Rxf8+ {-2.27/18 2.8s} Kxf8 {+2.85/26 10s}
30. N@h7+ {-2.04/25 3.1s} Kg8 {+3.11/26 9.9s} 31. N@f6+ {-2.39/23 3.0s}
Kh8 {+2.87/24 9.7s} 32. Nxg4 {-3.03/21 3.0s} fxg2 {+2.33/23 9.4s}
33. Ng5 {-2.52/16 2.9s} Bxg5 {+2.21/20 9.5s} 34. Q@h5+ {-3.10/15 2.9s}
B@h6 {+4.67/20 9.4s} 35. hxg5 {-5.14/17 2.7s} N@f1+ {+4.73/25 8.5s}
36. Kxg2 {-8.82/19 2.5s} N@e3+ {+7.62/22 7.4s} 37. Kh3 {-8.06/17 2.2s}
Nxg4 {+9.42/22 7.1s} 38. Qxf7 {-8.07/18 2.4s} N@f2+ {+15.16/19 6.4s}
39. Kg2 {-12.27/16 2.1s} R@h2+ {+13.18/17 6.6s} 40. Kxf1 {-10.70/16 1.8s}
R@e1+ {+20.05/17 4.4s} 41. Qxe1 {-16.42/1 0.003s} dxe1=Q+ {+19.28/15 4.1s}
42. Kxe1 {-20.03/12 1.1s} Nxd3+ {+25.86/13 2.8s} 43. cxd3 {-23.27/10 1.00s}
Q@d2+ {+27.85/11 2.8s} 44. Kf1 {-26.36/1 0.002s} Ne3+ {+47.20/10 2.1s}
45. Kg1 {-50.62/1 0.001s} Qg2# {+M1/1 1.6s, Black mates} 0-1

[Event "QFuture-depth5-2400sim-vs-800sim"]
[Site "?"]
[Date "2019.05.26"]
[Round "19"]
[White "CrazyAra-Dev-0.4.1-With-Q-Future-depth5-2400sim"]
[Black "CrazyAra-Dev-0.4.1-No-Q-800sim"]
[Result "0-1"]
[PlyCount "42"]
[TimeControl "40/1200"]
[Variant "crazyhouse"]

1. d3 {book} e5 {-0.16/17 2.2s} 2. Nf3 {+0.23/27 7.8s} Nc6 {-0.36/23 2.5s}
3. g3 {-0.52/27 8.3s} d5 {-0.50/19 2.3s} 4. Bg2 {-0.70/22 7.9s}
Nf6 {-0.21/19 2.3s} 5. O-O {-1.01/23 8.2s} h6 {+0.50/15 2.3s}
6. Nc3 {-1.22/21 7.8s} Be6 {+0.78/17 2.4s} 7. h3 {-1.53/21 8.2s}
Qd7 {+0.72/16 2.4s} 8. Kh2 {-2.99/19 8.0s} Rd8 {+1.55/16 2.4s}
9. a3 {-2.88/18 8.0s} Bd6 {+1.29/17 2.4s} 10. e4 {-5.97/21 8.4s}
Bxh3 {+3.66/18 2.7s} 11. Bxh3 {-4.93/27 9.1s} Qxh3+ {+4.83/24 2.8s}
12. Kxh3 {-6.08/23 8.8s} P@g4+ {+4.99/20 2.7s} 13. Kh2 {-4.22/33 9.1s}
gxf3 {+5.26/20 2.6s} 14. Nxd5 {-4.49/21 8.4s} N@g4+ {+5.23/18 2.5s}
15. Kg1 {-8.90/24 8.1s} B@e2 {+4.20/16 2.5s} 16. P@g6 {-9.67/22 7.5s}
Nxd5 {+7.22/17 2.1s} 17. gxf7+ {-10.58/19 6.4s} Kf8 {+9.00/15 1.9s}
18. Bxh6 {-10.98/18 6.3s} N@h3+ {+12.40/18 2.2s} 19. Kh1 {-11.12/1 0.003s}
Nhxf2+ {+16.96/19 1.6s} 20. Rxf2 {-M1/16 3.0s} Nxf2+ {+20.04/11 1.0s}
21. Kg1 {-M1/16 2.5s} R@g2# {+M1/13 0.54s, Black mates} 0-1

[Event "QFuture-depth5-2400sim-vs-800sim"]
[Site "?"]
[Date "2019.05.26"]
[Round "19"]
[White "CrazyAra-Dev-0.4.1-No-Q-800sim"]
[Black "CrazyAra-Dev-0.4.1-With-Q-Future-depth5-2400sim"]
[Result "0-1"]
[PlyCount "94"]
[TimeControl "40/1200"]
[Variant "crazyhouse"]

1. e4 {book} e5 {book} 2. Nf3 {book} Nc6 {book} 3. Bc4 {book} Bc5 {book}
4. d3 {book} Nf6 {-1.18/24 8.0s} 5. O-O {+1.05/18 2.3s} O-O {-1.34/28 8.4s}
6. Bg5 {+0.40/20 2.5s} Be7 {-0.10/25 8.2s} 7. c3 {-0.01/21 2.5s}
d6 {-0.01/25 8.5s} 8. Nbd2 {-0.01/21 2.5s} Na5 {+0.02/22 8.0s}
9. Bb5 {0.00/20 2.5s} c6 {+0.08/27 8.8s} 10. Ba4 {-0.10/21 2.6s}
b5 {-0.54/24 8.4s} 11. Bc2 {-0.01/17 2.5s} Nh5 {+1.03/22 8.5s}
12. Bxe7 {-1.19/17 2.6s} Qxe7 {-0.12/25 9.0s} 13. B@g3 {-0.88/17 2.5s}
B@g4 {-0.33/19 8.3s} 14. d4 {-1.25/16 2.5s} Nxg3 {+2.11/25 9.1s}
15. hxg3 {-1.83/20 2.7s} B@h5 {+1.66/24 8.9s} 16. N@h2 {-2.17/18 2.6s}
exd4 {+2.27/26 9.2s} 17. cxd4 {-2.40/23 2.8s} P@h3 {+1.07/24 9.1s}
18. gxh3 {-2.44/21 2.7s} Bxh3 {+1.41/24 9.4s} 19. P@g2 {-2.72/21 2.7s}
Bxg2 {+2.28/23 9.2s} 20. Kxg2 {-2.74/21 2.7s} Nc4 {+1.89/29 9.2s}
21. Nxc4 {-3.27/16 2.7s} bxc4 {+3.00/21 9.0s} 22. e5 {-2.23/16 2.7s}
P@g4 {+1.09/24 9.2s} 23. B@e4 {-2.08/18 2.8s} gxf3+ {-0.01/22 9.0s}
24. Nxf3 {-1.25/20 2.7s} Bcg4 {+0.61/24 9.2s} 25. P@f6 {-2.02/17 2.8s}
Bxf3+ {+2.65/30 9.6s} 26. Bxf3 {-1.98/25 2.9s} Bxf3+ {+1.57/36 10s}
27. Qxf3 {-2.10/27 3.0s} B@h3+ {+0.35/29 9.3s} 28. Kg1 {-1.74/24 2.8s}
N@g5 {+0.87/32 10s} 29. Bxh7+ {-0.87/26 3.2s} Kxh7 {+0.58/30 9.9s}
30. B@e4+ {-0.73/24 3.0s} B@g6 {+1.53/28 9.6s} 31. Qh5+ {-0.77/27 3.1s}
P@h6 {-2.80/28 9.7s} 32. fxe7 {-1.11/25 3.0s} N@e2+ {-1.80/30 9.8s}
33. Qxe2 {-0.68/26 3.1s} Bxe4 {-2.58/28 9.8s} 34. N@f6+ {+0.06/24 3.0s}
Kh8 {+1.70/32 9.9s} 35. f3 {-0.71/25 2.9s} Bxf1 {+1.77/30 9.8s}
36. exf8=Q+ {-1.84/23 3.0s} Rxf8 {-0.56/29 9.6s} 37. Rxf1 {-1.17/26 3.1s}
Bxf3 {+0.34/30 10s} 38. Rxf3 {-1.35/23 3.1s} N@h3+ {+2.38/29 9.7s}
39. Kh2 {-1.79/28 2.9s} Nxf3+ {+2.92/28 9.3s} 40. Qxf3 {-2.56/21 2.8s}
B@g1+ {+6.01/27 7.3s} 41. Kxh3 {-2.79/25 2.7s} R@h2+ {+4.86/24 7.8s}
42. Kg4 {+1.94/1 0.012s} R@g5+ {+6.21/23 7.5s} 43. Kf4 {+0.01/1 0.014s}
gxf6 {+7.13/21 6.7s} 44. B@f5 {-2.60/18 2.5s} N@g6+ {+24.23/11 2.3s}
45. Bxg6 {-18.57/8 0.62s} dxe5+ {+22.50/13 2.5s} 46. dxe5 {-17.41/5 0.61s}
fxe5+ {+37.75/6 1.9s} 47. Ke4 {-29.79/1 0.001s} P@d5# {+M1/2 1.6s, Black mates}
0-1

[Event "QFuture-depth5-2400sim-vs-800sim"]
[Site "?"]
[Date "2019.05.26"]
[Round "20"]
[White "CrazyAra-Dev-0.4.1-With-Q-Future-depth5-2400sim"]
[Black "CrazyAra-Dev-0.4.1-No-Q-800sim"]
[Result "1-0"]
[PlyCount "79"]
[TimeControl "40/1200"]
[Variant "crazyhouse"]

1. e4 {book} e5 {book} 2. Nf3 {book} Nc6 {book} 3. Bc4 {book} Bc5 {book}
4. d3 {book} Nf6 {-0.88/21 2.3s} 5. O-O {+0.78/25 7.9s} O-O {-0.72/20 2.5s}
6. Nc3 {+1.23/27 8.6s} d6 {-1.15/20 2.4s} 7. Bg5 {+1.30/28 8.6s}
h6 {-1.22/24 2.6s} 8. Bxf6 {+1.00/31 8.9s} Qxf6 {-1.33/18 2.6s}
9. Nd5 {+0.66/22 8.5s} Qd8 {-1.41/18 2.6s} 10. Qd2 {-0.43/21 8.5s}
Kh7 {-1.36/14 2.5s} 11. N@g5+ {-1.06/19 8.4s} Kh8 {-0.42/17 2.6s}
12. Nxc7 {-0.10/25 8.6s} hxg5 {+0.63/24 2.7s} 13. Nxa8 {-0.27/27 8.8s}
B@f4 {+0.19/25 2.7s} 14. P@e3 {-0.21/33 9.1s} g4 {-0.10/24 2.7s}
15. exf4 {-0.23/27 9.0s} gxf3 {-0.32/22 2.7s} 16. R@h5+ {+0.60/27 9.1s}
N@h6 {-1.03/21 2.7s} 17. B@g5 {+1.33/31 8.8s} Nd4 {+2.81/29 2.7s}
18. h3 {-1.61/28 8.8s} fxg2 {+0.21/21 2.7s} 19. Bxd8 {-2.06/29 9.3s}
gxf1=Q+ {+1.19/21 2.8s} 20. Kxf1 {-1.68/22 8.9s} P@e2+ {+1.56/16 2.7s}
21. Kg2 {-2.90/26 9.1s} R@g6+ {+1.55/19 2.8s} 22. Bg5 {-2.63/23 9.0s}
exf4 {+0.98/17 2.7s} 23. Qxf4 {-1.77/26 9.3s} N@e6 {+2.37/18 2.8s}
24. Bxe6 {-1.84/23 9.2s} Nxe6 {+2.59/20 2.8s} 25. Qg3 {-1.16/25 9.3s}
Nxg5 {+2.12/20 2.9s} 26. P@e7 {-2.83/23 9.4s} Rg8 {+0.63/19 2.8s}
27. Rxg5 {-3.54/23 9.4s} Bxh3+ {+1.55/19 2.9s} 28. Kxh3 {-1.41/22 9.2s}
Rxg5 {+1.14/18 2.8s} 29. Qxg5 {-2.76/28 8.8s} P@g4+ {+1.97/17 2.8s}
30. Qxg4 {-2.92/27 8.4s} B@f1+ {+2.63/18 2.7s} 31. Kh4 {-2.20/27 8.2s}
B@f6+ {+2.62/20 2.5s} 32. P@g5 {-7.89/20 8.1s} Bxg5+ {+2.70/18 2.5s}
33. Kxg5 {+2.07/24 8.2s} P@f6+ {+0.19/17 2.5s} 34. Kf4 {+3.46/23 7.9s}
g5+ {-0.70/18 2.7s} 35. Kf3 {+4.76/27 8.3s} P@g7 {-2.60/18 2.6s}
36. R@h7+ {+19.32/18 4.7s} Kxh7 {-11.96/1 0.002s} 37. N@f8+ {+25.17/17 3.3s}
Rxf8 {-22.40/14 1.1s} 38. exf8=N+ {+24.24/15 3.6s} Kg8 {-24.13/12 0.90s}
39. R@h8+ {+37.21/13 2.5s} Kxh8 {-37.87/1 0.002s}
40. Q@h7# {+M1/7 1.7s, White mates} 1-0

[Event "QFuture-depth5-2400sim-vs-800sim"]
[Site "?"]
[Date "2019.05.26"]
[Round "20"]
[White "CrazyAra-Dev-0.4.1-No-Q-800sim"]
[Black "CrazyAra-Dev-0.4.1-With-Q-Future-depth5-2400sim"]
[Result "0-1"]
[PlyCount "76"]
[TimeControl "40/1200"]
[Variant "crazyhouse"]

1. e4 {book} e5 {book} 2. Nf3 {book} Nc6 {book} 3. Bc4 {book} Bc5 {book}
4. d3 {book} Nf6 {book} 5. O-O {book} O-O {-1.24/23 8.0s} 6. Nc3 {+0.92/21 2.4s}
d6 {-1.38/26 8.4s} 7. Bg5 {+1.26/23 2.6s} h6 {-1.92/30 8.5s}
8. Bh4 {+1.16/23 2.6s} Be6 {-1.46/34 8.8s} 9. Nd5 {+0.95/23 2.6s}
Bxd5 {-0.87/30 8.9s} 10. exd5 {+1.13/21 2.6s} N@f4 {-2.42/25 8.9s}
11. dxc6 {+0.20/20 2.7s} bxc6 {-4.54/23 8.8s} 12. Bxf6 {+0.85/18 2.6s}
Qxf6 {-1.87/27 9.2s} 13. B@h4 {+1.82/19 2.7s} P@g5 {-2.84/23 8.9s}
14. N@g4 {+2.47/18 2.6s} Qd8 {-2.77/30 9.2s} 15. Bxg5 {+2.72/18 2.7s}
hxg5 {-2.10/25 8.9s} 16. P@h6 {+2.68/17 2.6s} B@f6 {-2.32/29 9.5s}
17. hxg7 {+1.68/22 2.8s} Bxg7 {-3.80/26 9.1s} 18. P@h6 {+1.77/20 2.7s}
Bf6 {-1.54/30 9.2s} 19. N@e4 {+2.20/23 2.8s} B@e7 {-2.06/28 9.2s}
20. Nexf6+ {+1.80/22 2.8s} Bxf6 {-1.84/29 8.8s} 21. Nxf6+ {+2.06/20 2.8s}
Qxf6 {-0.69/26 8.7s} 22. B@g7 {-0.10/22 2.4s} Qg6 {-3.02/26 8.1s}
23. B@e4 {+0.43/14 2.4s} P@h3 {+1.20/25 8.3s} 24. Nxg5 {-0.32/21 2.4s}
N@e2+ {+1.59/35 9.6s} 25. Qxe2 {-1.20/25 2.8s} Nxe2+ {+2.08/29 8.6s}
26. Kh1 {+3.45/1 0.014s} hxg2+ {+3.92/30 8.0s} 27. Bxg2 {-1.11/18 2.4s}
Qxg5 {+1.98/27 8.1s} 28. P@g3 {-0.96/19 2.6s} N@g4 {+2.87/25 8.5s}
29. N@e4 {-1.47/16 2.6s} Nxg3+ {+1.15/24 8.7s} 30. Nxg3 {-1.63/22 2.7s}
P@h3 {+0.89/26 8.6s} 31. Bxh3 {-1.97/20 2.7s} N@f4 {+1.16/24 8.7s}
32. Ne4 {-3.18/20 2.6s} Q@f3+ {+5.91/23 7.7s} 33. P@g2 {-4.06/18 2.4s}
Nxh3 {+7.21/21 7.4s} 34. P@h7+ {-6.08/20 2.6s} Kxh7 {+7.86/1 0.004s}
35. Nxg5+ {-6.60/16 2.2s} Nxg5 {+8.81/23 6.1s} 36. gxf3 {-9.82/22 2.0s}
P@g2+ {+13.93/21 3.5s} 37. Kxg2 {-11.31/20 1.3s} B@h3+ {+21.07/19 2.4s}
38. Kg3 {-17.79/18 0.62s} N@f5# {+M1/17 2.0s, Black mates} 0-1

[Event "QFuture-depth5-2400sim-vs-800sim"]
[Site "?"]
[Date "2019.05.26"]
[Round "21"]
[White "CrazyAra-Dev-0.4.1-With-Q-Future-depth5-2400sim"]
[Black "CrazyAra-Dev-0.4.1-No-Q-800sim"]
[Result "1-0"]
[PlyCount "73"]
[TimeControl "40/1200"]
[Variant "crazyhouse"]

1. e4 {book} e5 {book} 2. Nf3 {book} Nc6 {book} 3. Bc4 {book} Bc5 {book}
4. d3 {book} Nf6 {book} 5. O-O {book} O-O {-0.83/20 2.3s} 6. Nc3 {+1.12/23 8.0s}
d6 {-1.11/21 2.5s} 7. Bg5 {+1.33/31 8.8s} h6 {-1.13/22 2.6s}
8. Bxf6 {+1.46/30 8.7s} Qxf6 {-1.37/19 2.6s} 9. Nd5 {+0.29/24 8.8s}
Qd8 {-1.37/16 2.5s} 10. Qd2 {+0.68/20 8.2s} Kh7 {-1.46/15 2.5s}
11. N@g5+ {-0.58/22 8.5s} Kh8 {-0.70/17 2.5s} 12. Nxc7 {+0.53/24 8.5s}
hxg5 {+0.65/25 2.7s} 13. Nxa8 {-0.33/27 8.8s} B@f4 {+0.31/25 2.7s}
14. P@e3 {-3.33/25 8.9s} Bg4 {+0.32/24 2.8s} 15. exf4 {+0.06/32 9.6s}
Bxf3 {+0.35/21 2.7s} 16. R@h3+ {-0.18/30 9.3s} N@h4 {-0.30/23 2.8s}
17. fxg5 {+0.60/31 9.8s} Bxg2 {-0.45/22 2.8s} 18. Rxh4+ {+0.03/28 9.2s}
P@h7 {+0.14/25 2.9s} 19. P@h6 {+1.17/26 9.3s} N@f3+ {-0.31/21 2.7s}
20. Kxg2 {-2.74/1 0.013s} Nxh4+ {-0.85/23 2.8s} 21. Kh1 {+2.16/22 8.9s}
gxh6 {-1.40/20 2.8s} 22. Rg1 {+2.78/30 9.4s} Rg8 {-1.55/20 2.7s}
23. gxh6 {+4.65/27 9.1s} P@g2+ {-3.31/23 2.8s} 24. Rxg2 {+4.94/1 0.006s}
Rxg2 {-2.57/22 2.8s} 25. P@g7+ {+7.05/27 8.8s} Kg8 {-3.68/22 2.7s}
26. Bxf7+ {+6.20/25 8.5s} Kxf7 {-1.10/1 0.015s} 27. P@e6+ {+8.85/22 8.5s}
Kxe6 {-5.70/18 2.6s} 28. B@f5+ {+9.20/21 7.3s} Nxf5 {-8.05/20 2.4s}
29. exf5+ {+8.55/19 9.0s} Kxf5 {-7.64/18 2.7s} 30. B@e4+ {+5.06/17 9.2s}
Ke6 {-10.21/16 2.9s} 31. N@f8+ {+10.00/17 8.6s} Ke7 {-12.08/14 2.7s}
32. N@d5+ {+15.29/18 7.8s} Kf7 {-18.43/16 2.2s} 33. P@e6+ {+17.03/15 5.9s}
Kg8 {-26.98/12 1.6s} 34. Bxg2 {+30.92/11 3.0s} B@h8 {-37.46/10 1.1s}
35. gxh8=Q+ {+53.94/17 3.2s} Kxh8 {-18.46/1 0.014s} 36. B@g7+ {+59.01/11 2.3s}
Kg8 {-20.02/1 0.015s} 37. R@h8# {+M1/21 2.4s, White mates} 1-0

[Event "QFuture-depth5-2400sim-vs-800sim"]
[Site "?"]
[Date "2019.05.26"]
[Round "21"]
[White "CrazyAra-Dev-0.4.1-No-Q-800sim"]
[Black "CrazyAra-Dev-0.4.1-With-Q-Future-depth5-2400sim"]
[Result "0-1"]
[PlyCount "70"]
[TimeControl "40/1200"]
[Variant "crazyhouse"]

1. e4 {book} Nf6 {book} 2. e5 {book} Nc6 {book} 3. exf6 {book} exf6 {book}
4. Nc3 {-0.89/17 2.4s} d5 {-0.03/21 8.2s} 5. Bb5 {-0.40/19 2.5s}
Be7 {+0.73/22 8.4s} 6. d4 {-0.65/17 2.5s} O-O {+0.66/23 8.4s}
7. Nge2 {-0.37/19 2.5s} Re8 {+0.38/24 9.0s} 8. O-O {-0.65/19 2.5s}
Bd6 {+0.41/22 8.8s} 9. N@f4 {-0.46/19 2.6s} Bxf4 {+0.22/28 9.0s}
10. Nxf4 {-0.34/20 2.8s} P@h3 {-0.57/22 8.8s} 11. gxh3 {-1.01/18 2.7s}
Bxh3 {-0.82/25 9.1s} 12. Nxh3 {-0.99/21 2.9s} Nxd4 {-0.92/23 9.0s}
13. B@g2 {-1.10/21 2.8s} Nxb5 {-0.04/31 9.7s} 14. P@h6 {+0.23/24 3.0s}
Nxc3 {-0.12/29 9.6s} 15. bxc3 {+0.16/22 2.8s} P@e2 {+0.33/33 9.7s}
16. Qxe2 {+0.09/24 3.0s} Rxe2 {-0.07/27 9.4s} 17. hxg7 {+0.34/18 2.8s}
P@g4 {+0.56/35 9.7s} 18. N@h6+ {-0.02/23 2.9s} Kxg7 {-2.00/1 0.014s}
19. Nxg4 {+0.17/20 2.8s} B@e4 {+0.50/31 9.3s} 20. Bh6+ {-0.53/19 2.8s}
Kg8 {+1.00/32 9.5s} 21. P@f3 {-0.68/18 2.7s} N@h4 {+1.28/21 9.0s}
22. B@h1 {-0.88/18 2.8s} Rxc2 {+1.87/24 9.0s} 23. P@e2 {-0.75/17 2.7s}
P@f5 {+1.51/22 9.2s} 24. Nxf6+ {-1.19/17 2.8s} Qxf6 {+0.86/25 9.0s}
25. P@g5 {-1.01/18 2.8s} Qxc3 {-1.71/23 8.7s} 26. P@g3 {-2.68/18 2.6s}
N@d4 {+7.95/21 7.0s} 27. Nf4 {-4.27/18 2.4s} Ng6 {+8.82/20 7.2s}
28. Rae1 {-6.82/17 2.2s} P@d2 {+9.67/26 7.9s} 29. Nxg6 {-8.23/16 2.5s}
fxg6 {+5.34/24 8.3s} 30. N@b5 {-7.29/17 2.7s} Nxb5 {+4.42/21 8.2s}
31. Rb1 {-6.73/18 2.4s} Nd4 {+10.64/21 6.4s} 32. h3 {-9.48/20 2.0s}
Nxe2+ {+12.18/19 7.4s} 33. Kh2 {-9.98/1 0.013s} f4 {+13.16/20 6.2s}
34. fxe4 {-23.92/14 2.1s} fxg3+ {+38.55/15 3.1s} 35. fxg3 {-17.50/1 0.014s}
Qxg3# {+M1/4 1.7s, Black mates} 0-1

[Event "QFuture-depth5-2400sim-vs-800sim"]
[Site "?"]
[Date "2019.05.26"]
[Round "22"]
[White "CrazyAra-Dev-0.4.1-With-Q-Future-depth5-2400sim"]
[Black "CrazyAra-Dev-0.4.1-No-Q-800sim"]
[Result "1-0"]
[PlyCount "73"]
[TimeControl "40/1200"]
[Variant "crazyhouse"]

1. e4 {book} Nf6 {book} 2. e5 {book} Nc6 {book} 3. exf6 {book} exf6 {book}
4. Nc3 {-0.81/22 8.0s} d5 {+0.77/20 2.5s} 5. Bb5 {-3.22/22 8.4s}
Be7 {+0.86/17 2.5s} 6. d4 {-1.15/21 8.4s} O-O {+0.65/18 2.6s}
7. Nge2 {-1.02/22 8.4s} Re8 {+0.61/21 2.6s} 8. O-O {-0.64/22 8.5s}
P@h3 {+1.09/19 2.6s} 9. gxh3 {-0.51/30 9.2s} Bxh3 {+0.71/20 2.8s}
10. N@f4 {-0.13/28 8.8s} Bxf1 {+0.53/23 2.7s} 11. Qxf1 {-0.35/27 9.0s}
P@f3 {+0.03/25 2.7s} 12. B@h5 {-0.55/25 8.7s} R@g5+ {-0.46/21 2.6s}
13. P@g2 {+1.41/27 9.1s} fxg2 {-2.39/19 2.7s} 14. Bxf7+ {+0.49/32 9.3s}
Kxf7 {-2.97/21 2.8s} 15. Nxg2 {+1.34/31 9.7s} P@f3 {-2.91/19 2.7s}
16. P@e6+ {+2.05/30 9.3s} Kg8 {-3.42/22 2.7s} 17. Bxg5 {-0.66/31 9.6s}
Rf8 {-2.64/24 2.8s} 18. Bxc6 {+2.33/29 9.2s} bxc6 {-3.02/27 2.8s}
19. P@f7+ {+4.53/34 9.3s} Kh8 {-2.59/26 2.8s} 20. Bxf6 {+4.73/32 9.1s}
Bxf6 {-4.29/31 2.9s} 21. R@g8+ {+4.51/31 9.6s} Rxg8 {-0.68/1 0.014s}
22. fxg8=Q+ {+3.97/29 9.2s} Qxg8 {-4.45/27 2.7s} 23. P@f7 {+4.99/28 9.5s}
Qf8 {-5.27/22 2.7s} 24. R@g8+ {+3.98/27 9.0s} Qxg8 {-3.19/1 0.013s}
25. fxg8=Q+ {+4.69/24 8.9s} Kxg8 {-5.32/21 2.4s} 26. N@f7 {+1.69/22 8.7s}
Kf8 {-5.10/15 2.4s} 27. Nef4 {+1.89/25 9.1s} B@h5 {-1.85/18 2.9s}
28. Ne5 {+2.93/23 9.0s} fxg2 {-4.98/20 2.8s} 29. Qxg2 {+6.48/25 8.6s}
R@g5 {-4.13/19 2.7s} 30. e7+ {+11.11/20 6.6s} Kg8 {-7.88/18 1.9s}
31. Qxg5 {+13.30/20 6.5s} Bxg5 {-12.74/18 2.4s} 32. R@f8+ {+17.86/19 3.9s}
Rxf8 {-5.32/1 0.014s} 33. exf8=Q+ {+20.04/18 3.1s} Kxf8 {-7.20/1 0.014s}
34. Ne6+ {+21.80/15 3.2s} Ke7 {-19.35/12 0.90s} 35. Q@d7+ {+23.72/14 2.5s}
Kf6 {-20.09/1 0.001s} 36. R@f7+ {+39.81/11 2.4s} Bxf7 {-42.32/1 0.002s}
37. Qxf7# {+M1/4 1.6s, White mates} 1-0

[Event "QFuture-depth5-2400sim-vs-800sim"]
[Site "?"]
[Date "2019.05.26"]
[Round "22"]
[White "CrazyAra-Dev-0.4.1-No-Q-800sim"]
[Black "CrazyAra-Dev-0.4.1-With-Q-Future-depth5-2400sim"]
[Result "0-1"]
[PlyCount "50"]
[TimeControl "40/1200"]
[Variant "crazyhouse"]

1. e4 {book} Nf6 {book} 2. e5 {book} Nc6 {book} 3. exf6 {book} exf6 {book}
4. d4 {book} d5 {book} 5. Bb5 {-2.02/20 2.4s} Bb4+ {+1.23/23 8.2s}
6. c3 {-2.10/21 2.6s} Bd6 {+0.75/24 8.3s} 7. Qe2+ {-1.44/19 2.5s}
Qe7 {+0.94/23 8.3s} 8. N@h5 {-1.29/21 2.6s} Qxe2+ {+2.18/26 9.0s}
9. Nxe2 {-1.87/22 2.7s} Q@g6 {+2.52/22 8.7s} 10. Nef4 {-2.58/21 2.7s}
Bxf4 {+2.66/27 9.0s} 11. Nxf4 {-2.61/19 2.6s} N@c2+ {+2.57/22 8.7s}
12. Kf1 {-2.22/17 2.6s} Nxa1 {+2.61/23 8.7s} 13. Nxg6 {-2.95/17 2.5s}
hxg6 {+1.27/22 8.6s} 14. B@a4 {-3.14/17 2.6s} O-O {+3.95/20 8.8s}
15. Bxc6 {-3.84/16 2.6s} bxc6 {+4.78/19 8.7s} 16. N@e7+ {-4.27/17 2.7s}
Kh8 {+6.28/24 8.8s} 17. Q@h4+ {-4.87/16 2.6s} R@h5 {+6.14/22 8.6s}
18. Qxh5+ {-7.86/16 2.6s} gxh5 {+6.23/24 8.7s} 19. R@h6+ {-7.01/15 2.6s}
gxh6 {+9.22/26 8.0s} 20. Bxh6 {-7.94/21 2.5s} P@e2+ {+13.23/28 5.2s}
21. Kxe2 {-9.66/20 2.0s} B@c4+ {+15.35/26 5.5s} 22. P@d3 {-12.96/22 1.4s}
Bxd3+ {+16.24/25 3.8s} 23. Kxd3 {-13.67/19 1.6s} Q@e4+ {+16.12/22 4.2s}
24. Kd2 {-14.22/1 0.002s} R@d3+ {+42.17/21 2.4s} 25. Kc1 {-25.18/1 0.002s}
N@e2# {+M1/4 1.7s, Black mates} 0-1

[Event "QFuture-depth5-2400sim-vs-800sim"]
[Site "?"]
[Date "2019.05.26"]
[Round "23"]
[White "CrazyAra-Dev-0.4.1-With-Q-Future-depth5-2400sim"]
[Black "CrazyAra-Dev-0.4.1-No-Q-800sim"]
[Result "1-0"]
[PlyCount "85"]
[TimeControl "40/1200"]
[Variant "crazyhouse"]

1. e4 {book} Nf6 {book} 2. e5 {book} Nc6 {book} 3. exf6 {book} exf6 {book}
4. d4 {book} d5 {book} 5. Ne2 {-0.79/25 8.3s} Bb4+ {+1.11/18 2.5s}
6. Nbc3 {-1.95/36 8.8s} O-O {+0.72/23 2.7s} 7. Nf4 {-1.58/34 8.6s}
Re8+ {+0.55/20 2.5s} 8. Be2 {-1.21/35 9.0s} P@h3 {+1.70/29 2.6s}
9. Rg1 {-1.67/30 8.4s} hxg2 {+1.44/28 2.7s} 10. Rxg2 {-1.97/34 9.2s}
P@f3 {+2.10/27 2.7s} 11. Rxg7+ {-2.00/35 8.9s} Kxg7 {+1.86/25 2.6s}
12. Nh5+ {-2.30/40 3.1s} Kg8 {+2.21/31 2.7s} 13. N@h6+ {-2.25/38 9.1s}
Kf8 {+2.60/27 2.5s} 14. P@g7+ {-2.55/40 3.0s} Ke7 {+2.83/1 0.001s}
15. Bxf3 {-2.57/31 8.9s} R@g1+ {+1.54/21 2.7s} 16. Ke2 {-3.06/32 9.8s}
Rxd1 {+1.43/19 2.7s} 17. Kxd1 {-3.50/24 9.1s} Q@f1+ {+2.75/20 2.8s}
18. R@e1+ {-3.24/30 9.4s} Qxe1+ {+2.77/18 2.7s} 19. Kxe1 {-0.85/1 0.013s}
Nxd4 {+3.46/19 2.7s} 20. Q@e3+ {-4.48/25 8.8s} P@e5 {+3.14/18 2.6s}
21. Kd2 {-2.15/24 8.8s} Bxc3+ {+3.00/18 2.6s} 22. Qxc3 {-0.94/27 9.2s}
Nxf3+ {+1.41/22 2.8s} 23. Qxf3 {-0.85/27 9.4s} B@g5+ {+1.45/20 2.7s}
24. Kd1 {-0.69/24 9.0s} R@f1+ {+0.15/23 2.8s} 25. B@e1 {+0.78/30 9.4s}
N@d4 {-0.15/24 2.8s} 26. N@f5+ {+1.26/28 9.6s} Bxf5 {-0.89/27 3.0s}
27. Nxf5+ {+0.53/29 9.9s} Nxf5 {-0.89/21 2.9s} 28. Bxg5 {+1.56/27 9.6s}
fxg5 {-2.50/24 2.9s} 29. B@f6+ {+4.26/26 9.3s} Kd7 {-2.62/17 2.8s}
30. Qxf5+ {+3.98/22 9.0s} B@e6 {-3.53/20 2.8s} 31. B@b5+ {+4.72/30 9.9s}
c6 {-5.82/19 2.7s} 32. N@c5+ {+5.02/25 9.6s} Kc7 {-5.26/19 3.1s}
33. Nxe6+ {+7.63/26 9.9s} fxe6 {-6.65/16 3.0s} 34. Qxe5+ {+5.58/28 9.8s}
N@d6 {-8.19/18 3.1s} 35. Bxf1 {+8.98/29 9.8s} N@f7 {-7.79/17 3.0s}
36. B@a5+ {+11.26/20 9.3s} b6 {-11.00/19 2.6s} 37. Bxd8+ {+12.53/21 6.7s}
Raxd8 {-10.96/17 2.4s} 38. Qxd6+ {+12.48/19 6.1s} Nxd6 {-13.58/17 1.7s}
39. N@a6+ {+16.11/21 4.3s} Kb7 {-11.93/16 1.7s} 40. Q@c7+ {+15.56/19 4.9s}
Ka8 {-11.77/1 0.003s} 41. Qxc6+ {+16.51/17 3.8s} B@b7 {-19.95/13 0.98s}
42. R@b8+ {+40.13/15 3.2s} Rxb8 {-14.00/1 0.015s}
43. Nc7# {+M1/5 1.6s, White mates} 1-0

[Event "QFuture-depth5-2400sim-vs-800sim"]
[Site "?"]
[Date "2019.05.26"]
[Round "23"]
[White "CrazyAra-Dev-0.4.1-No-Q-800sim"]
[Black "CrazyAra-Dev-0.4.1-With-Q-Future-depth5-2400sim"]
[Result "1-0"]
[PlyCount "89"]
[TimeControl "40/1200"]
[Variant "crazyhouse"]

1. e4 {book} c5 {book} 2. Nf3 {book} Nc6 {-2.42/25 8.1s} 3. d4 {+2.68/19 2.5s}
cxd4 {-1.46/27 8.7s} 4. Nxd4 {+2.25/23 2.6s} e5 {-1.28/24 8.4s}
5. Nxc6 {+1.61/21 2.5s} bxc6 {-1.47/23 8.7s} 6. P@d6 {+0.81/22 2.7s}
Qf6 {-0.60/22 8.7s} 7. N@c7+ {+0.90/21 2.7s} Kd8 {-0.55/1 0.005s}
8. Nxa8 {+0.67/18 2.7s} Bxd6 {-3.14/30 9.1s} 9. Nc3 {+0.63/17 2.6s}
P@d4 {-0.78/21 8.3s} 10. Na4 {+0.39/15 2.5s} Nh6 {+0.12/22 8.3s}
11. Bxh6 {-0.55/18 2.5s} Qxh6 {+0.40/25 8.5s} 12. N@f5 {-1.15/20 2.6s}
B@a5+ {+1.13/29 9.0s} 13. c3 {-0.78/23 2.4s} P@d2+ {+0.77/27 8.5s}
14. Qxd2 {-0.77/23 2.7s} Qxd2+ {+1.10/27 9.1s} 15. Kxd2 {-1.94/1 0.014s}
Q@f4+ {+0.57/21 8.3s} 16. P@e3 {-1.62/16 2.6s} Qxf2+ {+2.15/26 8.9s}
17. R@e2 {-2.34/17 2.7s} dxe3+ {+1.83/24 8.7s} 18. Nxe3 {-2.49/16 2.6s}
Qf4 {+1.89/23 9.0s} 19. P@c5 {-2.03/21 2.7s} Bb8 {+1.90/21 8.8s}
20. Q@b3 {-0.86/19 2.6s} P@d4 {-0.02/24 8.6s} 21. Qxb8 {-0.67/22 2.7s}
dxe3+ {-1.49/29 8.9s} 22. Rxe3 {-0.55/18 2.6s} Qf2+ {-1.72/25 8.5s}
23. Re2 {-0.09/18 2.5s} N@c4+ {-1.33/27 8.9s} 24. Kd3 {+0.02/18 2.4s}
Qxe2+ {-1.93/24 8.7s} 25. Kxe2 {+2.19/22 2.8s} R@d2+ {-1.86/27 9.4s}
26. Kf3 {+2.39/22 2.8s} N@g5+ {-2.17/21 8.9s} 27. Kg4 {+1.98/20 2.8s}
d6+ {-2.91/29 8.9s} 28. B@f5 {+1.81/19 2.8s} Ne3+ {-3.77/27 8.8s}
29. Kh4 {+2.06/19 2.7s} Nxf5+ {-10.37/26 8.5s} 30. exf5 {+2.97/24 2.6s}
B@f2+ {-16.28/24 8.3s} 31. P@g3 {+3.35/23 2.7s} Bxc5 {-4.55/24 8.4s}
32. Q@c7+ {+3.73/22 2.6s} Bxc7 {-6.60/30 8.5s} 33. Qxc7+ {+5.89/23 2.1s}
Ke8 {-6.77/1 0.015s} 34. Qxc8+ {+4.36/19 2.5s} Ke7 {-6.38/26 7.8s}
35. f6+ {+6.37/22 2.2s} Kxf6 {-7.20/26 7.5s} 36. B@d8+ {+7.95/17 2.0s}
Rxd8 {-6.79/22 7.3s} 37. Qxd8+ {+6.02/21 2.6s} P@e7 {-7.02/22 7.3s}
38. N@g8+ {+7.05/19 2.6s} Kf5 {-9.46/23 7.3s} 39. Bd3+ {+7.96/15 2.4s}
Rxd3 {-12.91/20 5.5s} 40. B@g4+ {+7.97/16 2.2s} Ke4 {-21.21/19 5.5s}
41. Nxc5+ {+10.35/16 1.8s} Kd5 {-19.67/21 4.0s} 42. Nc7+ {+11.82/14 2.0s}
Kxc5 {-M1/19 4.0s} 43. B@b4+ {+21.64/15 0.72s} Kb6 {-M1/12 2.2s}
44. R@a6+ {+25.66/9 0.77s} Kb7 {-9.98/1 0.014s}
45. Qc8# {+M1/7 0.50s, White mates} 1-0

[Event "QFuture-depth5-2400sim-vs-800sim"]
[Site "?"]
[Date "2019.05.26"]
[Round "24"]
[White "CrazyAra-Dev-0.4.1-With-Q-Future-depth5-2400sim"]
[Black "CrazyAra-Dev-0.4.1-No-Q-800sim"]
[Result "1-0"]
[PlyCount "63"]
[TimeControl "40/1200"]
[Variant "crazyhouse"]

1. e4 {book} c5 {book} 2. Nf3 {book} Nc6 {-2.81/18 2.4s} 3. d4 {+1.55/25 8.0s}
cxd4 {-2.55/22 2.6s} 4. Nxd4 {+1.15/26 8.7s} e5 {-1.89/20 2.5s}
5. Nb5 {+0.66/23 8.4s} a6 {-1.08/22 2.6s} 6. Nd6+ {-0.10/22 8.4s}
Bxd6 {-0.98/21 2.7s} 7. Qxd6 {-0.06/20 8.6s} N@d4 {+0.22/17 2.6s}
8. B@b3 {+0.10/22 8.8s} P@c7 {+0.18/15 2.6s} 9. Qd5 {+0.25/20 8.5s}
Nxb3 {-0.19/18 2.6s} 10. axb3 {+0.42/29 9.0s} Nf6 {-0.09/16 2.6s}
11. N@f5 {+0.50/21 8.5s} Nxd5 {-0.54/18 2.6s} 12. Nxg7+ {+0.46/28 9.2s}
Kf8 {-0.67/17 2.6s} 13. Nf5 {+0.76/26 8.6s} B@f6 {-0.41/22 2.7s}
14. Bh6+ {+0.18/27 9.2s} Kg8 {-0.70/22 2.7s} 15. P@g7 {+0.43/24 8.9s}
Ndb4 {-0.10/18 2.7s} 16. gxh8=Q+ {-0.72/30 9.2s} Bxh8 {+0.43/20 2.6s}
17. Na3 {-0.62/26 9.0s} P@g7 {-0.52/24 2.9s} 18. R@g3 {+0.51/29 9.1s}
Q@g6 {-0.48/20 2.7s} 19. Rxg6 {+0.37/27 9.2s} hxg6 {-0.97/24 2.8s}
20. Nxg7 {+0.06/25 9.1s} Bxg7 {-1.73/21 2.7s} 21. Bxg7 {+2.95/25 8.8s}
Kxg7 {-3.02/24 2.6s} 22. h4 {+3.10/23 8.4s} B@f4 {-3.20/19 2.4s}
23. P@h6+ {+4.81/28 8.7s} Bxh6 {-6.96/20 2.1s} 24. P@g5 {+3.29/23 7.7s}
P@d2+ {-6.63/18 2.2s} 25. Kxd2 {+5.14/25 8.6s} Bxg5+ {-9.55/18 2.4s}
26. hxg5 {+8.31/21 7.4s} Qxg5+ {-9.45/16 2.1s} 27. B@e3 {+8.89/23 7.3s}
Qxe3+ {-7.23/19 2.5s} 28. fxe3 {+9.17/19 8.0s} R@f2+ {-6.70/16 2.6s}
29. B@e2 {+7.92/23 8.0s} Kf6 {-8.25/16 2.1s} 30. Q@h4+ {+13.23/20 6.1s}
P@g5 {-11.04/17 2.0s} 31. Qxg5+ {+17.84/24 4.0s} Kxg5 {-47.53/16 0.80s}
32. Q@h4# {+M1/5 1.7s, White mates} 1-0

[Event "QFuture-depth5-2400sim-vs-800sim"]
[Site "?"]
[Date "2019.05.26"]
[Round "24"]
[White "CrazyAra-Dev-0.4.1-No-Q-800sim"]
[Black "CrazyAra-Dev-0.4.1-With-Q-Future-depth5-2400sim"]
[Result "1-0"]
[PlyCount "93"]
[TimeControl "40/1200"]
[Variant "crazyhouse"]

1. e4 {book} d6 {book} 2. d4 {+1.13/23 2.4s} g6 {-1.12/29 8.1s}
3. Nc3 {+1.02/23 2.4s} Bg7 {-1.15/28 8.2s} 4. Bc4 {+1.44/22 2.4s}
h6 {-1.13/25 8.1s} 5. Nf3 {+1.03/24 2.5s} Nf6 {-1.88/24 8.4s}
6. Bxf7+ {+1.50/22 2.4s} Kxf7 {-1.96/24 8.5s} 7. e5 {+1.15/22 2.6s}
Ng4 {-1.06/25 8.6s} 8. O-O {+0.77/15 2.5s} Rf8 {-0.47/35 8.6s}
9. P@g5 {+0.73/23 2.6s} h5 {-1.11/35 8.9s} 10. exd6 {+0.94/18 2.5s}
cxd6 {-0.69/28 8.6s} 11. P@h6 {+0.92/22 2.6s} Bh8 {-0.63/27 8.7s}
12. h3 {+1.35/21 2.5s} Kg8 {-0.57/25 8.6s} 13. hxg4 {+0.55/23 2.6s}
Bxg4 {-1.02/27 8.8s} 14. N@h2 {+0.93/19 2.5s} B@d7 {-1.63/22 8.5s}
15. Nxg4 {+1.05/22 2.6s} hxg4 {-2.79/28 9.1s} 16. Nh4 {+1.12/21 2.7s}
P@f7 {-2.42/26 8.8s} 17. B@e4 {+3.03/26 2.8s} Nc6 {-3.68/32 9.5s}
18. Nxg6 {+2.58/25 2.8s} fxg6 {-4.22/30 9.2s} 19. Bxg6 {+2.61/29 2.9s}
P@h7 {-4.68/30 9.6s} 20. Bxh7+ {+2.44/27 2.8s} Kxh7 {-3.95/26 9.1s}
21. P@h5 {+4.42/22 2.8s} N@h4 {-5.44/27 9.2s} 22. g6+ {+4.25/19 2.7s}
Nxg6 {-5.27/24 9.2s} 23. hxg6+ {+4.14/23 2.9s} Kxg6 {-5.49/25 9.5s}
24. N@h4+ {+3.44/18 2.8s} Kh5 {-6.76/23 8.6s} 25. P@g7 {+4.96/20 2.7s}
P@h2+ {-8.25/26 8.6s} 26. Kxh2 {+5.63/21 2.7s} e5 {-7.69/21 8.6s}
27. P@g3 {+7.22/20 2.7s} N@f3+ {-7.77/23 8.6s} 28. gxf3 {+8.04/19 2.6s}
Rxf3 {-9.32/22 8.0s} 29. P@g2 {+8.47/23 2.3s} Nxd4 {-7.64/24 7.7s}
30. gxh8=Q {+4.21/20 2.5s} Qxh4+ {-7.73/25 7.0s} 31. gxh4 {+5.02/20 2.5s}
Rh3+ {-0.75/24 5.2s} 32. Kg1 {+8.31/22 2.4s} N@f3+ {-9.99/22 7.7s}
33. gxf3 {+8.42/18 2.2s} P@h2+ {-9.78/21 6.4s} 34. Kh1 {+9.40/19 2.1s}
P@g2+ {-11.37/19 6.1s} 35. Kxg2 {+1.19/1 0.015s} h1=Q+ {-11.09/17 5.7s}
36. Rxh1 {+8.83/1 0.015s} B@f1+ {-31.21/18 5.0s} 37. Kxf1 {+10.28/17 2.3s}
P@e2+ {-13.35/21 7.3s} 38. Nxe2 {+10.91/18 2.7s} Rxh1+ {-17.09/20 7.4s}
39. B@g1 {+11.74/16 2.6s} Rxg1+ {-19.50/18 7.6s} 40. Nxg1 {+14.99/17 2.5s}
B@g2+ {-16.80/18 6.8s} 41. Kxg2 {+16.92/14 2.4s} gxf3+ {-18.72/17 6.4s}
42. Nxf3 {+15.98/15 2.0s} R@g4+ {-14.97/18 6.8s} 43. N@g3+ {+13.89/16 2.9s}
Rxg3+ {-20.29/21 7.0s} 44. fxg3 {+16.56/15 2.5s} P@h3+ {-20.07/20 5.8s}
45. Kg1 {+15.41/13 2.3s} N@e2+ {-34.15/20 4.8s} 46. Kf2 {+26.20/11 1.3s}
Rxh8 {-M1/12 3.7s} 47. Q@g5# {+M1/11 0.72s, White mates} 1-0

[Event "QFuture-depth5-2400sim-vs-800sim"]
[Site "?"]
[Date "2019.05.26"]
[Round "25"]
[White "CrazyAra-Dev-0.4.1-With-Q-Future-depth5-2400sim"]
[Black "CrazyAra-Dev-0.4.1-No-Q-800sim"]
[Result "0-1"]
[PlyCount "92"]
[TimeControl "40/1200"]
[Variant "crazyhouse"]

1. e4 {book} d6 {book} 2. d4 {+1.36/30 8.0s} Nf6 {-0.96/21 2.4s}
3. Nc3 {+1.73/29 8.4s} g6 {-1.06/24 2.5s} 4. Bc4 {+1.90/26 8.3s}
Bg7 {-1.65/24 2.5s} 5. Bxf7+ {+2.18/32 9.0s} Kxf7 {-2.38/23 2.7s}
6. P@h6 {+2.88/24 8.5s} Bf8 {-3.03/16 2.5s} 7. Nf3 {+2.19/28 8.6s}
Ng8 {-3.33/23 2.5s} 8. Qd2 {+3.45/29 8.5s} Ke8 {-3.22/23 2.6s}
9. e5 {+2.65/32 9.0s} Nxh6 {-3.32/26 2.7s} 10. Qxh6 {+2.87/30 9.1s}
Bxh6 {-3.59/23 2.6s} 11. Bxh6 {+2.01/25 9.0s} B@f8 {-2.36/24 2.8s}
12. Bxf8 {+2.69/27 8.7s} Rxf8 {-2.59/23 2.7s} 13. N@g7+ {+3.14/25 8.8s}
Kf7 {-2.85/24 2.6s} 14. B@h6 {+1.45/25 8.5s} Kg8 {-3.17/21 2.6s}
15. B@b3+ {+1.45/31 9.0s} P@f7 {-4.11/18 2.6s} 16. e6 {+3.08/31 8.7s}
f6 {-3.32/17 2.5s} 17. h4 {+2.52/36 9.0s} Q@g4 {-3.02/28 2.7s}
18. O-O-O {+0.69/28 8.8s} Qxg2 {-2.67/26 2.6s} 19. h5 {+2.56/32 8.4s}
Qxf3 {-3.37/25 2.6s} 20. hxg6 {-0.56/27 7.8s} hxg6 {-3.49/23 2.6s}
21. P@f7+ {-0.55/27 8.1s} Kh7 {-2.21/23 2.3s} 22. Nf5 {-0.27/24 7.1s}
P@h5 {-4.61/20 2.5s} 23. Bxf8 {+3.90/25 8.9s} Qxf8 {-3.56/21 2.8s}
24. R@g8 {+4.52/22 9.0s} P@d2+ {-0.15/17 2.5s} 25. Kb1 {+2.05/28 8.7s}
B@h6 {-2.49/26 2.7s} 26. Nxh6 {+0.52/33 9.2s} Qxh6 {-3.39/22 2.6s}
27. B@e3 {+1.14/28 8.8s} Qxd1+ {-1.69/26 2.9s} 28. Rxd1 {-0.05/32 9.6s}
R@c1+ {-2.10/21 2.8s} 29. Rxc1 {+1.28/1 0.014s} dxc1=Q+ {-1.37/23 2.9s}
30. Kxc1 {+0.25/28 9.1s} R@e1+ {-1.39/21 2.8s} 31. R@d1 {+0.07/30 9.0s}
Qxe3+ {-0.24/26 2.9s} 32. fxe3 {-1.99/26 8.3s} B@d2+ {+1.53/20 2.6s}
33. Kxd2 {-4.63/27 7.6s} N@f3+ {+2.15/22 2.4s} 34. Kd3 {-2.26/22 7.8s}
Rxd1+ {+2.94/19 2.2s} 35. Nxd1 {-7.33/22 6.6s} N@e1+ {+1.84/19 2.6s}
36. Kc4 {-4.86/20 7.4s} d5+ {+1.95/16 2.4s} 37. Kb5 {-15.66/23 7.3s}
a6+ {-0.47/22 2.8s} 38. Ka4 {-29.30/21 5.1s} b5+ {-0.82/21 2.7s}
39. Ka3 {-12.59/18 4.9s} B@d6+ {+3.86/19 2.0s} 40. R@c5 {-6.79/22 5.9s}
Bxc5+ {+2.67/21 2.2s} 41. dxc5 {-10.48/19 4.6s} R@a5+ {+7.49/17 1.2s}
42. B@a4 {-12.38/18 4.3s} Rxa4+ {+5.95/15 1.5s} 43. Bxa4 {-8.87/1 0.004s}
b4+ {+10.19/15 0.84s} 44. Kxb4 {-M1/15 2.8s} R@c4+ {+13.47/8 0.91s}
45. Kb3 {-M1/9 2.3s} Nd2+ {+24.54/7 0.59s} 46. Ka3 {-23.45/1 0.002s}
B@b4# {+M1/3 0.46s, Black mates} 0-1

[Event "QFuture-depth5-2400sim-vs-800sim"]
[Site "?"]
[Date "2019.05.26"]
[Round "25"]
[White "CrazyAra-Dev-0.4.1-No-Q-800sim"]
[Black "CrazyAra-Dev-0.4.1-With-Q-Future-depth5-2400sim"]
[Result "0-1"]
[PlyCount "114"]
[TimeControl "40/1200"]
[Variant "crazyhouse"]

1. e4 {book} d6 {book} 2. d4 {book} e6 {book} 3. Nc3 {+2.04/19 2.3s}
Nf6 {-1.46/24 7.9s} 4. Nf3 {+1.57/16 2.4s} Nc6 {-1.38/25 8.4s}
5. Bb5 {+1.47/17 2.5s} a6 {-1.64/24 8.5s} 6. Ba4 {+1.59/19 2.7s}
b5 {-2.14/24 8.8s} 7. Nxb5 {+1.50/19 2.6s} axb5 {-1.68/23 8.8s}
8. Bxb5 {+1.57/20 2.7s} N@a7 {-1.86/23 8.7s} 9. Bd3 {+2.27/17 2.5s}
Nb4 {-1.71/22 8.6s} 10. O-O {+1.60/17 2.6s} Bb7 {-1.48/23 8.6s}
11. Re1 {+1.79/17 2.6s} Be7 {-2.60/21 8.6s} 12. P@g5 {+1.76/19 2.7s}
Nxd3 {-1.21/22 9.0s} 13. cxd3 {+1.57/21 2.7s} B@g4 {-2.77/21 8.9s}
14. gxf6 {+0.53/20 2.7s} Bxf6 {-0.87/22 9.2s} 15. Be3 {+0.85/18 2.8s}
Nb5 {-1.28/28 9.0s} 16. P@e5 {+1.06/20 2.8s} dxe5 {-2.35/28 9.6s}
17. dxe5 {+1.58/26 3.0s} Bxf3 {-1.95/25 9.5s} 18. Qxf3 {+1.33/24 2.9s}
N@d4 {-2.79/24 9.6s} 19. Qg3 {+2.17/19 3.0s} P@h4 {-3.53/22 9.5s}
20. Qf4 {+2.02/18 2.9s} P@g5 {-1.29/25 9.7s} 21. Qg4 {+1.57/20 3.0s}
Bxe5 {-0.93/22 9.5s} 22. Bxg5 {+1.47/20 2.9s} P@g3 {-0.81/26 9.9s}
23. Bxd8 {+0.38/18 3.0s} gxf2+ {-0.80/25 9.9s} 24. Kxf2 {+0.30/16 3.0s}
P@g3+ {-1.10/28 9.8s} 25. Kg1 {+0.50/22 3.0s} gxh2+ {-1.53/25 9.8s}
26. Kh1 {+0.36/18 3.0s} Rxd8 {-2.31/24 9.3s} 27. Qxh4 {+1.41/21 3.1s}
B@e7 {-3.59/21 9.6s} 28. Qh5 {+1.43/16 3.0s} P@f3 {-1.75/27 9.8s}
29. gxf3 {+1.24/16 3.0s} Nxf3 {-2.70/25 9.6s} 30. Qxf3 {+1.27/20 3.0s}
Nd4 {-2.56/21 9.7s} 31. Qf2 {+1.31/15 2.9s} P@g3 {-2.77/24 9.6s}
32. Qe3 {+1.96/19 2.9s} Bc6 {-4.03/28 9.5s} 33. Rf1 {+1.76/20 2.9s}
g2+ {+0.14/24 9.6s} 34. Kxg2 {+3.15/1 0.011s} Nf5 {-1.38/22 9.9s}
35. Qh3 {-0.46/18 2.9s} Nh4+ {-1.34/21 9.6s} 36. Kf2 {+0.95/19 3.1s}
Bxb2 {-1.32/33 9.7s} 37. P@d5 {+0.57/16 3.0s} Bxa1 {-5.49/22 9.5s}
38. dxc6 {+0.02/19 3.0s} O-O {-0.21/40 3.2s} 39. N@g4 {-0.11/17 2.9s}
R@g6 {-0.97/21 9.6s} 40. N@f4 {+0.10/17 3.0s} P@g2 {+0.49/25 10s}
41. Rxa1 {-0.20/20 3.1s} Bc5+ {-0.01/31 9.8s} 42. P@e3 {-4.47/22 3.0s}
g1=Q+ {+6.31/29 9.3s} 43. Rxg1 {-2.90/24 3.0s} hxg1=Q+ {+6.29/27 8.8s}
44. Kxg1 {-4.87/26 2.8s} Rxg4+ {+1.94/31 10s} 45. Qxg4 {-4.72/24 2.7s}
Bxe3+ {+7.06/23 8.1s} 46. B@f2 {-6.46/22 2.4s} N@f3+ {+9.65/25 9.0s}
47. Kf1 {-5.93/20 2.9s} Nh2+ {+9.88/21 9.2s} 48. Ke2 {-9.24/19 2.7s}
Nxg4 {+11.98/21 8.5s} 49. Bxe3 {-11.20/16 2.9s} Q@f3+ {+13.13/19 8.4s}
50. Kd2 {-13.06/18 2.8s} Qxe3+ {+13.46/20 8.8s} 51. Kc3 {-13.34/15 2.8s}
Qd4+ {+19.06/15 8.2s} 52. Kd2 {-16.97/14 2.3s} B@e3+ {+20.99/18 6.7s}
53. Kc2 {-19.52/14 1.9s} R@b2+ {+20.82/18 6.2s} 54. Kd1 {-21.65/1 0.003s}
P@c2+ {+22.35/20 5.5s} 55. Ke2 {-28.47/19 2.0s} c1=Q+ {+38.87/12 4.4s}
56. P@d2 {-40.15/6 1.0s} Qxd2+ {+60.60/8 2.5s} 57. Kf1 {-59.08/1 0.002s}
Qf2# {+M1/8 2.3s, Black mates} 0-1

[Event "QFuture-depth5-2400sim-vs-800sim"]
[Site "?"]
[Date "2019.05.26"]
[Round "26"]
[White "CrazyAra-Dev-0.4.1-With-Q-Future-depth5-2400sim"]
[Black "CrazyAra-Dev-0.4.1-No-Q-800sim"]
[Result "1-0"]
[PlyCount "61"]
[TimeControl "40/1200"]
[Variant "crazyhouse"]

1. e4 {book} d6 {book} 2. d4 {book} e6 {book} 3. Nc3 {+0.83/22 7.8s}
Nf6 {-1.77/18 2.3s} 4. Nf3 {+1.45/26 8.2s} Nc6 {-1.27/18 2.5s}
5. Bd3 {+1.51/24 8.2s} Be7 {-1.50/23 2.5s} 6. e5 {+0.66/24 8.5s}
dxe5 {-1.19/20 2.6s} 7. dxe5 {+0.58/23 8.8s} Ng4 {-1.09/19 2.6s}
8. Bf4 {+0.45/23 8.9s} P@f6 {-0.58/19 2.6s} 9. exf6 {+0.19/25 8.8s}
Bxf6 {-0.62/18 2.7s} 10. O-O {+0.06/22 8.7s} e5 {-0.50/20 2.7s}
11. P@g5 {+0.25/21 8.7s} exf4 {-0.80/17 2.7s} 12. gxf6 {+0.37/25 8.9s}
Nxf6 {-0.78/19 2.7s} 13. B@g5 {+0.83/22 8.7s} P@h3 {-0.76/18 2.6s}
14. Re1+ {+0.52/21 8.8s} B@e7 {-0.22/18 2.6s} 15. Bxf6 {+0.45/34 8.6s}
gxf6 {-0.44/23 2.6s} 16. N@h5 {+0.67/33 8.8s} P@e3 {-0.06/23 2.7s}
17. fxe3 {+0.24/31 8.7s} fxe3 {-0.17/19 2.6s} 18. Rxe3 {+1.58/34 9.1s}
B@d4 {-0.66/29 2.8s} 19. Nxd4 {+0.87/32 9.2s} Qxd4 {-0.94/27 2.7s}
20. B@f2 {+1.40/30 9.1s} hxg2 {-1.58/25 2.8s} 21. P@g7 {+2.61/31 9.4s}
Rg8 {-2.84/27 2.8s} 22. Rxe7+ {+4.49/35 9.1s} Kd8 {-3.96/25 2.9s}
23. Bxd4 {+4.50/25 9.4s} Nxe7 {-4.10/22 2.8s} 24. Bxf6 {+6.51/27 8.8s}
N@h3+ {-4.44/22 2.9s} 25. Kxg2 {+3.15/1 0.014s} R@f2+ {-4.75/18 2.7s}
26. Kg3 {+6.59/23 8.5s} Rxf6 {-5.79/21 2.7s} 27. Q@f8+ {+11.73/22 7.1s}
B@e8 {-7.23/18 2.6s} 28. Qxe7+ {+12.17/20 7.0s} Kxe7 {-9.96/1 0.002s}
29. N@d5+ {+15.20/19 6.4s} Kd6 {-15.25/14 1.9s} 30. B@e7+ {+22.13/15 5.0s}
Kc6 {-27.50/13 1.5s} 31. Bb5# {+M1/15 2.6s, White mates} 1-0

[Event "QFuture-depth5-2400sim-vs-800sim"]
[Site "?"]
[Date "2019.05.26"]
[Round "26"]
[White "CrazyAra-Dev-0.4.1-No-Q-800sim"]
[Black "CrazyAra-Dev-0.4.1-With-Q-Future-depth5-2400sim"]
[Result "0-1"]
[PlyCount "62"]
[TimeControl "40/1200"]
[Variant "crazyhouse"]

1. d4 {book} Nf6 {book} 2. Nf3 {+0.54/14 2.2s} g6 {-0.78/18 7.5s}
3. Nc3 {+0.20/15 2.3s} Bg7 {-0.53/21 8.1s} 4. e4 {+0.40/16 2.3s}
O-O {-0.62/22 7.8s} 5. e5 {+0.87/16 2.4s} Ng4 {-1.08/26 8.4s}
6. h3 {+0.88/23 2.5s} Nxf2 {-0.95/30 8.5s} 7. Kxf2 {+0.87/26 2.7s}
d6 {-1.73/31 8.8s} 8. exd6 {+1.18/23 2.6s} cxd6 {-1.75/25 8.7s}
9. P@h6 {+1.07/23 2.6s} Bf6 {-2.21/28 8.9s} 10. Bd3 {+1.41/18 2.6s}
Nc6 {-1.48/24 8.7s} 11. Ne4 {+1.11/22 2.7s} Bf5 {-1.02/24 8.8s}
12. Nxf6+ {+0.83/20 2.7s} exf6 {-1.44/21 8.5s} 13. B@g7 {+0.81/18 2.6s}
Re8 {-2.52/24 8.8s} 14. N@d5 {+0.55/17 2.6s} Bxd3 {-1.98/24 8.1s}
15. Qxd3 {-0.91/21 2.5s} P@g3+ {+0.76/32 9.5s} 16. Kxg3 {-1.69/21 2.3s}
N@h5+ {+0.46/26 8.3s} 17. Kf2 {-0.59/23 2.5s} B@g3+ {+1.10/33 9.5s}
18. Kf1 {-0.34/21 2.7s} P@e2+ {+0.94/27 9.0s} 19. Qxe2 {-1.20/22 2.9s}
Rxe2 {+1.28/29 9.2s} 20. Kxe2 {-0.57/18 2.7s} Nxg7 {+1.70/23 9.2s}
21. Be3 {-0.92/21 2.9s} B@c4+ {+0.80/29 9.2s} 22. Kd1 {+0.25/20 2.8s}
Q@e2+ {+0.33/28 9.4s} 23. Kc1 {+0.05/1 0.003s} Qxg2 {+1.20/27 9.0s}
24. hxg7 {-1.89/20 2.7s} Qxh1+ {+2.48/26 8.7s} 25. B@d1 {-2.36/18 2.6s}
Bxd5 {+6.10/22 8.7s} 26. P@h6 {-6.90/17 2.6s} Qxd1+ {+11.39/20 6.9s}
27. Kxd1 {-2.16/1 0.014s} Bxf3+ {+12.00/18 6.9s} 28. P@e2 {-10.95/15 2.3s}
R@e1+ {+18.04/15 4.7s} 29. Kd2 {-14.08/1 0.002s} N@e4+ {+22.07/13 4.5s}
30. Kd3 {-19.22/1 0.002s} B@b5+ {+29.68/14 2.7s} 31. c4 {-27.26/9 0.67s}
Nb4# {+M1/12 1.9s, Black mates} 0-1

[Event "QFuture-depth5-2400sim-vs-800sim"]
[Site "?"]
[Date "2019.05.26"]
[Round "27"]
[White "CrazyAra-Dev-0.4.1-With-Q-Future-depth5-2400sim"]
[Black "CrazyAra-Dev-0.4.1-No-Q-800sim"]
[Result "1-0"]
[PlyCount "121"]
[TimeControl "40/1200"]
[Variant "crazyhouse"]

1. d4 {book} Nf6 {book} 2. Nc3 {+0.64/19 7.3s} d5 {-1.03/15 2.2s}
3. Bf4 {+1.08/22 7.9s} Bf5 {-1.30/16 2.3s} 4. e3 {+1.28/22 8.1s}
e6 {-1.37/19 2.4s} 5. Bd3 {+1.13/22 8.3s} Bg6 {-1.07/18 2.4s}
6. Nge2 {+1.23/20 7.9s} Bd6 {-1.13/19 2.4s} 7. O-O {+1.33/23 8.3s}
O-O {-1.07/18 2.4s} 8. Nb5 {+1.66/20 8.1s} Nc6 {-1.28/18 2.5s}
9. Nxd6 {+1.64/27 8.8s} cxd6 {-1.51/19 2.6s} 10. B@h4 {+1.99/23 8.4s}
N@f5 {-1.66/17 2.5s} 11. Bxf5 {+2.38/29 9.1s} Bxf5 {-2.30/26 2.8s}
12. Bxd6 {+2.94/28 9.4s} Qxd6 {-2.70/24 2.8s} 13. P@e5 {+2.48/33 9.7s}
Nxe5 {-2.63/23 3.0s} 14. dxe5 {+2.56/30 9.6s} Qxe5 {-2.49/22 2.8s}
15. N@f3 {+3.16/29 9.7s} Qc7 {-3.07/22 2.9s} 16. Bxf6 {+2.30/27 9.5s}
gxf6 {-2.98/22 2.9s} 17. N@h6+ {+2.17/25 9.7s} Kh8 {-2.64/22 2.9s}
18. Nxf5 {+2.75/23 9.2s} exf5 {-2.44/18 2.8s} 19. B@g7+ {+1.61/22 9.3s}
Kxg7 {-3.15/20 2.8s} 20. N@h5+ {+2.95/20 9.1s} Kh8 {-2.30/18 2.9s}
21. Qxd5 {+1.93/31 9.6s} B@h6 {-1.68/20 2.9s} 22. Qxf5 {+1.59/29 9.6s}
P@g7 {-1.48/27 3.0s} 23. P@g5 {+2.10/28 10s} fxg5 {-2.04/26 3.3s}
24. P@f6 {+2.38/26 10s} gxf6 {-1.77/24 3.0s} 25. Qxf6+ {+2.15/30 10s}
B@g7 {-2.07/22 3.1s} 26. Nxg7 {+1.90/23 9.9s} Bxg7 {-1.97/20 3.1s}
27. Qxg7+ {+1.20/26 9.9s} Kxg7 {-2.18/1 0.003s} 28. B@e5+ {+1.30/20 9.5s}
f6 {-2.20/17 2.9s} 29. Bxc7 {+1.39/23 9.7s} P@h3 {-1.91/15 2.9s}
30. Q@d7+ {+4.34/21 9.4s} Q@f7 {-4.42/16 2.8s} 31. Qxh3 {-0.34/21 9.6s}
P@h6 {-4.85/17 2.9s} 32. B@e5 {+7.44/19 9.4s} B@e6 {-7.65/16 2.8s}
33. P@f5 {+7.97/27 10.0s} Bxf5 {-7.68/21 3.1s} 34. Qxf5 {+7.77/28 10.0s}
B@e6 {-5.43/20 3.0s} 35. Qxf6+ {+6.47/28 9.7s} Qxf6 {-7.90/23 2.9s}
36. Bxf6+ {+6.80/25 9.7s} Rxf6 {-8.02/20 2.9s} 37. B@e5 {+5.68/27 9.1s}
P@e7 {-5.43/22 2.8s} 38. Bxf6+ {+5.60/23 9.8s} exf6 {-6.36/20 2.8s}
39. P@e5 {+7.71/24 10s} P@e7 {-6.89/20 3.1s} 40. exf6+ {+6.12/21 9.7s}
exf6 {-5.45/18 2.7s} 41. R@e7+ {+7.90/25 9.9s} Q@f7 {-5.69/18 3.0s}
42. Rxf7+ {+6.98/23 9.7s} Bxf7 {-5.72/16 2.8s} 43. P@e5 {+6.69/23 9.9s}
P@e7 {-7.20/20 3.0s} 44. exf6+ {+7.20/21 9.6s} exf6 {-5.16/17 2.7s}
45. P@e5 {+5.45/23 9.7s} P@e7 {-6.54/19 3.1s} 46. P@d6 {+7.87/21 9.3s}
B@f8 {-7.02/18 3.0s} 47. dxe7 {+10.32/25 11s} Bxe7 {-9.35/23 3.2s}
48. exf6+ {+9.86/24 9.9s} Bxf6 {-9.30/21 3.0s} 49. P@e5 {+11.16/24 10s}
P@e7 {-9.07/19 3.0s} 50. exf6+ {+10.62/20 10.0s} exf6 {-9.34/14 2.9s}
51. B@e7 {+14.31/22 9.6s} R@g6 {-13.44/17 3.0s} 52. P@e5 {+13.92/21 9.4s}
N@g8 {-14.43/14 2.9s} 53. exf6+ {+15.24/27 9.5s} Nxf6 {-15.20/17 3.0s}
54. Bxf6+ {+15.14/24 9.2s} Rxf6 {-13.88/16 2.8s} 55. Be5 {+16.80/23 9.1s}
B@e7 {-14.79/16 2.9s} 56. N@f5+ {+19.09/18 9.5s} Kf8 {-18.89/15 2.9s}
57. Q@g7+ {+20.34/17 8.7s} Ke8 {-19.49/1 0.003s} 58. Bxf6 {+22.12/16 8.9s}
Bxf6 {-25.09/14 2.9s} 59. Qxf6 {+35.29/18 5.8s} Kd7 {-34.12/6 1.5s}
60. Qd6+ {+45.38/9 3.4s} Kc8 {-48.08/6 0.51s}
61. R@d8# {+M1/7 2.0s, White mates} 1-0

[Event "QFuture-depth5-2400sim-vs-800sim"]
[Site "?"]
[Date "2019.05.26"]
[Round "27"]
[White "CrazyAra-Dev-0.4.1-No-Q-800sim"]
[Black "CrazyAra-Dev-0.4.1-With-Q-Future-depth5-2400sim"]
[Result "0-1"]
[PlyCount "100"]
[TimeControl "40/1200"]
[Variant "crazyhouse"]

1. d4 {book} Nf6 {book} 2. Nf3 {book} d6 {book} 3. Nc3 {book} g6 {-0.66/21 7.9s}
4. e4 {+0.28/19 2.4s} Bg7 {-1.70/23 8.3s} 5. e5 {+0.79/21 2.5s}
Ng4 {-1.64/20 8.3s} 6. exd6 {+0.72/17 2.5s} cxd6 {-0.90/28 8.6s}
7. Bb5+ {+1.15/18 2.6s} Nc6 {-0.52/25 8.6s} 8. d5 {+0.59/18 2.6s}
O-O {-0.98/25 9.2s} 9. dxc6 {+1.01/21 2.8s} bxc6 {-1.43/24 8.9s}
10. Bxc6 {+1.01/18 2.6s} Qb6 {-1.32/28 8.8s} 11. N@d4 {+0.79/20 2.7s}
P@e5 {-1.26/25 8.7s} 12. P@h6 {+1.21/18 2.7s} Nxh6 {-2.95/24 9.2s}
13. Nd5 {+2.54/22 2.8s} Qa5+ {-3.14/26 9.1s} 14. Bd2 {+2.18/24 2.8s}
Qxd5 {-3.33/28 9.7s} 15. Bxd5 {+2.01/24 3.0s} exd4 {-3.40/25 9.5s}
16. Bxh6 {+2.64/21 2.8s} Bxh6 {-4.04/26 9.6s} 17. P@g5 {+2.77/21 2.9s}
P@e3 {-4.68/21 9.2s} 18. Qxd4 {+2.99/18 2.8s} B@g7 {-4.15/25 9.5s}
19. Qxe3 {+3.53/18 3.0s} N@f5 {-3.92/21 9.5s} 20. Qd2 {+5.04/15 2.9s}
P@e3 {-4.27/27 9.7s} 21. fxe3 {+4.02/21 3.1s} Be6 {-4.02/25 9.7s}
22. gxh6 {+3.58/20 3.1s} Bxh6 {-6.45/21 9.5s} 23. P@g5 {+4.14/22 3.0s}
Bxg5 {-6.27/23 9.7s} 24. Nxg5 {+4.91/20 3.0s} Bxd5 {-5.26/24 9.5s}
25. P@g7 {+5.86/19 2.9s} Kxg7 {-5.18/19 9.3s} 26. P@h6+ {+6.34/15 2.9s}
Nxh6 {-5.12/21 9.3s} 27. Qxd5 {+5.07/16 2.9s} P@f2+ {-4.62/19 9.3s}
28. Ke2 {+4.79/16 2.9s} P@e6 {-2.17/23 9.4s} 29. B@c3+ {+3.14/19 2.9s}
B@e5 {-7.08/22 9.4s} 30. Qxe5+ {+1.89/19 3.0s} dxe5 {-1.89/27 9.9s}
31. Bxe5+ {+1.34/22 2.9s} P@f6 {-1.46/25 9.5s} 32. Nf3 {+1.73/21 3.0s}
N@g1+ {-0.46/33 9.8s} 33. Nxg1 {+1.51/19 3.0s} fxg1=N+ {+0.54/24 9.6s}
34. Raxg1 {-0.66/19 2.9s} N@e4 {+1.22/27 9.8s} 35. B@c3 {-1.11/23 2.9s}
Q@f2+ {+1.17/25 9.5s} 36. Kd1 {-0.82/19 2.9s} Rad8+ {+1.36/26 9.7s}
37. P@d3 {-1.24/17 2.8s} fxe5 {+2.09/23 9.4s} 38. P@g5 {-0.73/19 2.9s}
Rxd3+ {+1.18/30 10.0s} 39. Kc1 {-2.25/20 2.7s} P@d2+ {-0.59/26 9.9s}
40. Bxd2 {-1.92/19 2.9s} Qxd2+ {+1.41/33 11s} 41. Kb1 {-1.93/1 0.001s}
Qxe3 {+1.60/23 10.0s} 42. gxh6+ {-1.91/23 3.1s} Qxh6 {+1.02/29 10s}
43. cxd3 {-2.47/20 3.1s} P@c2+ {+1.06/25 10.0s} 44. Kxc2 {-1.99/20 3.1s}
Rc8+ {+1.68/24 9.8s} 45. P@c3 {-2.05/19 3.1s} B@a4+ {+2.55/27 9.6s}
46. Kb1 {-3.45/18 2.7s} P@c2+ {+7.63/18 6.9s} 47. Ka1 {-6.20/1 0.017s}
B@d1 {+5.53/16 6.7s} 48. N@h5+ {-7.82/15 2.3s} gxh5 {+10.66/19 7.1s}
49. B@c1 {-20.61/15 2.3s} Qxc1+ {+41.55/9 2.2s} 50. B@b1 {-42.37/2 0.61s}
Qxb1# {+M1/9 1.7s, Black mates} 0-1

[Event "QFuture-depth5-2400sim-vs-800sim"]
[Site "?"]
[Date "2019.05.26"]
[Round "28"]
[White "CrazyAra-Dev-0.4.1-With-Q-Future-depth5-2400sim"]
[Black "CrazyAra-Dev-0.4.1-No-Q-800sim"]
[Result "1-0"]
[PlyCount "105"]
[TimeControl "40/1200"]
[Variant "crazyhouse"]

1. d4 {book} Nf6 {book} 2. Nf3 {book} d6 {book} 3. Nc3 {book} g6 {+0.05/17 2.3s}
4. e4 {+0.55/22 8.0s} Bg7 {-0.50/19 2.5s} 5. Bb5+ {+1.21/24 8.3s}
c6 {-1.18/16 2.4s} 6. Be2 {+1.62/22 8.0s} O-O {-1.58/21 2.4s}
7. e5 {+1.80/22 8.3s} Ng4 {-1.75/21 2.5s} 8. exd6 {+1.69/25 8.5s}
exd6 {-1.93/20 2.6s} 9. O-O {+2.11/24 8.7s} h6 {-1.82/18 2.5s}
10. P@g5 {+2.31/22 8.6s} hxg5 {-1.94/20 2.6s} 11. Nxg5 {+2.83/24 8.8s}
Nxh2 {-2.25/19 2.6s} 12. Kxh2 {+3.01/23 8.8s} P@h6 {-2.64/21 2.7s}
13. Nge4 {+0.10/25 8.9s} f5 {-2.63/19 2.6s} 14. Nxd6 {+2.43/26 9.2s}
Qxd6+ {-3.86/24 2.8s} 15. P@e5 {+3.17/25 8.9s} Qd8 {-3.55/19 2.7s}
16. P@f6 {+3.56/30 9.3s} Bxf6 {-3.37/23 2.8s} 17. exf6 {+3.31/30 9.1s}
Qxf6 {-3.24/23 2.8s} 18. B@e5 {+2.73/28 9.2s} Qh4+ {-3.55/25 2.8s}
19. Kg1 {+4.27/24 9.1s} N@g4 {-3.63/21 2.7s} 20. Bxg4 {+3.36/24 9.0s}
fxg4 {-2.41/26 2.8s} 21. Bxh6 {+5.34/24 9.3s} Qxh6 {-5.24/19 2.8s}
22. N@e7+ {+5.07/22 9.1s} Kh7 {-5.81/20 2.7s} 23. P@g7 {+7.97/25 9.3s}
B@h2+ {-6.96/21 2.8s} 24. Bxh2 {+7.85/24 9.1s} Qxg7 {-7.26/17 2.8s}
25. N@g5+ {+8.81/24 9.1s} Kh8 {-8.01/19 2.8s} 26. Nxc8 {+8.16/22 9.1s}
P@f3 {-7.65/18 2.8s} 27. B@e5 {+8.79/23 8.8s} P@f6 {-9.34/19 2.8s}
28. B@e7 {+6.56/22 8.7s} Nd7 {-11.09/15 2.6s} 29. Bxf8 {+12.21/25 7.8s}
Nxf8 {-13.54/19 2.5s} 30. R@f7 {+12.87/23 8.0s} fxe5 {-14.35/17 2.5s}
31. Rxg7 {+14.24/22 7.6s} Kxg7 {-14.86/17 2.3s} 32. Q@f7+ {+13.58/20 7.5s}
Kh6 {-14.15/16 2.7s} 33. Nxf3 {+14.89/19 7.7s} gxf3 {-14.15/17 2.6s}
34. Qdxf3 {+13.84/20 8.6s} N@g5 {-14.48/17 2.7s} 35. Qxf8+ {+11.81/21 8.5s}
B@g7 {-14.76/18 2.4s} 36. N@g4+ {+13.06/20 8.5s} Kh7 {-15.69/18 2.6s}
37. Qxg7+ {+18.25/21 8.1s} Kxg7 {-17.55/1 0.003s} 38. Qf6+ {+17.62/19 8.0s}
Kh7 {-18.15/17 2.4s} 39. Qxg5 {+13.11/18 7.3s} B@g7 {-18.14/15 2.8s}
40. N@f6+ {+12.42/17 7.7s} Kh8 {-18.18/14 2.1s} 41. P@h6 {+14.51/17 6.9s}
B@f8 {-19.42/13 2.3s} 42. hxg7+ {+17.39/18 6.7s} Bxg7 {-19.84/15 1.9s}
43. Qxg6 {+16.31/20 6.7s} Bxf6 {-16.26/16 2.0s} 44. Qxf6+ {+18.26/23 8.4s}
P@g7 {-18.27/18 2.5s} 45. Qf8+ {+18.72/21 8.1s} R@g8 {-17.28/16 2.5s}
46. Qxg8+ {+18.32/19 8.5s} Kxg8 {-18.09/1 0.003s} 47. B@e6+ {+19.68/17 7.9s}
P@f7 {-18.80/16 2.4s} 48. R@e8+ {+20.24/15 7.6s} N@f8 {-20.75/20 2.5s}
49. P@e7 {+26.39/17 7.6s} Rxc8 {-29.57/12 2.1s} 50. exf8=Q+ {+30.97/13 5.1s}
Kh7 {-21.36/1 0.015s} 51. Qh8+ {+33.82/13 4.2s} Kg6 {-22.18/1 0.015s}
52. B@f5+ {+44.02/10 3.4s} Kg5 {-26.10/1 0.014s}
53. B@h4# {+M1/9 2.4s, White mates} 1-0

[Event "QFuture-depth5-2400sim-vs-800sim"]
[Site "?"]
[Date "2019.05.26"]
[Round "28"]
[White "CrazyAra-Dev-0.4.1-No-Q-800sim"]
[Black "CrazyAra-Dev-0.4.1-With-Q-Future-depth5-2400sim"]
[Result "0-1"]
[PlyCount "58"]
[TimeControl "40/1200"]
[Variant "crazyhouse"]

1. e3 {book} g6 {+0.35/21 7.3s} 2. h4 {+0.36/19 2.3s} Nf6 {-0.57/20 7.9s}
3. h5 {-0.50/18 2.4s} gxh5 {+0.96/25 8.0s} 4. Rxh5 {-0.87/15 2.4s}
Nc6 {+0.46/24 8.3s} 5. Rh1 {-1.51/15 2.4s} d5 {+0.91/22 7.9s}
6. Nc3 {-1.10/14 2.5s} d4 {+0.24/29 8.3s} 7. exd4 {-0.89/17 2.5s}
Nxd4 {+0.81/25 8.6s} 8. Nf3 {-0.31/15 2.5s} Nxf3+ {+1.26/25 9.0s}
9. Qxf3 {-0.48/22 2.7s} N@d4 {+1.13/22 8.7s} 10. Qd1 {-0.73/20 2.6s}
Rg8 {+0.98/24 8.6s} 11. P@e3 {-1.77/17 2.6s} Nf5 {+0.60/23 8.6s}
12. P@g3 {-1.71/19 2.6s} Rxg3 {+3.29/23 8.9s} 13. fxg3 {-4.01/18 2.7s}
Nxg3 {+3.80/24 8.8s} 14. Rh4 {-3.25/17 2.6s} P@f2+ {+3.20/32 8.8s}
15. Kxf2 {-2.42/1 0.003s} Nf5 {+3.28/22 8.7s} 16. Rh1 {-3.86/19 2.6s}
P@g3+ {+3.98/25 8.8s} 17. Ke2 {-3.40/19 2.6s} P@d4 {+3.03/22 8.6s}
18. Nb5 {-3.95/21 2.7s} Bd7 {+4.49/21 8.6s} 19. Na3 {-4.48/15 2.6s}
Bc6 {+2.89/15 8.6s} 20. N@e5 {-3.70/14 2.6s} Qd5 {+5.28/19 8.6s}
21. Nac4 {-3.60/16 2.7s} P@b5 {+7.83/21 8.4s} 22. Nxc6 {-8.36/20 2.6s}
bxc4 {+8.27/27 8.1s} 23. B@f3 {-7.59/19 2.4s} d3+ {+8.09/27 7.6s}
24. Ke1 {-5.79/25 2.6s} dxc2 {+11.11/23 6.4s} 25. Qxc2 {-8.57/17 2.3s}
P@f2+ {+14.30/21 5.7s} 26. Kd1 {-13.89/18 1.6s} Nxe3+ {+17.74/22 4.5s}
27. Ke2 {-17.40/1 0.015s} Nxc2 {+22.23/19 4.8s} 28. Bxd5 {-20.04/15 1.5s}
Q@d3+ {+53.98/18 2.7s} 29. Kd1 {-36.63/1 0.002s} Ne3# {+M1/6 1.7s, Black mates}
0-1

[Event "QFuture-depth5-2400sim-vs-800sim"]
[Site "?"]
[Date "2019.05.26"]
[Round "29"]
[White "CrazyAra-Dev-0.4.1-With-Q-Future-depth5-2400sim"]
[Black "CrazyAra-Dev-0.4.1-No-Q-800sim"]
[Result "1-0"]
[PlyCount "103"]
[TimeControl "40/1200"]
[Variant "crazyhouse"]

1. e3 {book} Nf6 {+0.08/16 2.1s} 2. Nc3 {-0.27/20 7.4s} g6 {+0.91/17 2.3s}
3. h4 {+0.23/21 8.0s} Bg7 {-0.33/20 2.4s} 4. h5 {-0.20/22 8.4s}
gxh5 {-0.07/17 2.5s} 5. Rxh5 {-0.39/20 8.0s} Nxh5 {-0.52/15 2.4s}
6. Qxh5 {+0.70/24 8.4s} P@g6 {-0.58/16 2.5s} 7. Qh2 {+0.40/21 8.0s}
d5 {-0.89/16 2.5s} 8. P@h6 {+0.47/20 8.3s} Bf6 {-1.09/18 2.5s}
9. Nf3 {+0.22/19 8.2s} Nc6 {-1.92/16 2.5s} 10. Nb5 {+1.03/27 8.7s}
O-O {-1.44/20 2.6s} 11. Qxc7 {+0.98/25 8.8s} Bg4 {-1.23/24 2.8s}
12. P@g7 {+1.21/28 9.3s} Bxg7 {-1.14/21 2.7s} 13. hxg7 {+0.62/21 8.9s}
Kxg7 {-1.02/20 2.7s} 14. N@h2 {+0.66/26 9.0s} Bxf3 {-1.15/21 2.7s}
15. Nxf3 {-0.46/27 9.0s} R@h1 {-0.55/21 2.7s} 16. B@c3+ {-0.34/23 9.0s}
P@f6 {+0.07/23 2.7s} 17. Qxd8 {-0.57/23 8.7s} Raxd8 {+0.38/20 2.7s}
18. B@f4 {-0.84/24 8.7s} N@g4 {+0.65/23 2.6s} 19. d3 {-1.01/22 8.5s}
Rxf1+ {+4.29/19 2.3s} 20. Kxf1 {-3.04/28 8.3s} Q@d1+ {+3.68/22 2.7s}
21. Ne1 {-3.66/30 9.0s} P@h2 {+3.42/20 2.6s} 22. Bxh2 {-3.27/30 8.8s}
Nxh2+ {+3.02/23 2.8s} 23. Kg1 {-3.17/1 0.006s} Ng4 {+2.94/17 2.7s}
24. P@f3 {-0.94/26 8.9s} B@h2+ {+0.32/20 2.7s} 25. Kh1 {-0.23/29 9.2s}
B@e5 {+1.32/17 2.7s} 26. fxg4 {-0.98/26 9.0s} Bxc3 {+0.90/22 2.8s}
27. Kxh2 {-0.55/28 9.6s} B@h6 {+0.71/21 2.7s} 28. Nxc3 {-0.82/29 9.4s}
Qxe1 {+0.49/25 3.0s} 29. B@f4 {-0.85/24 9.4s} N@f1+ {+0.47/19 2.9s}
30. Kh3 {-0.51/22 9.2s} Bxf4 {+0.50/21 2.8s} 31. exf4 {-0.77/27 9.5s}
B@h6 {+1.04/18 2.6s} 32. B@g3 {-0.29/24 9.1s} Nxg3 {+0.99/17 2.9s}
33. Kxg3 {-1.68/22 9.4s} B@d4 {+2.24/18 2.8s} 34. B@e3 {-0.93/26 9.2s}
Bxc3 {+1.76/21 3.0s} 35. R@h4 {-1.57/28 9.4s} N@e2+ {+0.99/20 2.7s}
36. Kh3 {-0.34/31 6.9s} Qh1+ {+0.54/23 2.0s} 37. Q@h2 {-0.21/28 6.6s}
Qxh2+ {+0.51/25 2.3s} 38. Kxh2 {+0.47/1 0.015s} Q@g1+ {+0.16/25 1.8s}
39. Kh3 {-1.66/1 0.014s} Qh1+ {+0.34/22 2.0s} 40. Q@h2 {0.00/22 4.3s}
Ng1+ {+0.02/20 1.1s} 41. Kg3 {0.00/1 0.001s} Qxh2+ {+0.39/17 1.3s}
42. Kxh2 {+0.43/23 9.4s} Ne2 {-2.56/21 2.9s} 43. Bcd2 {+2.47/22 9.3s}
Ne5 {-3.13/18 3.0s} 44. g5 {+6.07/25 9.9s} fxg5 {-5.75/19 3.1s}
45. fxg5 {+6.71/27 10.0s} Ng4+ {-5.79/18 3.0s} 46. Rxg4 {+7.54/19 10.0s}
Q@h5+ {-6.58/15 3.2s} 47. Q@h4 {+9.57/19 9.9s} Qxh4+ {-9.37/15 3.0s}
48. Rxh4 {+8.74/22 9.9s} Q@e5+ {-8.60/16 3.2s} 49. P@g3 {+11.49/22 9.3s}
Bxg5 {-11.04/17 3.0s} 50. Bxg5 {+9.07/20 8.5s} Bxd2 {-15.58/17 2.6s}
51. Q@h6+ {+50.43/14 3.3s} Kg8 {-35.87/2 0.54s}
52. Qxh7# {+M1/7 1.8s, White mates} 1-0

[Event "QFuture-depth5-2400sim-vs-800sim"]
[Site "?"]
[Date "2019.05.26"]
[Round "29"]
[White "CrazyAra-Dev-0.4.1-No-Q-800sim"]
[Black "CrazyAra-Dev-0.4.1-With-Q-Future-depth5-2400sim"]
[Result "0-1"]
[PlyCount "58"]
[TimeControl "40/1200"]
[Variant "crazyhouse"]

1. e3 {book} Nf6 {book} 2. d4 {-0.33/17 2.2s} g6 {+0.94/21 7.6s}
3. Nf3 {-1.47/18 2.4s} Bg7 {-0.33/22 8.1s} 4. Nc3 {-0.99/16 2.3s}
O-O {-0.59/20 7.8s} 5. Bd3 {-0.85/16 2.4s} d6 {0.00/26 8.2s}
6. O-O {-1.00/19 2.4s} Nc6 {+1.07/22 8.2s} 7. h3 {-1.01/20 2.5s}
Nb4 {-0.24/23 8.5s} 8. e4 {-1.12/19 2.6s} Nxd3 {+0.03/25 8.7s}
9. cxd3 {-0.69/19 2.7s} B@h5 {+0.38/23 8.6s} 10. N@h6+ {+0.04/16 2.6s}
Kh8 {+0.11/23 8.8s} 11. e5 {+0.09/22 2.7s} dxe5 {-0.02/27 9.5s}
12. dxe5 {-0.53/19 2.7s} Bxf3 {+0.86/22 9.1s} 13. Qxf3 {-1.47/21 2.8s}
N@d4 {+1.54/26 9.3s} 14. Qe3 {-1.83/20 2.7s} Bxh6 {+1.44/27 9.3s}
15. Qxd4 {-0.27/21 2.8s} Qxd4 {+0.45/28 9.4s} 16. Bxh6 {-0.77/23 3.0s}
P@g7 {+1.90/27 9.3s} 17. Bxg7+ {-0.84/18 2.8s} Kxg7 {+1.31/23 9.1s}
18. exf6+ {-1.15/20 2.9s} Qxf6 {+2.43/21 8.9s} 19. P@h6+ {-1.65/15 2.7s}
Kxh6 {+2.65/20 8.7s} 20. B@d2+ {-1.67/20 2.8s} B@g5 {+1.22/28 9.1s}
21. N@e4 {-3.32/20 2.7s} Bxh3 {+1.91/28 9.4s} 22. Bxg5+ {-4.11/24 2.8s}
Qxg5 {+4.61/28 8.6s} 23. Nxg5 {-3.83/22 2.7s} P@h2+ {+3.32/25 8.9s}
24. Kxh2 {-3.62/20 2.8s} N@g4+ {+6.66/24 7.0s} 25. Kg3 {-3.67/18 2.6s}
B@f4+ {+9.35/24 8.4s} 26. Kf3 {-7.83/16 2.0s} Bxg5 {+11.54/17 7.3s}
27. B@e3 {-8.15/16 2.3s} N@d4+ {+15.11/19 5.2s} 28. Bxd4 {-11.88/16 1.2s}
Nh2+ {+23.70/18 3.0s} 29. Ke2 {-29.14/10 0.68s} Q@d2# {+M1/3 1.8s, Black mates}
0-1

[Event "QFuture-depth5-2400sim-vs-800sim"]
[Site "?"]
[Date "2019.05.26"]
[Round "30"]
[White "CrazyAra-Dev-0.4.1-With-Q-Future-depth5-2400sim"]
[Black "CrazyAra-Dev-0.4.1-No-Q-800sim"]
[Result "1-0"]
[PlyCount "79"]
[TimeControl "40/1200"]
[Variant "crazyhouse"]

1. e3 {book} Nf6 {book} 2. Nc3 {-0.28/20 7.4s} g6 {+0.95/17 2.2s}
3. h4 {+0.26/21 7.9s} Bg7 {-0.33/20 2.4s} 4. h5 {-0.17/22 8.3s}
gxh5 {0.00/17 2.5s} 5. Rxh5 {-0.56/20 8.1s} Nxh5 {-0.48/14 2.4s}
6. Qxh5 {+0.77/22 8.4s} P@g6 {-0.59/16 2.5s} 7. Qh2 {+0.32/21 8.0s}
d5 {-0.87/17 2.4s} 8. P@h6 {+0.48/21 8.4s} Bf6 {-1.21/18 2.5s}
9. Nf3 {+0.25/19 8.3s} Nc6 {-1.94/16 2.5s} 10. Nb5 {+1.10/27 8.7s}
O-O {-1.28/20 2.6s} 11. Qxc7 {+0.88/25 8.8s} Bg4 {-1.28/24 2.8s}
12. P@g7 {+1.18/27 9.3s} Bxg7 {-1.08/22 2.7s} 13. hxg7 {+1.25/21 8.9s}
Kxg7 {-1.11/20 2.7s} 14. B@e2 {+1.25/24 9.0s} h6 {-1.17/16 2.7s}
15. Qxb7 {+0.97/20 8.9s} Nb4 {-1.11/19 2.7s} 16. Nbd4 {+1.51/20 9.0s}
R@b6 {-0.79/15 2.8s} 17. Qxa8 {+1.15/23 9.1s} Qxa8 {-1.32/19 2.8s}
18. P@g5 {-0.07/20 9.1s} Rh8 {-0.98/17 2.7s} 19. gxh6+ {+0.25/21 9.1s}
Rxh6 {-0.49/19 2.8s} 20. N@e5 {+1.13/19 8.8s} Bxf3 {-0.60/17 2.8s}
21. Nexf3 {+0.33/25 9.3s} P@g3 {-0.81/16 2.8s} 22. B@e5+ {+0.65/26 9.5s}
P@f6 {-1.08/18 2.9s} 23. Bxg3 {-0.54/28 9.5s} P@e4 {-0.63/17 2.8s}
24. Bf4 {+1.61/21 9.1s} Qh8 {-0.98/16 2.8s} 25. Bxh6+ {+2.08/24 9.2s}
Qxh6 {-2.24/18 2.8s} 26. R@h4 {+3.69/23 9.0s} B@h5 {-2.97/18 2.8s}
27. Rxh5 {+2.16/23 9.4s} Qxh5 {-2.67/21 2.9s} 28. R@h2 {+1.21/21 9.0s}
Qxh2 {-3.86/16 2.8s} 29. Nxh2 {+4.12/21 9.2s} R@h4 {-2.44/17 2.9s}
30. B@c3 {+6.31/22 8.6s} N@c6 {-5.81/15 2.7s} 31. Bxb4 {+11.31/23 7.1s}
Q@f8 {-4.65/19 2.7s} 32. Nxc6 {+3.77/21 9.4s} Rxc6 {-6.38/16 2.9s}
33. N@d7 {+8.37/23 9.5s} N@d3+ {-6.70/17 2.9s} 34. Bxd3 {+9.29/26 9.2s}
Qe8 {-7.52/21 2.8s} 35. Q@f8+ {+10.68/24 8.9s} Qxf8 {-10.38/23 2.6s}
36. Nxf8 {+11.67/23 8.0s} exd3 {-9.26/19 2.6s} 37. N@e6+ {+17.04/21 5.2s}
fxe6 {-13.67/18 1.3s} 38. N@e8+ {+20.04/19 3.1s} Kxf8 {-14.81/16 1.2s}
39. Q@g7+ {+34.28/17 2.6s} Kxe8 {-34.45/1 0.002s}
40. Qxe7# {+M1/5 1.6s, White mates} 1-0

[Event "QFuture-depth5-2400sim-vs-800sim"]
[Site "?"]
[Date "2019.05.26"]
[Round "30"]
[White "CrazyAra-Dev-0.4.1-No-Q-800sim"]
[Black "CrazyAra-Dev-0.4.1-With-Q-Future-depth5-2400sim"]
[Result "0-1"]
[PlyCount "78"]
[TimeControl "40/1200"]
[Variant "crazyhouse"]

1. e4 {book} Nf6 {book} 2. Nc3 {book} Nc6 {book} 3. Nf3 {book} e6 {book}
4. Bb5 {book} a6 {-0.47/20 7.8s} 5. Bxc6 {+0.07/15 2.4s} dxc6 {-0.55/20 8.1s}
6. O-O {+0.24/18 2.5s} B@h5 {-0.20/19 8.0s} 7. d4 {+0.33/15 2.4s}
c5 {-0.69/25 8.6s} 8. e5 {+0.76/20 2.6s} Bxf3 {-0.60/23 8.8s}
9. Qxf3 {+0.43/22 2.8s} cxd4 {-1.76/24 9.1s} 10. exf6 {+0.26/20 2.7s}
N@e5 {-1.94/20 8.9s} 11. Qe4 {+0.96/18 2.8s} gxf6 {-0.75/30 9.1s}
12. N@h5 {+2.08/16 2.6s} P@g7 {-0.65/28 8.7s} 13. Ne2 {+1.32/25 2.7s}
Qd5 {-0.48/24 9.2s} 14. Qxd5 {-0.13/25 2.8s} exd5 {-0.35/26 9.0s}
15. Nxd4 {+0.33/23 2.7s} Q@e4 {-0.31/26 9.1s} 16. B@a4+ {+0.53/19 2.7s}
b5 {-1.35/24 9.0s} 17. N@c6 {+0.15/21 2.7s} Nxc6 {-1.77/29 8.9s}
18. Nxc6 {-0.08/18 2.6s} Bg4 {-1.11/20 8.5s} 19. Q@e3 {+1.43/18 2.7s}
Qxe3 {-3.57/25 8.5s} 20. Bxe3 {+2.44/17 2.6s} Q@d7 {-0.39/20 8.7s}
21. P@b7 {-0.73/20 2.7s} Rd8 {-0.90/25 8.8s} 22. Nxd8 {-1.09/16 2.6s}
P@f3 {+0.28/26 8.9s} 23. Rfe1 {-0.45/20 2.8s} fxg2 {+0.29/30 9.7s}
24. Bc5+ {+0.37/20 2.7s} P@e4 {+0.33/29 9.4s} 25. b8=Q {-0.27/25 2.9s}
N@f3+ {-0.88/26 9.4s} 26. Kxg2 {-3.11/1 0.013s} Nxe1+ {-0.66/24 9.3s}
27. Kf1 {-0.45/20 2.7s} R@h1+ {-0.22/28 9.7s} 28. R@g1 {-0.33/25 3.0s}
Bh3+ {-0.87/26 9.7s} 29. P@g2 {-0.81/23 2.9s} Bxg2+ {+1.82/35 9.3s}
30. Ke2 {-0.48/23 2.8s} Qg4+ {+3.21/27 8.3s} 31. f3 {-0.85/19 2.6s}
Qxf3+ {-1.93/31 8.8s} 32. Kd2 {-3.02/25 2.5s} e3+ {+4.34/29 8.1s}
33. Bxe3 {-1.89/21 2.6s} Qxe3+ {+6.55/22 6.4s} 34. Kxe3 {-4.39/24 2.3s}
d4+ {+5.78/25 7.4s} 35. Ke2 {-2.89/18 2.5s} Bf3+ {+11.07/18 4.3s}
36. Kxe1 {-5.43/18 1.7s} Rxg1+ {+10.76/16 4.2s} 37. Kf2 {-6.18/15 1.6s}
R@e2+ {+21.26/16 2.6s} 38. Kxf3 {-18.56/12 0.88s} B@g4+ {+28.86/12 2.2s}
39. Kf4 {-27.03/1 0.001s} P@e5# {+M1/12 1.8s, Black mates} 0-1

[Event "QFuture-depth5-2400sim-vs-800sim"]
[Site "?"]
[Date "2019.05.26"]
[Round "31"]
[White "CrazyAra-Dev-0.4.1-With-Q-Future-depth5-2400sim"]
[Black "CrazyAra-Dev-0.4.1-No-Q-800sim"]
[Result "1-0"]
[PlyCount "71"]
[TimeControl "40/1200"]
[Variant "crazyhouse"]

1. e4 {book} Nf6 {book} 2. Nc3 {book} Nc6 {book} 3. Nf3 {book} e6 {book}
4. Bb5 {book} a6 {+0.08/14 2.4s} 5. Be2 {+0.79/22 7.9s} d5 {-0.90/18 2.4s}
6. e5 {+0.82/23 8.3s} Ne4 {-1.74/19 2.4s} 7. O-O {+0.85/22 8.3s}
Bb4 {-1.25/17 2.5s} 8. a3 {+1.35/24 8.3s} Bxc3 {-1.52/18 2.5s}
9. dxc3 {+1.14/23 8.2s} Qe7 {-1.15/20 2.6s} 10. B@h4 {+1.78/25 8.6s}
f6 {-1.41/20 2.5s} 11. Bd3 {+2.06/23 8.5s} Rg8 {-1.28/21 2.6s}
12. Re1 {+2.63/28 9.0s} N@f5 {-2.56/26 2.7s} 13. Rxe4 {+2.40/34 9.2s}
dxe4 {-3.05/25 2.8s} 14. Bxe4 {+2.17/34 9.4s} R@g4 {-2.44/21 2.8s}
15. Bxf5 {+0.88/27 8.9s} exf5 {-3.05/20 2.8s} 16. N@d5 {+2.90/29 9.3s}
Qf7 {-3.75/17 2.7s} 17. P@d6 {+4.12/20 8.6s} B@e4 {-6.69/18 2.6s}
18. Nxc7+ {+3.37/28 9.2s} Kf8 {-4.33/22 2.6s} 19. P@e7+ {+3.94/26 8.8s}
Nxe7 {-2.57/20 2.7s} 20. dxe7+ {+3.98/26 9.2s} Qxe7 {-3.06/25 2.8s}
21. Bg3 {+4.45/22 8.7s} Qxc7 {-4.42/18 2.7s} 22. N@d4 {+5.23/24 8.8s}
Rxg3 {-4.77/16 2.6s} 23. hxg3 {+4.41/30 9.3s} B@d5 {-5.21/17 2.6s}
24. N@d6 {+4.33/29 9.1s} Bd7 {-5.53/15 2.5s} 25. Nxe4 {+5.08/23 9.3s}
fxe4 {-4.49/26 2.9s} 26. B@d6+ {+5.23/27 9.2s} Qxd6 {-4.21/18 2.8s}
27. exd6 {+1.01/22 9.2s} B@d8 {-4.53/23 2.8s} 28. Bf4 {+5.15/22 9.2s}
N@g4 {-4.31/20 2.8s} 29. R@e7 {+4.93/25 8.8s} Bxe7 {-7.32/24 2.6s}
30. dxe7+ {+7.88/23 9.3s} Kxe7 {-7.27/19 2.9s} 31. Q@d6+ {+8.95/21 8.8s}
Ke8 {-11.93/16 2.8s} 32. Qxd5 {+11.49/19 8.8s} P@e6 {-10.26/15 2.7s}
33. Nxe6 {+15.18/20 7.7s} Bxe6 {-24.21/16 2.1s} 34. Qxe6+ {+30.03/15 3.7s}
R@e7 {-25.27/14 1.1s} 35. P@f7+ {+42.98/16 4.0s} Kf8 {-43.70/1 0.002s}
36. fxg8=Q# {+M1/8 2.0s, White mates} 1-0

[Event "QFuture-depth5-2400sim-vs-800sim"]
[Site "?"]
[Date "2019.05.26"]
[Round "31"]
[White "CrazyAra-Dev-0.4.1-No-Q-800sim"]
[Black "CrazyAra-Dev-0.4.1-With-Q-Future-depth5-2400sim"]
[Result "0-1"]
[PlyCount "40"]
[TimeControl "40/1200"]
[Variant "crazyhouse"]

1. Nc3 {book} e6 {book} 2. e4 {+1.00/16 2.2s} Nc6 {-0.78/27 7.9s}
3. d4 {+0.70/21 2.5s} d5 {-0.49/30 8.6s} 4. Nf3 {+0.87/19 2.4s}
Nf6 {-0.78/25 8.5s} 5. Bd3 {+0.66/26 2.7s} dxe4 {-0.50/27 8.9s}
6. Nxe4 {+0.20/19 2.6s} P@g4 {-1.07/25 8.6s} 7. Nxf6+ {-0.14/24 2.7s}
Qxf6 {+0.08/26 8.8s} 8. N@e4 {+0.54/17 2.6s} Qxf3 {-1.19/27 8.7s}
9. gxf3 {-0.45/29 2.6s} N@g2+ {-0.42/29 9.1s} 10. Kf1 {-1.33/27 2.6s}
gxf3 {-1.29/28 8.8s} 11. Qxf3 {-0.78/27 2.9s} Nh4 {+0.77/39 9.6s}
12. Qxf7+ {-0.67/24 2.6s} Kxf7 {+0.66/35 9.0s} 13. Ng5+ {-0.50/27 2.9s}
Ke7 {+0.88/37 9.2s} 14. P@g2 {-0.27/21 2.6s} Q@g4 {-0.17/22 8.4s}
15. P@g3 {-0.99/22 2.4s} P@h3 {+3.04/27 8.8s} 16. gxh3 {-2.30/22 2.6s}
Nxd4 {+1.07/28 8.5s} 17. Q@f7+ {-5.71/21 2.2s} Kd8 {+11.31/23 5.6s}
18. hxg4 {-9.10/22 1.8s} P@g2+ {+11.00/20 5.3s} 19. Kg1 {-10.92/16 1.7s}
N@e2+ {+26.30/21 2.1s} 20. Bxe2 {-20.57/1 0.001s}
Nxe2# {+M1/6 1.7s, Black mates} 0-1

[Event "QFuture-depth5-2400sim-vs-800sim"]
[Site "?"]
[Date "2019.05.26"]
[Round "32"]
[White "CrazyAra-Dev-0.4.1-With-Q-Future-depth5-2400sim"]
[Black "CrazyAra-Dev-0.4.1-No-Q-800sim"]
[Result "1-0"]
[PlyCount "65"]
[TimeControl "40/1200"]
[Variant "crazyhouse"]

1. Nc3 {book} e6 {book} 2. e4 {+0.90/28 7.6s} d5 {-0.87/22 2.3s}
3. exd5 {+0.89/24 8.2s} exd5 {-0.96/20 2.5s} 4. Nf3 {+1.08/23 8.1s}
Nf6 {-0.98/13 2.4s} 5. Bb5+ {+0.76/26 8.5s} c6 {-1.17/21 2.5s}
6. Qe2+ {+0.65/25 8.6s} Be7 {-1.17/23 2.6s} 7. P@e5 {+0.60/28 8.9s}
O-O {-0.61/25 2.8s} 8. exf6 {-0.13/29 9.1s} Bxf6 {-0.58/20 2.7s}
9. N@h5 {+0.02/25 9.0s} Re8 {-1.12/24 2.8s} 10. Nxf6+ {+1.45/26 9.2s}
gxf6 {-1.04/21 2.7s} 11. Nxd5 {-0.28/24 9.2s} Rxe2+ {-1.77/23 2.9s}
12. Bxe2 {+1.57/22 9.1s} cxd5 {-1.70/20 2.8s} 13. d4 {+1.12/23 8.9s}
N@b4 {+0.11/19 2.7s} 14. P@g7 {+0.70/27 9.0s} Nxc2+ {-0.79/22 2.6s}
15. Kf1 {+0.02/35 9.5s} N@g6 {-0.25/21 2.5s} 16. Bh6 {-0.09/27 9.2s}
Nxa1 {-0.81/23 2.9s} 17. R@f8+ {+1.51/31 9.5s} Nxf8 {-0.85/20 2.8s}
18. gxf8=Q+ {+1.34/28 9.1s} Qxf8 {-0.75/1 0.003s} 19. Bxf8 {+1.69/27 9.0s}
R@c1+ {-1.19/20 2.7s} 20. N@e1 {+2.00/27 8.9s} R@g6 {-0.88/18 2.7s}
21. B@g7 {+2.79/29 8.5s} Rxg7 {-2.47/25 2.8s} 22. Bxg7 {+2.65/25 8.6s}
Kxg7 {-1.27/22 2.7s} 23. R@e8 {+4.50/27 7.4s} B@f8 {-3.41/22 2.6s}
24. Rxf8 {+6.64/25 8.2s} Kxf8 {-4.44/22 2.6s} 25. Q@d8+ {+8.76/23 7.2s}
Kg7 {-6.28/22 2.4s} 26. B@f8+ {+7.93/21 7.2s} Kg6 {-6.95/16 2.3s}
27. Qxc8 {+10.87/22 6.3s} Rxe1+ {-9.68/14 2.1s} 28. Nxe1 {+10.49/21 7.6s}
N@d2+ {-10.90/13 2.5s} 29. Kg1 {+11.90/1 0.004s} R@e6 {-9.08/17 2.3s}
30. B@h5+ {+15.52/17 5.8s} Kf5 {-15.16/12 1.6s} 31. Beg4+ {+19.62/14 4.8s}
Ke4 {-15.56/9 1.1s} 32. R@e3+ {+33.47/12 2.6s} Kxd4 {-33.26/7 0.51s}
33. Qc3# {+M1/8 1.8s, White mates} 1-0

[Event "QFuture-depth5-2400sim-vs-800sim"]
[Site "?"]
[Date "2019.05.26"]
[Round "32"]
[White "CrazyAra-Dev-0.4.1-No-Q-800sim"]
[Black "CrazyAra-Dev-0.4.1-With-Q-Future-depth5-2400sim"]
[Result "0-1"]
[PlyCount "70"]
[TimeControl "40/1200"]
[Variant "crazyhouse"]

1. e4 {book} b6 {book} 2. d4 {+1.69/16 2.4s} Bb7 {-2.56/26 7.7s}
3. Nc3 {+1.99/17 2.3s} e6 {-2.04/27 8.0s} 4. Bd3 {+2.26/16 2.3s}
Nc6 {-1.61/19 7.7s} 5. Nge2 {+1.69/19 2.4s} Nce7 {-2.20/21 8.0s}
6. O-O {+1.07/17 2.4s} Ng6 {-3.05/21 7.9s} 7. f3 {+1.37/18 2.4s}
a6 {-1.52/19 8.0s} 8. Be3 {+0.77/15 2.4s} h5 {-0.72/20 8.0s}
9. e5 {+0.90/17 2.4s} Nh4 {-0.86/21 8.3s} 10. Nf4 {+0.48/20 2.5s}
g5 {-0.13/24 8.3s} 11. Nh3 {+0.34/18 2.6s} Nxg2 {+0.35/27 9.2s}
12. Kxg2 {-0.77/21 2.7s} g4 {+0.53/25 8.9s} 13. Ng5 {-0.67/18 2.5s}
Bh6 {+0.89/27 8.9s} 14. N@e4 {-0.57/21 2.8s} Bxg5 {+1.03/24 8.9s}
15. Bxg5 {-0.98/21 2.8s} Qxg5 {+0.12/25 9.3s} 16. Nxg5 {-0.86/27 2.9s}
gxf3+ {+0.57/26 8.9s} 17. Rxf3 {-0.57/20 2.8s} P@g4 {-0.70/26 9.1s}
18. P@g7 {-0.70/21 2.8s} gxf3+ {+1.39/23 9.2s} 19. Nxf3 {-0.47/20 2.7s}
R@g4+ {+1.08/25 9.3s} 20. B@g3 {-1.43/18 2.7s} Rxg7 {+2.56/23 9.1s}
21. P@f6 {-1.94/20 2.7s} N@e3+ {+5.04/25 7.8s} 22. Kf2 {-6.25/19 2.2s}
Nxd1+ {+6.31/22 7.3s} 23. Nxd1 {-3.37/21 2.4s} Bxf3 {+8.42/21 6.5s}
24. Kxf3 {-5.28/19 2.3s} B@g4+ {+5.28/25 8.5s} 25. Ke3 {-5.04/20 2.4s}
N@d5+ {+6.74/25 7.9s} 26. Kd2 {-5.14/20 2.5s} Bxd1 {+7.10/23 7.9s}
27. B@f4 {-4.97/16 2.4s} P@e3+ {+7.17/25 8.3s} 28. Bxe3 {-8.35/20 2.3s}
Nxe3 {+5.48/23 8.1s} 29. Q@f8+ {-7.67/19 2.6s} Kxf8 {+6.94/1 0.005s}
30. fxg7+ {-6.73/21 2.7s} Kxg7 {+9.03/27 8.1s} 31. P@f6+ {-9.21/22 2.7s}
Kf8 {+11.57/25 7.7s} 32. Be1 {-6.51/21 2.7s} B@b4+ {+6.83/24 7.8s}
33. c3 {-11.52/20 2.1s} Nc4+ {+18.51/17 4.6s} 34. Bxc4 {-18.97/14 1.2s}
Q@c2+ {+38.13/13 2.9s} 35. Ke3 {-23.36/1 0.014s}
Q@e4# {+M1/13 2.5s, Black mates} 0-1

[Event "QFuture-depth5-2400sim-vs-800sim"]
[Site "?"]
[Date "2019.05.26"]
[Round "33"]
[White "CrazyAra-Dev-0.4.1-With-Q-Future-depth5-2400sim"]
[Black "CrazyAra-Dev-0.4.1-No-Q-800sim"]
[Result "1-0"]
[PlyCount "97"]
[TimeControl "40/1200"]
[Variant "crazyhouse"]

1. e4 {book} b6 {book} 2. d4 {+1.78/25 7.7s} Bb7 {-1.75/19 2.4s}
3. Nc3 {+1.81/25 8.1s} e6 {-1.94/17 2.4s} 4. Bd3 {+1.28/21 7.9s}
Nf6 {-2.23/15 2.3s} 5. Nge2 {+1.82/25 8.0s} Be7 {-2.32/22 2.3s}
6. O-O {+1.81/26 8.0s} d6 {-1.77/18 2.4s} 7. f4 {+1.99/25 8.3s}
Nbd7 {-1.86/20 2.5s} 8. f5 {+2.26/26 8.2s} e5 {-1.89/19 2.5s}
9. dxe5 {+2.64/32 8.9s} Nxe5 {-2.92/21 2.6s} 10. Nf4 {+2.21/27 8.5s}
O-O {-3.80/18 2.5s} 11. P@e6 {+2.49/29 8.9s} fxe6 {-3.68/24 2.7s}
12. Nxe6 {+1.14/27 8.9s} Qd7 {-3.30/22 2.7s} 13. P@h6 {+2.15/26 8.8s}
gxh6 {-2.30/25 2.8s} 14. Bxh6 {+2.37/24 8.9s} P@f7 {-1.60/23 2.7s}
15. Nxf8 {+2.72/26 9.3s} Bxf8 {-2.14/20 2.8s} 16. Bxf8 {+1.57/23 8.9s}
Rxf8 {-2.06/19 2.7s} 17. B@h4 {+3.07/26 9.1s} P@g7 {-3.11/19 2.7s}
18. Bxf6 {+2.14/25 9.0s} gxf6 {-3.24/18 2.8s} 19. R@g3+ {+1.80/27 9.0s}
P@g6 {-2.99/16 2.6s} 20. P@g7 {+2.02/21 9.0s} Re8 {-3.28/18 2.8s}
21. Nd5 {+2.26/24 9.1s} B@d8 {-2.87/17 2.8s} 22. Qh5 {+2.51/24 8.6s}
Kxg7 {-3.91/20 2.5s} 23. fxg6 {+1.90/24 9.3s} fxg6 {-3.01/22 2.9s}
24. N@f5+ {+0.94/22 8.6s} Kh8 {-2.37/20 2.7s} 25. Kh1 {+2.91/26 8.9s}
B@f8 {-2.78/20 2.6s} 26. P@g7+ {+3.36/25 9.6s} Bxg7 {-3.67/24 3.0s}
27. Nxg7 {+3.99/29 9.7s} Qxg7 {-4.11/20 2.9s} 28. B@h6 {+2.51/32 9.7s}
Qf7 {-3.40/22 3.0s} 29. Qxe5 {+2.88/26 9.6s} dxe5 {-3.44/23 2.9s}
30. N@g5 {+3.04/29 9.5s} Qd7 {-1.95/25 3.0s} 31. Nxf6 {+1.92/28 9.5s}
Bxf6 {-2.35/23 2.9s} 32. Rxf6 {+4.18/24 9.0s} P@g7 {-2.59/24 3.0s}
33. B@e6 {+6.45/24 9.1s} Qe7 {-5.97/20 2.7s} 34. Nf7+ {+6.33/25 8.8s}
Qxf7 {-7.46/19 2.7s} 35. Rxf7 {+6.97/29 8.7s} N@h5 {-6.49/24 2.7s}
36. Q@f8+ {+6.73/30 8.8s} Q@g8 {-6.59/17 2.5s} 37. Qxe8 {+6.82/30 9.1s}
Qxe8 {-5.85/28 3.0s} 38. R@f8+ {+5.83/30 9.2s} Q@g8 {-6.05/22 2.8s}
39. Rxe8 {+6.97/26 9.2s} Qxe8 {-6.61/24 2.8s} 40. Q@f8+ {+7.19/28 9.0s}
R@g8 {-5.90/22 2.7s} 41. Bxg7+ {+5.54/28 9.2s} Nxg7 {-3.86/1 0.004s}
42. P@h6 {+7.93/26 8.5s} N@h5 {-5.56/21 2.7s} 43. hxg7+ {+6.04/24 9.3s}
Nxg7 {-10.50/1 0.014s} 44. Qxe8 {+10.37/22 7.9s} Rxe8 {-6.47/19 2.8s}
45. P@h6 {+10.46/23 8.2s} N@h5 {-8.11/20 2.6s} 46. hxg7+ {+12.77/21 6.0s}
Nxg7 {-9.41/17 2.4s} 47. Q@f6 {+17.32/16 6.8s} N@h5 {-13.97/14 1.7s}
48. Rf8+ {+30.52/16 3.5s} B@g8 {-25.67/11 0.78s}
49. N@f7# {+M1/12 2.4s, White mates} 1-0

[Event "QFuture-depth5-2400sim-vs-800sim"]
[Site "?"]
[Date "2019.05.26"]
[Round "33"]
[White "CrazyAra-Dev-0.4.1-No-Q-800sim"]
[Black "CrazyAra-Dev-0.4.1-With-Q-Future-depth5-2400sim"]
[Result "0-1"]
[PlyCount "70"]
[TimeControl "40/1200"]
[Variant "crazyhouse"]

1. e4 {book} b6 {book} 2. d4 {book} Bb7 {book} 3. Nc3 {+1.89/17 2.3s}
e6 {-1.88/24 7.7s} 4. Bd3 {+2.23/17 2.4s} Nc6 {-1.52/24 7.9s}
5. Nge2 {+1.77/18 2.4s} Qh4 {-0.78/20 8.0s} 6. Nb5 {+2.47/13 2.4s}
Rc8 {-2.77/23 8.2s} 7. Bf4 {+2.65/17 2.5s} Qd8 {-2.27/22 8.1s}
8. d5 {+2.58/19 2.5s} exd5 {-1.85/22 8.8s} 9. exd5 {+1.61/15 2.7s}
Nb4 {-1.60/21 8.5s} 10. Nxa7 {+1.28/14 2.6s} Bxd5 {-1.44/21 8.9s}
11. P@e4 {+1.75/18 2.7s} Bb7 {-1.54/20 8.9s} 12. Nxc8 {+1.08/16 2.7s}
Qxc8 {-0.31/24 8.9s} 13. O-O {+0.74/21 2.7s} Nxd3 {-1.10/24 9.0s}
14. cxd3 {+0.55/21 2.8s} P@h3 {+0.75/32 9.4s} 15. gxh3 {-0.61/25 2.9s}
N@f3+ {+1.33/30 9.7s} 16. Kh1 {-0.73/21 2.9s} Nh4 {+0.69/30 9.9s}
17. P@g2 {-1.45/27 3.0s} P@f3 {+2.07/28 9.7s} 18. gxf3 {-1.40/20 2.8s}
B@g2+ {+1.94/29 10.0s} 19. Kg1 {-1.31/1 0.003s} Bxf3 {+2.04/26 9.3s}
20. N@e5 {-1.50/22 2.9s} P@g2 {+2.67/26 9.5s} 21. Re1 {-2.42/20 2.8s}
Bd6 {+3.97/28 9.3s} 22. Bg5 {-2.96/23 2.8s} Bxe5 {+6.39/27 8.8s}
23. Bxh4 {-3.00/22 2.8s} N@d4 {+7.08/25 8.6s} 24. Nxd4 {-6.93/24 2.6s}
Bxd1 {+5.98/26 8.9s} 25. Kxg2 {-7.68/22 2.4s} Bxd4 {+5.50/24 8.6s}
26. Raxd1 {-9.24/20 2.5s} N@f4+ {+13.02/22 5.4s} 27. Kf3 {-9.97/18 2.0s}
Q@g2+ {+13.70/19 5.4s} 28. Kxf4 {-10.12/1 0.003s} g5+ {+17.81/20 4.3s}
29. Bxg5 {-14.84/16 1.3s} Qxf2+ {+17.19/15 4.8s} 30. R@f3 {-13.37/12 1.6s}
P@e5+ {+22.09/16 3.9s} 31. Kg4 {-19.71/12 1.4s} h5+ {+24.46/14 3.9s}
32. Kf5 {-16.52/1 0.014s} Qxf3+ {+24.71/13 3.0s} 33. P@f4 {-24.70/10 1.2s}
d6+ {+35.51/11 3.0s} 34. P@d7+ {-40.04/4 0.58s} Qxd7+ {+56.53/8 2.2s}
35. P@e6 {-41.83/2 0.54s} Qxe6# {+M1/3 1.7s, Black mates} 0-1

[Event "QFuture-depth5-2400sim-vs-800sim"]
[Site "?"]
[Date "2019.05.26"]
[Round "34"]
[White "CrazyAra-Dev-0.4.1-With-Q-Future-depth5-2400sim"]
[Black "CrazyAra-Dev-0.4.1-No-Q-800sim"]
[Result "1-0"]
[PlyCount "65"]
[TimeControl "40/1200"]
[Variant "crazyhouse"]

1. e4 {book} b6 {book} 2. d4 {book} Bb7 {book} 3. Nc3 {+1.77/25 7.7s}
e6 {-1.84/17 2.3s} 4. Bd3 {+1.32/25 8.1s} Nf6 {-2.14/20 2.4s}
5. Nge2 {+1.90/26 7.9s} Be7 {-2.47/18 2.3s} 6. O-O {+1.75/26 8.2s}
d6 {-1.68/20 2.4s} 7. f4 {+1.41/22 8.1s} Nbd7 {-1.84/21 2.5s}
8. f5 {+1.19/26 8.7s} e5 {-2.04/21 2.6s} 9. dxe5 {+2.84/29 8.3s}
Nxe5 {-2.69/21 2.5s} 10. Nf4 {+3.04/31 9.1s} O-O {-3.90/24 2.5s}
11. P@e6 {+1.86/29 8.8s} fxe6 {-3.88/24 2.5s} 12. Nxe6 {+1.79/28 9.0s}
Qd7 {-3.02/24 2.7s} 13. Bf4 {+1.68/23 8.7s} P@f7 {-4.22/14 2.6s}
14. Nxg7 {+3.04/31 9.5s} Kxg7 {-3.84/23 2.8s} 15. P@g5 {+2.99/29 9.4s}
Rg8 {-3.34/20 2.7s} 16. gxf6+ {+2.60/32 10s} Bxf6 {-2.66/26 2.9s}
17. P@g5 {+2.46/26 9.3s} Bxg5 {-2.36/21 2.7s} 18. Bxg5 {+2.94/29 9.6s}
Kh8 {-2.41/22 2.9s} 19. B@f6+ {+2.72/23 9.3s} P@g7 {-2.15/20 2.8s}
20. Qh5 {+3.11/27 9.5s} gxf6 {-2.69/20 2.8s} 21. Bxf6+ {+2.68/25 9.2s}
P@g7 {-2.68/18 2.8s} 22. Bxe5 {+3.16/27 9.2s} dxe5 {-2.72/20 2.7s}
23. P@e6 {+3.72/21 8.7s} N@f4 {-2.30/19 2.5s} 24. Qxh7+ {+6.04/30 8.6s}
Kxh7 {-3.69/1 0.003s} 25. N@g5+ {+5.44/25 8.4s} Kh6 {-4.60/21 2.5s}
26. exd7 {+7.34/28 8.0s} B@e3+ {-5.57/20 2.6s} 27. Kh1 {+6.83/26 8.2s}
Kxg5 {-7.04/18 2.5s} 28. Rxf4 {+11.56/21 6.7s} Bxf4 {-12.76/13 2.2s}
29. N@f3+ {+17.11/24 4.9s} Kh6 {-12.93/18 1.4s} 30. N@g4+ {+20.65/23 3.5s}
Kh7 {-17.74/19 0.99s} 31. P@g6+ {+22.94/20 3.5s} fxg6 {-20.48/17 1.1s}
32. fxg6+ {+24.53/19 2.6s} Kxg6 {-22.44/17 0.67s}
33. Q@f5# {+M1/16 2.7s, White mates} 1-0

[Event "QFuture-depth5-2400sim-vs-800sim"]
[Site "?"]
[Date "2019.05.27"]
[Round "1"]
[White "CrazyAra-Dev-0.4.1-With-Q-Future-depth5-2400sim"]
[Black "CrazyAra-Dev-0.4.1-No-Q-800sim"]
[Result "1-0"]
[PlyCount "67"]
[TimeControl "40/1200"]
[Variant "crazyhouse"]

1. e4 {book} b6 {book} 2. d4 {book} Bb7 {book} 3. Bd3 {book} Nf6 {-1.50/16 2.7s}
4. Nc3 {+1.81/25 8.3s} e6 {-2.09/20 2.3s} 5. Nh3 {+2.23/26 8.2s}
Nc6 {-1.61/22 2.4s} 6. Be3 {+0.81/22 8.0s} Nb4 {-1.87/20 2.5s}
7. f3 {+1.23/25 8.4s} Nxd3+ {-2.49/17 2.5s} 8. cxd3 {+0.49/22 8.3s}
Be7 {-2.32/16 2.5s} 9. O-O {+1.89/23 8.3s} O-O {-2.27/14 2.5s}
10. Ne2 {+2.19/18 8.2s} Nh5 {-1.65/14 2.5s} 11. N@g3 {+2.32/18 8.2s}
Nxg3 {-2.27/17 2.5s} 12. Nxg3 {+2.42/18 8.1s} B@g6 {-1.88/15 2.5s}
13. N@h5 {+2.23/20 8.4s} f5 {-2.07/19 2.6s} 14. Nxg7 {+2.29/25 8.6s}
Kxg7 {-2.34/18 2.6s} 15. exf5 {+2.26/24 8.8s} exf5 {-2.56/22 2.7s}
16. P@h5 {+1.62/22 8.6s} Be8 {-2.13/17 2.6s} 17. P@e4 {+2.16/24 8.7s}
P@e6 {-2.21/18 2.7s} 18. exf5 {+1.68/25 8.7s} exf5 {-1.73/19 2.6s}
19. h6+ {+1.52/22 8.9s} Kg8 {-1.86/19 2.8s} 20. P@e4 {+1.71/21 8.7s}
P@g6 {-1.83/18 2.7s} 21. exf5 {+1.80/23 9.0s} gxf5 {-1.64/21 2.8s}
22. P@g7 {+1.67/20 8.8s} Rf7 {-1.54/17 2.7s} 23. Qd2 {+3.14/24 8.9s}
N@h4 {-1.10/16 2.7s} 24. Ng5 {+4.14/23 9.0s} Rf6 {-2.66/21 2.8s}
25. Nxh7 {+4.55/27 9.3s} Kxh7 {-4.08/19 2.7s} 26. Bg5 {+4.84/23 8.8s}
Ng6 {-4.42/18 2.8s} 27. Bxf6 {+4.07/26 9.1s} Bxf6 {-3.55/21 2.8s}
28. P@h5 {+3.85/24 8.9s} Bxd4+ {-4.47/23 2.8s} 29. Kh1 {+3.91/27 9.2s}
B@g5 {-3.78/20 2.6s} 30. hxg6+ {+4.10/27 9.2s} Bxg6 {-4.06/24 2.9s}
31. N@f8+ {+4.86/25 8.8s} Kxh6 {-5.88/17 2.5s} 32. g8=Q {+13.26/17 4.8s}
P@h7 {-8.42/17 1.8s} 33. Qxg6+ {+35.57/16 2.1s} hxg6 {-6.83/1 0.014s}
34. R@h7# {+M1/7 1.7s, White mates} 1-0

[Event "QFuture-depth5-2400sim-vs-800sim"]
[Site "?"]
[Date "2019.05.27"]
[Round "1"]
[White "CrazyAra-Dev-0.4.1-No-Q-800sim"]
[Black "CrazyAra-Dev-0.4.1-With-Q-Future-depth5-2400sim"]
[Result "0-1"]
[PlyCount "78"]
[TimeControl "40/1200"]
[Variant "crazyhouse"]

1. e4 {book} b6 {book} 2. d4 {book} Bb7 {book} 3. Bd3 {book} Nc6 {-1.48/23 7.4s}
4. Nf3 {+1.52/15 2.3s} e6 {-1.65/22 7.8s} 5. O-O {+1.35/18 2.5s}
Nb4 {-1.89/20 7.6s} 6. Nc3 {+1.52/19 2.5s} Nf6 {-1.43/19 8.2s}
7. Bg5 {+0.95/17 2.5s} Be7 {-0.99/21 8.2s} 8. e5 {+1.45/15 2.5s}
Nxd3 {-1.90/26 8.9s} 9. cxd3 {+0.53/21 2.7s} B@h5 {-0.69/34 9.0s}
10. exf6 {-0.12/23 2.6s} Bxf6 {-0.47/32 9.6s} 11. Bxf6 {+0.32/29 2.8s}
Qxf6 {-0.45/30 9.2s} 12. B@g5 {+0.44/24 2.7s} Bhxf3 {-0.90/31 9.0s}
13. Bxf6 {+0.42/27 2.9s} gxf6 {-0.39/26 9.1s} 14. N@g7+ {+0.35/24 2.7s}
Kd8 {-0.34/27 9.0s} 15. gxf3 {+0.39/23 2.8s} Rg8 {-1.78/22 8.5s}
16. B@g2 {+0.32/19 2.7s} Rxg7 {-0.79/24 9.1s} 17. N@g3 {+0.68/19 2.7s}
B@e7 {+1.41/18 8.6s} 18. Nce4 {-1.38/14 2.6s} N@h4 {+1.14/20 8.9s}
19. Q@h8+ {-1.30/17 2.6s} N@e8 {+1.53/21 8.8s} 20. Rc1 {-1.16/17 2.7s}
Nxg2 {+0.88/22 8.8s} 21. Kxg2 {-1.08/18 2.7s} B@c6 {+0.85/20 8.6s}
22. N@h5 {-1.60/18 2.7s} B@f8 {+1.27/20 8.7s} 23. h4 {-0.21/17 2.7s}
f5 {+2.24/24 9.2s} 24. Nxg7 {-1.76/20 2.8s} Bxg7 {+2.55/23 9.6s}
25. Qg8 {-1.86/18 2.9s} N@h6 {+3.00/23 9.4s} 26. Qxh7 {-2.71/19 3.0s}
P@g4 {+2.87/21 9.3s} 27. P@e2 {-2.94/19 2.8s} fxe4 {+4.37/21 9.2s}
28. dxe4 {-3.90/19 2.9s} N@f6 {+3.65/27 9.3s} 29. Qxg7 {-4.56/16 2.7s}
Nxg7 {+3.57/25 9.2s} 30. R@h8+ {-3.58/18 2.9s} Nge8 {+5.00/30 9.1s}
31. Kg1 {-3.38/20 2.9s} Nxe4 {+5.11/28 9.2s} 32. fxe4 {-6.30/18 2.9s}
P@h2+ {+7.56/22 8.4s} 33. Kh1 {-8.04/18 2.4s} Bxe4+ {+5.95/21 8.3s}
34. f3 {-7.82/17 2.5s} P@h3 {+6.02/23 8.3s} 35. N@f4 {-5.86/19 2.6s}
Bxh4 {+6.34/19 8.7s} 36. fxe4 {-8.95/14 2.6s} P@g2+ {+15.42/19 5.4s}
37. Nxg2 {-13.91/13 1.6s} hxg2+ {+15.76/19 4.8s} 38. Kxg2 {-15.97/18 1.8s}
Q@h3+ {+22.95/16 2.7s} 39. Kf2 {-26.97/9 0.83s} Qxg3# {+M1/9 1.9s, Black mates}
0-1

[Event "QFuture-depth5-2400sim-vs-800sim"]
[Site "?"]
[Date "2019.05.27"]
[Round "2"]
[White "CrazyAra-Dev-0.4.1-With-Q-Future-depth5-2400sim"]
[Black "CrazyAra-Dev-0.4.1-No-Q-800sim"]
[Result "1-0"]
[PlyCount "31"]
[TimeControl "40/1200"]
[Variant "crazyhouse"]

1. e4 {book} b6 {book} 2. d4 {book} Bb7 {book} 3. Bd3 {book} e6 {book}
4. Nc3 {+1.49/22 7.7s} Nf6 {-2.25/15 2.3s} 5. Nge2 {+1.89/25 8.0s}
Ng4 {-0.34/15 2.4s} 6. O-O {+0.11/23 8.0s} Bd6 {-0.56/18 2.4s}
7. Bf4 {+1.56/26 8.6s} Bxf4 {-2.16/17 2.5s} 8. Nxf4 {+0.66/20 8.5s}
h5 {-2.69/18 2.6s} 9. Nxh5 {+4.00/30 8.9s} Rxh5 {-2.70/18 2.6s}
10. Qxg4 {+4.11/28 8.9s} B@g6 {-3.03/17 2.7s} 11. B@e5 {+6.55/25 8.3s}
N@f6 {-4.46/18 2.6s} 12. Bxf6 {+8.38/25 7.5s} Qxf6 {-5.14/17 2.5s}
13. N@g8 {+10.87/25 7.5s} Qxd4 {-9.43/18 1.9s} 14. Qxh5 {+12.15/23 6.9s}
Bxh5 {-14.93/16 2.0s} 15. P@e7 {+37.99/11 2.4s} Nc6 {-37.95/4 0.86s}
16. R@f8# {+M1/5 1.7s, White mates} 1-0

[Event "QFuture-depth5-2400sim-vs-800sim"]
[Site "?"]
[Date "2019.05.27"]
[Round "2"]
[White "CrazyAra-Dev-0.4.1-No-Q-800sim"]
[Black "CrazyAra-Dev-0.4.1-With-Q-Future-depth5-2400sim"]
[Result "0-1"]
[PlyCount "82"]
[TimeControl "40/1200"]
[Variant "crazyhouse"]

1. e4 {book} b6 {book} 2. d4 {book} Bb7 {book} 3. Bd3 {book} e6 {book}
4. Be3 {+1.81/22 2.3s} Na6 {-1.35/24 7.9s} 5. Nd2 {+0.99/20 2.5s}
Nb4 {-1.25/21 8.3s} 6. Nh3 {+0.61/20 2.5s} Nxd3+ {-0.73/24 8.4s}
7. cxd3 {+0.55/18 2.5s} B@a6 {-1.38/25 8.3s} 8. N@c4 {+0.75/17 2.6s}
Nf6 {-0.73/19 8.2s} 9. O-O {+0.62/16 2.5s} Be7 {-2.13/22 8.1s}
10. f4 {+0.21/16 2.4s} d5 {-0.92/22 8.6s} 11. Ne5 {+0.47/19 2.6s}
dxe4 {-1.09/27 9.0s} 12. dxe4 {-0.13/20 2.7s} O-O {-0.24/24 8.9s}
13. Rf2 {+0.06/18 2.6s} Nxe4 {-0.01/27 9.1s} 14. Nxe4 {-0.03/24 2.8s}
Bxe4 {-0.09/25 9.0s} 15. N@g5 {+0.27/21 2.7s} P@e2 {+0.05/25 9.3s}
16. Rxe2 {+0.07/21 2.8s} Bxe2 {-0.48/25 9.3s} 17. Qxe2 {+0.19/19 2.8s}
P@d3 {+0.61/22 9.3s} 18. Nxd3 {-0.21/19 3.0s} Bxg2 {+0.35/24 9.6s}
19. Qxg2 {-1.04/20 3.0s} Bxg5 {+0.46/27 9.6s} 20. fxg5 {-0.25/18 2.9s}
N@h4 {+0.08/32 9.6s} 21. B@e4 {-0.26/23 3.0s} Nxg2 {+1.11/36 10.0s}
22. Bxg2 {-0.25/20 3.0s} P@g4 {+0.84/27 9.5s} 23. P@f6 {+0.35/21 2.9s}
N@e2+ {+1.72/32 9.6s} 24. Kh1 {-0.39/27 3.0s} gxh3 {+1.83/30 9.8s}
25. Bxh3 {-1.61/29 3.0s} Q@f3+ {+2.35/31 10s} 26. B@g2 {-1.06/23 3.0s}
N@g3+ {+2.05/26 9.5s} 27. hxg3 {-1.58/1 0.003s} Nxg3+ {+2.31/27 10s}
28. Kh2 {-2.70/23 2.7s} Nf1+ {+2.30/23 9.1s} 29. Rxf1 {-3.93/21 2.7s}
P@g3+ {+4.16/27 9.2s} 30. Kg1 {-3.43/22 2.8s} Qxe3+ {+3.99/24 9.0s}
31. P@f2 {-3.37/17 2.7s} gxf2+ {+5.21/25 9.1s} 32. Nxf2 {-4.11/18 2.7s}
P@g3 {+6.65/22 7.9s} 33. N@g4 {-5.49/15 2.6s} gxf2+ {+11.37/23 5.3s}
34. Nxf2 {-6.33/20 2.2s} B@g3 {+7.41/21 7.6s} 35. N@g4 {-5.95/20 2.5s}
Bxf2+ {+12.02/20 4.7s} 36. Kh2 {-8.21/18 1.5s} Bg3+ {+11.91/19 5.1s}
37. Kh1 {-2.92/1 0.015s} N@f2+ {+15.06/18 3.6s} 38. Rxf2 {-9.40/14 1.3s}
R@g1+ {+16.46/15 3.8s} 39. Kxg1 {-14.67/1 0.002s} Bxf2+ {+19.44/15 2.8s}
40. Nxf2 {-16.72/11 0.92s} N@e2+ {+24.58/11 2.7s} 41. Kf1 {-23.45/9 0.67s}
R@g1# {+M1/9 1.8s, Black mates} 0-1

[Event "QFuture-depth5-2400sim-vs-800sim"]
[Site "?"]
[Date "2019.05.27"]
[Round "3"]
[White "CrazyAra-Dev-0.4.1-With-Q-Future-depth5-2400sim"]
[Black "CrazyAra-Dev-0.4.1-No-Q-800sim"]
[Result "1-0"]
[PlyCount "59"]
[TimeControl "40/1200"]
[Variant "crazyhouse"]

1. e4 {book} b6 {book} 2. d4 {book} Bb7 {book} 3. Bd3 {book} e6 {book}
4. Be3 {book} Nf6 {-1.42/21 2.4s} 5. Nd2 {+1.16/25 8.1s} c5 {-1.20/22 2.6s}
6. dxc5 {+1.65/25 8.4s} bxc5 {-2.18/19 2.5s} 7. Ngf3 {+2.37/24 8.0s}
d6 {-1.78/19 2.5s} 8. Bb5+ {+2.93/23 8.3s} P@d7 {-2.32/19 2.6s}
9. Bd3 {+2.55/26 8.3s} Nc6 {-2.94/20 2.6s} 10. O-O {+2.02/23 8.2s}
Be7 {-2.80/15 2.5s} 11. Nc4 {+3.34/23 8.1s} Na5 {-0.84/20 2.6s}
12. Nxa5 {+1.71/22 9.0s} Qxa5 {-1.22/21 2.7s} 13. N@c4 {+2.04/26 9.0s}
Qc7 {-2.10/19 2.7s} 14. Bf4 {+2.38/23 8.8s} N@g6 {-1.45/23 2.8s}
15. Bg5 {+1.56/24 9.0s} Nxe4 {-2.50/21 2.7s} 16. Bxe7 {+2.81/35 9.3s}
Nxe7 {-3.74/24 2.8s} 17. Bxe4 {+2.57/35 9.7s} Bxe4 {-3.23/28 2.9s}
18. Nxd6+ {+2.81/31 9.6s} Qxd6 {-2.63/30 3.0s} 19. Qxd6 {+2.90/31 9.8s}
N@f5 {-2.60/28 2.9s} 20. Qxd7+ {+5.74/31 8.5s} Kxd7 {-7.28/30 2.5s}
21. Ne5+ {+9.50/33 6.5s} Ke8 {-5.24/28 2.5s} 22. P@d7+ {+8.09/31 7.4s}
Kf8 {-7.37/26 2.3s} 23. Q@e8+ {+12.22/29 5.7s} Rxe8 {-6.51/1 0.015s}
24. dxe8=Q+ {+10.75/27 6.0s} Kxe8 {-6.35/1 0.015s} 25. P@d7+ {+13.02/26 5.0s}
Kd8 {-7.88/20 1.9s} 26. R@e8+ {+13.77/23 5.6s} Kc7 {-12.15/22 1.6s}
27. d8=Q+ {+19.08/20 4.1s} Kb7 {-11.47/1 0.016s} 28. Qb8+ {+24.11/17 4.1s}
Ka6 {-12.88/1 0.015s} 29. N@c7+ {+40.32/13 2.6s} Ka5 {-15.72/1 0.014s}
30. Qb5# {+M1/5 1.8s, White mates} 1-0

[Event "QFuture-depth5-2400sim-vs-800sim"]
[Site "?"]
[Date "2019.05.27"]
[Round "3"]
[White "CrazyAra-Dev-0.4.1-No-Q-800sim"]
[Black "CrazyAra-Dev-0.4.1-With-Q-Future-depth5-2400sim"]
[Result "1-0"]
[PlyCount "95"]
[TimeControl "40/1200"]
[Variant "crazyhouse"]

1. e4 {book} b6 {book} 2. d4 {book} Bb7 {book} 3. Bd3 {book} e6 {book}
4. Be3 {book} Qf6 {-0.94/21 7.8s} 5. Nd2 {+0.71/17 2.4s} Qg6 {-1.42/23 8.3s}
6. Qf3 {+0.87/22 2.4s} Nf6 {-1.17/20 8.2s} 7. Nh3 {+0.66/19 2.5s}
Bd6 {-1.68/21 8.5s} 8. O-O-O {+0.21/19 2.5s} Na6 {+0.02/22 8.3s}
9. c3 {+0.42/16 2.5s} e5 {-0.36/21 8.4s} 10. d5 {-0.04/15 2.5s}
Nc5 {-0.95/21 8.2s} 11. Bxc5 {+0.21/15 2.5s} Bxc5 {-0.52/22 8.7s}
12. N@h4 {+0.86/18 2.6s} Qg4 {-0.34/23 8.6s} 13. Nf5 {+0.40/16 2.7s}
B@a3 {-0.37/25 8.9s} 14. Nc4 {+0.29/20 2.7s} Qxf3 {-1.35/26 8.7s}
15. gxf3 {+0.15/19 2.7s} Bxb2+ {-1.49/37 8.8s} 16. Kxb2 {+1.50/21 2.6s}
P@d4 {-0.71/33 8.8s} 17. cxd4 {+0.89/22 2.9s} Q@b4+ {-2.10/23 8.9s}
18. B@b3 {+0.78/18 2.7s} Bxd4+ {-1.82/31 9.3s} 19. Nxd4 {+0.74/28 2.9s}
exd4 {-2.31/32 9.3s} 20. B@a3 {+1.00/27 2.9s} N@a4+ {-2.69/30 9.3s}
21. Kc2 {+2.10/28 2.9s} Qc3+ {-3.37/29 9.5s} 22. Kb1 {+1.92/1 0.012s}
P@b4 {-3.19/26 9.2s} 23. Q@e5+ {+2.67/22 2.8s} Kf8 {-3.67/29 9.6s}
24. P@b2 {+3.35/21 2.9s} bxa3 {-3.80/28 9.4s} 25. bxc3 {+3.31/22 2.9s}
Nxc3+ {-3.37/27 9.4s} 26. Kc2 {+3.58/22 2.9s} P@e7 {-3.04/24 9.1s}
27. Qxc7 {+3.80/17 2.8s} Bxd5 {-2.66/25 9.3s} 28. exd5 {+2.67/22 2.9s}
Ncxd5 {-3.02/20 9.1s} 29. Qe5 {+2.81/16 2.8s} P@d6 {-4.00/20 9.3s}
30. Qxd4 {+3.29/19 2.9s} B@e5 {-5.50/22 9.4s} 31. Nxe5 {+1.58/19 3.0s}
dxe5 {-3.25/23 9.6s} 32. Qxe5 {+2.94/18 2.8s} N@b4+ {-3.84/18 9.2s}
33. Kb1 {+4.11/15 3.0s} Nxd3 {-5.12/20 9.5s} 34. Rxd3 {+4.49/17 3.0s}
P@c2+ {-4.68/20 9.3s} 35. Kxc2 {+4.57/19 2.9s} d6 {-4.92/20 9.4s}
36. Qg5 {+6.03/16 2.9s} B@g6 {-6.50/20 9.5s} 37. P@f5 {+6.82/16 3.1s}
Nb4+ {-7.14/20 9.2s} 38. Kd2 {+6.35/15 3.0s} Nxd3 {-11.56/18 9.1s}
39. Kxd3 {+7.32/14 2.8s} b5 {-12.02/17 8.8s} 40. P@h6 {+12.53/17 2.9s}
Bxf5+ {-10.95/22 8.7s} 41. Qxf5 {+10.98/21 3.0s} P@c4+ {-11.55/22 9.1s}
42. Ke3 {+12.67/21 3.0s} Rg8 {-10.47/21 9.0s} 43. hxg7+ {+9.73/19 3.0s}
Rxg7 {-14.33/20 9.0s} 44. B@h6 {+9.49/18 3.0s} P@d4+ {-15.21/18 8.8s}
45. Kd2 {+15.33/13 2.7s} c3+ {-17.17/18 8.5s} 46. Ke2 {+15.46/17 3.0s}
R@g8 {-14.83/19 9.0s} 47. N@d7+ {+15.24/14 2.5s} Nxd7 {-M1/16 4.8s}
48. Qxf7# {+M1/12 1.2s, White mates} 1-0

[Event "QFuture-depth5-2400sim-vs-800sim"]
[Site "?"]
[Date "2019.05.27"]
[Round "4"]
[White "CrazyAra-Dev-0.4.1-With-Q-Future-depth5-2400sim"]
[Black "CrazyAra-Dev-0.4.1-No-Q-800sim"]
[Result "1-0"]
[PlyCount "51"]
[TimeControl "40/1200"]
[Variant "crazyhouse"]

1. b3 {book} e5 {+0.52/23 2.3s} 2. Bb2 {-0.24/26 8.0s} Nc6 {+0.29/23 2.5s}
3. e3 {-0.49/28 8.3s} d5 {+0.31/21 2.5s} 4. Bb5 {-0.17/26 8.4s}
Bd6 {+0.13/25 2.6s} 5. Nf3 {0.00/30 9.0s} Qe7 {+0.51/21 2.5s}
6. Nc3 {+0.41/29 8.9s} Nf6 {-0.26/23 2.8s} 7. d4 {+0.38/27 9.3s}
e4 {-0.17/21 2.7s} 8. Ne5 {+0.10/25 9.0s} Bd7 {-0.44/24 2.8s}
9. Nxd7 {+0.85/25 8.9s} Nxd7 {-0.18/21 2.6s} 10. B@g3 {+0.31/21 8.6s}
O-O {-0.23/20 2.6s} 11. Nxd5 {+1.13/23 8.8s} Qg5 {-0.42/18 2.6s}
12. P@e5 {+1.99/21 8.5s} Bb4+ {-1.66/18 2.5s} 13. c3 {+1.29/23 8.6s}
a6 {-1.39/19 2.7s} 14. Be2 {+0.50/27 8.6s} Ndxe5 {-1.13/20 2.7s}
15. dxe5 {+3.16/23 9.0s} P@d3 {-2.40/21 2.7s} 16. N@f6+ {+5.59/22 8.9s}
Kh8 {-4.84/20 2.7s} 17. Nxe4 {+4.64/24 9.3s} dxe2 {-6.47/21 2.8s}
18. Qxe2 {+4.88/22 8.9s} Qg6 {-6.65/16 2.7s} 19. P@f6 {+5.60/22 8.9s}
Qxe4 {-8.26/19 2.7s} 20. fxg7+ {+8.65/21 8.6s} Kxg7 {-7.71/16 2.7s}
21. P@f6+ {+8.75/20 8.3s} Kg8 {-8.89/16 2.6s} 22. Nxb4 {+7.40/18 8.2s}
Nxb4 {-10.91/16 2.6s} 23. cxb4 {+11.51/25 7.8s} N@d3+ {-11.87/13 2.0s}
24. Qxd3 {+7.24/22 7.2s} Qxd3 {-26.49/16 1.7s} 25. N@e7+ {+45.72/3 2.0s}
Kh8 {-31.01/1 0.002s} 26. P@g7# {+M1/2 1.6s, White mates} 1-0

[Event "QFuture-depth5-2400sim-vs-800sim"]
[Site "?"]
[Date "2019.05.27"]
[Round "4"]
[White "CrazyAra-Dev-0.4.1-No-Q-800sim"]
[Black "CrazyAra-Dev-0.4.1-With-Q-Future-depth5-2400sim"]
[Result "0-1"]
[PlyCount "60"]
[TimeControl "40/1200"]
[Variant "crazyhouse"]

1. b3 {book} e5 {+0.18/25 7.8s} 2. Bb2 {-0.28/23 2.4s} Nc6 {+0.01/29 8.1s}
3. e3 {-0.21/23 2.5s} Nh6 {+0.32/23 7.9s} 4. Nf3 {-0.99/19 2.3s}
e4 {+1.06/24 8.0s} 5. Nd4 {-1.70/17 2.4s} d5 {+1.91/25 8.4s}
6. Bb5 {-2.14/18 2.5s} Qg5 {+0.84/25 8.5s} 7. O-O {-1.66/19 2.5s}
Bh3 {+1.32/22 8.4s} 8. g3 {-2.54/18 2.5s} a6 {+3.05/24 8.8s}
9. Bxc6+ {-3.60/19 2.6s} bxc6 {+3.28/23 8.4s} 10. N@f4 {-3.20/18 2.5s}
Bg4 {+2.39/24 8.8s} 11. f3 {-3.20/21 2.7s} exf3 {+2.48/24 8.8s}
12. Nxf3 {-2.89/17 2.7s} Bxf3 {+2.52/25 8.9s} 13. Rxf3 {-2.65/20 2.7s}
B@e4 {+0.64/22 8.5s} 14. B@b7 {-1.61/18 2.6s} N@h4 {+4.00/27 8.5s}
15. Bxc6+ {-3.81/21 2.6s} P@d7 {+4.65/28 8.6s} 16. P@g2 {-3.47/23 2.7s}
Bxf3 {+5.77/27 8.3s} 17. gxf3 {-3.90/21 2.6s} Qxf4 {+7.02/27 8.6s}
18. exf4 {-5.92/23 2.4s} N@h3+ {+7.97/26 8.4s} 19. Kh1 {-5.41/22 2.5s}
Nf2+ {+3.71/27 8.7s} 20. Kg1 {-5.83/1 0.003s} Nxd1 {+3.27/21 8.6s}
21. Bxd7+ {-9.46/20 2.7s} Kxd7 {+11.10/20 8.1s} 22. B@h3+ {-9.42/18 2.6s}
B@e6 {+14.04/20 8.0s} 23. Bxe6+ {-12.63/16 2.5s} fxe6 {+15.84/19 6.9s}
24. P@c6+ {-11.46/14 2.5s} Kxc6 {+17.00/17 6.9s} 25. B@a4+ {-16.40/15 2.0s}
P@b5 {+18.86/17 5.9s} 26. Bxb5+ {-18.85/12 1.8s} axb5 {+17.72/16 5.6s}
27. Q@e2 {-20.60/12 1.6s} B@f2+ {+32.76/14 4.4s} 28. Qxf2 {-27.96/11 1.2s}
R@h1+ {+38.32/11 3.4s} 29. Kxh1 {-34.11/1 0.003s} Nxf2+ {+44.40/14 2.3s}
30. Kg1 {-39.45/1 0.002s} Q@g2# {+M1/10 2.4s, Black mates} 0-1

[Event "QFuture-depth5-2400sim-vs-800sim"]
[Site "?"]
[Date "2019.05.27"]
[Round "5"]
[White "CrazyAra-Dev-0.4.1-With-Q-Future-depth5-2400sim"]
[Black "CrazyAra-Dev-0.4.1-No-Q-800sim"]
[Result "1-0"]
[PlyCount "59"]
[TimeControl "40/1200"]
[Variant "crazyhouse"]

1. b3 {book} e5 {book} 2. Bb2 {book} Nc6 {book} 3. e3 {-0.33/25 8.0s}
d5 {+0.51/21 2.4s} 4. Bb5 {-0.22/28 8.7s} Bd6 {+0.19/22 2.5s}
5. Nf3 {+0.04/26 8.7s} Qe7 {+0.48/20 2.5s} 6. Nc3 {+0.33/29 9.2s}
Nf6 {-0.24/23 2.7s} 7. d4 {+0.13/27 9.1s} e4 {-0.19/21 2.8s}
8. Ne5 {+0.15/27 9.3s} Bd7 {-0.44/24 2.8s} 9. Nxd7 {-0.05/23 8.8s}
Nxd7 {-0.16/21 2.7s} 10. B@h3 {+0.51/24 8.8s} O-O {-0.94/20 2.6s}
11. Bxd7 {+0.31/29 8.7s} N@h4 {-1.50/19 2.6s} 12. Qg4 {+1.45/27 9.2s}
f5 {-1.01/21 2.8s} 13. Bxf5 {+1.87/26 9.3s} Rxf5 {-1.36/24 2.9s}
14. N@h6+ {+2.56/26 9.5s} Kh8 {-1.62/20 2.9s} 15. Nxf5 {+2.13/21 9.3s}
Nxf5 {-1.90/20 2.9s} 16. Nxd5 {+2.90/23 9.0s} Qf7 {-1.35/17 2.8s}
17. P@f6 {+3.56/21 9.1s} N@h6 {-3.32/17 2.8s} 18. fxg7+ {+2.63/24 9.5s}
Nxg7 {-3.18/16 2.7s} 19. Qg5 {+2.21/20 8.7s} Nb4 {-3.35/17 2.8s}
20. P@f6 {+0.95/21 9.3s} Rg8 {-2.42/17 2.8s} 21. Qxh6 {+4.94/30 8.9s}
Nxc2+ {-3.41/24 2.8s} 22. Kd2 {+5.54/25 8.6s} Nxa1 {-3.28/22 2.7s}
23. N@g5 {+6.97/26 8.1s} R@c2+ {-5.94/25 2.5s} 24. Kd1 {+10.53/28 6.4s}
B@h5+ {-5.19/23 2.6s} 25. P@e2 {+10.82/25 6.7s} Qg6 {-8.17/21 1.9s}
26. fxg7+ {+14.30/26 5.2s} Rxg7 {-11.45/15 1.8s} 27. R@d8+ {+22.29/18 4.1s}
Rg8 {-19.61/12 1.0s} 28. N@f7+ {+27.27/12 2.7s} Qxf7 {-11.53/1 0.012s}
29. Nxf7+ {+31.07/7 2.3s} Bxf7 {-12.85/1 0.013s}
30. Q@g7# {+M1/7 1.9s, White mates} 1-0

[Event "QFuture-depth5-2400sim-vs-800sim"]
[Site "?"]
[Date "2019.05.27"]
[Round "5"]
[White "CrazyAra-Dev-0.4.1-No-Q-800sim"]
[Black "CrazyAra-Dev-0.4.1-With-Q-Future-depth5-2400sim"]
[Result "0-1"]
[PlyCount "32"]
[TimeControl "40/1200"]
[Variant "crazyhouse"]

1. b3 {book} e5 {book} 2. Bb2 {book} Nc6 {book} 3. e3 {-0.32/22 2.4s}
d5 {-0.16/27 8.0s} 4. Bb5 {-0.14/25 2.7s} Qg5 {+0.18/27 8.5s}
5. Qf3 {-0.36/17 2.5s} Nf6 {-0.22/21 8.2s} 6. Qg3 {-0.15/19 2.5s}
Qxg3 {+1.25/24 9.0s} 7. hxg3 {-0.35/18 2.6s} a6 {+1.44/22 8.7s}
8. Bxc6+ {-1.66/20 2.7s} bxc6 {+1.14/26 8.9s} 9. Bxe5 {-1.58/15 2.6s}
Q@c1+ {+0.09/24 8.5s} 10. N@d1 {-1.50/19 2.7s} Qxc2 {+1.77/24 8.4s}
11. Bxc7 {-1.08/17 2.6s} Bg4 {+0.69/26 8.4s} 12. P@f3 {-1.79/22 2.5s}
B@d3 {+2.54/27 7.8s} 13. Q@e5+ {-1.88/23 2.4s} Be6 {+2.91/25 7.7s}
14. Nbc3 {-3.77/19 2.0s} P@b2 {+3.78/25 7.6s} 15. P@b7 {-6.80/16 1.7s}
Qxd1+ {+35.87/9 2.3s} 16. Rxd1 {-22.75/8 0.69s} N@c2# {+M1/3 1.6s, Black mates}
0-1

[Event "QFuture-depth5-2400sim-vs-800sim"]
[Site "?"]
[Date "2019.05.27"]
[Round "6"]
[White "CrazyAra-Dev-0.4.1-With-Q-Future-depth5-2400sim"]
[Black "CrazyAra-Dev-0.4.1-No-Q-800sim"]
[Result "1-0"]
[PlyCount "63"]
[TimeControl "40/1200"]
[Variant "crazyhouse"]

1. b3 {book} e5 {book} 2. Bb2 {book} Nc6 {book} 3. e3 {book} d5 {+0.36/21 2.3s}
4. Bb5 {-0.12/26 8.3s} Bd6 {+0.13/25 2.7s} 5. Nf3 {+0.02/29 8.9s}
Qe7 {+0.50/19 2.5s} 6. Nc3 {+0.41/28 8.9s} Nf6 {-0.24/23 2.8s}
7. d4 {+0.36/27 9.2s} e4 {-0.19/21 2.7s} 8. Ne5 {+0.11/25 9.0s}
Bd7 {-0.42/23 2.8s} 9. Nxd7 {+0.84/24 8.8s} Nxd7 {-0.17/21 2.6s}
10. B@g3 {+0.36/21 8.6s} O-O {-0.04/17 2.7s} 11. Nxd5 {+1.04/23 8.7s}
Qg5 {-0.32/19 2.7s} 12. Bc4 {+0.68/24 8.6s} Nb6 {-0.27/20 2.7s}
13. h4 {+1.12/26 9.3s} Qxd5 {-0.47/21 2.7s} 14. Bxd5 {+0.82/23 8.8s}
Nxd5 {-0.47/18 2.8s} 15. Bxd6 {+0.35/23 9.0s} cxd6 {-0.79/18 2.8s}
16. Q@g5 {+0.22/26 9.0s} B@a5+ {-1.27/19 2.7s} 17. P@d2 {+0.01/30 9.2s}
B@e6 {-1.44/19 2.7s} 18. B@h6 {+2.56/27 9.4s} N@g6 {-2.12/24 2.9s}
19. Bxg7 {+2.33/27 9.3s} Kxg7 {-2.47/22 2.8s} 20. P@f6+ {+3.54/25 9.0s}
Nxf6 {-3.47/22 2.8s} 21. d5 {+4.18/25 9.1s} P@e5 {-3.95/20 2.7s}
22. dxc6 {+4.19/23 9.0s} N@g4 {-3.35/18 2.7s} 23. cxb7 {+4.99/24 8.9s}
Rae8 {-3.43/19 2.8s} 24. P@f5 {+4.45/22 8.8s} B@h6 {-5.07/17 2.7s}
25. Qdxg4 {+9.46/20 6.5s} Nxg4 {-7.84/15 2.3s} 26. N@h5+ {+12.78/17 5.8s}
Kg8 {-9.53/14 1.9s} 27. N@f6+ {+14.22/17 5.2s} Kh8 {-13.08/16 1.9s}
28. Qxh6 {+17.21/13 4.8s} Bxd2+ {-15.34/10 1.5s} 29. Kxd2 {+15.15/13 4.5s}
Q@a5+ {-19.86/11 1.4s} 30. B@c3 {+24.61/12 4.1s} Qd5+ {-19.21/9 1.1s}
31. Nxd5 {+33.55/14 3.8s} Nxh6 {-37.00/8 0.77s}
32. Q@g7# {+M1/9 2.0s, White mates} 1-0

[Event "QFuture-depth5-2400sim-vs-800sim"]
[Site "?"]
[Date "2019.05.27"]
[Round "6"]
[White "CrazyAra-Dev-0.4.1-No-Q-800sim"]
[Black "CrazyAra-Dev-0.4.1-With-Q-Future-depth5-2400sim"]
[Result "0-1"]
[PlyCount "74"]
[TimeControl "40/1200"]
[Variant "crazyhouse"]

1. b3 {book} e5 {book} 2. Bb2 {book} Nc6 {book} 3. e3 {book} Nf6 {+0.22/27 7.8s}
4. Nf3 {-0.03/17 2.4s} e4 {+0.37/22 8.2s} 5. Ne5 {-0.40/17 2.5s}
Nxe5 {+0.01/20 8.2s} 6. Bxe5 {-0.24/16 2.5s} N@g4 {-0.30/23 8.3s}
7. Bg3 {-0.27/21 2.5s} d5 {+0.20/21 8.3s} 8. Nc3 {+0.19/19 2.6s}
a6 {-0.46/20 8.5s} 9. Be2 {-0.66/16 2.5s} h5 {-0.26/20 8.3s}
10. h3 {-1.35/16 2.5s} Nxf2 {+1.25/29 9.0s} 11. Bxf2 {-1.95/20 2.7s}
h4 {+1.27/27 8.5s} 12. N@h5 {-0.86/23 2.7s} Qd6 {+1.17/26 8.7s}
13. Bxh4 {-0.97/19 2.7s} P@f3 {+1.71/28 9.6s} 14. Bxf3 {-1.27/22 2.8s}
exf3 {+1.80/26 9.4s} 15. Qxf3 {-1.08/20 2.9s} Rxh5 {+2.18/25 9.1s}
16. Bxf6 {-1.63/19 2.9s} gxf6 {+1.93/22 9.1s} 17. Qxh5 {-2.32/18 2.7s}
N@g3 {-0.32/25 9.1s} 18. P@e5 {+0.06/23 2.9s} fxe5 {+1.02/26 9.8s}
19. Qh4 {-0.25/22 3.1s} B@f6 {+1.04/24 9.7s} 20. Qxg3 {-1.24/23 3.1s}
B@h4 {+1.03/26 10.0s} 21. P@f2 {-1.24/20 3.0s} Bxg3 {+0.37/24 9.6s}
22. fxg3 {-1.12/22 3.0s} e4 {+1.33/27 9.3s} 23. B@f4 {-0.99/17 2.9s}
Qxf4 {+2.32/27 9.1s} 24. gxf4 {-2.10/26 2.8s} B@h4+ {+1.99/34 9.4s}
25. P@f2 {-2.19/24 2.8s} Bxc3 {+2.55/32 9.2s} 26. dxc3 {-1.78/32 3.0s}
Bxf2+ {+5.33/32 7.8s} 27. Kf1 {-0.77/22 2.7s} N@g3+ {+4.42/30 8.6s}
28. Kxf2 {-1.12/1 0.002s} Nxh1+ {+6.93/28 6.6s} 29. Rxh1 {-2.91/26 2.6s}
R@d2+ {+5.97/26 7.8s} 30. B@e2 {-3.27/24 2.7s} Rxe2+ {+9.13/25 5.6s}
31. Kxe2 {-6.57/23 1.8s} P@d3+ {+8.89/22 6.0s} 32. cxd3 {-5.67/21 2.1s}
exd3+ {+10.73/22 4.6s} 33. Kxd3 {-7.69/19 1.9s} Bf5+ {+10.66/20 5.7s}
34. Ke2 {-8.21/17 2.0s} P@d3+ {+16.69/15 3.1s} 35. Kf2 {-14.42/13 0.89s}
Q@e2+ {+19.16/13 2.8s} 36. Kg3 {-16.08/9 0.81s} B@f2+ {+38.89/8 2.0s}
37. Kh2 {-28.72/1 0.001s} P@g3# {+M1/3 1.6s, Black mates} 0-1

[Event "QFuture-depth5-2400sim-vs-800sim"]
[Site "?"]
[Date "2019.05.27"]
[Round "7"]
[White "CrazyAra-Dev-0.4.1-With-Q-Future-depth5-2400sim"]
[Black "CrazyAra-Dev-0.4.1-No-Q-800sim"]
[Result "1-0"]
[PlyCount "59"]
[TimeControl "40/1200"]
[Variant "crazyhouse"]

1. b3 {book} e5 {book} 2. Bb2 {book} Nc6 {book} 3. e3 {book} d5 {book}
4. Bb5 {book} Bd6 {+0.23/20 2.4s} 5. Nf3 {+0.06/26 8.6s} Qe7 {+0.26/23 2.7s}
6. Nc3 {+0.35/29 9.3s} Nf6 {-0.08/23 2.7s} 7. d4 {+0.12/27 9.2s}
e4 {-0.31/25 2.9s} 8. Ne5 {+0.12/27 9.4s} Bd7 {-0.26/19 2.8s}
9. Nxd7 {+0.72/23 8.7s} Nxd7 {-0.19/22 2.7s} 10. B@h3 {+0.49/24 8.9s}
O-O {-0.89/19 2.6s} 11. Bxd7 {+0.53/25 8.8s} N@h4 {-1.49/19 2.7s}
12. Qg4 {+1.43/26 9.3s} f5 {-1.03/20 2.7s} 13. Bxf5 {+1.87/25 9.4s}
Rxf5 {-1.40/20 2.9s} 14. N@h6+ {+2.61/25 9.6s} Kh8 {-1.59/20 2.9s}
15. Nxf5 {+1.52/21 8.9s} Nxf5 {-1.89/20 3.0s} 16. Nxd5 {+2.69/21 9.2s}
Qf7 {-1.36/17 2.8s} 17. P@f6 {+3.49/20 9.1s} N@h6 {-3.41/16 2.8s}
18. fxg7+ {+2.69/23 9.3s} Nxg7 {-3.17/16 2.8s} 19. Qg5 {+2.03/20 8.8s}
Nb4 {-3.21/17 2.7s} 20. P@f6 {+0.40/21 9.1s} Rg8 {-2.48/16 2.7s}
21. Qxh6 {+4.69/30 8.8s} Nxc2+ {-3.39/23 2.8s} 22. Kd2 {+5.64/28 8.4s}
Nxa1 {-3.43/21 2.7s} 23. N@g5 {+7.19/26 8.3s} R@c2+ {-6.17/25 2.5s}
24. Kd1 {+10.45/27 6.3s} B@h5+ {-4.98/23 2.5s} 25. P@e2 {+10.90/22 6.4s}
Qg6 {-8.06/23 1.9s} 26. fxg7+ {+14.35/25 5.1s} Rxg7 {-11.94/14 1.6s}
27. R@d8+ {+22.11/18 4.0s} Rg8 {-19.84/12 0.99s} 28. N@f7+ {+27.18/12 2.6s}
Qxf7 {-11.53/1 0.014s} 29. Nxf7+ {+30.78/7 2.2s} Bxf7 {-12.85/1 0.015s}
30. Q@g7# {+M1/5 1.8s, White mates} 1-0

[Event "QFuture-depth5-2400sim-vs-800sim"]
[Site "?"]
[Date "2019.05.27"]
[Round "7"]
[White "CrazyAra-Dev-0.4.1-No-Q-800sim"]
[Black "CrazyAra-Dev-0.4.1-With-Q-Future-depth5-2400sim"]
[Result "0-1"]
[PlyCount "80"]
[TimeControl "40/1200"]
[Variant "crazyhouse"]

1. b3 {book} e5 {book} 2. Bb2 {book} Nc6 {book} 3. e3 {book} d5 {book}
4. Bb5 {book} Bd6 {-0.34/25 8.1s} 5. Nf3 {-0.16/20 2.5s} Qe7 {-0.35/29 8.9s}
6. Nc3 {+0.24/24 2.8s} Nf6 {-0.53/28 9.0s} 7. d4 {+0.35/22 2.7s}
e4 {-1.27/26 9.2s} 8. Ne5 {+0.43/25 2.9s} Bd7 {-0.32/24 8.9s}
9. Nxd7 {+0.44/22 2.6s} Nxd7 {-0.79/23 8.6s} 10. B@g3 {+0.62/21 2.6s}
Qg5 {+0.21/22 8.5s} 11. h4 {+0.22/16 2.7s} Qg6 {-0.73/23 9.0s}
12. h5 {+0.11/17 2.7s} Qg5 {-0.78/25 8.9s} 13. Bxd6 {-0.16/16 2.7s}
Qxg2 {-0.87/26 9.3s} 14. Rh2 {+0.63/20 2.9s} N@f3+ {-1.57/24 9.1s}
15. Qxf3 {+0.56/18 2.7s} Qxf3 {-0.60/25 8.9s} 16. B@e2 {+0.77/21 2.8s}
cxd6 {+0.21/24 8.9s} 17. Bxf3 {-0.30/21 2.8s} Q@g1+ {-0.10/28 9.3s}
18. Bf1 {-0.50/20 2.8s} exf3 {+0.27/24 9.1s} 19. N@c7+ {-0.59/18 2.9s}
Kf8 {+0.92/22 9.0s} 20. O-O-O {-0.37/15 2.8s} Qxh2 {0.00/26 9.4s}
21. Nxa8 {-0.54/19 2.9s} B@a5 {-0.33/24 9.3s} 22. R@c8+ {-0.88/18 2.8s}
B@d8 {+0.11/27 9.5s} 23. Rxd8+ {-0.22/22 2.9s} Bxd8 {-0.23/25 9.4s}
24. Q@c8 {-0.37/18 2.8s} Qxf2 {+1.34/29 9.2s} 25. Qxd7 {-0.99/25 2.9s}
P@e2 {+0.24/27 9.0s} 26. Nc7 {-0.90/24 2.9s} Bxc7 {+2.75/30 9.5s}
27. Bxe2 {-3.45/19 2.9s} fxe2 {+4.33/26 9.6s} 28. Nxe2 {-3.36/17 2.9s}
Qxe2 {+3.30/22 9.1s} 29. P@e7+ {-4.59/20 2.9s} Nxe7 {+6.42/22 9.1s}
30. N@c3 {-4.50/19 2.9s} Qxd1+ {+10.81/22 8.0s} 31. Kxd1 {-7.92/19 2.6s}
B@g4+ {+7.17/21 9.2s} 32. Qxg4 {-10.75/18 3.0s} N@f2+ {+12.08/21 9.3s}
33. Kc1 {-10.82/18 2.9s} Nxg4 {+11.59/19 9.1s} 34. P@d7 {-10.83/17 2.8s}
Q@e1+ {+13.49/23 7.3s} 35. B@d1 {-15.77/18 2.0s} P@d2+ {+17.84/22 5.7s}
36. Kb1 {-3.90/1 0.014s} R@c1+ {+23.88/19 4.4s} 37. Bxc1 {-7.47/1 0.016s}
dxc1=Q+ {+22.74/18 3.8s} 38. Kxc1 {-12.70/1 0.017s} B@a3+ {+29.73/15 2.8s}
39. P@b2 {-29.87/10 0.94s} P@d2+ {+39.24/12 2.2s} 40. Kb1 {-37.23/1 0.001s}
R@c1# {+M1/3 1.6s, Black mates} 0-1

[Event "QFuture-depth5-2400sim-vs-800sim"]
[Site "?"]
[Date "2019.05.27"]
[Round "8"]
[White "CrazyAra-Dev-0.4.1-With-Q-Future-depth5-2400sim"]
[Black "CrazyAra-Dev-0.4.1-No-Q-800sim"]
[Result "1-0"]
[PlyCount "65"]
[TimeControl "40/1200"]
[Variant "crazyhouse"]

1. e4 {book} Nc6 {book} 2. Nc3 {+0.73/22 8.0s} Nf6 {-0.74/19 2.4s}
3. d4 {+0.90/26 8.4s} e6 {-0.87/22 2.5s} 4. Be3 {+0.50/29 8.3s}
Bb4 {-1.33/18 2.4s} 5. Bd3 {+0.74/24 8.7s} e5 {-0.40/18 2.6s}
6. d5 {+0.43/24 8.4s} Nd4 {-0.68/20 2.5s} 7. Ne2 {+0.98/27 8.9s}
Nxe2 {-0.79/22 2.7s} 8. Qxe2 {+1.00/26 8.8s} N@a4 {-0.43/17 2.6s}
9. O-O {+0.85/24 9.0s} Nxb2 {-1.12/19 2.7s} 10. N@f5 {+0.24/20 8.7s}
Rg8 {-1.15/18 2.7s} 11. Rab1 {+1.21/32 9.1s} Bxc3 {-1.37/27 2.7s}
12. Rxb2 {+1.22/30 9.1s} Bxb2 {-1.44/25 2.8s} 13. d6 {+1.89/31 9.5s}
cxd6 {-1.23/27 2.8s} 14. Nxd6+ {+1.27/26 9.2s} Kf8 {-1.25/25 2.7s}
15. N@f5 {+2.69/25 8.8s} P@e7 {-1.41/24 2.8s} 16. Nxf7 {+1.50/23 8.9s}
Kxf7 {-3.70/17 2.7s} 17. P@g5 {+2.17/24 9.3s} Ne8 {-5.09/19 2.7s}
18. Qh5+ {+3.59/26 8.7s} P@g6 {-5.53/20 2.6s} 19. Qxh7 {+4.15/25 8.8s}
R@h5 {-3.18/25 2.8s} 20. Qxh5 {+3.39/23 8.7s} gxh5 {-3.92/20 2.6s}
21. Nh4 {+3.59/23 8.9s} d5 {-3.21/16 2.6s} 22. P@g6+ {+3.99/21 8.6s}
Ke6 {-3.85/17 2.7s} 23. P@f7 {+4.45/27 9.1s} Nd6 {-3.53/20 2.8s}
24. exd5+ {+4.21/28 9.2s} Kxd5 {-3.98/23 2.8s} 25. fxg8=Q+ {+6.62/29 8.0s}
Qxg8 {-3.60/20 2.7s} 26. R@c5+ {+5.79/27 8.8s} Ke6 {-4.21/1 0.003s}
27. R@c7 {+8.99/25 6.3s} P@c6 {-5.33/24 2.7s} 28. P@f5+ {+8.63/23 7.7s}
Nxf5 {-14.03/1 0.014s} 29. Bxf5+ {+10.47/23 5.7s} Kd6 {-10.29/1 0.014s}
30. N@b5+ {+9.62/19 7.1s} cxb5 {-6.11/1 0.014s} 31. Bxc8 {+12.30/19 5.2s}
Rxc8 {-9.88/14 1.9s} 32. Nf5+ {+16.76/18 3.7s} Ke6 {-7.13/1 0.013s}
33. B@d7# {+M1/18 1.9s, White mates} 1-0

[Event "QFuture-depth5-2400sim-vs-800sim"]
[Site "?"]
[Date "2019.05.27"]
[Round "8"]
[White "CrazyAra-Dev-0.4.1-No-Q-800sim"]
[Black "CrazyAra-Dev-0.4.1-With-Q-Future-depth5-2400sim"]
[Result "0-1"]
[PlyCount "66"]
[TimeControl "40/1200"]
[Variant "crazyhouse"]

1. e4 {book} Nc6 {book} 2. Nc3 {+0.56/22 2.4s} e6 {-0.65/27 8.1s}
3. Nf3 {+0.64/26 2.5s} Nf6 {-1.52/30 8.4s} 4. d4 {+0.66/24 2.6s}
Bb4 {-1.10/30 9.3s} 5. Bd3 {+0.48/27 2.9s} d5 {-0.70/37 9.8s}
6. e5 {+0.53/25 2.8s} Ne4 {-0.91/30 9.4s} 7. O-O {+1.07/24 2.9s}
Bxc3 {-0.67/33 9.4s} 8. bxc3 {+0.66/21 2.8s} Nxc3 {-0.85/26 9.0s}
9. Bg5 {+1.13/21 2.8s} Nxd1 {-0.67/29 9.0s} 10. Bxd8 {+1.18/20 2.7s}
P@e4 {-0.59/27 8.8s} 11. Bb5 {+0.16/20 2.7s} Q@d7 {-1.76/25 8.6s}
12. Bxc6 {-0.20/19 2.7s} bxc6 {-2.44/26 8.5s} 13. N@f6+ {+1.31/19 2.6s}
gxf6 {-0.90/30 8.9s} 14. Q@g7 {+1.68/23 2.6s} N@g6 {-1.06/28 8.7s}
15. Qxh8+ {+1.68/23 2.8s} B@f8 {-0.27/35 9.3s} 16. Qxf8+ {+1.24/21 2.7s}
Nxf8 {+0.11/33 8.9s} 17. R@e7+ {+0.67/23 2.6s} Qxe7 {-1.06/25 8.7s}
18. Bxe7 {+1.02/17 2.6s} Q@d7 {-1.22/29 8.5s} 19. Rfxd1 {+2.03/19 2.6s}
R@g8 {-1.49/24 8.8s} 20. exf6 {+1.49/18 2.8s} N@h3+ {-0.06/28 9.0s}
21. Kf1 {+0.27/22 2.7s} exf3 {-0.24/28 9.0s} 22. gxh3 {+0.92/25 2.8s}
Ba6+ {+0.26/28 9.0s} 23. P@d3 {+0.19/21 2.8s} Bxd3+ {+1.63/29 8.8s}
24. cxd3 {-1.73/19 2.7s} P@g2+ {+5.69/23 8.9s} 25. Ke1 {-2.86/23 2.8s}
g1=Q+ {+7.27/25 8.2s} 26. N@f1 {-4.37/19 2.7s} N@c2+ {+9.16/22 8.0s}
27. Kd2 {-1.40/1 0.014s} Nxa1 {+9.23/23 7.2s} 28. Rxa1 {-7.40/16 2.4s}
Qxf2+ {+10.34/24 6.9s} 29. Kc3 {-8.76/18 2.1s} R@c2+ {+12.35/23 5.2s}
30. Kb3 {-9.69/16 2.0s} Rb2+ {+14.58/21 4.6s} 31. Ka3 {-12.13/19 1.1s}
Qxe7+ {+20.39/21 3.4s} 32. fxe7 {-16.73/17 1.3s} B@b4+ {+29.92/17 2.6s}
33. Ka4 {-33.87/1 0.002s} P@b5# {+M1/8 1.7s, Black mates} 0-1

[Event "QFuture-depth5-2400sim-vs-800sim"]
[Site "?"]
[Date "2019.05.27"]
[Round "9"]
[White "CrazyAra-Dev-0.4.1-With-Q-Future-depth5-2400sim"]
[Black "CrazyAra-Dev-0.4.1-No-Q-800sim"]
[Result "1-0"]
[PlyCount "95"]
[TimeControl "40/1200"]
[Variant "crazyhouse"]

1. e4 {book} Nc6 {book} 2. Nc3 {book} e5 {book} 3. Nf3 {book} g6 {book}
4. d4 {+2.14/26 8.3s} exd4 {-2.63/18 2.6s} 5. Nxd4 {+1.49/28 8.7s}
Bg7 {-2.57/22 2.6s} 6. Be3 {+1.85/24 8.4s} d6 {-2.20/21 2.6s}
7. Bb5 {+2.09/24 8.8s} Bd7 {-1.99/23 2.8s} 8. Bxc6 {+2.10/22 8.7s}
bxc6 {-2.16/21 2.7s} 9. P@d5 {+0.84/23 8.9s} c5 {-1.99/19 2.7s}
10. Nc6 {+1.15/21 8.7s} Bxc6 {-2.48/17 2.6s} 11. dxc6 {+1.28/22 8.7s}
N@h4 {-1.53/17 2.7s} 12. B@h3 {+1.12/20 8.4s} P@d4 {-1.99/16 2.6s}
13. O-O {+2.51/23 8.6s} Nf6 {-2.72/17 2.6s} 14. Bg5 {+2.58/23 8.7s}
dxc3 {-3.27/18 2.6s} 15. Bxh4 {+2.72/23 8.6s} O-O {-2.58/20 2.7s}
16. Bxf6 {+2.79/28 8.7s} Bxf6 {-2.86/22 2.7s} 17. N@d5 {+2.48/27 8.8s}
B@g7 {-2.22/25 2.8s} 18. Nxf6+ {+2.26/24 8.9s} Bxf6 {-2.26/18 2.7s}
19. bxc3 {+1.70/21 8.8s} N@f4 {-1.45/15 2.7s} 20. B@g4 {+1.14/19 8.7s}
h5 {-1.12/17 2.7s} 21. N@h6+ {+1.66/23 9.1s} Kh8 {-1.33/17 2.7s}
22. N@d5 {+2.04/23 9.3s} hxg4 {-1.40/20 2.9s} 23. Nxg4 {+1.89/21 9.3s}
Nxh3+ {-2.30/18 2.9s} 24. gxh3 {+2.40/23 9.3s} B@g7 {-2.54/18 2.8s}
25. Ngxf6 {+2.63/21 9.1s} Bxf6 {-2.83/18 2.8s} 26. Nxf6 {+3.36/23 9.3s}
B@g7 {-2.32/19 2.8s} 27. B@g5 {+3.52/21 9.1s} Bxf6 {-3.20/19 2.9s}
28. Bxf6+ {+2.51/25 9.4s} Qxf6 {-3.81/21 2.8s} 29. N@g4 {+2.41/22 9.1s}
B@g7 {-3.16/18 2.6s} 30. Nxf6 {+1.99/24 9.5s} Bxf6 {-3.16/19 2.9s}
31. B@e3 {+3.85/21 9.2s} B@h5 {-2.20/18 2.9s} 32. Q@h6+ {+5.09/24 9.0s}
N@h7 {-3.27/21 2.7s} 33. B@g5 {+5.56/22 9.0s} Bg7 {-5.13/21 2.7s}
34. Qxg7+ {+3.60/23 9.5s} Kxg7 {-4.68/1 0.013s} 35. B@f6+ {+3.53/19 9.2s}
Kg8 {-6.59/17 2.7s} 36. P@g4 {+3.81/20 9.2s} N@e8 {-3.61/21 3.0s}
37. gxh5 {+3.64/22 9.8s} Nexf6 {-3.75/17 3.0s} 38. Bxf6 {+3.16/23 9.7s}
Nxf6 {-3.58/17 3.1s} 39. P@g2 {+2.29/21 9.6s} N@h4 {-2.79/20 3.0s}
40. B@g5 {+2.42/25 9.7s} N@f3+ {-2.49/21 3.1s} 41. Kh1 {+2.87/24 9.7s}
Nxh5 {-2.31/17 3.0s} 42. N@f6+ {+4.07/28 9.6s} Nxf6 {-3.54/27 3.0s}
43. Bxf6 {+4.03/28 9.7s} P@g7 {-3.53/25 3.0s} 44. Bxg7 {+5.05/30 9.2s}
Kxg7 {-6.25/23 2.9s} 45. P@h6+ {+9.44/25 7.9s} Kh8 {-7.47/21 2.6s}
46. Qxd6 {+11.38/22 6.5s} cxd6 {-20.98/15 2.2s} 47. P@g7+ {+23.98/9 2.3s}
Kh7 {-23.71/7 0.63s} 48. N@f6# {+M1/9 1.9s, White mates} 1-0

[Event "QFuture-depth5-2400sim-vs-800sim"]
[Site "?"]
[Date "2019.05.27"]
[Round "9"]
[White "CrazyAra-Dev-0.4.1-No-Q-800sim"]
[Black "CrazyAra-Dev-0.4.1-With-Q-Future-depth5-2400sim"]
[Result "1-0"]
[PlyCount "99"]
[TimeControl "40/1200"]
[Variant "crazyhouse"]

1. e4 {book} Nc6 {book} 2. Nc3 {book} e5 {book} 3. Nf3 {book} g6 {book}
4. Bc4 {+1.46/19 2.4s} Bg7 {-1.92/18 7.7s} 5. d3 {+1.63/17 2.4s}
h6 {-1.65/24 8.2s} 6. Nd5 {+1.08/12 2.4s} d6 {-1.05/20 8.0s}
7. c3 {+0.86/16 2.5s} Nf6 {-1.18/23 8.4s} 8. O-O {+0.70/18 2.4s}
O-O {-1.07/21 8.4s} 9. Nxf6+ {+0.60/19 2.6s} Qxf6 {-0.92/24 9.0s}
10. N@d5 {+0.49/18 2.5s} Qd8 {-4.79/22 8.5s} 11. h3 {+1.11/19 2.6s}
N@h5 {-0.69/24 8.4s} 12. Be3 {+0.75/16 2.5s} Be6 {-0.63/21 8.6s}
13. Qd2 {+0.74/16 2.6s} Kh7 {-2.67/21 8.4s} 14. Rae1 {+0.93/14 2.5s}
a6 {-1.23/25 8.5s} 15. d4 {+1.38/16 2.6s} Bxd5 {-0.77/25 9.1s}
16. Bxd5 {+0.63/19 2.8s} exd4 {-1.38/30 9.7s} 17. cxd4 {+0.85/24 3.1s}
P@f4 {-1.16/30 9.8s} 18. Bxf4 {+0.50/22 3.0s} Nxf4 {-1.74/32 10s}
19. Qxf4 {+0.86/24 3.2s} Nxd4 {-2.62/28 9.6s} 20. Nxd4 {+0.45/21 2.9s}
B@e5 {-1.20/26 9.6s} 21. Qd2 {+1.56/24 3.0s} Bxd4 {-1.89/25 9.3s}
22. Bxf7 {+2.97/22 2.9s} Rxf7 {-3.07/35 9.9s} 23. P@f5 {+3.65/26 3.0s}
Rf6 {-4.42/27 9.6s} 24. fxg6+ {+2.43/26 2.9s} Rxg6 {-3.22/34 10s}
25. B@f5 {+3.05/25 3.1s} N@f3+ {-3.64/25 9.5s} 26. Kh1 {-1.95/1 0.014s}
N@h4 {-3.37/32 10s} 27. Bxg6+ {+2.10/21 3.0s} Nxg6 {-3.61/30 10.0s}
28. P@f5 {+3.08/27 3.2s} P@f7 {-3.29/32 10s} 29. P@h5 {+3.94/27 3.1s}
B@e8 {-2.49/26 9.5s} 30. hxg6+ {+2.78/24 2.9s} fxg6 {-4.58/27 10s}
31. gxf3 {+2.06/23 3.2s} Qh4 {-4.35/25 9.5s} 32. P@g2 {+1.58/21 3.0s}
Bxf2 {-2.53/30 10s} 33. fxg6+ {+1.52/21 3.1s} Bxg6 {-1.93/26 10.0s}
34. P@f5 {+1.42/18 3.1s} P@f7 {-4.19/30 10s} 35. Rxf2 {+2.13/23 3.1s}
P@e3 {-1.87/22 9.8s} 36. fxg6+ {+1.89/21 3.0s} fxg6 {-5.34/26 9.5s}
37. B@f7 {+3.11/21 3.1s} exd2 {-6.43/26 9.3s} 38. Bxg6+ {+5.27/24 2.8s}
Kxg6 {-6.98/28 8.6s} 39. B@f5+ {+3.95/21 2.8s} Kf7 {-6.63/25 8.5s}
40. P@g6+ {+6.46/21 2.5s} Kg8 {-10.04/27 7.5s} 41. Be6+ {+6.31/19 2.8s}
Kf8 {-11.63/25 8.4s} 42. R@g8+ {+8.48/21 2.8s} Ke7 {-9.07/1 0.005s}
43. Rxg7+ {+9.27/19 2.9s} Kxe6 {-15.16/24 7.0s} 44. B@d5+ {+12.16/19 2.1s}
Kf6 {-12.86/17 6.0s} 45. Rf7+ {+11.51/15 2.1s} Kxg6 {-17.91/14 4.3s}
46. N@e7+ {+15.79/13 1.3s} Kg5 {-35.36/12 3.7s} 47. N@e6+ {+22.60/11 0.96s}
Kh5 {-23.36/1 0.002s} 48. N@f4+ {+27.59/9 0.72s} Qxf4 {-33.36/1 0.003s}
49. Nxf4+ {+31.65/11 0.81s} Kg5 {-M1/16 2.1s}
50. Q@g4# {+M1/15 0.56s, White mates} 1-0

[Event "QFuture-depth5-2400sim-vs-800sim"]
[Site "?"]
[Date "2019.05.27"]
[Round "10"]
[White "CrazyAra-Dev-0.4.1-With-Q-Future-depth5-2400sim"]
[Black "CrazyAra-Dev-0.4.1-No-Q-800sim"]
[Result "1-0"]
[PlyCount "33"]
[TimeControl "40/1200"]
[Variant "crazyhouse"]

1. e4 {book} Nc6 {book} 2. Nc3 {book} e5 {book} 3. Nf3 {book} g6 {book}
4. d4 {book} Bg7 {book} 5. dxe5 {book} Nxe5 {book} 6. Nxe5 {book} Bxe5 {book}
7. N@g4 {+3.90/23 8.3s} Bg7 {-5.05/20 2.5s} 8. P@h6 {+5.52/25 8.6s}
Nxh6 {-4.75/23 2.7s} 9. Nxh6 {+5.14/22 8.5s} N@d6 {-3.57/19 2.6s}
10. e5 {+7.17/22 8.2s} Bxe5 {-5.90/20 2.5s} 11. Qe2 {+6.50/24 8.2s}
P@f6 {-8.88/17 2.5s} 12. f4 {+10.88/23 8.2s} Qe7 {-11.97/19 2.5s}
13. fxe5 {+7.56/20 7.8s} fxe5 {-13.49/18 2.4s} 14. Nd5 {+14.12/21 7.7s}
Qh4+ {-10.88/19 2.4s} 15. B@f2 {+14.38/21 7.6s} Qd8 {-26.31/17 2.2s}
16. Qxe5+ {+34.94/19 3.8s} P@e6 {-31.10/14 0.84s}
17. Qxh8# {+M1/17 3.3s, White mates} 1-0

[Event "QFuture-depth5-2400sim-vs-800sim"]
[Site "?"]
[Date "2019.05.27"]
[Round "10"]
[White "CrazyAra-Dev-0.4.1-No-Q-800sim"]
[Black "CrazyAra-Dev-0.4.1-With-Q-Future-depth5-2400sim"]
[Result "0-1"]
[PlyCount "76"]
[TimeControl "40/1200"]
[Variant "crazyhouse"]

1. e4 {book} Nc6 {book} 2. Nc3 {book} e5 {book} 3. Nf3 {book} g6 {book}
4. d4 {book} Bg7 {book} 5. dxe5 {book} Nxe5 {book} 6. Nxe5 {book} Bxe5 {book}
7. Bc4 {+3.90/17 2.5s} d6 {-4.59/24 8.2s} 8. N@g5 {+3.90/17 2.5s}
Nh6 {-3.18/30 8.9s} 9. P@e6 {+4.68/26 2.6s} f6 {-3.55/32 9.1s}
10. Nf7 {+1.97/31 2.9s} Nxf7 {-2.24/30 9.2s} 11. exf7+ {+2.70/28 2.9s}
Kf8 {-2.35/28 9.0s} 12. Bh6+ {+1.86/27 2.8s} P@g7 {-5.45/27 9.0s}
13. Bxg7+ {+1.78/25 2.9s} Kxg7 {-0.83/27 9.0s} 14. N@e8+ {+0.83/26 2.8s}
Rxe8 {-0.63/28 9.6s} 15. fxe8=Q {+1.48/23 2.8s} Qxe8 {-0.07/25 9.1s}
16. P@f7 {-0.05/23 2.8s} Bxc3+ {+0.37/26 9.2s} 17. Kf1 {+1.37/18 2.8s}
Qxf7 {-0.31/31 9.4s} 18. Bxf7 {-0.02/19 2.7s} Bh3 {+0.15/24 8.7s}
19. bxc3 {-0.12/17 2.7s} Bxg2+ {-0.19/33 9.3s} 20. Ke1 {-0.07/25 2.9s}
B@h6 {+0.51/31 8.9s} 21. B@e3 {-0.22/22 2.8s} Bxe3 {+0.79/31 8.8s}
22. fxe3 {-0.01/26 2.9s} P@f2+ {+1.03/29 9.4s} 23. Kxf2 {-0.01/24 2.9s}
N@h3+ {-1.28/28 9.3s} 24. Kxg2 {-1.04/26 2.8s} N@h4+ {+1.21/27 9.2s}
25. Kxh3 {-1.14/24 2.7s} N@g5+ {+2.26/26 9.3s} 26. Kg3 {-1.21/22 2.8s}
Nxe4+ {+2.00/24 9.3s} 27. Kxh4 {-1.24/20 2.8s} P@g5+ {+2.88/22 9.4s}
28. Kh3 {-1.72/19 2.9s} N@f2+ {+2.11/20 9.0s} 29. Kg2 {-1.68/1 0.013s}
B@h3+ {+2.93/18 9.2s} 30. Kg1 {-1.22/15 2.7s} Nxd1 {+2.13/16 9.0s}
31. P@h6+ {-2.26/14 2.8s} Kxh6 {+4.33/17 8.8s} 32. R@h5+ {-2.05/13 2.7s}
gxh5 {+6.10/21 8.3s} 33. B@g7+ {-4.96/15 2.9s} Kxg7 {+6.52/1 0.004s}
34. N@e8+ {-4.94/16 2.8s} Rxe8 {+11.33/18 7.4s} 35. B@h6+ {-10.20/16 2.6s}
Kxh6 {+13.10/17 6.7s} 36. Q@g2 {-8.46/11 2.1s} Q@e1+ {+41.12/15 4.0s}
37. N@f1 {-39.24/6 0.59s} P@f2+ {+46.63/7 2.2s} 38. Qxf2 {-23.80/1 0.015s}
Qxf2# {+M1/7 2.0s, Black mates} 0-1

[Event "QFuture-depth5-2400sim-vs-800sim"]
[Site "?"]
[Date "2019.05.27"]
[Round "11"]
[White "CrazyAra-Dev-0.4.1-With-Q-Future-depth5-2400sim"]
[Black "CrazyAra-Dev-0.4.1-No-Q-800sim"]
[Result "1-0"]
[PlyCount "61"]
[TimeControl "40/1200"]
[Variant "crazyhouse"]

1. e4 {book} d6 {book} 2. Nc3 {book} Nf6 {book} 3. d4 {book} g6 {book}
4. Nf3 {book} Bg7 {book} 5. Bb5+ {+1.22/22 7.9s} c6 {-1.13/16 2.5s}
6. Be2 {+1.33/22 8.1s} O-O {-1.56/19 2.4s} 7. e5 {+1.85/22 8.0s}
Ng4 {-1.72/21 2.5s} 8. exd6 {+1.70/25 8.7s} exd6 {-1.91/20 2.6s}
9. O-O {+1.89/23 8.5s} h6 {-1.84/18 2.6s} 10. P@g5 {+2.60/22 8.9s}
hxg5 {-1.88/21 2.7s} 11. Nxg5 {+2.84/24 8.7s} Nxh2 {-2.30/19 2.6s}
12. Kxh2 {+2.95/25 9.0s} P@h6 {-2.63/21 2.8s} 13. Nge4 {+3.31/23 8.7s}
f5 {-2.48/19 2.6s} 14. Nxd6 {+2.07/26 9.3s} Qxd6+ {-3.88/22 2.8s}
15. P@e5 {+1.06/25 9.0s} Qd8 {-3.54/20 2.7s} 16. P@f6 {+3.36/32 9.5s}
Bxf6 {-3.42/23 2.8s} 17. exf6 {+3.14/30 9.2s} Qxf6 {-3.29/24 2.8s}
18. B@e5 {+3.89/26 9.3s} Qh4+ {-3.56/25 2.8s} 19. Kg1 {+3.70/26 9.0s}
N@g4 {-3.75/21 2.7s} 20. Bg3 {+4.40/23 9.1s} P@h2+ {-4.42/18 2.8s}
21. Kh1 {+4.36/24 9.2s} Qe7 {-4.20/19 2.9s} 22. Bxg4 {+2.17/25 9.4s}
fxg4 {-3.96/22 2.8s} 23. Bxh6 {+5.15/23 9.2s} P@f3 {-5.50/22 2.9s}
24. Bxf8 {+5.19/22 9.2s} fxg2+ {-6.54/20 2.8s} 25. Kxg2 {+2.40/20 8.9s}
B@f3+ {-8.54/19 2.6s} 26. Kxh2 {+10.39/22 7.8s} Kxf8 {-6.04/16 2.6s}
27. P@f6 {+7.42/18 7.5s} Qh7+ {-13.42/16 2.3s} 28. P@h4 {+15.33/22 6.5s}
Bxd1 {-15.87/14 2.4s} 29. P@g7+ {+21.13/15 4.9s} Kf7 {-22.37/12 1.3s}
30. N@g5+ {+26.05/12 3.0s} Kxf6 {-26.39/9 0.88s}
31. R@f7# {+M1/13 2.7s, White mates} 1-0

[Event "QFuture-depth5-2400sim-vs-800sim"]
[Site "?"]
[Date "2019.05.27"]
[Round "11"]
[White "CrazyAra-Dev-0.4.1-No-Q-800sim"]
[Black "CrazyAra-Dev-0.4.1-With-Q-Future-depth5-2400sim"]
[Result "0-1"]
[PlyCount "78"]
[TimeControl "40/1200"]
[Variant "crazyhouse"]

1. e4 {book} d6 {book} 2. Nc3 {book} Nf6 {book} 3. d4 {book} g6 {book}
4. Nf3 {book} Bg7 {book} 5. h3 {+0.67/19 2.4s} O-O {-1.35/23 8.0s}
6. Be3 {+0.74/22 2.4s} Nc6 {-1.05/22 8.0s} 7. Qd2 {+0.68/20 2.4s}
a6 {-1.55/20 7.9s} 8. a4 {+1.21/18 2.5s} Bd7 {-0.93/18 8.0s}
9. Bc4 {+1.03/18 2.5s} Nh5 {-0.07/20 8.1s} 10. g4 {+0.12/16 2.5s}
Nf6 {-0.14/25 8.7s} 11. g5 {+0.09/16 2.5s} Nh5 {+0.04/21 8.2s}
12. O-O-O {-0.08/18 2.5s} b5 {+0.22/28 8.6s} 13. Bb3 {-0.49/24 2.6s}
Na5 {+0.28/27 8.6s} 14. Ba2 {-0.67/26 2.8s} bxa4 {+0.65/29 9.4s}
15. Nxa4 {-0.18/19 2.7s} Bxa4 {+0.35/26 9.2s} 16. Qxa5 {-0.26/23 2.9s}
Bxc2 {-0.60/26 9.4s} 17. Kxc2 {-0.64/21 2.8s} c5 {-0.14/24 9.2s}
18. P@c7 {-0.37/21 2.8s} Qd7 {-0.89/25 9.4s} 19. dxc5 {-0.65/16 2.8s}
Qb5 {+2.75/26 8.8s} 20. B@c3 {-2.32/18 2.7s} Qxa5 {+2.57/27 9.4s}
21. Bxa5 {-2.86/19 2.8s} Q@e2+ {+2.14/28 9.1s} 22. Rd2 {-2.16/20 2.8s}
P@d3+ {+2.65/23 8.8s} 23. Kb1 {-1.92/18 2.8s} N@a3+ {+4.93/23 8.8s}
24. bxa3 {-6.78/20 2.4s} P@c2+ {+2.36/31 9.2s} 25. Kc1 {-4.46/25 2.8s}
Qxf3 {+1.91/29 9.0s} 26. N@h6+ {-4.57/18 2.7s} Bxh6 {+3.81/24 9.3s}
27. Re1 {-2.30/26 3.0s} N@e2+ {+1.55/25 9.4s} 28. Rdxe2 {-1.73/24 2.9s}
dxe2 {+2.55/28 9.4s} 29. gxh6 {-2.30/23 2.9s} R@d1+ {+3.52/23 9.2s}
30. Kxc2 {-2.18/20 2.9s} Qxe4+ {+4.85/32 8.9s} 31. Kb2 {-4.40/20 2.7s}
Rxe1 {+5.96/23 8.7s} 32. Q@h8+ {-5.15/22 2.7s} Kxh8 {+5.04/1 0.005s}
33. P@g7+ {-6.79/21 2.7s} Nxg7 {+7.02/22 8.0s} 34. hxg7+ {-7.72/16 2.6s}
Kxg7 {+10.27/20 7.7s} 35. Bc3+ {-8.44/18 2.3s} R@e5 {+10.27/24 7.5s}
36. Bxe5+ {-10.80/16 2.4s} Qxe5+ {+17.08/17 5.5s} 37. B@d4 {-15.30/13 1.9s}
B@a1+ {+19.74/15 4.8s} 38. Kb3 {-18.69/12 1.2s} Q@c3+ {+35.08/12 2.8s}
39. Ka4 {-47.55/4 0.47s} P@b5# {+M1/4 1.6s, Black mates} 0-1

[Event "QFuture-depth5-2400sim-vs-800sim"]
[Site "?"]
[Date "2019.05.27"]
[Round "12"]
[White "CrazyAra-Dev-0.4.1-With-Q-Future-depth5-2400sim"]
[Black "CrazyAra-Dev-0.4.1-No-Q-800sim"]
[Result "1-0"]
[PlyCount "51"]
[TimeControl "40/1200"]
[Variant "crazyhouse"]

1. e4 {book} e5 {book} 2. Nf3 {book} Nc6 {book} 3. Bc4 {book} Bc5 {book}
4. O-O {book} Nf6 {book} 5. d3 {book} O-O {book} 6. Bg5 {book} h6 {book}
7. Bh4 {+0.40/22 8.2s} Be7 {-0.14/20 2.5s} 8. c3 {-0.50/22 8.4s}
d6 {-0.22/19 2.6s} 9. Nbd2 {-0.55/19 8.1s} Na5 {-0.10/16 2.4s}
10. Bxf7+ {+0.53/26 8.5s} Rxf7 {-1.03/19 2.6s} 11. P@f5 {+0.95/24 8.2s}
B@h5 {-0.54/16 2.5s} 12. h3 {+0.68/20 8.1s} Rf8 {-0.25/15 2.5s}
13. g4 {+0.53/22 8.2s} Nxg4 {-0.51/21 2.7s} 14. hxg4 {+0.77/26 9.3s}
Bxg4 {-0.63/21 2.7s} 15. Bxe7 {+1.13/25 9.2s} Qxe7 {-0.91/23 2.9s}
16. N@g6 {+1.22/27 9.0s} Qf6 {-0.97/18 2.7s} 17. B@h4 {+1.59/25 8.8s}
Bgxf5 {-0.85/18 2.7s} 18. exf5 {+1.78/21 9.0s} Qxf5 {-1.12/20 2.7s}
19. B@e4 {+2.30/26 8.9s} Qg4+ {-2.82/17 2.7s} 20. Bg3 {+3.03/19 8.7s}
P@g2 {-2.17/14 2.7s} 21. Nfxe5 {+7.48/21 7.7s} gxf1=Q+ {-6.28/18 2.5s}
22. Nxf1 {+6.95/25 7.7s} dxe5 {-9.80/18 2.3s} 23. P@h7+ {+10.34/24 7.5s}
Kf7 {-11.70/19 2.1s} 24. Qxg4 {+16.11/18 5.3s} R@g2+ {-9.38/14 1.9s}
25. Kxg2 {+12.36/18 5.9s} Bxg4 {-17.21/15 1.9s}
26. Q@e7# {+M1/13 2.3s, White mates} 1-0

[Event "QFuture-depth5-2400sim-vs-800sim"]
[Site "?"]
[Date "2019.05.27"]
[Round "12"]
[White "CrazyAra-Dev-0.4.1-No-Q-800sim"]
[Black "CrazyAra-Dev-0.4.1-With-Q-Future-depth5-2400sim"]
[Result "0-1"]
[PlyCount "48"]
[TimeControl "40/1200"]
[Variant "crazyhouse"]

1. e4 {book} e5 {book} 2. Nf3 {book} Nc6 {book} 3. Bc4 {book} Bc5 {book}
4. O-O {book} Nf6 {book} 5. d3 {book} O-O {book} 6. Bg5 {book} h6 {book}
7. Bh4 {+0.85/20 2.5s} Be7 {-0.35/21 8.2s} 8. c3 {+0.24/19 2.5s}
d6 {-0.66/25 8.4s} 9. Nbd2 {+0.28/17 2.4s} Nh5 {-0.60/23 8.1s}
10. Bxe7 {-0.09/20 2.6s} Qxe7 {-0.05/22 8.6s} 11. B@h4 {+0.50/21 2.5s}
B@f6 {-0.01/22 8.5s} 12. Bxf6 {+0.09/16 2.6s} Qxf6 {-0.03/21 8.7s}
13. B@h4 {+0.10/14 2.5s} Qg6 {+0.20/24 8.5s} 14. Bg3 {+0.13/21 2.6s}
B@g4 {+0.02/26 8.6s} 15. Nh4 {-0.14/19 2.5s} Qf6 {+0.47/20 8.4s}
16. f3 {-1.02/15 2.6s} Nxg3 {+0.96/21 8.7s} 17. hxg3 {-1.03/16 2.6s}
Bge6 {+1.43/18 8.5s} 18. Bxe6 {-0.71/16 2.7s} Bxe6 {+0.75/23 9.0s}
19. B@f5 {-0.75/14 2.6s} B@e3+ {+3.57/25 8.7s} 20. Kh1 {-5.37/16 2.5s}
B@f4 {+5.43/26 9.0s} 21. N@g4 {-8.43/15 2.4s} Qxh4+ {+16.40/21 5.7s}
22. gxh4 {-14.98/16 1.8s} N@g3+ {+19.07/21 4.4s} 23. Kh2 {-8.63/1 0.014s}
Nxf1+ {+25.99/18 4.4s} 24. Kh3 {-26.29/14 1.0s} R@g3# {+M1/12 2.3s, Black mates}
0-1

[Event "QFuture-depth5-2400sim-vs-800sim"]
[Site "?"]
[Date "2019.05.27"]
[Round "13"]
[White "CrazyAra-Dev-0.4.1-With-Q-Future-depth5-2400sim"]
[Black "CrazyAra-Dev-0.4.1-No-Q-800sim"]
[Result "1-0"]
[PlyCount "41"]
[TimeControl "40/1200"]
[Variant "crazyhouse"]

1. e4 {book} e5 {book} 2. Nf3 {book} Nc6 {book} 3. Bc4 {book} Bc5 {book}
4. O-O {book} Nf6 {book} 5. d3 {book} O-O {book} 6. Bg5 {book} h6 {book}
7. Bh4 {book} d6 {book} 8. c3 {book} Bg4 {-1.67/20 2.5s} 9. Nbd2 {+0.62/26 8.4s}
Na5 {-0.82/19 2.5s} 10. Bxf7+ {+1.36/24 8.9s} Rxf7 {-1.49/18 2.6s}
11. b4 {+2.15/20 8.6s} B@h5 {-1.78/20 2.8s} 12. bxc5 {+2.14/22 8.7s}
dxc5 {-2.02/18 2.6s} 13. B@f5 {+3.10/20 8.5s} Qxd3 {-2.99/19 2.6s}
14. P@g6 {+6.22/25 8.8s} Rff8 {-5.56/17 2.7s} 15. Nxe5 {+6.04/23 8.4s}
Bxd1 {-7.93/22 2.6s} 16. Nxd3 {+10.22/25 7.6s} P@e2 {-8.53/20 2.5s}
17. Bxf6 {+14.96/25 6.3s} exf1=Q+ {-14.60/19 2.0s} 18. Nxf1 {+17.28/23 4.8s}
Rxf6 {-13.48/18 1.8s} 19. P@f7+ {+18.23/21 5.1s} Kf8 {-17.09/15 1.5s}
20. N@h7+ {+25.58/15 3.4s} Ke7 {-24.95/1 0.002s}
21. Q@d7# {+M1/13 2.3s, White mates} 1-0

[Event "QFuture-depth5-2400sim-vs-800sim"]
[Site "?"]
[Date "2019.05.27"]
[Round "13"]
[White "CrazyAra-Dev-0.4.1-No-Q-800sim"]
[Black "CrazyAra-Dev-0.4.1-With-Q-Future-depth5-2400sim"]
[Result "0-1"]
[PlyCount "72"]
[TimeControl "40/1200"]
[Variant "crazyhouse"]

1. e4 {book} e5 {book} 2. Nf3 {book} Nc6 {book} 3. Bc4 {book} Bc5 {book}
4. O-O {book} Nf6 {book} 5. d3 {book} O-O {book} 6. Bg5 {book} h6 {book}
7. Bh4 {book} d6 {book} 8. c3 {book} Na5 {-0.53/26 8.3s} 9. Bb5 {+0.51/25 2.6s}
c6 {-0.22/32 9.4s} 10. Ba4 {-0.04/22 2.8s} b5 {-0.41/30 9.0s}
11. Bc2 {+0.02/21 2.6s} b4 {-0.11/26 9.0s} 12. cxb4 {-0.19/21 2.7s}
Bxb4 {-0.15/26 8.9s} 13. P@f5 {+0.42/19 2.6s} P@g6 {+0.37/22 8.8s}
14. d4 {+0.35/18 2.6s} exd4 {+0.18/20 8.7s} 15. Nxd4 {-0.28/19 2.6s}
Bc5 {+1.03/22 8.8s} 16. Nb3 {-0.10/18 2.7s} Nxb3 {+1.25/31 9.2s}
17. Bxb3 {-0.64/22 2.8s} N@f4 {+1.71/31 9.7s} 18. fxg6 {-1.32/24 2.9s}
P@e2 {+0.96/29 9.3s} 19. gxf7+ {-1.37/21 2.8s} Kh8 {+2.25/30 9.6s}
20. Qxe2 {-1.93/25 2.8s} Nxe2+ {+2.65/26 8.6s} 21. Kh1 {+2.37/1 0.014s}
Q@g4 {+1.13/27 8.4s} 22. P@g3 {-3.04/19 2.6s} Qxe4 {+5.92/31 8.4s}
23. P@f3 {-5.60/22 2.4s} P@h3 {+7.27/32 7.9s} 24. fxe4 {-6.28/28 2.8s}
hxg2+ {+7.82/32 7.8s} 25. Kxg2 {+0.52/1 0.012s} P@h3+ {+10.21/33 6.4s}
26. Kh1 {-5.48/24 2.5s} Rxf7 {+8.37/29 8.0s} 27. N@e1 {-6.71/24 2.5s}
P@g2+ {+11.29/31 7.2s} 28. Nxg2 {-8.82/1 0.014s} hxg2+ {+10.33/28 7.6s}
29. Kxg2 {-5.49/1 0.014s} Bh3+ {+13.92/27 6.8s} 30. Kxh3 {-10.83/21 2.3s}
N@f4+ {+14.09/25 6.2s} 31. gxf4 {-13.17/1 0.003s} Nxf4+ {+11.20/20 6.1s}
32. Kg3 {-13.86/1 0.002s} N6h5+ {+14.80/21 5.6s} 33. Kg4 {-13.51/18 1.5s}
Qxh4+ {+18.30/19 3.3s} 34. Kxh4 {-14.73/17 1.3s} g5+ {+20.40/17 3.4s}
35. Kg4 {-17.96/1 0.002s} B@h3+ {+26.65/10 2.3s} 36. Kf3 {-23.85/1 0.002s}
g4# {+M1/6 1.8s, Black mates} 0-1

[Event "QFuture-depth5-2400sim-vs-800sim"]
[Site "?"]
[Date "2019.05.27"]
[Round "14"]
[White "CrazyAra-Dev-0.4.1-With-Q-Future-depth5-2400sim"]
[Black "CrazyAra-Dev-0.4.1-No-Q-800sim"]
[Result "1-0"]
[PlyCount "87"]
[TimeControl "40/1200"]
[Variant "crazyhouse"]

1. e4 {book} e5 {book} 2. Nf3 {book} Nc6 {book} 3. Bc4 {book} Bc5 {book}
4. O-O {book} Nf6 {book} 5. d3 {book} O-O {book} 6. Bg5 {book} h6 {book}
7. Bh4 {book} d6 {book} 8. c3 {book} Bg4 {book} 9. Nbd2 {book} Kh8 {book}
10. a4 {+1.43/21 8.1s} a6 {-1.28/16 2.4s} 11. h3 {+1.45/24 8.2s}
Bh5 {-1.44/18 2.5s} 12. Kh1 {+1.54/22 8.2s} Bxf2 {-0.56/17 2.5s}
13. Bxf2 {+1.13/23 8.6s} P@g4 {-0.78/22 2.7s} 14. hxg4 {+0.55/23 9.1s}
Nxg4 {-0.94/20 2.7s} 15. B@h4 {+0.07/21 8.8s} P@g5 {-1.22/19 2.8s}
16. P@h3 {+0.62/21 8.9s} Nxf2+ {-1.28/18 2.8s} 17. Bxf2 {+0.51/21 8.8s}
B@f4 {-1.31/16 2.6s} 18. N@f5 {+1.36/20 8.9s} Ne7 {-1.37/19 2.7s}
19. Nxg7 {+2.95/25 9.1s} Kxg7 {-2.43/17 2.8s} 20. P@g3 {+2.60/26 9.1s}
Ng6 {-2.76/18 2.8s} 21. Rc1 {+3.05/24 8.9s} Re8 {-2.00/16 2.7s}
22. Qe1 {+3.46/19 8.9s} g4 {-2.06/17 2.7s} 23. hxg4 {+3.39/24 9.6s}
Bxg4 {-3.17/19 2.9s} 24. P@h3 {+2.99/21 9.3s} Bxd2 {-3.95/16 2.8s}
25. Nxd2 {+2.62/23 9.5s} Bxh3 {-3.21/19 2.9s} 26. gxh3 {+2.61/21 9.3s}
P@g2+ {-2.76/17 2.9s} 27. Kxg2 {+2.72/23 9.4s} P@f4 {-2.14/16 2.8s}
28. B@h4 {+4.49/23 9.3s} Nxh4+ {-5.89/17 2.9s} 29. gxh4 {+5.42/29 9.4s}
Rg8 {-5.10/17 2.8s} 30. B@g4 {+5.45/28 9.2s} Kh8 {-5.59/17 2.9s}
31. Bxf7 {+4.94/24 9.6s} B@f6 {-5.74/20 2.9s} 32. N@g6+ {+7.83/20 9.2s}
Rxg6 {-9.43/18 3.0s} 33. Bxg6 {+6.36/29 9.5s} f3+ {-7.47/17 2.9s}
34. Nxf3 {+7.70/29 9.5s} N@f4+ {-7.60/26 3.0s} 35. Kh2 {+7.70/26 9.6s}
Nxg6 {-8.23/15 2.9s} 36. P@g3 {+9.57/20 9.5s} B@f4 {-8.32/16 3.0s}
37. P@f5 {+10.60/20 9.5s} Nxh4 {-11.14/16 2.9s} 38. Nxh4 {+14.33/19 9.1s}
Bxh4 {-13.07/15 2.9s} 39. N@f7+ {+19.50/17 7.8s} Kg7 {-18.47/14 2.4s}
40. Nxd8 {+23.24/17 5.7s} Bhxg3+ {-21.18/12 2.0s} 41. Bxg3 {+25.34/17 5.4s}
Bxg3+ {-22.30/10 1.9s} 42. Qxg3 {+30.40/15 4.5s} B@f4 {-32.17/11 1.6s}
43. Q@f7+ {+43.54/9 2.5s} Kh8 {-19.17/1 0.015s}
44. R@g8# {+M1/5 1.7s, White mates} 1-0

[Event "QFuture-depth5-2400sim-vs-800sim"]
[Site "?"]
[Date "2019.05.27"]
[Round "14"]
[White "CrazyAra-Dev-0.4.1-No-Q-800sim"]
[Black "CrazyAra-Dev-0.4.1-With-Q-Future-depth5-2400sim"]
[Result "0-1"]
[PlyCount "62"]
[TimeControl "40/1200"]
[Variant "crazyhouse"]

1. e4 {book} e5 {book} 2. Nf3 {book} Nc6 {book} 3. Bc4 {book} Bc5 {book}
4. O-O {book} Nf6 {book} 5. d3 {book} O-O {book} 6. Bg5 {book} h6 {book}
7. Bh4 {book} d6 {book} 8. c3 {book} Bg4 {book} 9. Nbd2 {book} Kh8 {book}
10. a4 {+1.84/18 2.4s} Na5 {-0.79/23 8.2s} 11. Ba2 {+0.82/20 2.6s}
c6 {-0.87/24 8.8s} 12. b4 {+0.65/22 2.7s} Bxf2+ {-1.31/25 9.0s}
13. Rxf2 {+0.85/24 2.8s} P@e3 {-1.18/28 9.4s} 14. Rf1 {+0.59/22 2.8s}
exd2 {-1.40/26 9.3s} 15. bxa5 {+1.21/24 2.9s} N@g6 {-1.43/25 9.2s}
16. B@g3 {+1.53/18 2.7s} Bxf3 {-1.22/23 9.0s} 17. Qxf3 {+1.74/22 2.8s}
Nxh4 {-1.46/31 9.3s} 18. Bxh4 {+1.99/24 2.8s} B@h5 {-1.69/26 8.9s}
19. Qf5 {+0.69/19 2.7s} N@e3 {-4.02/29 8.8s} 20. Qxh5 {+1.01/25 2.7s}
Nxh5 {-6.34/27 8.6s} 21. Bxd8 {+0.78/25 2.7s} Nxf1 {+0.61/27 9.1s}
22. Rxf1 {-0.05/24 2.8s} R@f4 {+2.12/24 8.8s} 23. B@f3 {-0.92/18 2.7s}
Q@e1 {+3.04/22 8.5s} 24. Q@e2 {-2.99/21 2.6s} Qxe2 {+4.69/24 8.7s}
25. Bxe2 {-3.76/18 2.6s} Q@e3+ {+7.02/27 9.0s} 26. B@f2 {-7.53/21 2.4s}
Qxe2 {+6.02/25 8.6s} 27. N@e3 {-6.02/17 2.5s} Qxf1+ {+8.87/21 8.3s}
28. Nxf1 {-8.45/19 2.5s} Rxf2 {+9.49/19 8.0s} 29. Kxf2 {-9.34/18 2.5s}
B@e1+ {+12.93/22 5.2s} 30. Ke2 {-14.70/17 1.7s} Nf4+ {+20.75/20 4.5s}
31. Kd1 {-30.92/14 1.1s} R@c1# {+M1/13 1.8s, Black mates} 0-1

[Event "QFuture-depth5-2400sim-vs-800sim"]
[Site "?"]
[Date "2019.05.27"]
[Round "15"]
[White "CrazyAra-Dev-0.4.1-With-Q-Future-depth5-2400sim"]
[Black "CrazyAra-Dev-0.4.1-No-Q-800sim"]
[Result "1-0"]
[PlyCount "75"]
[TimeControl "40/1200"]
[Variant "crazyhouse"]

1. e4 {book} e5 {book} 2. Nf3 {book} Nc6 {book} 3. Bc4 {book} Bc5 {book}
4. O-O {book} Nf6 {book} 5. d3 {book} O-O {book} 6. Bg5 {book} h6 {book}
7. Bh4 {book} d6 {book} 8. c3 {book} Bg4 {book} 9. Nbd2 {book} Kh8 {book}
10. b4 {book} Bb6 {book} 11. a4 {+0.49/25 8.2s} a5 {-0.63/18 2.5s}
12. b5 {+0.26/28 8.9s} Ne7 {-0.19/22 2.7s} 13. Bxf6 {+0.13/26 8.7s}
gxf6 {-0.22/20 2.6s} 14. N@e3 {-0.06/23 8.4s} Bh5 {-0.05/16 2.6s}
15. Qb3 {-0.67/20 8.4s} Qe8 {+1.06/16 2.5s} 16. d4 {-0.70/26 8.9s}
Rg8 {+0.73/19 2.7s} 17. dxe5 {-1.75/22 9.0s} dxe5 {+0.73/21 2.8s}
18. P@g4 {-3.08/31 9.3s} Bxe3 {+1.28/20 2.9s} 19. fxe3 {-2.08/25 9.4s}
Rxg4 {+1.68/17 2.8s} 20. B@h3 {-1.63/26 9.3s} Rg7 {+1.69/22 2.9s}
21. Nxe5 {-0.40/25 9.3s} N@g5 {+1.53/20 2.8s} 22. Bg4 {-2.61/32 9.5s}
fxe5 {+0.68/26 2.9s} 23. P@f6 {-3.00/33 9.7s} Qf8 {+1.51/25 2.9s}
24. Bce2 {-0.62/26 9.4s} Bxg4 {-0.47/20 2.9s} 25. Bxg4 {-0.34/24 10s}
N@h3+ {-0.84/23 3.0s} 26. Kh1 {+0.23/27 9.5s} B@e6 {-0.18/22 2.9s}
27. fxg7+ {-0.40/28 10s} Qxg7 {-0.36/23 3.2s} 28. B@f6 {-0.58/26 10.0s}
Qxf6 {-0.23/21 3.1s} 29. Bxh3 {-0.41/31 9.6s} P@f3 {+0.27/18 3.0s}
30. Qxe6 {-0.19/22 9.6s} fxe6 {-1.38/18 2.9s} 31. N@g4 {+0.25/24 9.7s}
Nxh3 {-3.20/16 2.9s} 32. R@h7+ {+13.00/19 5.8s} Kxh7 {-11.35/17 1.6s}
33. Nxf6+ {+14.83/19 4.2s} Kg7 {-10.31/14 1.6s} 34. Nh5+ {+15.56/17 4.7s}
Kf7 {-13.32/14 1.3s} 35. Q@g7+ {+21.91/16 3.2s} Ke8 {-7.94/1 0.014s}
36. Nf6+ {+21.82/13 2.8s} Kd8 {-4.10/1 0.015s} 37. Qf8+ {+39.25/9 2.0s}
B@e8 {-35.23/2 0.53s} 38. Qxe8# {+M1/2 1.6s, White mates} 1-0

[Event "QFuture-depth5-2400sim-vs-800sim"]
[Site "?"]
[Date "2019.05.27"]
[Round "15"]
[White "CrazyAra-Dev-0.4.1-No-Q-800sim"]
[Black "CrazyAra-Dev-0.4.1-With-Q-Future-depth5-2400sim"]
[Result "0-1"]
[PlyCount "80"]
[TimeControl "40/1200"]
[Variant "crazyhouse"]

1. e4 {book} e5 {book} 2. Nf3 {book} Nc6 {book} 3. Bc4 {book} Bc5 {book}
4. O-O {book} Nf6 {book} 5. d3 {book} O-O {book} 6. Bg5 {book} h6 {book}
7. Bh4 {book} d6 {book} 8. c3 {book} Bg4 {book} 9. Nbd2 {book} Kh8 {book}
10. b4 {book} Bb6 {book} 11. a4 {+0.71/19 2.4s} Nxb4 {+0.22/30 8.9s}
12. cxb4 {-0.22/20 2.6s} P@e3 {+0.24/36 9.9s} 13. fxe3 {-1.30/25 2.9s}
Bxe3+ {+0.32/33 9.5s} 14. Kh1 {-0.74/24 2.7s} P@h3 {+0.12/32 10s}
15. N@e1 {-0.03/24 3.0s} Bg5 {+1.19/27 9.2s} 16. gxh3 {-1.04/24 2.8s}
Bxh3 {+0.99/26 9.7s} 17. P@g2 {-1.80/23 2.9s} Bxg2+ {+1.54/30 9.7s}
18. Nxg2 {-1.90/19 2.8s} P@h3 {+2.38/27 9.6s} 19. Nge1 {-1.23/26 3.0s}
P@g2+ {+1.89/26 9.4s} 20. Nxg2 {-1.62/24 2.9s} hxg2+ {+1.23/25 9.4s}
21. Kxg2 {-1.77/23 3.0s} N@f4+ {+2.42/22 9.4s} 22. Kg1 {-2.66/20 2.8s}
Bxh4 {+2.89/25 9.3s} 23. Nxh4 {-2.32/20 2.9s} N6d5 {+2.88/24 8.8s}
24. Nf5 {-3.80/19 2.7s} Qg5+ {+2.64/27 9.2s} 25. B@g3 {-2.99/19 2.7s}
Nc3 {+4.29/25 8.9s} 26. P@g2 {-3.10/20 2.8s} Nxd1 {+4.13/28 9.2s}
27. Raxd1 {-4.16/25 2.9s} B@h3 {+5.08/27 9.1s} 28. B@f3 {-5.72/23 2.9s}
Bxf5 {+4.54/27 9.4s} 29. Kh1 {-2.84/22 2.9s} N@e2 {+2.64/22 9.4s}
30. Bxf4 {-3.13/18 2.9s} Qxf4 {+4.04/24 9.3s} 31. Bxe2 {-3.32/20 2.9s}
Qxh2+ {+5.24/26 8.8s} 32. Kxh2 {-5.61/1 0.015s} B@f4+ {+5.19/30 8.8s}
33. Rxf4 {-5.24/17 2.7s} P@g3+ {+1.93/28 8.6s} 34. Kxg3 {-5.02/20 2.6s}
exf4+ {+2.77/26 9.0s} 35. Kf2 {-4.14/19 2.4s} Q@h4+ {+11.44/24 7.9s}
36. Kf1 {-9.89/22 2.0s} R@f2+ {+12.37/20 6.8s} 37. Kg1 {-10.26/19 2.2s}
Rxe2 {+12.77/19 7.0s} 38. B@d4 {-9.51/13 2.4s} B@f2+ {+19.97/19 5.2s}
39. Kf1 {-16.53/16 1.4s} Bxd4 {+23.41/17 4.9s} 40. Kxe2 {-33.29/15 1.6s}
Qf2# {+M1/7 1.8s, Black mates} 0-1

[Event "QFuture-depth5-2400sim-vs-800sim"]
[Site "?"]
[Date "2019.05.27"]
[Round "16"]
[White "CrazyAra-Dev-0.4.1-With-Q-Future-depth5-2400sim"]
[Black "CrazyAra-Dev-0.4.1-No-Q-800sim"]
[Result "1-0"]
[PlyCount "83"]
[TimeControl "40/1200"]
[Variant "crazyhouse"]

1. c3 {book} b6 {book} 2. d4 {book} Bb7 {book} 3. f3 {-1.64/25 7.7s}
Nf6 {+0.70/23 2.4s} 4. e4 {-1.31/24 8.4s} Nxe4 {+1.60/22 2.6s}
5. fxe4 {-1.25/25 8.6s} Bxe4 {+1.45/18 2.6s} 6. N@g5 {-0.96/23 8.6s}
P@c2 {+1.28/19 2.7s} 7. Qh5 {-1.64/29 8.7s} Bg6 {+0.57/20 2.6s}
8. Qf3 {-1.73/28 8.8s} cxb1=Q {+1.03/27 2.6s} 9. Rxb1 {-1.85/26 8.5s}
e6 {+1.22/16 2.5s} 10. P@h5 {-1.17/26 8.4s} N@c2+ {+1.22/25 2.6s}
11. Ke2 {-0.74/25 8.5s} Bf5 {+1.55/21 2.6s} 12. Qxa8 {-2.21/28 8.6s}
P@d3+ {+1.59/19 2.6s} 13. Kf2 {-1.37/25 8.5s} Be7 {+0.85/18 2.6s}
14. N5f3 {-1.28/28 8.8s} O-O {+1.03/21 2.7s} 15. h6 {-0.99/26 8.7s}
gxh6 {+0.87/21 2.7s} 16. Bxh6 {-2.49/25 8.7s} P@g7 {+1.50/21 2.7s}
17. P@e4 {-0.54/24 8.9s} Bxe4 {+0.10/18 2.7s} 18. Qxe4 {-0.60/28 9.4s}
gxh6 {+0.48/21 2.9s} 19. Bxd3 {-2.01/27 9.0s} B@g6 {+0.66/19 2.8s}
20. R@g3 {+0.11/25 9.2s} P@e3+ {+0.86/18 2.7s} 21. Ke2 {+0.30/28 9.3s}
Bg5 {+0.26/21 2.8s} 22. Bxc2 {-0.67/29 9.4s} Bxe4 {-0.81/21 2.8s}
23. Bxe4 {-0.90/23 9.0s} Q@f2+ {-1.54/19 2.7s} 24. Kd1 {+2.01/27 9.3s}
f5 {-2.36/24 2.9s} 25. Bd3 {+0.70/27 9.2s} Nc6 {-2.40/21 2.9s}
26. Nh3 {+3.78/25 9.7s} Qxg3 {-3.06/24 2.9s} 27. hxg3 {+3.55/21 9.6s}
Nxd4 {-2.98/20 2.9s} 28. cxd4 {+6.89/23 9.3s} P@e4 {-5.35/22 2.9s}
29. P@g7 {+8.69/27 8.9s} Kxg7 {-7.33/19 2.8s} 30. N@h5+ {+9.01/25 8.6s}
Kf7 {-8.24/24 2.6s} 31. Q@g7+ {+8.57/23 8.8s} Ke8 {-8.83/1 0.014s}
32. Nhxg5 {+8.82/22 7.4s} Qxg5 {-6.00/20 2.4s} 33. N@f6+ {+13.88/21 5.7s}
Rxf6 {-10.91/20 1.7s} 34. Nxf6+ {+14.88/21 5.5s} Qxf6 {-9.95/18 2.0s}
35. R@g8+ {+15.78/20 6.7s} N@f8 {-14.78/17 1.9s} 36. Rxf8+ {+18.86/19 4.7s}
Qxf8 {-9.26/1 0.015s} 37. Qxf8+ {+18.24/17 4.8s} Kxf8 {-8.46/1 0.015s}
38. B@g7+ {+24.65/15 3.4s} Kxg7 {-19.66/13 1.3s} 39. N@h5+ {+27.79/13 3.6s}
Kf7 {-26.75/10 0.64s} 40. Q@g7+ {+31.52/11 2.5s} Ke8 {-11.97/1 0.014s}
41. Nf6+ {+36.89/7 2.1s} Kd8 {-15.91/1 0.015s}
42. Qxd7# {+M1/9 1.7s, White mates} 1-0

[Event "QFuture-depth5-2400sim-vs-800sim"]
[Site "?"]
[Date "2019.05.27"]
[Round "16"]
[White "CrazyAra-Dev-0.4.1-No-Q-800sim"]
[Black "CrazyAra-Dev-0.4.1-With-Q-Future-depth5-2400sim"]
[Result "0-1"]
[PlyCount "66"]
[TimeControl "40/1200"]
[Variant "crazyhouse"]

1. c3 {book} b6 {book} 2. d4 {book} Bb7 {book} 3. f3 {-0.47/25 2.3s}
Nf6 {+0.86/24 7.9s} 4. e4 {-0.71/21 2.5s} Nxe4 {+0.71/27 8.4s}
5. fxe4 {-1.49/19 2.5s} Bxe4 {+0.43/24 8.5s} 6. N@g5 {-0.75/20 2.7s}
P@c2 {+0.66/29 8.8s} 7. Qh5 {-0.52/20 2.6s} Bg6 {+0.02/29 8.5s}
8. Qf3 {-0.84/28 2.7s} cxb1=Q {+0.89/29 8.7s} 9. Rxb1 {-0.40/18 2.6s}
e6 {+1.17/25 8.5s} 10. P@h5 {-1.12/23 2.5s} N@c2+ {+0.95/26 8.5s}
11. Ke2 {+0.06/22 2.6s} Bf5 {+0.79/23 8.5s} 12. Qxa8 {-1.26/19 2.6s}
Be7 {+1.75/29 8.5s} 13. N5f3 {-0.89/18 2.5s} Bf6 {+1.18/34 8.5s}
14. h6 {-1.52/18 2.6s} P@d3+ {+1.07/25 8.7s} 15. Kf2 {-1.52/21 2.7s}
gxh6 {+0.86/24 8.7s} 16. Bxh6 {-1.43/21 2.7s} Rg8 {+1.84/23 8.7s}
17. P@e5 {-1.69/21 2.7s} P@e3+ {+2.71/33 9.3s} 18. Bxe3 {-0.41/1 0.013s}
Nxe3 {+3.16/25 9.5s} 19. exf6 {-2.69/19 2.7s} Ng4+ {+2.94/29 9.1s}
20. Ke1 {-2.91/21 2.9s} B@f2+ {+3.12/24 9.0s} 21. Kd2 {-1.89/17 2.6s}
Nxf6 {+3.08/25 8.8s} 22. B@a3 {-2.61/21 2.7s} P@e3+ {+4.08/24 8.9s}
23. Kd1 {-2.67/19 2.7s} d6 {+4.15/20 8.7s} 24. R@b7 {-3.58/20 2.7s}
Nc6 {+5.55/25 8.7s} 25. Qxd8+ {-5.40/17 2.6s} Nxd8 {+5.71/23 8.5s}
26. Q@b5+ {-4.32/20 2.7s} Q@d7 {+6.19/25 9.0s} 27. Bxd3 {-5.32/19 2.7s}
Bxd3 {+6.14/23 9.2s} 28. Qxd3 {-5.95/21 2.9s} Bxg1 {+4.97/26 9.2s}
29. B@h4 {-6.71/19 2.8s} B@e4 {+6.00/22 9.2s} 30. Qe2 {-6.37/18 2.7s}
N@f4 {+13.65/21 8.2s} 31. Bxf6 {-12.78/14 2.6s} Nxe2 {+10.67/18 6.5s}
32. Kxe2 {-19.51/16 2.3s} Q@d3+ {+32.10/18 3.9s} 33. Ke1 {-21.17/1 0.014s}
Bf2# {+M1/13 2.6s, Black mates} 0-1
