# Supplementary material for: Learning to Play the Chess Variant Crazyhouse Above World Champion Level With Deep Neural Networks and Human Data
Source: Front Artif Intell. 2020 Apr 28;3:24. doi: 10.3389/frai.2020.00024 (PMC7861260; doi:10.3389/frai.2020.00024)
Supplement: Supplementary file 2 [file Data_Sheet_2.ZIP › with_q-values/800sim_vs_800sim_100_matches.pgn]

Score of CrazyAra-Dev-0.4.1-With-Q-Future-depth5-800sim vs CrazyAra-Dev-0.4.1-No-Q-800sim: 57 - 41 - 2 [0.580]
Elo difference: 56.07 +/- 69.14

100 of 100 games finished.


[Event "QFuture-depth5-800sim-vs-800sim"]
[Site "?"]
[Date "2019.05.26"]
[Round "1"]
[White "CrazyAra-Dev-0.4.1-With-Q-Future-depth5-800sim"]
[Black "CrazyAra-Dev-0.4.1-No-Q-800sim"]
[Result "1-0"]
[PlyCount "93"]
[TimeControl "40/1200"]
[Variant "crazyhouse"]

1. e4 {+0.56/16 2.8s} e5 {-0.61/16 2.8s} 2. Nf3 {+0.62/19 2.4s}
Nc6 {-0.56/21 2.4s} 3. Bc4 {+0.57/20 2.4s} Be7 {-0.35/21 2.4s}
4. d4 {+0.16/20 2.6s} exd4 {-0.79/22 2.6s} 5. Nxd4 {+0.20/21 2.6s}
Nxd4 {-0.59/20 2.6s} 6. Qxd4 {+0.25/23 2.8s} Bf6 {-0.23/22 2.8s}
7. e5 {+0.48/18 2.6s} N@c6 {-0.48/19 2.7s} 8. Qe3 {+0.03/20 2.8s}
Nxe5 {-0.36/20 2.8s} 9. P@d4 {-1.82/18 2.7s} d6 {-0.20/17 2.7s}
10. dxe5 {-0.49/20 2.7s} dxe5 {-0.26/19 2.7s} 11. N@f3 {+1.03/14 2.6s}
Bg4 {+0.60/15 2.5s} 12. Nc3 {+0.35/16 2.6s} P@d4 {+0.03/18 2.7s}
13. Qe4 {+0.44/20 2.7s} Bxf3 {-0.27/19 2.7s} 14. Qxf3 {+0.40/19 2.7s}
dxc3 {-0.51/23 2.8s} 15. bxc3 {+0.53/23 2.9s} P@b2 {+0.02/17 2.7s}
16. Bxf7+ {+0.43/23 2.8s} Kxf7 {-0.52/22 2.8s} 17. N@g5+ {+0.49/21 2.9s}
Ke7 {-0.63/20 2.7s} 18. B@a3+ {+0.49/19 2.8s} B@d6 {-0.90/18 2.8s}
19. Baxb2 {+1.29/22 2.8s} Nh6 {-0.34/18 2.7s} 20. Qxb7 {+1.63/17 2.7s}
N@c5 {-1.48/18 2.7s} 21. Qd5 {+2.11/21 2.8s} N@b6 {-1.53/20 2.7s}
22. Qf3 {+2.41/19 2.8s} Nc4 {+0.02/18 2.8s} 23. Ne4 {-1.30/18 2.8s}
Nxe4 {+0.32/20 3.0s} 24. Qxe4 {-1.08/19 2.9s} P@d2+ {+0.55/20 2.9s}
25. Bxd2 {-2.08/18 3.0s} Nxd2 {+0.90/20 2.9s} 26. Kxd2 {-0.39/16 2.8s}
B@f5 {+1.00/15 2.8s} 27. N@c6+ {-0.41/17 2.8s} Kf8 {+0.40/18 2.9s}
28. Qxf5 {+0.36/19 2.9s} Nxf5 {-0.89/19 2.9s} 29. N@e6+ {-0.18/22 3.0s}
Ke8 {-0.87/21 2.9s} 30. P@f7+ {+0.27/20 2.9s} Kd7 {-0.43/19 2.9s}
31. Nexd8 {+0.74/19 2.9s} N@c4+ {-1.22/19 2.9s} 32. Kc1 {+1.53/19 2.8s}
Q@d2+ {-1.69/18 2.9s} 33. Kb1 {+1.77/1 0.005s} Raxd8 {-3.20/23 2.8s}
34. P@e6+ {+0.47/20 2.7s} Kxe6 {-2.88/22 2.5s} 35. Nxd8+ {-0.07/18 2.6s}
Bxd8 {-1.50/18 2.9s} 36. Q@e8+ {+1.90/17 2.9s} B8e7 {-1.62/16 2.8s}
37. B@d7+ {+1.39/20 2.8s} Kf6 {-3.09/24 2.7s} 38. P@g5+ {+3.38/23 2.7s}
Kxg5 {-3.36/22 2.7s} 39. h4+ {+3.72/21 2.9s} Kh6 {-4.33/23 2.5s}
40. P@g5+ {+6.02/22 1.9s} Kh5 {-3.94/21 2.5s} 41. f8=Q+ {+6.08/20 2.5s}
P@g6 {-7.48/16 1.8s} 42. P@g4+ {+9.04/17 1.4s} Kxg4 {-6.64/1 0.013s}
43. R@e4+ {+10.25/12 1.7s} P@f4 {-10.34/14 1.4s} 44. Bxf5+ {+16.04/14 1.0s}
gxf5 {-16.41/14 0.91s} 45. N@h2+ {+22.96/10 0.83s} Kxh4 {-15.00/1 0.014s}
46. Nf3+ {+32.66/10 0.68s} Kg4 {-14.38/1 0.014s}
47. Rh4# {+M1/3 0.49s, White mates} 1-0

[Event "QFuture-depth5-800sim-vs-800sim"]
[Site "?"]
[Date "2019.05.26"]
[Round "1"]
[White "CrazyAra-Dev-0.4.1-No-Q-800sim"]
[Black "CrazyAra-Dev-0.4.1-With-Q-Future-depth5-800sim"]
[Result "1-0"]
[PlyCount "87"]
[TimeControl "40/1200"]
[Variant "crazyhouse"]

1. e4 {book} e5 {-0.79/15 2.3s} 2. Nf3 {+0.64/17 2.4s} Nc6 {-1.12/21 2.4s}
3. Bc4 {+0.60/20 2.5s} Be7 {-0.87/20 2.4s} 4. d4 {+0.94/20 2.5s}
exd4 {-0.79/22 2.7s} 5. Nxd4 {+0.77/21 2.7s} Nxd4 {-0.63/20 2.6s}
6. Qxd4 {+0.58/20 2.7s} Bf6 {-0.45/22 2.7s} 7. e5 {+0.35/22 2.8s}
N@c6 {-0.50/19 2.7s} 8. Qe3 {+0.76/19 2.6s} Nxe5 {-0.40/20 2.8s}
9. P@f4 {+0.56/20 2.7s} d6 {-0.18/17 2.7s} 10. fxe5 {+0.27/16 2.7s}
dxe5 {-0.25/19 2.7s} 11. Qb3 {+1.78/16 2.7s} P@e6 {-2.88/16 2.7s}
12. Nc3 {+2.26/20 2.7s} P@d5 {-2.36/19 2.7s} 13. Bb5+ {+2.55/20 2.6s}
P@c6 {-2.26/19 2.7s} 14. Be2 {+2.01/17 2.6s} Ne7 {-1.94/17 2.6s}
15. N@h5 {+1.82/16 2.5s} Nf5 {-2.06/17 2.6s} 16. O-O {+1.51/15 2.6s}
Rg8 {-2.77/17 2.5s} 17. N@g4 {+1.53/17 2.6s} Nd4 {-1.17/15 2.6s}
18. Be3 {+2.44/17 2.7s} Nxb3 {-4.80/21 2.8s} 19. axb3 {+2.64/22 2.9s}
Q@g6 {-2.82/23 2.9s} 20. Nhxf6+ {+2.48/19 2.8s} gxf6 {-3.57/20 2.8s}
21. N@h6 {+3.80/21 2.9s} N@h4 {-4.22/19 2.8s} 22. Nxg8 {+3.40/20 2.8s}
Qxg8 {-4.38/19 2.7s} 23. B@h3 {+4.83/18 2.8s} N@f5 {-4.06/18 2.7s}
24. Kh1 {+4.86/18 2.7s} Qe7 {-3.03/17 2.7s} 25. R@g3 {+3.37/16 2.7s}
Qgf8 {-2.88/15 2.7s} 26. Rad1 {+3.17/15 2.6s} Bd7 {-3.76/14 2.7s}
27. Bd3 {+3.71/14 2.6s} Rb8 {-2.38/15 2.7s} 28. Bxa7 {+5.18/18 2.7s}
Rc8 {-4.91/17 2.8s} 29. Bxf5 {+4.42/15 2.8s} exf5 {-4.30/20 2.9s}
30. P@g7 {+4.59/20 2.9s} fxg4 {-4.53/23 3.2s} 31. gxf8=Q+ {+3.15/22 3.1s}
Qxf8 {-3.03/21 3.2s} 32. Bxg4 {+2.47/21 3.0s} Bxg4 {-9.65/21 3.0s}
33. Rxg4 {+2.95/20 3.1s} P@f3 {-8.52/19 3.0s} 34. P@d7+ {+5.90/16 2.8s}
Kxd7 {-8.88/18 2.4s} 35. Nxd5 {+9.40/18 2.5s} fxg2+ {-15.31/16 2.4s}
36. Rxg2 {+10.23/17 2.3s} B@h3 {-8.44/18 2.3s} 37. Nxf6+ {+10.73/22 2.1s}
Ke7 {-9.03/19 2.0s} 38. N@g8+ {+9.82/20 2.2s} Qxg8 {-13.62/21 2.0s}
39. Nxg8+ {+11.66/20 2.0s} Rxg8 {-23.43/19 2.4s} 40. P@f6+ {+10.82/16 2.3s}
Kxf6 {-M1/16 1.7s} 41. Q@h6+ {+18.32/16 1.8s} P@g6 {-20.90/13 1.9s}
42. Qg5+ {+25.23/13 1.5s} Kg7 {-M1/14 0.95s} 43. B@f6+ {+44.02/13 0.94s}
Kf8 {-21.31/1 0.014s} 44. Q@e7# {+M1/9 0.61s, White mates} 1-0

[Event "QFuture-depth5-800sim-vs-800sim"]
[Site "?"]
[Date "2019.05.26"]
[Round "2"]
[White "CrazyAra-Dev-0.4.1-With-Q-Future-depth5-800sim"]
[Black "CrazyAra-Dev-0.4.1-No-Q-800sim"]
[Result "0-1"]
[PlyCount "58"]
[TimeControl "40/1200"]
[Variant "crazyhouse"]

1. e4 {book} e6 {-0.58/15 2.2s} 2. Nc3 {+0.94/16 2.3s} d5 {-0.93/22 2.4s}
3. exd5 {+1.07/18 2.4s} exd5 {-0.98/19 2.4s} 4. Nf3 {+1.13/20 2.4s}
Nf6 {-1.01/15 2.5s} 5. Bb5+ {+0.97/18 2.5s} c6 {-1.17/17 2.5s}
6. Qe2+ {+0.62/20 2.5s} Be7 {-1.19/23 2.7s} 7. P@e5 {+1.02/22 2.7s}
O-O {-0.64/21 2.7s} 8. exf6 {+0.54/21 2.8s} Bxf6 {-0.84/25 2.9s}
9. N@h5 {+1.25/24 2.9s} Re8 {-0.84/22 2.8s} 10. Nxf6+ {+1.00/22 2.8s}
gxf6 {-1.37/24 2.9s} 11. Nxd5 {+1.34/23 2.8s} Rxe2+ {-1.73/22 2.8s}
12. Bxe2 {+1.27/21 2.9s} cxd5 {-1.59/21 3.0s} 13. d4 {+1.47/20 2.8s}
Nc6 {-1.33/19 2.8s} 14. P@e5 {+2.19/18 2.8s} N@b4 {-0.10/19 2.7s}
15. B@d1 {-0.70/15 2.7s} Bf5 {+0.54/19 2.8s} 16. Bh6 {-1.15/20 2.9s}
P@g7 {+1.82/23 2.9s} 17. Bxg7 {-2.98/26 2.9s} Kxg7 {+1.52/22 2.9s}
18. exf6+ {-3.55/19 2.8s} Qxf6 {+1.72/21 2.9s} 19. O-O {-0.95/19 2.8s}
P@h3 {+1.47/19 2.7s} 20. R@g3+ {-2.15/18 2.8s} P@g4 {+1.59/17 2.9s}
21. gxh3 {-1.37/18 2.8s} B@f4 {+1.80/15 2.9s} 22. P@g5 {-1.39/16 2.8s}
Qe6 {+3.31/17 2.8s} 23. hxg4 {-4.39/17 2.9s} Bxg3 {+4.12/19 2.9s}
24. gxf5 {-3.02/18 2.8s} Bxh2+ {+6.59/17 2.3s} 25. Kh1 {-9.91/16 2.2s}
P@g2+ {+7.32/17 2.4s} 26. Kxh2 {-12.19/16 2.3s} R@h3+ {+10.35/16 1.6s}
27. Kxh3 {-M1/15 1.1s} N@f4+ {+13.11/14 1.4s} 28. Kg3 {-M1/13 0.98s}
Q@h3+ {+17.69/13 0.71s} 29. Kxf4 {-15.30/1 0.002s}
Qe4# {+M1/10 0.57s, Black mates} 0-1

[Event "QFuture-depth5-800sim-vs-800sim"]
[Site "?"]
[Date "2019.05.26"]
[Round "2"]
[White "CrazyAra-Dev-0.4.1-No-Q-800sim"]
[Black "CrazyAra-Dev-0.4.1-With-Q-Future-depth5-800sim"]
[Result "1-0"]
[PlyCount "67"]
[TimeControl "40/1200"]
[Variant "crazyhouse"]

1. e4 {book} e6 {book} 2. d4 {+0.62/16 2.3s} d5 {-0.49/20 2.4s}
3. Nc3 {+0.89/16 2.4s} dxe4 {-0.68/21 2.5s} 4. Nxe4 {+0.76/18 2.5s}
Nc6 {-0.59/16 2.5s} 5. Nf3 {+0.72/18 2.6s} Nf6 {-0.69/20 2.6s}
6. Neg5 {+0.67/19 2.5s} Bb4+ {-0.83/20 2.6s} 7. P@c3 {+1.18/20 2.6s}
Bd6 {-0.88/17 2.5s} 8. Bd3 {+1.48/17 2.5s} P@g4 {-1.27/17 2.6s}
9. Nxf7 {+1.21/21 2.7s} Kxf7 {-1.19/23 2.8s} 10. Ng5+ {+1.21/22 2.8s}
Ke7 {-1.15/21 2.7s} 11. P@e5 {+1.60/22 2.9s} Bxe5 {-2.79/21 2.9s}
12. dxe5 {+1.36/20 2.8s} Nxe5 {-4.05/19 2.8s} 13. Bf4 {+1.54/19 2.8s}
Nxd3+ {-2.19/18 2.8s} 14. Qxd3 {+1.90/16 2.7s} N@d5 {-1.09/16 2.7s}
15. B@e5 {+1.80/21 2.7s} P@d6 {-1.04/21 2.7s} 16. N@f7 {+1.61/21 2.7s}
B@g6 {-4.03/21 2.6s} 17. Bxf6+ {+3.64/24 2.9s} gxf6 {-5.15/23 2.8s}
18. Nxd8 {+2.28/20 2.8s} Bxd3 {-7.28/21 2.7s} 19. cxd3 {+4.08/20 2.7s}
P@f7 {-2.88/18 2.7s} 20. Q@g7 {+4.21/20 2.7s} Q@f8 {-5.21/19 2.8s}
21. N@c6+ {+4.44/17 2.8s} bxc6 {-6.60/19 2.7s} 22. Nxc6+ {+5.13/18 2.6s}
Kd7 {-4.50/17 2.7s} 23. Qxf8 {+4.93/16 2.5s} Rxf8 {-7.89/19 2.3s}
24. B@a4 {+5.56/19 2.4s} fxg5 {-7.59/15 2.4s} 25. Ne5+ {+7.50/17 2.6s}
Ke7 {-7.20/19 2.5s} 26. Bxg5+ {+6.44/19 2.2s} f6 {-5.92/21 2.5s}
27. Q@g7+ {+5.49/21 2.5s} N@f7 {-5.02/18 2.6s} 28. Nxf7 {+10.77/17 2.5s}
Rxf7 {-13.75/16 2.4s} 29. N@g8+ {+15.73/17 1.9s} Kd8 {-14.11/1 0.014s}
30. Qxf7 {+17.06/14 2.0s} N@f3+ {-14.63/13 1.9s} 31. gxf3 {+17.36/18 1.8s}
N@g2+ {-17.23/16 1.7s} 32. Kd2 {+19.93/15 1.7s} B@e3+ {-17.22/15 1.5s}
33. Bxe3 {+30.51/18 1.5s} Bd7 {-M1/7 0.96s} 34. Qxd7# {+M1/4 0.53s, White mates}
1-0

[Event "QFuture-depth5-800sim-vs-800sim"]
[Site "?"]
[Date "2019.05.26"]
[Round "3"]
[White "CrazyAra-Dev-0.4.1-With-Q-Future-depth5-800sim"]
[Black "CrazyAra-Dev-0.4.1-No-Q-800sim"]
[Result "0-1"]
[PlyCount "120"]
[TimeControl "40/1200"]
[Variant "crazyhouse"]

1. e4 {book} e6 {book} 2. Nc3 {+0.91/19 2.3s} d5 {-0.92/22 2.4s}
3. exd5 {+1.07/18 2.5s} exd5 {-0.99/21 2.5s} 4. Nf3 {+1.11/20 2.5s}
Nf6 {-0.97/13 2.4s} 5. Bb5+ {+1.04/18 2.5s} c6 {-1.17/18 2.6s}
6. Qe2+ {+0.56/20 2.6s} Be7 {-1.14/23 2.6s} 7. P@e5 {+1.11/22 2.7s}
O-O {-0.64/23 2.7s} 8. exf6 {+0.65/21 2.7s} Bxf6 {-0.56/20 2.7s}
9. N@h5 {+1.20/25 2.9s} Re8 {-1.16/23 2.8s} 10. Nxf6+ {+0.99/22 2.8s}
gxf6 {-1.02/21 2.7s} 11. Nxd5 {+1.34/23 2.9s} Rxe2+ {-1.74/23 2.9s}
12. Bxe2 {+1.70/21 2.9s} cxd5 {-1.68/20 2.7s} 13. d4 {+0.79/20 2.8s}
Nc6 {-1.55/19 2.8s} 14. P@g7 {+1.49/18 2.8s} N@g6 {-2.13/21 2.7s}
15. B@h6 {+2.11/20 2.8s} N@e6 {-1.06/19 2.8s} 16. Nh4 {+1.40/19 2.8s}
Nxg7 {+0.01/20 2.9s} 17. Bxg7 {-1.35/22 2.9s} Kxg7 {-0.23/21 2.8s}
18. N@h5+ {+0.44/18 2.9s} Kh8 {-0.35/20 2.8s} 19. Nxg6+ {-0.80/20 2.8s}
hxg6 {+0.84/22 2.9s} 20. N@h6 {-1.95/17 2.7s} B@a5+ {+0.78/16 2.7s}
21. c3 {-1.19/26 2.9s} N@c2+ {+1.72/25 2.9s} 22. Kd1 {-3.15/22 2.7s}
Q@h7 {+1.79/22 2.8s} 23. Nxf7+ {-1.34/29 3.0s} Qxf7 {+0.51/27 3.1s}
24. P@g7+ {-0.68/26 3.0s} Qxg7 {+0.63/25 3.0s} 25. Nxg7 {-0.70/26 3.1s}
Nxa1 {+0.82/25 3.0s} 26. Q@h6+ {-0.62/22 2.9s} P@h7 {+0.49/21 2.9s}
27. R@e8+ {-1.19/26 3.1s} Qxe8 {+1.04/25 3.1s} 28. Nxe8 {-1.38/20 2.9s}
P@c2+ {+0.59/19 2.8s} 29. Kd2 {-18.95/22 2.4s} N@b1+ {+1.99/24 2.6s}
30. Ke3 {-4.60/20 2.9s} R@e7+ {+2.72/20 2.9s} 31. Kf4 {-5.46/22 2.8s}
g5+ {+5.96/21 2.7s} 32. Kf3 {-9.33/24 2.5s} P@g4+ {+8.65/25 2.5s}
33. Kg3 {-9.71/1 0.015s} P@h4+ {+9.57/21 2.4s} 34. Qxh4 {-12.50/1 0.015s}
gxh4+ {+9.17/23 2.6s} 35. Kxh4 {-13.73/18 2.3s} R@h5+ {+13.82/17 2.2s}
36. Kxh5 {-10.55/20 2.6s} Q@g6+ {+10.87/19 2.6s} 37. Kh4 {-5.70/1 0.013s}
Rxe8 {+13.36/17 2.1s} 38. Bd3 {-8.92/17 2.0s} N@f5+ {+6.64/20 2.8s}
39. Bxf5 {-7.02/1 0.004s} Bxf5 {+6.71/20 2.8s} 40. P@f4 {-5.09/20 2.8s}
B@g5+ {+3.60/25 3.1s} 41. fxg5 {-3.44/24 3.2s} fxg5+ {+3.28/22 3.1s}
42. Bxg5 {-3.14/22 3.1s} P@f6 {+4.27/23 3.1s} 43. Bxf6+ {-3.95/24 3.2s}
Qxf6+ {+3.12/22 3.1s} 44. P@g5 {-4.63/21 3.1s} c1=Q {+5.69/20 2.5s}
45. Rxc1 {-2.75/18 2.4s} Qxg5+ {+3.61/21 3.2s} 46. Kxg5 {-5.43/20 3.1s}
Rg8+ {+3.11/19 3.0s} 47. Kxf5 {-5.34/18 3.0s} B@e4+ {+5.47/19 2.9s}
48. Kf4 {-6.71/18 2.9s} Raf8+ {+6.01/17 3.0s} 49. Ke3 {-6.59/16 2.9s}
P@f4+ {+6.54/20 3.0s} 50. Ke2 {-5.51/1 0.004s} f3+ {+6.86/17 3.0s}
51. Kd1 {-6.27/19 2.9s} fxg2 {+7.76/16 3.0s} 52. R@g1 {-6.23/15 2.9s}
P@c2+ {+8.43/17 2.9s} 53. Ke2 {-8.48/18 2.7s} Bxc3 {+11.28/17 2.6s}
54. bxc3 {-13.31/14 2.5s} P@d3+ {+16.30/17 2.2s} 55. Ke1 {-16.30/18 1.6s}
d2+ {+14.73/19 2.4s} 56. Ke2 {-14.32/1 0.013s} dxc1=N+ {+14.94/15 2.6s}
57. Rxc1 {-42.69/17 2.0s} Nxc3+ {+18.27/18 1.8s} 58. Kd2 {-M1/17 1.5s}
R@d3+ {+39.28/13 1.6s} 59. Ke1 {-19.53/1 0.015s} Rd1+ {+51.36/6 0.65s}
60. Rxd1 {-19.70/1 0.015s} cxd1=Q# {+M1/5 0.55s, Black mates} 0-1

[Event "QFuture-depth5-800sim-vs-800sim"]
[Site "?"]
[Date "2019.05.26"]
[Round "3"]
[White "CrazyAra-Dev-0.4.1-No-Q-800sim"]
[Black "CrazyAra-Dev-0.4.1-With-Q-Future-depth5-800sim"]
[Result "0-1"]
[PlyCount "112"]
[TimeControl "40/1200"]
[Variant "crazyhouse"]

1. e4 {book} e5 {book} 2. Nf3 {book} Nc6 {-1.17/22 2.4s} 3. Bc4 {+0.56/18 2.4s}
Be7 {-0.78/22 2.5s} 4. d4 {+0.82/20 2.6s} exd4 {-0.73/22 2.6s}
5. Nxd4 {+0.74/21 2.6s} Nxd4 {-0.71/22 2.7s} 6. Qxd4 {+0.48/23 2.7s}
Bf6 {-0.49/19 2.7s} 7. e5 {+0.49/18 2.6s} N@c6 {-0.34/21 2.8s}
8. Qe3 {+0.52/20 2.7s} Nxe5 {-0.29/18 2.7s} 9. P@d4 {+0.23/18 2.7s}
d6 {-1.59/18 2.8s} 10. dxe5 {+0.29/18 2.7s} dxe5 {-0.16/15 2.7s}
11. N@f3 {+0.96/14 2.6s} Bg4 {-0.36/15 2.6s} 12. Nc3 {+0.36/16 2.6s}
P@d4 {-0.80/18 2.8s} 13. Qe4 {+0.43/20 2.8s} Bxf3 {-1.54/19 2.7s}
14. Qxf3 {+0.38/19 2.8s} dxc3 {-1.00/22 2.9s} 15. bxc3 {+0.67/23 2.8s}
P@b2 {-1.28/17 2.7s} 16. Bxf7+ {+0.45/22 2.8s} Kxf7 {-1.06/22 2.9s}
17. N@g5+ {+0.89/21 2.9s} Ke7 {-0.63/20 2.8s} 18. B@a3+ {+0.78/19 2.8s}
B@d6 {-2.10/21 2.9s} 19. Baxb2 {+1.27/22 2.8s} Nh6 {-0.40/18 2.7s}
20. Qxb7 {+1.54/17 2.7s} N@c5 {-1.98/18 2.8s} 21. Qd5 {+2.09/21 2.8s}
N@b6 {-4.15/20 2.8s} 22. Qf3 {+2.52/20 2.7s} Nc4 {-0.14/19 2.8s}
23. P@d4 {+0.41/18 2.8s} P@d2+ {+1.13/20 3.0s} 24. Bxd2 {-1.21/19 2.9s}
Nxd2 {+0.67/18 2.9s} 25. Qe2 {-0.92/17 2.9s} Bxg5 {-1.45/20 2.9s}
26. dxc5 {-1.33/19 2.9s} Bxc5 {+0.76/14 2.9s} 27. Qxe5+ {-0.98/16 2.9s}
Kf7 {+3.66/20 3.0s} 28. P@e6+ {-3.49/19 3.0s} Kf8 {+2.39/22 3.1s}
29. e7+ {-3.23/17 2.9s} Qxe7 {+3.62/21 3.0s} 30. Qxe7+ {-3.72/20 3.0s}
Bcxe7 {+4.49/19 3.0s} 31. N@e6+ {-4.51/18 3.0s} Kg8 {+4.88/18 3.1s}
32. Nxg5 {-4.59/17 3.1s} Q@e5+ {+4.33/19 3.1s} 33. B@e3 {-5.62/15 3.0s}
Bxg5 {+5.54/15 3.1s} 34. Q@e2 {-4.48/18 3.0s} Bxe3 {+4.62/18 3.0s}
35. fxe3 {-4.55/16 2.9s} Ne4 {+3.98/15 3.0s} 36. O-O-O {-5.13/16 2.9s}
P@a3 {+6.09/16 3.0s} 37. Bxa3 {-6.51/15 2.9s} Nxc3 {+7.95/15 3.0s}
38. B@c4+ {-5.56/14 3.0s} B@f7 {+7.58/17 3.0s} 39. Qf3 {-6.71/17 2.9s}
N@e2+ {+8.61/25 2.6s} 40. Bxe2 {-8.23/23 2.5s} Nxa2+ {+9.23/26 2.3s}
41. Kb1 {-7.06/24 2.4s} Nc3+ {+6.14/28 3.0s} 42. Kc1 {-7.17/27 2.9s}
Na2+ {+5.53/25 2.7s} 43. Kb1 {-5.69/26 2.7s} Nc3+ {+7.05/25 3.0s}
44. Kc1 {-6.44/20 2.9s} Nxe2+ {+7.41/19 2.9s} 45. Kd2 {-5.57/21 2.9s}
B@c3+ {+6.73/22 3.2s} 46. Kxe2 {-8.31/22 3.0s} B@g4 {+6.30/18 3.2s}
47. N@e7+ {-7.04/20 3.1s} Qxe7 {+7.11/22 3.2s} 48. Bxe7 {-8.06/21 3.0s}
Bxf3+ {+7.82/19 3.1s} 49. gxf3 {-7.56/18 3.1s} Q@g2+ {+7.92/19 3.0s}
50. P@f2 {-7.66/16 2.8s} P@d3+ {+6.69/15 2.9s} 51. Kxd3 {-8.47/14 2.9s}
Qxf3 {+7.03/15 3.1s} 52. B@e4 {-8.01/14 3.0s} N@e5+ {+10.43/13 2.9s}
53. Kxc3 {-10.89/1 0.015s} N@b5+ {+14.58/15 2.0s} 54. Kb2 {-14.89/11 1.9s}
P@c3+ {+22.94/10 1.3s} 55. Kc1 {-22.38/12 0.77s} P@b2+ {+41.09/11 0.81s}
56. Kb1 {-13.93/1 0.015s} P@a2# {+M1/5 0.54s, Black mates} 0-1

[Event "QFuture-depth5-800sim-vs-800sim"]
[Site "?"]
[Date "2019.05.26"]
[Round "4"]
[White "CrazyAra-Dev-0.4.1-With-Q-Future-depth5-800sim"]
[Black "CrazyAra-Dev-0.4.1-No-Q-800sim"]
[Result "0-1"]
[PlyCount "108"]
[TimeControl "40/1200"]
[Variant "crazyhouse"]

1. e4 {book} e5 {book} 2. Nf3 {book} Nc6 {-0.57/19 2.4s} 3. Bc4 {+0.57/19 2.4s}
Be7 {-0.49/20 2.5s} 4. d4 {+0.17/20 2.6s} exd4 {-0.74/22 2.6s}
5. Nxd4 {+0.19/21 2.6s} Nxd4 {-0.60/22 2.7s} 6. Qxd4 {+0.30/23 2.8s}
Bf6 {-0.27/18 2.7s} 7. e5 {+0.45/19 2.6s} N@c6 {-0.32/21 2.8s}
8. Qe3 {+0.23/20 2.8s} Nxe5 {-0.30/18 2.6s} 9. P@f4 {-0.32/18 2.6s}
d6 {-0.31/18 2.8s} 10. fxe5 {-0.03/18 2.8s} dxe5 {-0.14/16 2.7s}
11. N@f3 {+1.09/14 2.6s} Bg4 {+0.23/17 2.6s} 12. N@d4 {+0.24/17 2.6s}
Qe7 {+1.29/18 2.6s} 13. Nb5 {-1.25/18 2.6s} P@c6 {+2.08/19 2.7s}
14. N1c3 {-2.45/19 2.8s} cxb5 {+2.34/18 2.7s} 15. Bxb5+ {-3.02/19 2.7s}
P@c6 {+2.66/20 2.8s} 16. Nd5 {-2.43/19 2.7s} Qd6 {+2.10/18 2.7s}
17. Nxf6+ {-3.03/18 2.6s} Nxf6 {+2.37/23 2.6s} 18. B@c5 {-2.53/22 2.7s}
Qd7 {+2.42/20 2.5s} 19. Qxe5+ {-1.92/20 2.6s} N@e6 {+2.87/19 2.8s}
20. Be2 {-3.01/22 2.8s} P@d6 {+3.13/21 2.9s} 21. Qxf6 {-3.07/18 2.8s}
gxf6 {+2.79/21 2.9s} 22. B5e3 {-2.76/20 3.0s} Bxf3 {+2.98/20 2.8s}
23. Bxf3 {-5.49/18 2.9s} N@d4 {+3.30/19 3.0s} 24. B@d1 {-4.22/18 3.0s}
Nxf3+ {+3.36/17 2.8s} 25. Bxf3 {-5.14/18 2.9s} N@d4 {+4.44/17 2.9s}
26. Bd1 {-6.02/17 2.9s} B@e4 {+5.15/14 2.8s} 27. N@h5 {-3.68/17 2.9s}
O-O-O {+3.35/18 2.9s} 28. P@a6 {-5.71/18 2.9s} Bxc2 {+3.60/17 2.9s}
29. axb7+ {-6.01/18 2.9s} Kxb7 {+3.46/18 2.9s} 30. P@a6+ {-5.51/19 2.9s}
Kb8 {+4.54/18 2.7s} 31. Nxf6 {-10.67/14 2.8s} Qe7 {+6.89/18 2.9s}
32. O-O {-9.10/17 2.9s} P@e2 {+9.02/18 2.9s} 33. Bxe2 {-8.58/18 2.9s}
Nxe2+ {+10.42/19 3.0s} 34. Kh1 {-9.06/1 0.002s} P@h3 {+11.37/16 2.9s}
35. Bxa7+ {-9.91/17 2.9s} Kxa7 {+9.56/18 3.0s} 36. Be3+ {-8.90/17 3.0s}
B@b6 {+8.55/16 3.0s} 37. Bxb6+ {-10.12/18 3.0s} cxb6 {+8.76/18 3.1s}
38. B@f3 {-9.43/16 3.0s} hxg2+ {+7.38/15 3.0s} 39. Bxg2 {-9.66/18 3.0s}
Qxf6 {+11.68/18 2.9s} 40. N@b4 {-10.65/14 2.9s} P@f3 {+11.46/17 2.7s}
41. Nxc6+ {-16.25/18 2.5s} Kxa6 {+14.06/19 2.6s} 42. Nb4+ {-13.58/16 2.6s}
Kb5 {+15.01/15 2.6s} 43. Rg1 {-13.83/16 2.2s} fxg2+ {+14.73/16 2.9s}
44. Rxg2 {-14.32/14 2.7s} B@f3 {+15.54/14 2.8s} 45. a4+ {-15.51/14 2.6s}
Bxa4 {+16.87/14 2.9s} 46. P@c4+ {-15.08/12 2.6s} Kxb4 {+14.89/14 2.9s}
47. P@c3+ {-14.98/16 2.8s} Kxc4 {+13.57/13 2.8s} 48. Rxa4+ {-13.22/13 2.8s}
Kd3 {+13.62/13 2.8s} 49. B@e4+ {-12.85/15 2.6s} Bxe4 {+10.69/15 2.8s}
50. Rxe4 {-30.78/16 2.7s} Q@f1+ {+18.02/15 2.5s} 51. B@g1 {-M1/15 2.0s}
Qxg2+ {+22.94/12 1.8s} 52. Kxg2 {-15.45/1 0.015s} B@f3+ {+29.67/10 1.4s}
53. Kf1 {-M1/10 1.1s} R@d1+ {+32.60/9 0.79s} 54. Q@e1 {-31.50/1 0.003s}
P@g2# {+M1/7 0.61s, Black mates} 0-1

[Event "QFuture-depth5-800sim-vs-800sim"]
[Site "?"]
[Date "2019.05.26"]
[Round "4"]
[White "CrazyAra-Dev-0.4.1-No-Q-800sim"]
[Black "CrazyAra-Dev-0.4.1-With-Q-Future-depth5-800sim"]
[Result "0-1"]
[PlyCount "98"]
[TimeControl "40/1200"]
[Variant "crazyhouse"]

1. e4 {book} e5 {book} 2. Nf3 {book} Nc6 {book} 3. Bb5 {book}
Bc5 {-0.77/16 2.4s} 4. O-O {+0.68/18 2.4s} Nf6 {-0.83/22 2.6s}
5. d3 {+0.69/21 2.5s} O-O {-0.99/20 2.4s} 6. Bg5 {+0.25/17 2.4s}
Be7 {-0.54/21 2.5s} 7. c3 {-0.23/21 2.5s} d6 {-0.78/20 2.4s}
8. Nbd2 {-0.10/20 2.4s} h6 {+0.35/21 2.4s} 9. Bh4 {-0.39/18 2.4s}
Nh5 {+1.50/17 2.4s} 10. Bg3 {-0.58/15 2.5s} Nxg3 {+0.01/14 2.4s}
11. hxg3 {-0.75/15 2.4s} B@h5 {-0.51/14 2.5s} 12. Ba4 {+0.07/18 2.5s}
d5 {+0.89/19 2.6s} 13. N@f5 {-0.63/21 2.8s} dxe4 {+0.68/20 2.7s}
14. dxe4 {-0.72/21 2.7s} P@f4 {-0.02/17 2.7s} 15. P@h2 {-0.76/20 2.8s}
Bxf5 {+0.86/16 2.9s} 16. exf5 {-1.18/18 2.8s} fxg3 {-0.12/15 2.7s}
17. hxg3 {-0.29/16 2.7s} P@d3 {+0.01/16 2.8s} 18. B@c4 {+0.79/18 2.7s}
N@b6 {+0.04/17 2.7s} 19. Bxc6 {+1.07/19 2.7s} Nxc4 {-0.76/18 2.9s}
20. Nxc4 {+1.03/19 2.9s} bxc6 {-1.00/20 2.8s} 21. Ncxe5 {+1.15/19 2.8s}
B@e4 {-4.40/18 2.9s} 22. P@g6 {+1.05/22 3.0s} Bxf5 {-0.02/19 2.9s}
23. P@h7+ {+0.56/25 3.0s} Kh8 {-0.22/1 0.005s} 24. Nxf7+ {+0.17/20 3.0s}
Rxf7 {-0.53/1 0.002s} 25. gxf7 {+0.17/19 3.0s} P@e2 {-0.46/18 3.0s}
26. N@e5 {+0.33/20 3.0s} Kxh7 {-0.61/21 3.0s} 27. g4 {+1.23/18 3.0s}
Bfxg4 {-0.32/19 3.0s} 28. Nxg4 {+0.44/18 3.1s} exd1=Q {-0.65/22 3.0s}
29. B@g8+ {-0.13/16 2.9s} Qxg8 {-0.51/19 3.0s} 30. fxg8=Q+ {-0.18/23 3.1s}
Rxg8 {-1.30/25 3.2s} 31. Q@e4+ {+0.28/18 3.0s} B@g6 {-1.39/21 3.1s}
32. P@f5 {+0.87/19 3.1s} P@f7 {-1.09/20 3.2s} 33. fxg6+ {-0.92/23 3.2s}
Bxg6 {-0.83/22 3.1s} 34. Qxg6+ {-0.61/21 3.0s} fxg6 {0.00/25 3.3s}
35. B@f7 {-0.28/24 3.2s} Qxf3 {+0.20/23 3.1s} 36. Bxg6+ {-0.14/23 3.1s}
Kxg6 {+0.58/23 3.3s} 37. N@e5+ {-0.58/27 3.2s} Kf5 {+0.42/20 3.2s}
38. B@g6+ {-0.55/20 3.1s} Ke6 {+1.30/24 3.2s} 39. Nxf3 {-1.28/23 3.2s}
N@e2+ {+1.20/18 3.0s} 40. Kh2 {-1.17/21 3.1s} Q@f4+ {+2.99/23 3.2s}
41. P@g3 {-2.98/22 3.2s} Qxg4 {+3.03/21 3.2s} 42. P@f5+ {-2.44/20 3.1s}
Kd6 {+2.38/22 3.2s} 43. R@e6+ {-3.10/21 3.1s} Kc5 {+1.53/20 3.0s}
44. b4+ {-3.16/19 3.0s} Kb6 {+4.05/21 3.1s} 45. Ne5 {-3.54/21 3.0s}
Q@h4+ {+11.44/19 2.3s} 46. gxh4 {-5.96/1 0.003s} Qxh4+ {+16.76/21 1.4s}
47. Q@h3 {-7.99/1 0.001s} B@f4+ {+23.70/14 1.1s} 48. Kh1 {-28.57/8 0.79s}
Qxh3+ {+38.32/7 0.58s} 49. gxh3 {-12.63/1 0.016s}
Q@h2# {+M1/5 0.53s, Black mates} 0-1

[Event "QFuture-depth5-800sim-vs-800sim"]
[Site "?"]
[Date "2019.05.26"]
[Round "5"]
[White "CrazyAra-Dev-0.4.1-With-Q-Future-depth5-800sim"]
[Black "CrazyAra-Dev-0.4.1-No-Q-800sim"]
[Result "1-0"]
[PlyCount "65"]
[TimeControl "40/1200"]
[Variant "crazyhouse"]

1. e4 {book} e5 {book} 2. Nf3 {book} Nc6 {book} 3. Bb5 {book}
Bc5 {-0.32/21 2.3s} 4. O-O {+0.68/21 2.4s} Nf6 {-0.73/20 2.5s}
5. d3 {+0.65/21 2.5s} Be7 {0.00/17 2.3s} 6. Nc3 {-0.06/19 2.5s}
O-O {-0.14/19 2.6s} 7. Bxc6 {-0.11/21 2.6s} dxc6 {-0.15/23 2.6s}
8. Nxe5 {-0.67/22 2.6s} B@h5 {+0.07/21 2.6s} 9. P@f3 {-0.44/21 2.6s}
Bd6 {+0.14/18 2.5s} 10. Nc4 {+0.04/20 2.5s} Bxh2+ {+0.42/23 2.6s}
11. Kxh2 {-0.28/23 2.5s} P@g4 {+0.39/21 2.5s} 12. B@g5 {-0.08/17 2.3s}
gxf3 {-0.12/21 2.1s} 13. gxf3 {-0.15/21 2.0s} P@g4 {+0.10/20 1.9s}
14. P@g2 {0.00/20 1.7s} gxf3 {-0.12/20 1.6s} 15. gxf3 {0.00/19 1.7s}
h6 {+0.13/16 1.4s} 16. Bxh6 {-0.19/19 2.7s} gxh6 {-0.71/20 2.7s}
17. Rg1+ {+0.36/24 2.8s} P@g7 {-1.05/23 2.7s} 18. Bxh6 {+0.74/23 2.8s}
Ng4+ {-0.56/26 2.9s} 19. fxg4 {+0.82/27 3.0s} Qh4+ {-1.13/28 3.1s}
20. P@h3 {+0.14/24 2.9s} Qxf2+ {-0.66/24 2.9s} 21. Rg2 {+1.94/25 3.0s}
P@g3+ {-1.34/24 3.0s} 22. Kh1 {-3.46/1 0.014s} B@f3 {-0.93/20 2.9s}
23. P@h7+ {+0.96/19 2.9s} Kh8 {-1.97/21 2.9s} 24. Bxg7+ {+2.28/21 2.9s}
Kxg7 {-2.17/19 2.8s} 25. P@f6+ {+2.50/18 2.8s} Kh6 {-2.90/20 2.6s}
26. N@g8+ {+3.63/19 2.6s} Kg5 {-3.67/18 2.5s} 27. P@f4+ {+6.27/19 2.4s}
Kg6 {-6.28/21 2.3s} 28. Qxf3 {+9.70/21 2.7s} Qxf3 {-9.21/19 2.6s}
29. Ne5+ {+13.80/19 2.5s} Kxh7 {-13.43/1 0.003s} 30. Nxf3 {+16.81/19 2.0s}
Rxg8 {-18.48/16 1.8s} 31. N@g5+ {+19.10/15 1.7s} Kg6 {-17.73/14 1.4s}
32. B@f5+ {+27.77/13 1.4s} Kxf6 {-27.33/12 0.71s}
33. Q@e5# {+M1/11 0.65s, White mates} 1-0

[Event "QFuture-depth5-800sim-vs-800sim"]
[Site "?"]
[Date "2019.05.26"]
[Round "5"]
[White "CrazyAra-Dev-0.4.1-No-Q-800sim"]
[Black "CrazyAra-Dev-0.4.1-With-Q-Future-depth5-800sim"]
[Result "1-0"]
[PlyCount "85"]
[TimeControl "40/1200"]
[Variant "crazyhouse"]

1. e4 {book} e5 {book} 2. Nf3 {book} Nc6 {book} 3. Bc4 {book}
Be7 {-0.91/19 2.4s} 4. d4 {+0.92/20 2.5s} exd4 {-0.81/22 2.6s}
5. Nxd4 {+0.77/21 2.7s} Nxd4 {-0.64/20 2.5s} 6. Qxd4 {+0.58/18 2.7s}
Bf6 {-0.24/22 2.8s} 7. e5 {+0.36/22 2.8s} N@c6 {-0.47/20 2.7s}
8. Qe3 {+0.76/19 2.7s} Nxe5 {-0.63/21 2.8s} 9. P@d4 {+0.37/20 2.8s}
d6 {-0.19/17 2.8s} 10. dxe5 {+0.17/16 2.7s} dxe5 {-0.28/19 2.7s}
11. N@f3 {+0.43/18 2.6s} Bg4 {-0.80/16 2.5s} 12. Nc3 {+0.39/18 2.7s}
P@d4 {-0.78/19 2.8s} 13. Qe4 {+0.36/18 2.7s} Bxf3 {-1.54/19 2.7s}
14. Qxf3 {+0.53/20 2.8s} dxc3 {-1.02/22 2.9s} 15. bxc3 {+0.73/17 2.8s}
P@b2 {-1.15/17 2.8s} 16. Bxf7+ {+0.57/23 2.8s} Kxf7 {-1.07/22 2.9s}
17. N@g5+ {+0.80/21 2.8s} Ke7 {-0.65/20 2.8s} 18. B@a3+ {+1.02/21 2.9s}
B@d6 {-1.77/18 2.8s} 19. Baxb2 {+0.99/19 2.8s} Nh6 {-0.33/18 2.7s}
20. Qxb7 {+1.57/19 2.7s} N@c5 {-1.97/18 2.8s} 21. Qd5 {+2.12/20 2.8s}
N@b6 {-3.55/20 2.8s} 22. Qf3 {+1.69/20 2.7s} Nc4 {-0.11/18 2.8s}
23. Ne4 {-0.17/17 2.8s} Nxe4 {+0.32/21 3.0s} 24. Qxe4 {-0.13/20 2.9s}
P@d2+ {+0.56/19 2.9s} 25. Bxd2 {-0.78/21 3.0s} Nxd2 {+0.44/17 2.9s}
26. Kxd2 {-0.41/16 2.8s} B@f5 {+0.95/15 2.8s} 27. N@c6+ {-0.39/16 2.8s}
Kf8 {-0.67/18 3.0s} 28. Qxf5 {+0.47/17 2.8s} Nxf5 {-1.41/19 2.9s}
29. N@e6+ {+1.16/22 3.0s} Ke8 {-0.69/22 2.9s} 30. P@f7+ {+0.76/20 2.9s}
Kd7 {-0.33/19 2.9s} 31. Nexd8 {+1.02/19 2.9s} N@c4+ {-1.74/19 2.8s}
32. Kc1 {+1.73/19 2.8s} Q@d2+ {-2.12/19 2.9s} 33. Kb1 {+1.73/1 0.002s}
Rhxd8 {-4.51/22 2.8s} 34. B@e8+ {+4.08/22 2.9s} Rxe8 {-5.77/21 2.8s}
35. fxe8=Q+ {+3.43/20 2.8s} Rxe8 {-5.25/21 2.7s} 36. Q@f7+ {+4.36/20 2.8s}
P@e7 {-5.40/18 2.8s} 37. P@e6+ {+8.10/17 2.6s} Kxc6 {-10.60/16 2.1s}
38. Qxe8+ {+10.08/16 1.9s} Kd5 {-14.04/13 2.1s} 39. P@e4+ {+10.31/13 2.0s}
Kxe4 {-M1/14 1.5s} 40. P@d3+ {+13.90/14 1.4s} Kf4 {-M1/12 1.5s}
41. R@f3+ {+18.43/12 1.2s} Kg5 {-M1/15 0.78s} 42. R@h5+ {+45.45/15 0.64s}
Kg4 {-15.32/1 0.014s} 43. h3# {+M1/4 0.48s, White mates} 1-0

[Event "QFuture-depth5-800sim-vs-800sim"]
[Site "?"]
[Date "2019.05.26"]
[Round "6"]
[White "CrazyAra-Dev-0.4.1-With-Q-Future-depth5-800sim"]
[Black "CrazyAra-Dev-0.4.1-No-Q-800sim"]
[Result "1-0"]
[PlyCount "75"]
[TimeControl "40/1200"]
[Variant "crazyhouse"]

1. e4 {book} e5 {book} 2. Nf3 {book} Nc6 {book} 3. Bc4 {book}
Be7 {-0.35/19 2.4s} 4. d4 {+0.15/20 2.5s} exd4 {-0.80/22 2.6s}
5. Nxd4 {+0.41/21 2.7s} Nxd4 {-0.61/20 2.5s} 6. Qxd4 {+0.43/20 2.7s}
Bf6 {-0.21/22 2.7s} 7. e5 {+0.41/22 2.8s} N@c6 {-0.50/20 2.6s}
8. Qe3 {-0.04/19 2.7s} Nxe5 {-0.35/20 2.8s} 9. P@f4 {+0.12/20 2.8s}
d6 {-0.18/17 2.7s} 10. fxe5 {-0.25/16 2.7s} dxe5 {-0.26/20 2.7s}
11. N@f3 {+0.24/19 2.7s} Bg4 {+0.60/15 2.6s} 12. Nc3 {+0.33/17 2.7s}
P@d4 {+0.06/18 2.8s} 13. Qe4 {+0.35/18 2.7s} Bxf3 {-0.25/19 2.7s}
14. Qxf3 {+0.31/20 2.8s} dxc3 {-0.48/23 2.9s} 15. bxc3 {+0.57/17 2.7s}
P@b2 {+0.02/17 2.7s} 16. Bxf7+ {+0.58/23 2.8s} Kxf7 {-0.54/22 2.8s}
17. N@g5+ {+0.30/21 2.8s} Ke7 {-0.69/20 2.7s} 18. B@a3+ {+0.99/21 2.9s}
B@d6 {-0.94/19 2.7s} 19. Baxb2 {+1.01/19 2.8s} Nh6 {-0.34/18 2.7s}
20. Qxb7 {+1.59/18 2.7s} N@c5 {-1.51/18 2.7s} 21. Qd5 {0.00/20 2.8s}
N@b6 {-1.46/18 2.7s} 22. Qf3 {+0.13/19 2.8s} Nc4 {-0.23/19 2.7s}
23. P@b7 {+0.97/18 2.9s} P@d2+ {+0.93/22 2.9s} 24. Bxd2 {-2.70/25 3.0s}
Nxd2 {+2.08/23 3.0s} 25. bxa8=Q {-3.27/22 3.0s} Nxf3+ {+1.50/19 3.0s}
26. Qxf3 {-0.78/21 3.0s} B@d2+ {+1.13/20 3.0s} 27. Kxd2 {-0.83/22 3.0s}
Bxg5+ {+0.77/19 2.9s} 28. P@e3 {-0.47/18 2.9s} N@c4+ {+0.56/17 2.9s}
29. Kc1 {-0.13/16 2.9s} Q@d2+ {+0.44/16 2.9s} 30. Kb1 {-0.33/1 0.004s}
Nxb2 {+0.61/19 2.9s} 31. N@c6+ {-2.42/17 3.0s} Kd7 {+0.21/19 2.9s}
32. B@h3+ {-0.80/23 2.9s} B@e6 {-0.23/22 2.8s} 33. Nxd8 {-0.88/21 2.9s}
Bxh3 {+0.07/19 2.8s} 34. Qxh3+ {-1.48/16 2.8s} B@f5 {-1.64/18 2.4s}
35. Qxf5+ {+6.23/18 1.9s} Nxf5 {-7.58/12 1.7s} 36. B@e6+ {+20.33/9 1.2s}
Ke7 {-21.16/9 0.69s} 37. Q@f7+ {+30.61/7 0.58s} Kxd8 {-13.85/1 0.014s}
38. R@c8# {+M1/3 0.48s, White mates} 1-0

[Event "QFuture-depth5-800sim-vs-800sim"]
[Site "?"]
[Date "2019.05.26"]
[Round "6"]
[White "CrazyAra-Dev-0.4.1-No-Q-800sim"]
[Black "CrazyAra-Dev-0.4.1-With-Q-Future-depth5-800sim"]
[Result "1-0"]
[PlyCount "83"]
[TimeControl "40/1200"]
[Variant "crazyhouse"]

1. e4 {book} e5 {book} 2. Nf3 {book} Nc6 {book} 3. Bc4 {book} Bc5 {book}
4. O-O {+0.99/24 2.5s} Nf6 {-0.91/23 2.5s} 5. d3 {+0.91/25 2.6s}
O-O {-0.68/22 2.5s} 6. Bg5 {+0.45/19 2.4s} Be7 {-0.19/21 2.5s}
7. c3 {-0.03/23 2.5s} d6 {-0.09/22 2.5s} 8. Nbd2 {0.00/19 2.4s}
Na5 {-0.09/21 2.5s} 9. Bb5 {-0.02/20 2.6s} c6 {0.00/19 2.5s}
10. Ba4 {-0.02/19 2.5s} b5 {-0.28/17 2.5s} 11. Bc2 {-0.13/20 2.6s}
Nb7 {+0.35/18 2.6s} 12. d4 {-0.14/17 2.5s} exd4 {-0.07/21 2.7s}
13. Nxd4 {+1.02/21 2.8s} P@h3 {-0.94/19 2.8s} 14. gxh3 {+0.91/18 2.8s}
Bxh3 {-0.97/17 2.8s} 15. Nxc6 {+1.10/20 3.0s} Bxf1 {-0.69/19 2.9s}
16. Qxf1 {+0.74/18 2.9s} R@g4+ {-0.60/17 2.8s} 17. P@g3 {+0.68/21 2.9s}
Rxg5 {-0.71/20 2.9s} 18. Nxd8 {+0.44/18 2.8s} Raxd8 {-0.94/18 2.8s}
19. B@h4 {+0.42/20 2.9s} Rg6 {-0.71/19 2.9s} 20. P@f5 {+0.15/17 2.8s}
B@g4 {+0.45/16 2.9s} 21. fxg6 {-0.23/20 2.8s} hxg6 {-0.92/21 2.9s}
22. P@g2 {+0.15/19 2.9s} P@e2 {-1.37/20 2.9s} 23. Qe1 {+0.34/23 3.0s}
Nc5 {-0.31/22 2.9s} 24. R@f4 {+0.60/20 2.8s} P@h3 {+0.14/21 3.1s}
25. gxh3 {-0.49/20 2.9s} Bxh3 {+0.60/19 3.0s} 26. Qxe2 {-0.52/18 2.9s}
P@g2 {+0.93/17 2.9s} 27. P@h6 {+1.08/22 3.0s} gxh6 {-2.23/21 2.9s}
28. P@g7 {+1.64/20 2.9s} Kh7 {-6.10/19 2.8s} 29. e5 {+4.34/19 2.9s}
P@g5 {-4.10/21 3.0s} 30. gxf8=Q {+8.53/22 2.9s} Rxf8 {-8.94/21 2.6s}
31. exf6 {+7.22/20 2.8s} Bxf6 {-18.09/19 2.8s} 32. Rxf6 {+8.92/16 2.5s}
N@e5 {-9.50/15 2.6s} 33. Bxg6+ {+19.08/19 2.0s} fxg6 {-23.91/18 1.3s}
34. Rxf8 {+25.87/17 1.3s} B@g8 {-22.60/16 1.4s} 35. N@f6+ {+22.33/15 1.9s}
Kg7 {-22.98/16 1.4s} 36. Rxg8+ {+20.22/17 1.4s} Kxf6 {-29.62/16 2.3s}
37. Q@g7+ {+21.36/15 2.2s} Ke6 {-29.21/18 1.8s} 38. R@f6+ {+24.96/17 2.0s}
Kd5 {-17.89/1 0.014s} 39. B@e4+ {+26.98/13 1.7s} Nxe4 {-21.79/1 0.014s}
40. Qxe4+ {+24.77/13 1.4s} Kc5 {-19.99/1 0.016s} 41. Qd4+ {+40.10/9 1.3s}
Kc6 {-19.47/1 0.013s} 42. Qxd6# {+M1/1 0.42s, White mates} 1-0

[Event "QFuture-depth5-800sim-vs-800sim"]
[Site "?"]
[Date "2019.05.26"]
[Round "7"]
[White "CrazyAra-Dev-0.4.1-With-Q-Future-depth5-800sim"]
[Black "CrazyAra-Dev-0.4.1-No-Q-800sim"]
[Result "1/2-1/2"]
[PlyCount "156"]
[TimeControl "40/1200"]
[Variant "crazyhouse"]

1. e4 {book} e5 {book} 2. Nf3 {book} Nc6 {book} 3. Bc4 {book} Bc5 {book}
4. Nc3 {+1.07/19 2.5s} Nf6 {-0.89/23 2.4s} 5. O-O {+0.98/23 2.7s}
O-O {-1.04/24 2.7s} 6. d3 {+0.97/21 2.6s} d6 {-1.15/20 2.5s}
7. Bg5 {+1.22/24 2.7s} h6 {-1.21/24 2.6s} 8. Bxf6 {+1.33/23 2.7s}
Qxf6 {-1.34/18 2.6s} 9. Nd5 {+1.35/19 2.7s} Qd8 {-1.42/18 2.6s}
10. Qd2 {+1.09/15 2.5s} Kh7 {-1.35/14 2.5s} 11. N@g5+ {+0.38/16 2.6s}
Kh8 {-0.38/17 2.6s} 12. c3 {-1.45/16 2.5s} hxg5 {+0.66/24 2.7s}
13. Nxg5 {-0.44/28 2.8s} B@f4 {+0.02/22 2.7s} 14. P@e7 {+0.15/24 2.8s}
Nxe7 {0.00/24 2.8s} 15. Nxe7 {+0.22/30 3.0s} Bxg5 {+0.32/27 3.1s}
16. N@g6+ {+0.03/24 2.9s} fxg6 {-0.27/25 2.9s} 17. Nxg6+ {-0.26/30 3.1s}
Kh7 {-0.16/1 0.003s} 18. Nxf8+ {-0.37/22 2.8s} Qxf8 {-0.05/23 2.9s}
19. Qxg5 {+0.28/30 2.9s} N@h3+ {+0.59/19 2.7s} 20. Kh1 {-0.95/17 2.7s}
Nxg5 {+1.24/19 2.7s} 21. R@h5+ {-1.07/19 2.7s} Kg6 {+1.60/17 2.5s}
22. Rxg5+ {-2.14/18 2.4s} Kxg5 {+1.55/18 2.7s} 23. P@f5 {-0.73/15 2.6s}
N@h3 {+2.35/19 2.7s} 24. N@f3+ {-5.33/18 2.7s} Kh6 {+2.23/22 2.6s}
25. B@g4 {-1.10/22 2.7s} N@g5 {+1.68/21 2.7s} 26. Bxh3 {-2.66/20 2.7s}
Nxh3 {+0.45/22 2.9s} 27. N@g4+ {-0.26/21 2.9s} Kh5 {+0.33/19 2.7s}
28. d4 {-1.41/18 2.8s} Nf4 {+0.45/17 2.8s} 29. Rg1 {+0.59/23 2.9s}
Kxg4 {-1.41/24 2.8s} 30. dxc5 {+2.33/22 2.8s} P@g3 {-1.62/21 2.7s}
31. hxg3 {+0.72/21 2.9s} Q@h5+ {-2.07/17 2.7s} 32. Nh4 {+1.49/17 2.7s}
Kg5 {-2.08/19 2.8s} 33. B@f3 {+1.96/21 2.9s} B@g4 {-1.65/20 2.9s}
34. Bxg4 {+0.62/19 2.9s} Qxg4 {-0.75/17 2.8s} 35. B@e3 {+1.75/16 2.8s}
N@h5 {-0.59/17 2.9s} 36. P@h2 {+2.65/16 3.0s} Kh6 {-2.70/17 3.0s}
37. cxd6 {+4.30/15 3.0s} cxd6 {-4.02/15 2.9s} 38. P@h3 {+4.15/19 3.0s}
Qg5 {-4.57/19 3.0s} 39. gxf4 {+3.34/19 3.0s} exf4 {-5.55/17 2.9s}
40. N@g4+ {+5.12/20 3.0s} Kh7 {-4.74/23 3.1s} 41. Ng6 {+3.66/22 3.2s}
Qxg6 {-4.06/20 3.1s} 42. fxg6+ {+3.42/22 3.1s} Kxg6 {-3.56/23 3.1s}
43. Bxf4 {+2.30/22 3.2s} Nxf4 {-3.72/19 3.1s} 44. P@f5+ {+2.58/19 3.1s}
Kh7 {-2.44/20 3.0s} 45. Q@g5 {+2.57/19 3.1s} N@h5 {-1.95/17 3.0s}
46. f6 {+2.61/16 3.1s} Bxg4 {-1.66/19 3.1s} 47. hxg4 {+1.56/19 3.2s}
Qxf6 {-0.40/20 3.1s} 48. B@f5+ {+0.25/23 3.3s} P@g6 {-0.08/26 3.3s}
49. gxh5 {+0.34/25 3.3s} Qxg5 {-0.45/20 3.2s} 50. hxg6+ {+0.52/20 3.3s}
Nxg6 {-0.55/22 3.3s} 51. N@h3 {+0.92/18 3.2s} Qh4 {-0.52/16 3.1s}
52. Bf7 {+0.47/19 3.3s} B@h5 {-0.67/21 3.4s} 53. B7xg6+ {+0.33/17 3.3s}
Bxg6 {-1.01/19 3.3s} 54. N@g5+ {+0.64/18 3.3s} Kh6 {-1.73/17 3.2s}
55. P@g3 {+1.19/16 3.2s} Qh5 {-1.58/18 3.3s} 56. Bxg6 {+1.49/19 3.3s}
Qxg6 {-1.55/17 3.3s} 57. B@f5 {+1.51/15 3.3s} Qf6 {-1.67/14 3.3s}
58. Rad1 {+2.09/18 3.4s} B@e8 {-1.53/17 3.3s} 59. Ne6 {+2.50/18 3.3s}
P@g5 {-2.53/17 3.3s} 60. Nexg5 {+1.18/19 3.4s} g6 {-1.86/18 3.3s}
61. Ne6 {+3.10/14 3.4s} P@g5 {-2.86/19 3.3s} 62. P@f4 {+1.31/20 3.4s}
gxf4 {-3.20/20 3.2s} 63. gxf4 {+1.10/18 3.3s} Kh7 {-2.29/18 3.2s}
64. P@g5 {+2.55/18 3.4s} Qe7 {-2.63/18 3.4s} 65. Bxg6+ {+2.86/17 3.3s}
Bxg6 {-2.87/20 3.3s} 66. f5 {+3.37/23 3.4s} Bh5 {-3.10/22 3.3s}
67. g6+ {+3.82/21 3.3s} Bxg6 {-3.70/20 3.2s} 68. fxg6+ {+3.88/23 3.4s}
Kxg6 {-3.79/22 3.3s} 69. Nhf4+ {+4.79/21 3.3s} Kh6 {-1.80/25 3.2s}
70. B@g7+ {+1.08/27 3.2s} Qxg7 {-0.32/27 3.1s} 71. Nxg7 {-0.27/27 3.1s}
N@g3+ {+0.15/29 2.9s} 72. hxg3 {+0.07/28 2.3s} R@h2+ {-0.13/25 2.2s}
73. Kxh2 {+3.58/1 0.015s} N@g4+ {+0.10/25 2.7s} 74. Kh3 {-0.03/24 2.6s}
Nxf2+ {-0.09/22 1.9s} 75. Kh2 {+0.16/21 1.8s} Ng4+ {-0.05/21 2.2s}
76. Kh3 {0.00/20 2.2s} Nf2+ {-0.07/18 1.4s} 77. Kh2 {0.00/17 1.1s}
Ng4+ {-0.11/17 1.5s} 78. Kh3 {0.00/16 1.4s}
Nf2+ {0.00/14 0.78s, Draw by 3-fold repetition} 1/2-1/2

[Event "QFuture-depth5-800sim-vs-800sim"]
[Site "?"]
[Date "2019.05.26"]
[Round "7"]
[White "CrazyAra-Dev-0.4.1-No-Q-800sim"]
[Black "CrazyAra-Dev-0.4.1-With-Q-Future-depth5-800sim"]
[Result "1-0"]
[PlyCount "101"]
[TimeControl "40/1200"]
[Variant "crazyhouse"]

1. d4 {book} d5 {-0.65/15 2.3s} 2. Bf4 {+0.70/18 2.3s} Bf5 {-0.58/19 2.4s}
3. e3 {+0.67/19 2.5s} e6 {-0.63/20 2.4s} 4. Bd3 {+0.75/18 2.4s}
Bg6 {-0.57/20 2.6s} 5. Ne2 {+0.73/20 2.5s} Bd6 {-1.26/23 2.5s}
6. O-O {+0.58/23 2.5s} Ne7 {-1.00/23 2.6s} 7. Nbc3 {+0.51/23 2.5s}
O-O {-1.96/22 2.5s} 8. Bxd6 {+1.00/20 2.5s} cxd6 {-0.83/21 2.6s}
9. Nf4 {+0.95/19 2.6s} Nbc6 {-1.04/19 2.5s} 10. B@h4 {+1.26/17 2.5s}
Qd7 {-1.10/18 2.6s} 11. Ncxd5 {+3.33/18 2.6s} Nxd5 {-2.17/24 2.9s}
12. Nxd5 {+2.17/25 2.9s} exd5 {-2.23/22 2.8s} 13. P@f6 {+2.48/22 2.8s}
gxf6 {-2.01/25 3.0s} 14. Bxf6 {+1.87/24 2.9s} P@g7 {-1.91/21 2.8s}
15. Bxg7 {+1.82/20 2.8s} Kxg7 {-2.10/23 2.9s} 16. P@g5 {+1.98/22 2.9s}
f6 {-2.57/20 2.8s} 17. gxf6+ {+1.35/20 2.8s} Rxf6 {-0.22/20 2.8s}
18. P@g5 {+0.16/19 2.9s} N@h3+ {-0.18/18 2.9s} 19. gxh3 {-0.43/20 2.9s}
N@f3+ {+0.41/23 3.0s} 20. Qxf3 {-0.95/22 2.8s} Rxf3 {-1.25/19 2.9s}
21. P@g2 {-0.01/18 2.8s} P@e4 {-0.33/19 2.8s} 22. Be2 {-0.33/18 2.7s}
Rxh3 {-0.33/15 2.8s} 23. N@f6 {+0.38/20 2.8s} Qf7 {-0.17/21 2.9s}
24. Bg4 {+0.36/21 2.9s} Rh4 {-0.99/19 2.9s} 25. N@h6 {+0.93/22 2.9s}
Rxh6 {-0.58/28 3.1s} 26. gxh6+ {+0.05/29 3.1s} Kxh6 {+0.11/23 3.0s}
27. R@h3+ {+0.12/24 3.0s} Kg7 {-0.36/29 3.1s} 28. Nxh7 {-0.02/28 3.2s}
P@f3 {-0.18/27 3.0s} 29. P@f6+ {-0.21/26 3.1s} Qxf6 {+0.10/29 3.3s}
30. Nxf6 {-0.29/28 3.3s} N@e2+ {+1.11/23 3.1s} 31. Kh1 {-1.90/1 0.015s}
fxg2+ {+0.12/25 3.2s} 32. Kxg2 {-2.77/1 0.015s} P@f3+ {+1.40/19 2.9s}
33. Bxf3 {-1.27/19 2.9s} exf3+ {-1.89/21 3.0s} 34. Rxf3 {-0.06/20 3.0s}
P@h3+ {+0.21/16 2.8s} 35. Rxh3 {+0.16/21 2.9s} Q@g5+ {-0.94/21 3.0s}
36. Q@g4 {+4.06/20 3.0s} B@f3+ {-6.11/18 2.9s} 37. Rxf3 {+4.81/19 3.0s}
P@h3+ {-7.65/17 2.9s} 38. Rxh3 {+8.23/20 3.0s} Qxg4+ {-8.49/18 3.0s}
39. Nxg4 {+8.01/16 2.9s} B@e4+ {-11.27/15 2.8s} 40. f3 {+10.68/18 2.9s}
Nf4+ {-10.63/17 2.8s} 41. exf4 {+9.75/18 2.9s} Q@e2+ {-14.90/17 2.8s}
42. Rf2 {+11.65/18 2.8s} Bxf3+ {-20.23/17 2.7s} 43. Rxf3 {+12.19/16 2.8s}
P@h3+ {-17.03/15 2.8s} 44. Kg1 {+17.71/18 2.6s} Qxf2+ {-21.97/14 2.4s}
45. Rxf2 {+21.29/15 2.5s} R@g2+ {-22.19/14 2.4s} 46. Rxg2 {+21.88/17 2.1s}
B@e3+ {-20.05/14 2.1s} 47. Nxe3 {+20.85/17 2.7s} hxg2 {-M1/14 2.6s}
48. P@h6+ {+28.13/18 2.2s} Kxh6 {-M1/16 1.4s} 49. B@g5+ {+30.16/11 1.5s}
Kg7 {-M1/10 1.1s} 50. Q@f6+ {+42.48/10 0.99s} Kg8 {-M1/7 0.66s}
51. Q@g7# {+M1/7 0.65s, White mates} 1-0

[Event "QFuture-depth5-800sim-vs-800sim"]
[Site "?"]
[Date "2019.05.26"]
[Round "8"]
[White "CrazyAra-Dev-0.4.1-With-Q-Future-depth5-800sim"]
[Black "CrazyAra-Dev-0.4.1-No-Q-800sim"]
[Result "1-0"]
[PlyCount "73"]
[TimeControl "40/1200"]
[Variant "crazyhouse"]

1. d4 {book} d5 {-0.40/15 2.3s} 2. Bf4 {+0.61/18 2.3s} Bf5 {-0.55/19 2.4s}
3. e3 {+0.53/20 2.6s} e6 {-0.65/20 2.4s} 4. Bd3 {+0.54/17 2.5s}
Bg6 {-0.57/20 2.6s} 5. Ne2 {+0.68/23 2.5s} Bd6 {-0.65/23 2.5s}
6. O-O {+0.62/22 2.5s} Ne7 {-0.57/23 2.6s} 7. Nbc3 {+0.34/24 2.6s}
O-O {-0.60/22 2.5s} 8. Bxd6 {+1.03/20 2.4s} cxd6 {-0.83/21 2.6s}
9. Nf4 {+0.64/20 2.6s} Nbc6 {-1.04/20 2.5s} 10. B@h4 {+0.30/18 2.6s}
Qd7 {-1.26/17 2.6s} 11. Ncxd5 {+2.47/21 2.7s} Nxd5 {-2.14/24 2.9s}
12. Nxd5 {+1.80/25 3.0s} exd5 {-2.24/23 2.8s} 13. P@f6 {+1.80/22 2.8s}
gxf6 {-1.86/24 2.9s} 14. Bxf6 {+1.61/24 3.0s} P@g7 {-1.87/21 2.9s}
15. Bxg7 {+1.85/20 2.9s} Kxg7 {-1.81/23 2.9s} 16. P@g5 {+1.96/22 2.9s}
f6 {-1.59/19 2.7s} 17. Bxg6 {+1.85/19 2.8s} hxg6 {-2.06/22 2.9s}
18. B@h6+ {+2.21/21 2.9s} Kf7 {-2.20/20 2.8s} 19. Bxf8 {+2.94/22 2.8s}
Rxf8 {-3.47/22 2.9s} 20. R@h7+ {+4.40/23 3.0s} B@g7 {-4.44/22 2.8s}
21. P@h6 {+5.19/22 2.9s} B@h8 {-5.26/23 2.8s} 22. hxg7 {+4.17/26 3.0s}
Bxg7 {-5.25/23 2.9s} 23. gxf6 {+2.31/23 2.9s} Kxf6 {-5.58/23 2.9s}
24. B@h4+ {+6.50/22 2.8s} P@g5 {-5.92/19 2.8s} 25. Bxg5+ {+3.57/19 2.9s}
Kxg5 {-5.97/20 2.9s} 26. f4+ {+0.99/19 2.9s} Kf6 {-7.05/18 2.9s}
27. P@e5+ {+6.31/19 2.9s} Kf7 {-6.80/19 2.9s} 28. P@f6 {+7.98/20 3.0s}
B@h6 {-7.47/18 2.9s} 29. fxg7 {+7.82/18 2.9s} Bxg7 {-8.60/18 2.9s}
30. N@g5+ {+8.54/18 3.0s} Ke8 {-8.37/19 2.9s} 31. B@e6 {+9.30/16 2.9s}
Qe7 {-9.06/16 3.0s} 32. exd6 {+9.56/16 3.0s} Qxd6 {-10.87/15 2.8s}
33. Rxg7 {+8.56/15 2.9s} B@f6 {-12.48/15 2.8s} 34. P@d7+ {+12.86/15 2.7s}
Kd8 {-12.95/14 2.4s} 35. Nf7+ {+15.46/14 2.5s} Rxf7 {-16.77/17 2.0s}
36. Rxf7 {+15.32/19 1.6s} Qxe6 {-27.69/16 1.6s}
37. R@c8# {+M1/9 0.63s, White mates} 1-0

[Event "QFuture-depth5-800sim-vs-800sim"]
[Site "?"]
[Date "2019.05.26"]
[Round "8"]
[White "CrazyAra-Dev-0.4.1-No-Q-800sim"]
[Black "CrazyAra-Dev-0.4.1-With-Q-Future-depth5-800sim"]
[Result "0-1"]
[PlyCount "54"]
[TimeControl "40/1200"]
[Variant "crazyhouse"]

1. d4 {book} d5 {book} 2. Bf4 {+0.70/18 2.3s} Bf5 {-0.67/23 2.4s}
3. e3 {+0.67/19 2.5s} e6 {-0.61/22 2.6s} 4. Bd3 {+0.76/17 2.5s}
Bg6 {-0.53/18 2.5s} 5. Ne2 {+0.78/21 2.5s} Bd6 {-1.35/23 2.5s}
6. O-O {+0.61/21 2.4s} Ne7 {-1.29/22 2.4s} 7. Nbc3 {+0.58/23 2.5s}
O-O {-1.17/21 2.6s} 8. Bxd6 {+1.08/21 2.5s} cxd6 {-0.96/19 2.5s}
9. Nf4 {+0.89/21 2.6s} Nbc6 {-0.91/19 2.6s} 10. B@h4 {+1.27/19 2.6s}
Qd7 {-0.79/17 2.5s} 11. Ncxd5 {+3.38/19 2.6s} Nxd5 {-2.20/24 2.8s}
12. Nxd5 {+2.25/25 3.0s} exd5 {-2.17/22 2.9s} 13. P@f6 {+2.51/22 2.8s}
gxf6 {-2.02/24 2.9s} 14. Bxf6 {+1.88/25 3.0s} P@g7 {-1.88/21 2.9s}
15. Bxg7 {+1.81/20 2.8s} Kxg7 {-2.10/23 2.9s} 16. P@g5 {+1.94/22 2.9s}
f6 {-2.57/19 2.8s} 17. gxf6+ {+1.32/20 2.8s} Rxf6 {-0.26/21 2.9s}
18. P@g5 {+0.08/20 2.8s} N@f3+ {-0.66/18 2.8s} 19. Qxf3 {-3.01/20 2.8s}
Rxf3 {+3.77/19 2.9s} 20. P@f6+ {-3.71/19 2.7s} Kf8 {+4.47/18 2.7s}
21. Bxg6 {-5.04/18 2.8s} hxg6 {+5.91/17 2.7s} 22. B@g7+ {-7.30/16 2.6s}
Ke8 {+3.05/20 2.7s} 23. N@e6 {-5.20/20 2.6s} P@h3 {+12.47/19 2.4s}
24. N@c7+ {-12.26/16 2.1s} Kf7 {+14.71/18 1.9s} 25. gxh3 {-12.88/17 1.8s}
B@g2 {+31.38/13 1.0s} 26. Kxg2 {-44.66/8 0.86s} N@h4+ {+36.93/3 0.62s}
27. Kg1 {-40.00/2 0.52s} Q@g2# {+M1/2 0.44s, Black mates} 0-1

[Event "QFuture-depth5-800sim-vs-800sim"]
[Site "?"]
[Date "2019.05.26"]
[Round "9"]
[White "CrazyAra-Dev-0.4.1-With-Q-Future-depth5-800sim"]
[Black "CrazyAra-Dev-0.4.1-No-Q-800sim"]
[Result "1-0"]
[PlyCount "59"]
[TimeControl "40/1200"]
[Variant "crazyhouse"]

1. d4 {book} d5 {book} 2. Bf4 {+0.58/18 2.3s} Bf5 {-0.55/19 2.3s}
3. e3 {+0.58/19 2.5s} e6 {-0.63/19 2.5s} 4. Bd3 {+0.45/19 2.5s}
Bg6 {-0.52/17 2.4s} 5. Ne2 {+0.54/19 2.5s} Bd6 {-0.65/23 2.5s}
6. O-O {+0.60/22 2.5s} Ne7 {-0.62/21 2.4s} 7. Nbc3 {+0.59/21 2.5s}
O-O {-0.55/22 2.6s} 8. Bxd6 {+1.03/20 2.5s} cxd6 {-0.90/21 2.5s}
9. Nf4 {+0.78/20 2.5s} Nbc6 {-0.96/23 2.5s} 10. B@h4 {+0.17/21 2.6s}
Qd7 {-0.91/17 2.6s} 11. Ncxd5 {+2.78/19 2.7s} Nxd5 {-2.14/24 2.8s}
12. Nxd5 {+1.82/25 2.9s} exd5 {-2.24/23 2.8s} 13. P@f6 {+1.80/23 2.7s}
gxf6 {-1.87/24 2.9s} 14. Bxf6 {+1.60/25 2.9s} P@g7 {-1.81/21 2.8s}
15. Bxg7 {+1.83/20 2.8s} Kxg7 {-1.81/23 2.9s} 16. P@g5 {+1.93/22 3.0s}
f6 {-1.57/19 2.8s} 17. Bxg6 {+1.82/19 2.8s} hxg6 {-2.05/22 2.9s}
18. B@h6+ {+2.23/21 2.9s} Kh7 {-2.64/20 2.7s} 19. Bxf8 {+2.68/20 2.8s}
Rxf8 {-2.85/21 2.8s} 20. R@h6+ {+3.49/23 2.9s} Kg7 {-2.77/18 2.7s}
21. Rxg6+ {+2.27/17 2.6s} Kxg6 {-2.16/20 2.7s} 22. N@f4+ {+0.64/20 2.7s}
Kg7 {-1.91/18 2.7s} 23. Qh5 {+1.70/17 2.7s} B@e4 {-2.49/25 2.6s}
24. P@e6 {+4.93/24 2.6s} N@e2+ {-3.50/24 2.7s} 25. Kh1 {+3.93/18 2.8s}
Nxf4 {-4.53/17 2.2s} 26. Qh6+ {+11.38/11 1.1s} Kg8 {-7.01/1 0.001s}
27. P@f7+ {+19.08/9 0.77s} Rxf7 {-19.98/8 0.69s} 28. exf7+ {+16.52/6 0.73s}
Kxf7 {-17.02/6 0.63s} 29. Qxf6+ {+25.59/6 0.60s} Ke8 {-28.24/6 0.56s}
30. R@f8# {+M1/3 0.49s, White mates} 1-0

[Event "QFuture-depth5-800sim-vs-800sim"]
[Site "?"]
[Date "2019.05.26"]
[Round "9"]
[White "CrazyAra-Dev-0.4.1-No-Q-800sim"]
[Black "CrazyAra-Dev-0.4.1-With-Q-Future-depth5-800sim"]
[Result "0-1"]
[PlyCount "116"]
[TimeControl "40/1200"]
[Variant "crazyhouse"]

1. d4 {book} d5 {book} 2. Nf3 {book} Bf5 {book} 3. Bf4 {-0.39/18 2.3s}
e6 {+0.47/23 2.4s} 4. e3 {-0.48/23 2.4s} Bd6 {-0.07/23 2.5s}
5. Bg3 {-0.18/21 2.4s} Ne7 {+0.14/19 2.4s} 6. Bd3 {-0.27/19 2.4s}
O-O {+0.35/18 2.5s} 7. O-O {-0.23/17 2.4s} Nbc6 {+0.09/16 2.4s}
8. Nc3 {-0.18/19 2.4s} Bxd3 {-0.38/18 2.5s} 9. cxd3 {-0.45/21 2.6s}
Nf5 {-0.13/20 2.6s} 10. Ne5 {+0.26/18 2.6s} f6 {-0.36/17 2.6s}
11. Nxc6 {-0.08/20 2.6s} bxc6 {-0.04/17 2.6s} 12. Bxd6 {+0.13/19 2.7s}
cxd6 {-0.18/18 2.7s} 13. B@h3 {+0.26/16 2.6s} B@g6 {-0.04/20 2.6s}
14. N@f4 {-0.07/21 2.6s} B@f7 {+0.12/17 2.7s} 15. B@g4 {-0.04/16 2.6s}
N@g5 {+0.63/16 2.6s} 16. Qe2 {-0.38/18 2.6s} Nxh3+ {+0.72/18 2.6s}
17. Bxh3 {-0.88/18 2.7s} B@h6 {+1.03/17 2.7s} 18. Nxg6 {-0.89/20 2.8s}
Bxg6 {+0.79/19 2.8s} 19. B@g4 {-0.86/18 2.6s} N@g5 {+0.29/17 2.6s}
20. N@f4 {-1.38/17 2.7s} Nxh3+ {+0.37/17 2.7s} 21. Nxh3 {-0.60/14 2.7s}
B@f7 {+0.16/16 2.6s} 22. N@f4 {-0.66/15 2.7s} Nh4 {+1.64/14 2.7s}
23. Nxe6 {-0.96/17 2.8s} Bxe6 {-0.17/24 2.9s} 24. Bxe6+ {-0.57/18 2.9s}
Kh8 {-0.40/17 2.9s} 25. f4 {+0.32/22 3.0s} Qe7 {-0.91/21 3.0s}
26. B@g4 {+0.37/20 2.9s} f5 {-1.34/20 3.0s} 27. Bexf5 {+0.23/24 3.1s}
Bxf5 {-0.05/25 3.2s} 28. Bxf5 {+0.14/21 3.1s} Nxf5 {-0.01/23 3.1s}
29. B@g5 {+0.44/22 3.0s} B@f6 {-1.43/18 3.1s} 30. Bxf6 {+0.45/16 3.1s}
gxf6 {+0.09/20 3.1s} 31. B@g4 {+0.19/22 3.1s} Qxe3+ {-0.95/21 3.2s}
32. Qxe3 {+0.27/20 3.1s} Nxe3 {-1.71/19 3.1s} 33. Q@e2 {+0.88/19 3.1s}
Nxg4 {-0.78/19 3.2s} 34. Qxg4 {+0.74/17 3.1s} B@g7 {-0.39/16 3.0s}
35. P@e7 {+1.46/18 3.0s} Rf7 {-1.18/17 3.1s} 36. Rae1 {+3.09/16 3.1s}
P@f5 {-3.66/15 3.0s} 37. e8=Q+ {+3.27/21 3.2s} Rxe8 {-3.82/19 3.2s}
38. Rxe8+ {+3.83/15 3.1s} B@f8 {-4.36/15 3.1s} 39. P@g6 {+4.86/22 3.2s}
B@g8 {-3.52/21 3.2s} 40. gxf7 {+3.23/20 3.3s} Bxf7 {-3.26/25 3.2s}
41. Rxf8+ {+3.41/24 3.1s} Bxf8 {-3.20/21 3.1s} 42. Qxf5 {+2.74/20 3.1s}
P@e3 {-1.33/24 3.2s} 43. Qxf6+ {+1.02/23 3.2s} Q@g7 {-0.45/22 3.2s}
44. Qxg7+ {+0.59/21 3.2s} Bhxg7 {+0.14/23 3.2s} 45. N@g5 {-0.22/21 3.2s}
Q@g6 {+0.28/18 3.1s} 46. R@d8 {-0.65/22 3.1s} P@f2+ {+0.34/23 3.1s}
47. Nxf2 {-0.71/22 3.3s} exf2+ {+0.67/21 3.3s} 48. Rxf2 {-0.77/20 3.2s}
N@g4 {+0.36/21 3.1s} 49. B@g3 {-1.03/21 3.0s} R@c1+ {+1.90/19 3.2s}
50. R@f1 {-2.78/19 3.1s} Nxf2 {+3.33/19 3.0s} 51. Rxc1 {-4.08/18 2.9s}
R@h1+ {+3.97/17 3.0s} 52. Kxf2 {-2.60/1 0.014s} Rxc1 {+4.83/19 2.8s}
53. Nxf7+ {-5.79/16 2.8s} Qxf7 {+6.17/17 2.9s} 54. N@g5 {-6.84/16 2.8s}
Bxd4+ {+10.45/17 2.0s} 55. P@e3 {-9.65/16 2.1s} R@f1+ {+12.45/15 1.8s}
56. Ke2 {-11.28/1 0.003s} N@g1+ {+17.74/17 0.97s} 57. Kd2 {-14.70/1 0.003s}
Bxc3+ {+24.78/11 0.95s} 58. bxc3 {-23.30/1 0.002s}
Rfd1# {+M1/13 0.49s, Black mates} 0-1

[Event "QFuture-depth5-800sim-vs-800sim"]
[Site "?"]
[Date "2019.05.26"]
[Round "10"]
[White "CrazyAra-Dev-0.4.1-With-Q-Future-depth5-800sim"]
[Black "CrazyAra-Dev-0.4.1-No-Q-800sim"]
[Result "1-0"]
[PlyCount "121"]
[TimeControl "40/1200"]
[Variant "crazyhouse"]

1. d4 {book} d5 {book} 2. Nf3 {book} Bf5 {book} 3. g4 {-0.39/17 2.4s}
Bg6 {+0.14/16 2.3s} 4. h4 {+0.07/17 2.4s} h5 {+0.03/18 2.5s}
5. Ne5 {+0.68/16 2.4s} hxg4 {-0.63/17 2.5s} 6. Nxg6 {+1.11/23 2.7s}
fxg6 {-1.17/24 2.7s} 7. Qd3 {+1.58/19 2.5s} P@f7 {-1.39/20 2.5s}
8. Qb5+ {+1.19/22 2.6s} Nc6 {-1.78/21 2.7s} 9. Qxb7 {+0.60/21 2.7s}
Nxd4 {-1.46/23 2.7s} 10. B@a4+ {+1.55/23 2.8s} P@d7 {-1.34/23 2.7s}
11. Qxd5 {+0.39/17 2.5s} e5 {-0.16/17 2.6s} 12. Qxe5+ {+0.05/21 2.7s}
N@e6 {+0.39/20 2.7s} 13. P@d5 {+0.09/19 2.7s} Bd6 {+0.12/21 2.7s}
14. Qe3 {-0.05/20 2.9s} Nf5 {+0.08/21 2.9s} 15. dxe6 {-0.51/21 2.9s}
Nxe3 {-0.03/20 2.8s} 16. exd7+ {-0.35/21 2.9s} Kf8 {-0.25/22 2.9s}
17. Bxe3 {+0.31/20 2.8s} Q@b4+ {+0.04/20 2.8s} 18. Nc3 {-0.18/22 3.0s}
Qxb2 {+0.09/21 3.0s} 19. Rb1 {+0.33/18 2.8s} Qxc3+ {-0.28/19 2.8s}
20. P@d2 {-0.04/18 3.0s} Qxe3 {+0.04/21 2.9s} 21. fxe3 {+0.03/19 2.9s}
Nf6 {+0.24/18 2.8s} 22. P@b7 {-1.01/19 2.9s} Rb8 {+0.35/20 2.9s}
23. N@c6 {-1.22/20 2.8s} Bg3+ {+0.67/23 2.8s} 24. Kd1 {-0.97/22 2.8s}
N@f2+ {-0.02/24 2.8s} 25. Kc1 {-0.24/23 2.7s} Qxd7 {+0.63/22 2.8s}
26. P@e7+ {-1.67/23 3.0s} Qxe7 {+0.39/21 2.9s} 27. Nxe7 {-1.53/20 2.9s}
B@a3+ {+0.68/20 2.8s} 28. N@b2 {-1.20/23 2.9s} Nxh1 {+1.74/21 2.9s}
29. Q@c8+ {-1.44/17 2.8s} R@d8 {+1.77/18 2.8s} 30. Nxg6+ {-3.44/21 2.9s}
fxg6 {+2.28/21 2.8s} 31. Qxb8 {-1.94/22 2.8s} Rxb8 {+2.82/20 2.8s}
32. R@c8+ {-3.16/19 2.8s} Ke7 {+2.87/21 3.0s} 33. c3 {-2.75/17 2.8s}
Rhxc8 {+2.12/19 2.9s} 34. bxc8=N+ {-1.36/25 3.1s} Rxc8 {+1.25/26 3.1s}
35. P@g5 {-1.04/20 3.0s} R@e1+ {+0.71/23 3.0s} 36. R@d1 {-2.09/23 2.9s}
Bxb2+ {+1.23/26 3.2s} 37. Rxb2 {-1.93/25 3.1s} Q@a1+ {+1.11/24 3.1s}
38. Q@b1 {-0.71/29 3.3s} Qxb1+ {+0.52/28 3.2s} 39. Rxb1 {-1.49/26 3.1s}
Q@a3+ {+1.08/26 3.1s} 40. B@b2 {-0.42/27 3.2s} Qxa4 {+0.07/26 3.1s}
41. gxf6+ {-0.81/18 2.9s} gxf6 {+0.72/20 2.9s} 42. Rxe1 {+0.12/25 3.1s}
B@e4 {+0.75/24 3.1s} 43. Q@a3+ {+0.92/23 3.1s} Qxa3 {-0.99/22 3.0s}
44. Bxa3+ {+0.73/26 3.1s} P@d6 {-1.26/20 2.9s} 45. R@h7+ {+2.88/21 2.8s}
P@g7 {-2.13/23 2.9s} 46. Rxg7+ {+2.72/22 3.0s} P@f7 {-3.01/23 2.8s}
47. Rxf7+ {+3.63/22 2.8s} Kxf7 {-2.58/20 2.9s} 48. Q@d7+ {+2.15/20 3.0s}
N@e7 {-4.94/19 2.3s} 49. N@h6+ {+6.06/21 2.2s} Kg7 {-7.38/19 2.1s}
50. Qxe7+ {+5.29/19 2.1s} P@f7 {-6.33/23 2.4s} 51. Qxf7+ {+6.05/23 2.3s}
Kxh6 {-6.24/21 2.5s} 52. P@g5+ {+6.12/20 2.4s} fxg5 {-8.18/19 1.5s}
53. hxg5+ {+8.55/19 1.8s} Kh5 {-6.07/17 2.4s} 54. Qh7+ {+8.28/17 2.5s}
Kxg5 {-8.86/20 2.3s} 55. P@f4+ {+10.17/19 2.2s} Bxf4 {-8.29/16 2.2s}
56. exf4+ {+8.43/16 2.6s} Kxf4 {-9.87/16 2.3s} 57. B@e3+ {+12.62/15 2.1s}
Ke5 {-10.79/14 2.2s} 58. Qe7+ {+13.80/13 2.4s} R@e6 {-13.65/13 2.0s}
59. P@f4+ {+18.50/13 1.9s} Kd5 {-17.45/12 1.4s} 60. P@c4+ {+20.74/12 1.5s}
Kc6 {-22.93/8 0.75s} 61. N@a5# {+M1/6 0.48s, White mates} 1-0

[Event "QFuture-depth5-800sim-vs-800sim"]
[Site "?"]
[Date "2019.05.26"]
[Round "10"]
[White "CrazyAra-Dev-0.4.1-No-Q-800sim"]
[Black "CrazyAra-Dev-0.4.1-With-Q-Future-depth5-800sim"]
[Result "1-0"]
[PlyCount "117"]
[TimeControl "40/1200"]
[Variant "crazyhouse"]

1. e4 {book} e6 {book} 2. d4 {book} d5 {-0.54/20 2.4s} 3. Nc3 {+0.90/16 2.4s}
dxe4 {-1.35/21 2.5s} 4. Nxe4 {+0.71/18 2.6s} Nc6 {-0.59/19 2.5s}
5. Nf3 {+0.73/17 2.5s} Qd5 {-0.77/20 2.6s} 6. Bd3 {+0.91/19 2.7s}
P@g4 {-1.18/20 2.6s} 7. Nfg5 {+1.20/16 2.6s} Nxd4 {-2.36/16 2.6s}
8. Be3 {+2.27/18 2.6s} Nf5 {-2.25/16 2.6s} 9. Qxg4 {+1.80/18 2.6s}
Ngh6 {-1.31/18 2.6s} 10. Qe2 {+1.16/19 2.6s} Nxe3 {-0.59/19 2.6s}
11. fxe3 {+0.81/20 2.7s} B@h4+ {-0.87/19 2.9s} 12. P@g3 {+0.62/21 2.9s}
Bxg5 {-0.64/17 2.8s} 13. O-O {+1.25/15 2.7s} N@g4 {+0.15/21 2.8s}
14. Nxg5 {-0.03/20 2.7s} Qxg5 {-0.07/19 2.8s} 15. B@f4 {+0.05/18 2.7s}
Qxf4 {+0.34/23 2.9s} 16. Rxf4 {-0.68/23 2.8s} P@f2+ {+0.43/23 2.8s}
17. Kh1 {-0.80/22 2.8s} Bd6 {+2.60/22 2.8s} 18. Rxf2 {-1.51/23 2.8s}
Nxf2+ {+0.98/21 3.0s} 19. Qxf2 {-1.79/20 2.9s} N@g4 {-0.18/24 3.0s}
20. N@h3 {-0.27/18 3.0s} Nxf2+ {+0.24/17 3.0s} 21. Nxf2 {-0.20/16 2.9s}
R@d2 {-0.31/18 3.0s} 22. P@e2 {-0.26/20 3.0s} Rxd3 {-0.05/19 2.9s}
23. cxd3 {-0.51/18 3.0s} B@e5 {+0.14/18 3.0s} 24. N@e4 {-0.46/18 3.0s}
B@e7 {+1.00/17 2.9s} 25. d4 {-0.45/18 3.0s} Bxg3 {-1.76/18 3.2s}
26. hxg3 {-0.12/18 3.1s} Bxg3 {+0.13/16 3.0s} 27. Nxg3 {+0.82/26 3.0s}
Q@h4+ {-0.52/25 3.1s} 28. P@h2 {+1.57/20 3.1s} Ng4 {-2.42/21 3.1s}
29. Nxg4 {+1.72/25 3.2s} Qxg4 {-2.21/19 3.1s} 30. N@f2 {+2.32/19 3.0s}
Qxg3 {-3.19/17 3.0s} 31. hxg3 {+2.29/16 3.1s} N@f5 {-2.08/19 3.1s}
32. B@h2 {+2.26/15 3.0s} h5 {-1.55/15 3.0s} 33. B@f4 {+1.88/20 3.1s}
N@g4 {-0.79/19 3.0s} 34. Nxg4 {+0.88/20 3.0s} hxg4 {-4.04/19 2.9s}
35. N@e5 {+2.53/25 3.1s} P@h3 {-2.59/24 3.1s} 36. gxh3 {+2.59/22 3.1s}
N@f2+ {-2.89/21 3.0s} 37. Kg2 {+2.62/20 3.1s} Nxh3 {-3.72/20 3.1s}
38. P@g6 {+2.41/18 3.0s} Nxf4+ {-3.34/17 2.9s} 39. exf4 {+3.76/19 3.1s}
B@e4+ {-3.96/19 3.0s} 40. Kf1 {+4.73/18 3.0s} P@g2+ {-4.84/18 3.0s}
41. Kg1 {+6.26/23 3.0s} Nd6 {-5.43/22 2.9s} 42. gxf7+ {+4.70/18 3.1s}
Nxf7 {-4.93/18 3.1s} 43. Nxf7 {+6.33/18 3.1s} Rf8 {-6.09/17 2.9s}
44. Ne5 {+6.81/14 2.8s} P@f7 {-6.24/13 2.8s} 45. N@f2 {+9.66/17 3.1s}
Bc6 {-7.07/22 3.1s} 46. Nxc6 {+8.20/15 3.1s} bxc6 {-12.82/15 3.1s}
47. N@e5 {+9.50/14 3.1s} N@h3+ {-13.81/14 3.1s} 48. Nxh3 {+9.60/17 3.0s}
gxh3 {-21.02/17 2.9s} 49. P@b7 {+10.88/16 2.8s} N@b6 {-9.79/18 2.6s}
50. bxa8=Q {+15.29/22 2.4s} Nxa8 {-14.49/21 2.4s} 51. R@b8 {+16.32/20 2.3s}
P@d7 {-13.54/19 2.0s} 52. Rxc8+ {+15.72/19 2.6s} Bd8 {-13.47/1 0.005s}
53. Rxd8+ {+14.23/17 2.7s} Kxd8 {-16.09/17 2.4s} 54. R@b8+ {+16.48/17 2.2s}
R@c8 {-25.30/15 2.3s} 55. N@b7+ {+22.49/18 2.3s} Ke7 {-29.11/12 1.6s}
56. Rxc8 {+23.99/11 1.4s} Rxc8 {-M1/10 1.7s} 57. B@h4+ {+24.54/8 1.3s}
P@f6 {-M1/15 1.4s} 58. N@g6+ {+33.45/18 1.3s} fxg6 {-M1/10 0.67s}
59. Q@f7# {+M1/9 0.63s, White mates} 1-0

[Event "QFuture-depth5-800sim-vs-800sim"]
[Site "?"]
[Date "2019.05.26"]
[Round "11"]
[White "CrazyAra-Dev-0.4.1-With-Q-Future-depth5-800sim"]
[Black "CrazyAra-Dev-0.4.1-No-Q-800sim"]
[Result "0-1"]
[PlyCount "138"]
[TimeControl "40/1200"]
[Variant "crazyhouse"]

1. e4 {book} e6 {book} 2. d4 {book} d5 {-0.54/19 2.4s} 3. Nc3 {+0.35/15 2.4s}
dxe4 {-0.78/20 2.5s} 4. Nxe4 {+0.35/23 2.6s} Nc6 {-0.46/17 2.4s}
5. Nf3 {+0.67/17 2.6s} Qd5 {-0.61/20 2.6s} 6. Bd3 {+0.90/20 2.7s}
P@c4 {-1.07/20 2.6s} 7. Nc3 {+1.37/20 2.7s} cxd3 {-0.17/22 2.7s}
8. Nxd5 {-0.78/22 2.8s} exd5 {+0.02/21 2.7s} 9. cxd3 {-1.52/20 2.7s}
B@g4 {+0.13/21 2.7s} 10. O-O {-0.78/20 2.7s} Be7 {+0.48/18 2.8s}
11. P@h6 {-0.29/17 2.7s} Nxd4 {+0.79/21 2.7s} 12. Nxd4 {+0.17/21 2.8s}
Bxd1 {+0.02/19 2.7s} 13. Rxd1 {+0.58/18 2.7s} Q@g4 {+0.28/25 2.9s}
14. Be3 {-1.76/22 2.8s} N@h3+ {+0.23/19 2.8s} 15. Kh1 {-2.09/19 2.8s}
Nxh6 {+0.29/20 2.8s} 16. N@e5 {+0.36/19 2.8s} P@f3 {+0.57/18 2.7s}
17. Ndxf3 {+0.05/21 2.8s} Nxf2+ {-0.11/21 2.8s} 18. Bxf2 {+0.02/20 2.9s}
P@h3 {+0.45/19 2.9s} 19. gxh3 {+0.77/20 2.9s} P@g2+ {-1.33/21 2.9s}
20. Kg1 {+1.33/1 0.004s} Qxh3 {-1.04/19 2.8s} 21. N@f4 {+0.76/23 2.8s}
P@f6 {+0.45/27 2.8s} 22. B@a4+ {+0.10/19 2.7s} c6 {-0.71/20 2.9s}
23. Nxc6 {-0.18/19 2.8s} bxc6 {-0.96/16 2.7s} 24. Bxc6+ {+0.34/18 2.8s}
Qd7 {+0.32/21 2.9s} 25. Bxd7+ {-0.09/20 2.9s} Bxd7 {+0.05/19 2.8s}
26. Q@g3 {-1.05/17 2.8s} B@g5 {-0.01/16 2.9s} 27. Re1 {+1.25/15 2.9s}
N@f5 {-0.59/19 2.9s} 28. Nxg5 {+1.66/22 3.0s} fxg5 {-1.14/26 3.0s}
29. Qxg2 {+0.61/24 3.1s} gxf4 {-1.88/20 3.1s} 30. P@d6 {+3.10/19 3.1s}
f3 {-1.17/24 3.0s} 31. Rxe7+ {-0.31/23 3.0s} Nxe7 {-1.27/22 3.0s}
32. Qxf3 {+0.64/18 3.1s} N@g5 {-0.49/19 3.1s} 33. Qe3 {+0.77/16 3.0s}
O-O {+1.44/22 3.0s} 34. dxe7 {-2.20/21 3.1s} N@f3+ {+0.86/23 3.2s}
35. Kh1 {-1.02/24 3.2s} Ng4 {+0.64/22 3.1s} 36. exf8=Q+ {-2.83/19 3.0s}
Rxf8 {+1.21/21 3.1s} 37. R@g3 {-1.13/19 2.8s} R@h6 {+3.75/18 2.8s}
38. B@g1 {-0.92/19 3.1s} Nxe3 {+1.31/19 3.1s} 39. Bxe3 {-3.35/18 3.1s}
Bh3 {+1.93/17 3.1s} 40. N@f4 {-2.18/20 3.2s} P@g2+ {+1.19/24 3.2s}
41. Nxg2 {-1.08/23 3.1s} Bxg2+ {+1.23/21 3.1s} 42. Rxg2 {-2.03/21 3.2s}
Q@h3 {+1.38/22 3.1s} 43. Q@g3 {-2.06/19 3.0s} Qxg3 {+1.95/18 3.2s}
44. Rxg3 {-12.91/17 3.1s} Nxg1 {+4.06/22 2.8s} 45. Q@d2 {-4.61/19 2.9s}
B@f3+ {+2.07/18 3.2s} 46. B@g2 {-0.69/20 3.2s} Rxh2+ {+2.27/19 3.3s}
47. Kxh2 {-4.68/16 3.3s} Q@h4+ {+3.46/15 3.2s} 48. P@h3 {-3.03/14 3.2s}
Qxg3+ {+3.41/19 3.1s} 49. Kxg3 {-3.91/20 3.1s} N@f5+ {+2.92/18 3.0s}
50. Kf4 {-3.14/18 3.1s} Nxe3 {+2.68/18 3.3s} 51. Qxe3 {-2.49/17 3.2s}
B@h6 {+5.51/16 3.2s} 52. Rxg1 {-3.09/14 3.1s} Ne6+ {+3.06/15 3.1s}
53. Kxf3 {-3.51/22 3.1s} Bxe3 {+3.51/17 3.1s} 54. N@f6+ {-4.42/20 3.1s}
gxf6 {+3.10/19 3.1s} 55. Q@g3+ {-3.73/19 3.2s} P@g7 {+5.97/20 3.2s}
56. N@e7+ {-7.07/14 3.0s} Kh8 {+5.22/1 0.016s} 57. N@g6+ {-11.21/12 2.9s}
fxg6 {+10.20/15 3.1s} 58. Nxg6+ {-12.66/14 3.1s} hxg6 {+10.04/15 3.3s}
59. R@h4+ {-9.28/14 3.2s} N@h6 {+13.04/15 3.2s} 60. Rxh6+ {-13.58/16 3.1s}
Bxh6 {+15.69/14 2.9s} 61. N@f7+ {-13.71/13 2.8s} Rxf7 {+19.43/14 2.5s}
62. Qb8+ {-17.74/13 2.4s} R@f8 {+19.93/13 2.7s} 63. Qxf8+ {-19.62/12 2.6s}
Rxf8 {+23.56/11 2.0s} 64. P@e3 {-19.60/10 2.0s} N@e5+ {+22.01/13 2.6s}
65. Ke2 {-30.21/16 2.5s} N@d4+ {+31.72/13 2.2s} 66. Kf2 {-37.66/10 0.97s}
Q@e2+ {+31.97/11 1.6s} 67. Kg3 {-22.04/1 0.016s} N@f5+ {+43.29/9 1.1s}
68. Kh2 {-22.28/1 0.019s} Q@g3+ {+44.78/7 0.88s} 69. Kh1 {-23.16/1 0.015s}
R@h2# {+M1/8 0.78s, Black mates} 0-1

[Event "QFuture-depth5-800sim-vs-800sim"]
[Site "?"]
[Date "2019.05.26"]
[Round "11"]
[White "CrazyAra-Dev-0.4.1-No-Q-800sim"]
[Black "CrazyAra-Dev-0.4.1-With-Q-Future-depth5-800sim"]
[Result "1-0"]
[PlyCount "75"]
[TimeControl "40/1200"]
[Variant "crazyhouse"]

1. e4 {book} e6 {book} 2. d4 {book} Nc6 {book} 3. Nc3 {book} d5 {-0.37/21 2.5s}
4. Nf3 {+0.85/20 2.5s} dxe4 {-0.85/23 2.6s} 5. Nxe4 {+0.77/21 2.6s}
Nf6 {-0.69/16 2.6s} 6. Neg5 {+0.72/19 2.6s} Qd5 {-1.74/21 2.6s}
7. Be2 {+0.85/21 2.6s} P@g4 {-1.23/21 2.6s} 8. O-O {+1.08/21 2.6s}
gxf3 {-1.41/21 2.7s} 9. Bxf3 {+1.02/19 2.8s} Qxf3 {-1.19/18 2.6s}
10. Nxf3 {+0.66/15 2.6s} B@h5 {-0.70/15 2.6s} 11. P@e2 {+1.01/16 2.6s}
Be7 {-1.09/15 2.6s} 12. c3 {+1.31/15 2.6s} h6 {-0.38/15 2.6s}
13. Bf4 {+0.81/17 2.6s} Nd5 {+0.48/18 2.7s} 14. Bg3 {-0.53/18 2.7s}
N@f4 {+0.44/22 2.7s} 15. P@e4 {-0.41/24 2.9s} Nxg2 {-1.13/25 2.9s}
16. exd5 {+0.05/25 2.8s} exd5 {-1.58/24 2.8s} 17. Kxg2 {+0.29/23 2.9s}
P@e4 {-0.57/22 2.9s} 18. N@f4 {+0.85/21 2.7s} Bcg4 {-0.48/20 2.8s}
19. Nxh5 {+0.31/23 2.9s} Bxh5 {-1.12/25 2.9s} 20. N@f4 {+0.73/23 2.8s}
exf3+ {-2.59/23 2.8s} 21. exf3 {+1.45/22 2.8s} Bxf3+ {-2.24/21 2.8s}
22. Qxf3 {+1.47/20 2.7s} P@e4 {-1.72/19 2.7s} 23. P@d7+ {+2.65/20 2.8s}
Kxd7 {-5.62/20 2.8s} 24. Qg4+ {+3.38/18 2.8s} P@e6 {-5.88/18 2.7s}
25. Nxe6 {+6.08/19 2.6s} P@f3+ {-3.53/22 2.5s} 26. Kh3 {+3.82/17 2.6s}
N@f6 {-4.10/21 2.6s} 27. Nc5+ {+2.24/20 2.8s} Ke8 {-4.95/24 2.8s}
28. Qxg7 {+3.87/17 2.6s} N@g5+ {-5.18/18 2.6s} 29. Kh4 {+5.48/19 2.7s}
Bxc5 {-4.16/18 2.7s} 30. Qxh8+ {+4.07/17 2.9s} N@g8 {-5.14/17 2.9s}
31. B@f5 {+5.46/17 2.8s} Ne6 {-4.08/16 2.8s} 32. Bxe6 {+4.40/17 2.9s}
fxe6 {-16.02/15 2.9s} 33. Qxg8+ {+11.06/17 2.2s} Nxg8 {-29.03/16 1.9s}
34. P@f7+ {+13.84/15 2.2s} Ke7 {-15.53/14 2.0s} 35. N@g6+ {+19.14/15 1.6s}
Kf6 {-30.39/14 1.6s} 36. B@e5+ {+23.88/14 1.6s} Kxg6 {-M1/13 1.3s}
37. Q@g7+ {+42.59/11 0.79s} Kf5 {-36.60/1 0.003s}
38. N@e3# {+M1/4 0.50s, White mates} 1-0

[Event "QFuture-depth5-800sim-vs-800sim"]
[Site "?"]
[Date "2019.05.26"]
[Round "12"]
[White "CrazyAra-Dev-0.4.1-With-Q-Future-depth5-800sim"]
[Black "CrazyAra-Dev-0.4.1-No-Q-800sim"]
[Result "1-0"]
[PlyCount "67"]
[TimeControl "40/1200"]
[Variant "crazyhouse"]

1. e4 {book} e6 {book} 2. d4 {book} Nc6 {book} 3. Nc3 {book} d5 {-0.35/21 2.5s}
4. Nf3 {+0.90/18 2.4s} dxe4 {-0.78/23 2.6s} 5. Nxe4 {+0.60/21 2.6s}
Nf6 {-0.68/16 2.5s} 6. Neg5 {+0.70/19 2.5s} Qd5 {-0.33/21 2.6s}
7. Be2 {+0.88/21 2.6s} P@g4 {-0.77/22 2.6s} 8. O-O {+1.12/21 2.7s}
gxf3 {-1.05/21 2.7s} 9. Bxf3 {+0.62/20 2.8s} Qxd4 {-1.48/18 2.7s}
10. Bxc6+ {+1.24/22 2.8s} bxc6 {-0.89/22 2.7s} 11. Nxf7 {-0.62/23 2.8s}
B@d5 {-1.00/21 2.7s} 12. P@f3 {+0.73/23 2.7s} Kxf7 {+0.04/26 2.9s}
13. Qxd4 {-0.03/25 3.0s} N@e2+ {-0.12/24 2.8s} 14. Kh1 {+2.76/1 0.013s}
Nxd4 {-0.48/25 2.8s} 15. N@e5+ {+0.22/21 2.8s} Ke8 {-1.15/21 2.6s}
16. Q@f7+ {+0.12/21 2.5s} Kd8 {-1.71/1 0.002s} 17. Bg5 {-3.21/18 2.6s}
Nxf3 {+0.16/19 2.7s} 18. Bxf6+ {+0.70/24 2.7s} P@e7 {-0.23/21 2.6s}
19. Rad1 {+0.97/19 2.7s} Nxe5 {-1.81/21 2.7s} 20. Bxe5 {+1.32/20 2.8s}
N@g5 {-1.38/19 2.6s} 21. Rxd5+ {+1.51/22 2.7s} exd5 {-1.80/19 2.8s}
22. Bxc7+ {+2.57/17 2.9s} Kxc7 {-2.31/15 2.7s} 23. P@d6+ {+3.25/14 2.7s}
Kxd6 {-3.59/18 2.7s} 24. B@g3+ {+3.42/17 2.7s} e5 {-2.44/18 2.7s}
25. Bxe5+ {+1.07/17 2.7s} Kxe5 {-2.32/18 2.7s} 26. f4+ {+2.79/15 2.7s}
Kd6 {-2.81/14 2.7s} 27. fxg5 {+4.34/15 2.8s} P@h3 {-3.20/15 2.7s}
28. P@e5+ {+3.89/17 2.7s} Kc5 {-3.61/17 2.6s} 29. N@b3+ {+4.45/15 2.5s}
Kc4 {-3.67/16 2.3s} 30. P@d3+ {+3.53/16 2.4s} Kb5 {-7.25/16 2.0s}
31. N@c7+ {+13.03/15 1.7s} Kb6 {-14.77/14 1.1s} 32. Nxa8+ {+23.24/15 1.0s}
Kb5 {-21.48/8 0.88s} 33. R@a5+ {+32.76/7 0.81s} Kb4 {-38.42/1 0.002s}
34. P@c3# {+M1/2 0.43s, White mates} 1-0

[Event "QFuture-depth5-800sim-vs-800sim"]
[Site "?"]
[Date "2019.05.26"]
[Round "12"]
[White "CrazyAra-Dev-0.4.1-No-Q-800sim"]
[Black "CrazyAra-Dev-0.4.1-With-Q-Future-depth5-800sim"]
[Result "1-0"]
[PlyCount "95"]
[TimeControl "40/1200"]
[Variant "crazyhouse"]

1. e4 {book} e5 {book} 2. Bc4 {book} Nc6 {book} 3. Nf3 {+0.59/20 2.3s}
Be7 {-0.87/20 2.4s} 4. d4 {+0.88/20 2.6s} exd4 {-0.81/22 2.7s}
5. Nxd4 {+0.75/21 2.6s} Nxd4 {-0.65/20 2.5s} 6. Qxd4 {+0.50/23 2.7s}
Bf6 {-0.24/22 2.8s} 7. e5 {+0.47/18 2.6s} N@c6 {-0.81/19 2.6s}
8. Qe3 {+0.56/20 2.7s} Nxe5 {-0.27/20 2.7s} 9. P@d4 {+0.30/18 2.6s}
d6 {-0.18/17 2.7s} 10. dxe5 {+0.27/18 2.6s} dxe5 {-0.28/19 2.7s}
11. N@f3 {+1.07/14 2.6s} Bg4 {-0.29/15 2.6s} 12. Nc3 {+0.33/16 2.6s}
P@d4 {-0.91/18 2.8s} 13. Qe4 {+0.45/20 2.7s} Bxf3 {-1.52/19 2.7s}
14. Qxf3 {+0.41/19 2.7s} dxc3 {-0.96/21 2.8s} 15. bxc3 {+0.73/23 2.9s}
P@b2 {-1.17/17 2.7s} 16. Bxf7+ {+0.43/22 2.7s} Kxf7 {-1.03/22 2.9s}
17. N@g5+ {+0.91/21 2.9s} Ke7 {-0.69/20 2.7s} 18. B@a3+ {+0.79/19 2.8s}
c5 {-0.04/18 2.7s} 19. Baxb2 {+0.20/18 2.7s} B@c6 {-1.57/17 2.8s}
20. P@e4 {+0.19/19 2.8s} Nh6 {+0.11/17 2.7s} 21. P@d5 {-0.65/17 2.8s}
Bb5 {+0.91/17 2.8s} 22. Ne6 {-1.92/16 2.7s} N@h4 {+3.19/18 2.7s}
23. Qg3 {-3.01/16 2.7s} N@h5 {+3.28/23 2.8s} 24. Qh3 {-3.92/23 2.7s}
P@g4 {+3.18/21 2.7s} 25. Qxh4 {-3.87/20 2.6s} Bxh4 {+2.85/28 2.8s}
26. P@d3 {-3.14/26 2.7s} Rf8 {+4.26/18 2.7s} 27. Nxd8 {-2.83/27 2.5s}
Bxf2+ {+1.96/27 2.6s} 28. Kd1 {-1.80/28 2.8s} P@e2+ {+2.96/24 2.3s}
29. Kxe2 {-3.36/23 2.3s} Bxd3+ {+1.67/28 2.9s} 30. Kxd3 {-1.56/27 2.8s}
c4+ {+1.33/22 2.6s} 31. Kxc4 {-0.83/26 2.5s} b5+ {+1.41/28 2.8s}
32. Kd3 {+4.98/26 2.7s} Q@c4+ {-2.93/23 2.7s} 33. Kd2 {-6.91/1 0.014s}
P@e3+ {-4.92/23 2.5s} 34. Kd1 {-2.33/1 0.013s} e2+ {-5.69/20 2.6s}
35. Kd2 {-6.53/1 0.014s} e1=Q+ {-5.75/18 2.5s} 36. Rxe1 {-2.22/1 0.014s}
Bxe1+ {-13.48/16 2.4s} 37. Kd1 {+6.70/16 2.3s} R@d3+ {-4.04/22 2.8s}
38. P@d2 {+4.21/20 2.7s} Rxd2+ {-6.29/27 2.7s} 39. Bxd2 {+3.46/25 2.9s}
P@e2+ {-6.94/24 2.7s} 40. Kc1 {+4.10/23 2.6s} Bxd2+ {-3.69/23 2.9s}
41. Kb1 {+4.40/20 2.9s} e1=Q+ {-6.20/20 2.7s} 42. B@c1 {+5.30/20 2.6s}
B@d7 {-3.85/18 2.8s} 43. P@d6+ {+3.93/17 2.7s} Kxd8 {-5.27/21 2.3s}
44. P@c7+ {+5.66/23 2.5s} Qxc7 {-22.05/16 2.2s} 45. Q@e7+ {+10.86/16 2.3s}
Kc8 {-10.08/1 0.004s} 46. dxc7 {+12.28/13 2.3s} Bxc1 {-M1/16 2.4s}
47. N@d6+ {+24.90/13 1.3s} Kxc7 {-15.05/1 0.014s}
48. R@b7# {+M1/11 0.77s, White mates} 1-0

[Event "QFuture-depth5-800sim-vs-800sim"]
[Site "?"]
[Date "2019.05.26"]
[Round "13"]
[White "CrazyAra-Dev-0.4.1-With-Q-Future-depth5-800sim"]
[Black "CrazyAra-Dev-0.4.1-No-Q-800sim"]
[Result "1-0"]
[PlyCount "95"]
[TimeControl "40/1200"]
[Variant "crazyhouse"]

1. e4 {book} e5 {book} 2. Bc4 {book} Nc6 {book} 3. Nf3 {+0.56/21 2.4s}
Be7 {-0.34/21 2.4s} 4. d4 {+0.18/20 2.6s} exd4 {-0.81/22 2.6s}
5. Nxd4 {+0.23/21 2.6s} Nxd4 {-0.61/20 2.6s} 6. Qxd4 {+0.27/23 2.8s}
Bf6 {-0.24/22 2.7s} 7. e5 {+0.36/19 2.6s} N@c6 {-0.54/19 2.6s}
8. Qe3 {-0.15/20 2.7s} Nxe5 {-0.28/19 2.8s} 9. P@d4 {-0.35/18 2.6s}
d6 {-0.17/17 2.7s} 10. dxe5 {+0.33/18 2.7s} dxe5 {-0.29/19 2.7s}
11. N@d5 {+0.12/14 2.6s} P@e6 {+0.40/19 2.7s} 12. Nxf6+ {-0.37/17 2.7s}
Nxf6 {+0.22/21 2.8s} 13. B@g5 {+0.14/15 2.7s} N@g4 {-0.19/16 2.6s}
14. Qe2 {-1.10/21 2.7s} P@d5 {-0.70/20 2.7s} 15. N@h5 {+1.58/18 2.7s}
Rg8 {-1.26/19 2.7s} 16. Qxg4 {+0.84/22 2.8s} Nxg4 {-1.49/22 2.8s}
17. Bxd8 {+0.85/20 2.8s} Kxd8 {-1.92/25 2.9s} 18. Q@h4+ {+2.38/21 3.0s}
B@e7 {-1.32/20 2.8s} 19. Qxg4 {+1.86/19 2.8s} dxc4 {-2.14/17 2.7s}
20. N@h6 {+2.96/20 2.8s} B@g6 {-2.89/16 2.7s} 21. Nxg8 {+1.68/21 2.7s}
Bxh5 {-3.09/23 2.8s} 22. Qxh5 {+3.60/23 2.9s} Q@e4+ {-2.19/18 2.6s}
23. N@e3 {+3.12/20 2.7s} N@d4 {-3.98/18 2.7s} 24. B@d1 {+3.59/16 2.7s}
P@e2 {-6.08/20 2.8s} 25. Qxe2 {+8.15/19 2.9s} Nxe2 {-8.41/19 2.9s}
26. Bxe2 {+9.33/18 2.9s} Bd7 {-9.62/18 2.9s} 27. Nxe7 {+8.12/18 2.9s}
Kxe7 {-9.03/19 2.9s} 28. Nc3 {+11.54/19 2.9s} Qd4 {-10.96/18 2.9s}
29. N@d5+ {+14.55/15 2.8s} exd5 {-15.46/16 2.4s} 30. Ncxd5+ {+16.18/17 2.2s}
Ke8 {-13.39/17 2.5s} 31. R@g8+ {+15.16/16 2.8s} N@f8 {-15.41/17 2.5s}
32. P@e7 {+16.35/21 2.8s} N@g6 {-16.01/19 2.6s} 33. exf8=Q+ {+15.95/18 2.8s}
Nxf8 {-18.11/1 0.015s} 34. P@e7 {+14.06/19 2.6s} P@d2+ {-17.40/16 2.4s}
35. Bxd2 {+13.70/19 2.6s} Qxd2+ {-16.58/18 2.3s} 36. Kxd2 {+15.22/18 2.6s}
B@b4+ {-14.57/16 2.5s} 37. B@c3 {+14.43/18 2.8s} Bxe7 {-14.25/20 2.6s}
38. Nxc7+ {+14.81/26 3.0s} Kd8 {-13.62/1 0.016s} 39. Nxa8 {+15.32/25 3.0s}
Q@d6+ {-15.12/24 2.9s} 40. R@d5 {+16.07/16 3.0s} Qxd5+ {-18.99/17 2.9s}
41. Nxd5 {+15.77/15 2.9s} P@c7 {-18.85/14 2.7s} 42. Q@b8+ {+15.68/17 2.6s}
R@c8 {-18.66/16 2.1s} 43. Qxc8+ {+18.06/15 2.7s} Bxc8 {-18.20/19 2.6s}
44. Rxf8+ {+19.73/17 2.4s} Bxf8 {-20.34/16 1.9s} 45. R@e8+ {+26.13/15 1.9s}
Kxe8 {-27.24/14 1.3s} 46. Naxc7+ {+37.58/10 0.90s} Kd7 {-35.13/9 0.56s}
47. Q@e8+ {+35.81/7 0.81s} Kd6 {-19.17/1 0.015s}
48. N@e4# {+M1/7 0.58s, White mates} 1-0

[Event "QFuture-depth5-800sim-vs-800sim"]
[Site "?"]
[Date "2019.05.26"]
[Round "13"]
[White "CrazyAra-Dev-0.4.1-No-Q-800sim"]
[Black "CrazyAra-Dev-0.4.1-With-Q-Future-depth5-800sim"]
[Result "0-1"]
[PlyCount "80"]
[TimeControl "40/1200"]
[Variant "crazyhouse"]

1. e4 {book} Nf6 {book} 2. Nc3 {+0.67/17 2.4s} d5 {-0.68/16 2.3s}
3. exd5 {+0.77/19 2.6s} Nxd5 {-1.16/18 2.5s} 4. Nxd5 {+0.69/17 2.5s}
Qxd5 {-1.39/20 2.6s} 5. Nf3 {+0.84/18 2.6s} Nc6 {-1.20/19 2.6s}
6. d4 {+0.92/18 2.5s} e6 {-0.29/17 2.6s} 7. Be2 {+0.74/17 2.6s}
P@e4 {-0.90/17 2.6s} 8. N@e3 {+0.75/20 2.7s} Qd8 {+0.09/18 2.7s}
9. Ne5 {-0.05/21 2.7s} Qxd4 {-0.96/21 2.8s} 10. Qxd4 {+0.03/20 2.8s}
Nxd4 {-1.11/20 2.8s} 11. Q@a4+ {+0.70/19 2.9s} N@c6 {-1.25/20 2.9s}
12. Nxc6 {+0.94/17 2.8s} Nxc6 {-1.10/16 2.8s} 13. Qxe4 {+0.98/17 2.8s}
N@f6 {-0.72/17 2.8s} 14. Qh4 {+1.22/15 2.7s} P@d4 {-0.30/15 2.7s}
15. Nc4 {+0.60/15 2.7s} Bb4+ {-0.15/19 2.8s} 16. P@d2 {+0.18/18 2.7s}
b5 {+0.34/18 2.7s} 17. P@h6 {+1.39/20 2.8s} Q@g6 {-0.26/22 2.8s}
18. N@f4 {+0.86/21 2.8s} bxc4 {-0.90/21 2.8s} 19. hxg7 {+1.26/21 2.9s}
Qxg7 {-1.54/20 2.9s} 20. P@h6 {+1.44/19 2.8s} Qg8 {-2.25/18 2.8s}
21. Qxf6 {+0.72/20 2.8s} N@e4 {-0.63/19 2.8s} 22. N@g7+ {+0.87/19 2.8s}
Kd7 {-0.80/19 2.8s} 23. Qh4 {+0.77/20 2.9s} P@e3 {-1.96/20 2.9s}
24. fxe3 {+1.23/18 2.7s} dxe3 {-1.20/16 2.8s} 25. O-O {+0.85/16 2.8s}
P@g5 {-0.01/15 2.8s} 26. Qg4 {+0.21/13 2.8s} Ne5 {-0.29/15 2.8s}
27. Qh3 {+0.03/20 2.8s} exd2 {-1.18/18 2.8s} 28. Nd5 {+0.48/16 2.7s}
Bc5+ {+0.02/21 2.9s} 29. P@e3 {+0.08/20 2.9s} Bb7 {+0.01/17 2.9s}
30. Nc3 {-0.34/18 2.9s} Nxc3 {+1.82/20 3.1s} 31. bxc3 {-1.65/20 3.0s}
N@f4 {+2.33/19 3.0s} 32. Rxf4 {-1.76/26 3.2s} dxc1=Q+ {+1.03/25 3.1s}
33. Rxc1 {-2.27/20 3.0s} gxf4 {+1.09/20 3.0s} 34. Rd1+ {-2.78/22 3.0s}
B@d5 {+2.54/21 2.9s} 35. N@f6+ {-4.26/15 2.9s} Kc8 {+5.75/16 3.0s}
36. Nxg8 {-6.28/15 2.9s} Rxg8 {+8.21/16 2.6s} 37. P@d4 {-6.48/15 2.8s}
R@h1+ {+21.38/13 1.7s} 38. Kxh1 {-22.15/12 1.1s} N@f2+ {+25.57/11 0.90s}
39. Kg1 {-10.67/1 0.013s} Nxh3+ {+36.99/7 0.79s} 40. gxh3 {-41.44/4 0.55s}
Q@g2# {+M1/5 0.53s, Black mates} 0-1

[Event "QFuture-depth5-800sim-vs-800sim"]
[Site "?"]
[Date "2019.05.26"]
[Round "14"]
[White "CrazyAra-Dev-0.4.1-With-Q-Future-depth5-800sim"]
[Black "CrazyAra-Dev-0.4.1-No-Q-800sim"]
[Result "1-0"]
[PlyCount "75"]
[TimeControl "40/1200"]
[Variant "crazyhouse"]

1. e4 {book} Nf6 {book} 2. Nc3 {+0.06/18 2.4s} Nc6 {-0.69/17 2.4s}
3. d4 {+1.14/21 2.5s} d5 {-1.07/19 2.4s} 4. e5 {+0.98/22 2.6s}
Ne4 {-0.94/23 2.5s} 5. Be3 {+0.14/22 2.6s} Bf5 {-1.01/22 2.7s}
6. Bd3 {-0.01/21 2.6s} e6 {-1.03/20 2.6s} 7. Nge2 {-0.09/23 2.7s}
Nxc3 {-0.55/22 2.6s} 8. bxc3 {-0.66/19 2.6s} Bxd3 {-0.43/21 2.6s}
9. cxd3 {-0.47/24 2.8s} N@h4 {-0.05/26 2.7s} 10. O-O {-0.06/19 2.6s}
Nxg2 {+0.08/20 2.6s} 11. Kxg2 {+0.37/23 2.8s} P@e4 {-0.10/22 2.8s}
12. f3 {+0.41/20 2.7s} exf3+ {-0.58/21 2.7s} 13. Rxf3 {+0.46/21 2.9s}
P@e4 {-0.31/22 2.8s} 14. Rg3 {+0.72/21 2.7s} exd3 {-0.84/18 2.7s}
15. Nf4 {+1.40/20 2.8s} B@e4+ {-2.34/20 2.7s} 16. P@f3 {+0.44/17 2.7s}
P@h4 {-0.78/19 2.7s} 17. fxe4 {+0.88/20 3.0s} hxg3 {-1.01/21 2.9s}
18. exd5 {+1.13/18 2.9s} R@e2+ {-0.46/18 2.8s} 19. P@f2 {+1.78/19 2.9s}
Rxe3 {-1.15/18 2.8s} 20. fxe3 {+0.26/21 3.0s} B@e4+ {-0.86/19 2.8s}
21. B@f3 {+0.09/20 2.8s} exd5 {-0.50/25 3.0s} 22. hxg3 {+0.65/25 3.1s}
Bxf3+ {-0.39/22 2.9s} 23. Qxf3 {+0.64/19 2.9s} B@e4 {-0.95/19 3.0s}
24. B@g4 {+1.37/18 2.9s} P@f5 {-1.29/16 2.8s} 25. B@h5 {+2.40/18 2.9s}
g6 {-2.35/20 2.9s} 26. N@f6+ {+1.59/19 3.1s} Qxf6 {-2.48/18 2.9s}
27. exf6 {+0.49/20 3.0s} O-O-O {-2.44/19 3.0s} 28. P@a6 {+4.61/19 2.9s}
bxa6 {-4.61/18 2.9s} 29. Q@a8+ {+5.59/21 2.8s} N@b8 {-6.74/20 2.8s}
30. Qxe4 {+8.70/22 2.6s} dxe4 {-7.63/22 2.8s} 31. B@b7+ {+7.53/21 2.7s}
Kd7 {-7.98/1 0.002s} 32. Bxc6+ {+7.84/21 2.2s} Nxc6 {-8.82/20 2.1s}
33. Qxc6+ {+7.68/18 2.4s} Kxc6 {-8.45/19 2.0s} 34. N@a5+ {+11.02/21 1.7s}
Kd7 {-10.33/20 1.4s} 35. Bxf5+ {+11.54/19 1.9s} gxf5 {-13.04/15 1.8s}
36. N@e5+ {+25.18/15 0.75s} Kc8 {-37.47/14 0.61s} 37. P@b7+ {+36.87/3 0.64s}
Kb8 {-17.40/1 0.013s} 38. R@a8# {+M1/2 0.42s, White mates} 1-0

[Event "QFuture-depth5-800sim-vs-800sim"]
[Site "?"]
[Date "2019.05.26"]
[Round "14"]
[White "CrazyAra-Dev-0.4.1-No-Q-800sim"]
[Black "CrazyAra-Dev-0.4.1-With-Q-Future-depth5-800sim"]
[Result "0-1"]
[PlyCount "124"]
[TimeControl "40/1200"]
[Variant "crazyhouse"]

1. e4 {book} Nf6 {book} 2. Nc3 {book} Nc6 {book} 3. d4 {+1.09/19 2.5s}
d5 {-2.00/19 2.4s} 4. e5 {+0.98/24 2.6s} Ne4 {-0.92/23 2.6s}
5. Be3 {+1.18/22 2.5s} Bf5 {-1.01/21 2.6s} 6. Bd3 {+0.86/22 2.7s}
e6 {-0.88/24 2.7s} 7. Nge2 {+0.90/20 2.7s} Nxc3 {-0.36/19 2.6s}
8. bxc3 {+0.37/21 2.7s} N@h4 {-0.06/21 2.6s} 9. Rg1 {+0.48/18 2.6s}
Bxd3 {-0.20/24 2.6s} 10. cxd3 {+0.31/25 2.7s} B@f3 {-2.17/23 2.7s}
11. B@h3 {+0.86/23 2.6s} Bxg2 {-2.49/19 2.7s} 12. Bxg2 {+0.69/20 2.9s}
Nxg2+ {-0.15/20 2.8s} 13. Rxg2 {+0.14/18 2.8s} P@f3 {-1.88/17 2.8s}
14. Rg3 {0.00/20 2.7s} fxe2 {-0.09/20 2.9s} 15. Qxe2 {-0.09/19 2.7s}
B@a5 {+0.12/17 2.7s} 16. B@d2 {+0.21/21 2.7s} N@c2+ {-0.25/20 2.8s}
17. Kf1 {+0.28/19 2.7s} Nxa1 {-0.23/18 2.7s} 18. P@h6 {+0.19/22 2.8s}
gxh6 {+0.18/21 2.9s} 19. N@f6+ {-1.32/17 2.8s} Qxf6 {+2.22/19 2.8s}
20. exf6 {-2.33/20 2.8s} O-O-O {+2.04/24 2.9s} 21. N@e5 {-1.84/18 2.7s}
R@b1+ {0.00/22 2.8s} 22. Kg2 {-1.91/18 2.8s} Nxe5 {+1.93/21 2.9s}
23. dxe5 {-2.15/19 2.8s} N@h4+ {+2.38/18 2.7s} 24. Kh3 {-2.15/1 0.002s}
Nf5 {+1.81/18 2.8s} 25. Bxa7 {-0.68/24 2.7s} Nxg3 {+2.33/22 2.7s}
26. Q@a8+ {+0.98/25 2.7s} Kd7 {-1.12/25 2.8s} 27. Qxd8+ {+0.67/29 3.0s}
Kxd8 {-1.85/22 2.6s} 28. P@e7+ {+0.99/21 2.7s} Bxe7 {-0.58/26 2.9s}
29. fxe7+ {+0.32/25 2.9s} Kxe7 {-1.33/19 2.6s} 30. B@h4+ {+1.71/17 2.6s}
Kd7 {-0.12/22 2.9s} 31. N@f6+ {+0.31/21 2.7s} Kd8 {-3.41/18 2.6s}
32. Nxd5+ {+0.57/19 2.7s} Kc8 {+0.42/21 3.0s} 33. P@d7+ {-0.79/25 2.9s}
Kxd7 {-2.09/1 0.013s} 34. Nf6+ {-0.27/23 2.7s} Kd8 {+0.85/22 2.8s}
35. R@g8+ {+1.78/20 2.7s} R@f8 {-4.65/16 2.6s} 36. Nxh7+ {+2.59/16 2.4s}
P@e7 {-1.58/15 2.4s} 37. Bxe7+ {+5.06/16 2.1s} Kxe7 {-4.26/17 2.1s}
38. P@f6+ {+9.24/15 1.2s} Ke8 {-17.58/13 1.5s} 39. P@d7+ {+8.77/19 1.6s}
Kd8 {-10.35/20 1.4s} 40. Rxf8+ {+6.15/22 1.8s} Kxd7 {-9.59/18 1.5s}
41. Rxf7+ {+8.33/16 1.7s} Kd8 {-11.02/20 1.8s} 42. P@e7+ {+4.99/25 2.1s}
Kd7 {-2.83/29 3.0s} 43. e8=Q+ {+4.36/25 2.1s} Kxe8 {-7.67/1 0.014s}
44. R@f8+ {+1.60/29 3.2s} Rxf8 {-5.64/1 0.014s} 45. Rxf8+ {+3.72/22 2.0s}
Kd7 {-5.31/1 0.015s} 46. Rf7+ {+1.63/25 3.0s} Kd8 {-1.50/19 1.5s}
47. Rf8+ {+0.05/21 2.8s} B@e8 {-1.40/21 2.7s} 48. Rxe8+ {+0.45/22 2.9s}
Kxe8 {-0.97/20 2.7s} 49. R@f8+ {+0.82/19 2.8s} Kd7 {-0.97/1 0.005s}
50. Rf7+ {+0.41/21 3.0s} Kc8 {-0.26/20 3.1s} 51. Rf8+ {-0.45/19 3.1s}
N@d8 {-0.31/18 3.0s} 52. Rxd8+ {-0.75/20 3.0s} Kxd8 {+0.37/1 0.005s}
53. N@f7+ {-0.25/18 3.0s} Kc8 {+1.06/19 3.1s} 54. Qg4 {-1.52/20 3.0s}
Q@f1+ {+2.53/18 3.0s} 55. B@g2 {-2.62/22 2.9s} Qxg2+ {+5.75/23 2.4s}
56. Kxg2 {-5.53/22 2.4s} R@g1+ {+4.94/21 2.7s} 57. Kh3 {-4.97/20 2.5s}
B@f1+ {+9.07/21 2.1s} 58. Kh4 {-9.09/20 2.0s} R@h3+ {+10.37/18 2.0s}
59. Qxh3 {-3.50/1 0.016s} R@h5+ {+14.91/17 1.5s} 60. Kg4 {-6.42/1 0.015s}
Bxh3+ {+17.84/15 1.6s} 61. Kf3 {-18.44/13 1.4s} Q@g4+ {+21.74/13 1.0s}
62. Ke3 {-20.60/1 0.002s} Nc2# {+M1/11 0.88s, Black mates} 0-1

[Event "QFuture-depth5-800sim-vs-800sim"]
[Site "?"]
[Date "2019.05.26"]
[Round "15"]
[White "CrazyAra-Dev-0.4.1-With-Q-Future-depth5-800sim"]
[Black "CrazyAra-Dev-0.4.1-No-Q-800sim"]
[Result "1-0"]
[PlyCount "69"]
[TimeControl "40/1200"]
[Variant "crazyhouse"]

1. e4 {book} Nf6 {book} 2. Nc3 {book} Nc6 {book} 3. d4 {+1.08/19 2.5s}
d5 {-1.11/19 2.4s} 4. e5 {+0.91/24 2.6s} Ne4 {-0.85/23 2.6s}
5. Be3 {+0.19/22 2.5s} Bf5 {-1.04/21 2.6s} 6. Bd3 {+0.05/22 2.7s}
e6 {-0.86/23 2.7s} 7. Nge2 {-0.37/19 2.6s} Nxc3 {-0.37/19 2.6s}
8. bxc3 {-1.04/21 2.7s} N@h4 {-0.01/21 2.7s} 9. Rg1 {-0.56/18 2.6s}
Bxd3 {-0.20/23 2.6s} 10. cxd3 {-0.16/24 2.7s} B@f3 {-0.45/24 2.7s}
11. B@h3 {+0.92/23 2.7s} Bxg2 {-0.45/19 2.7s} 12. Bxg2 {+0.16/20 2.8s}
P@f3 {-1.26/19 2.8s} 13. Bh1 {+1.51/21 2.8s} Nxe5 {-0.48/18 2.7s}
14. dxe5 {+0.58/18 2.7s} P@g2 {-0.54/20 2.8s} 15. Qa4+ {+2.41/24 2.8s}
c6 {-2.57/26 2.9s} 16. B@g5 {+3.43/23 2.8s} gxh1=Q {-3.20/24 2.7s}
17. Bxd8 {+3.49/25 2.8s} fxe2 {-3.12/24 2.8s} 18. Kxe2 {+3.17/24 2.8s}
Qf3+ {-4.29/19 2.8s} 19. Kd2 {+3.19/20 2.8s} Qxe3+ {-3.37/21 2.9s}
20. fxe3 {+2.77/22 2.9s} Rxd8 {-3.21/21 2.8s} 21. P@c7 {+1.52/18 2.7s}
Nf3+ {-4.46/21 2.7s} 22. Kc2 {+5.32/20 2.8s} N@a3+ {-4.12/19 2.7s}
23. Kb2 {+5.60/18 2.7s} Nc4+ {-5.39/22 2.5s} 24. Qxc4 {+7.22/21 2.3s}
B@a3+ {-6.08/20 2.4s} 25. Kc2 {+7.11/19 2.3s} B@d6 {-2.32/21 2.7s}
26. cxd8=Q+ {+1.58/17 2.9s} Kxd8 {-2.31/1 0.003s} 27. R@a8+ {+3.81/19 2.8s}
B@b8 {-3.32/18 2.8s} 28. Qb3 {+5.05/18 2.8s} P@b2 {-5.16/18 2.7s}
29. Rab1 {+11.37/17 2.4s} Nxg1 {-10.73/16 2.4s} 30. Qxb7 {+10.47/15 2.2s}
R@c1+ {-11.69/14 2.1s} 31. Kb3 {+15.71/16 2.0s} Rxc3+ {-13.80/15 1.8s}
32. Kxc3 {+13.71/13 2.3s} Bxe5+ {-11.75/12 2.2s} 33. Kc2 {+20.07/14 1.9s}
P@b3+ {-17.56/11 1.5s} 34. axb3 {+23.38/12 1.7s} P@a2 {-38.70/11 1.4s}
35. Q@d7# {+M1/3 0.43s, White mates} 1-0

[Event "QFuture-depth5-800sim-vs-800sim"]
[Site "?"]
[Date "2019.05.26"]
[Round "15"]
[White "CrazyAra-Dev-0.4.1-No-Q-800sim"]
[Black "CrazyAra-Dev-0.4.1-With-Q-Future-depth5-800sim"]
[Result "1-0"]
[PlyCount "69"]
[TimeControl "40/1200"]
[Variant "crazyhouse"]

1. e4 {book} Nf6 {book} 2. Nc3 {book} Nc6 {book} 3. Nf3 {book}
d5 {-0.40/20 2.4s} 4. exd5 {+0.41/19 2.5s} Nxd5 {-0.39/19 2.6s}
5. d4 {+0.68/19 2.6s} e6 {-0.78/17 2.6s} 6. Nxd5 {+0.61/18 2.6s}
exd5 {-0.20/18 2.7s} 7. Bb5 {+0.15/17 2.6s} Bb4+ {+0.27/16 2.6s}
8. c3 {-0.26/15 2.6s} Qe7+ {-0.34/18 2.7s} 9. N@e5 {-0.15/18 2.6s}
P@h3 {-0.35/18 2.7s} 10. Rg1 {-0.26/17 2.6s} hxg2 {+0.50/16 2.6s}
11. Rxg2 {-0.49/19 2.7s} P@g4 {+0.77/18 2.6s} 12. Ng5 {-0.83/17 2.6s}
Bd7 {+1.55/19 2.8s} 13. Bxc6 {-1.20/18 2.8s} bxc6 {+1.29/17 2.7s}
14. Nxf7 {-1.44/17 2.6s} N@f3+ {+1.03/21 2.9s} 15. Kf1 {-1.14/21 2.9s}
Nxe5 {+2.13/15 2.7s} 16. Nxe5 {-1.49/19 2.7s} B@h3 {-0.59/22 2.8s}
17. P@f7+ {+0.08/24 2.9s} Kd8 {-0.73/21 2.7s} 18. N@g8 {+0.59/20 2.7s}
N@h4 {-0.37/21 2.8s} 19. Nxe7 {+0.07/18 2.8s} Bxg2+ {-0.04/19 2.8s}
20. Ke2 {-0.25/20 2.7s} Bxe7 {-0.20/23 2.8s} 21. P@b7 {-0.32/22 2.8s}
Bf3+ {+0.01/21 2.8s} 22. Nxf3 {+0.26/20 2.7s} gxf3+ {-0.70/25 2.9s}
23. Kd2 {+0.46/21 2.8s} N@c4+ {-0.20/19 2.7s} 24. Kc2 {+0.36/18 2.7s}
Rb8 {-2.20/22 2.8s} 25. Q@a8 {+1.18/21 2.8s} Bf5+ {-4.11/20 2.7s}
26. B@d3 {+2.10/19 2.8s} Bxd3+ {-3.31/19 2.7s} 27. Qxd3 {+2.67/21 2.8s}
N@e1+ {-4.51/17 2.7s} 28. Kb1 {+5.82/18 2.5s} Kd7 {-8.99/20 2.4s}
29. B@c8+ {+8.25/21 2.2s} Rhxc8 {-7.19/18 2.2s} 30. bxc8=Q+ {+6.74/19 2.3s}
Kxc8 {-7.16/18 2.1s} 31. P@b7+ {+9.80/14 2.1s} Kd7 {-8.74/12 2.0s}
32. Qxb8 {+10.80/11 2.0s} R@a8 {-1.82/22 2.7s} 33. Qxa8 {+16.15/13 1.7s}
Nxd3 {-M1/12 1.6s} 34. Qc8+ {+32.98/11 0.68s} Kd6 {-28.99/1 0.002s}
35. R@e6# {+M1/9 0.56s, White mates} 1-0

[Event "QFuture-depth5-800sim-vs-800sim"]
[Site "?"]
[Date "2019.05.26"]
[Round "16"]
[White "CrazyAra-Dev-0.4.1-With-Q-Future-depth5-800sim"]
[Black "CrazyAra-Dev-0.4.1-No-Q-800sim"]
[Result "1-0"]
[PlyCount "51"]
[TimeControl "40/1200"]
[Variant "crazyhouse"]

1. e4 {book} Nf6 {book} 2. Nc3 {book} Nc6 {book} 3. Nf3 {book}
d5 {-0.39/20 2.4s} 4. exd5 {+0.43/19 2.5s} Nxd5 {-0.39/19 2.6s}
5. d4 {+0.59/19 2.6s} e6 {-0.28/17 2.6s} 6. Nxd5 {-0.04/19 2.7s}
exd5 {-0.21/18 2.6s} 7. Bb5 {-1.14/17 2.7s} Bb4+ {+0.23/16 2.6s}
8. c3 {-0.23/16 2.7s} Qe7+ {+0.45/18 2.7s} 9. N@e5 {-0.15/18 2.7s}
P@h3 {+0.81/18 2.6s} 10. Rg1 {-1.28/17 2.6s} hxg2 {+0.49/16 2.6s}
11. Rxg2 {-1.86/19 2.7s} P@g4 {+0.68/18 2.7s} 12. Bg5 {-0.67/17 2.6s}
N@f6 {-0.86/22 2.6s} 13. Bxf6 {+0.88/22 2.6s} Qxf6 {-0.98/23 2.6s}
14. N@h5 {+1.71/21 2.8s} Qh6 {-2.01/22 2.8s} 15. Bxc6+ {+2.75/21 2.8s}
bxc6 {-2.63/22 2.7s} 16. cxb4 {+1.14/21 2.7s} B@h3 {-2.93/18 2.7s}
17. P@b7 {+6.16/18 2.7s} Bxb7 {-5.66/20 2.5s} 18. P@d7+ {+4.38/30 2.7s}
Kf8 {-4.45/30 2.6s} 19. B@e7+ {+5.00/31 2.6s} Kxe7 {-7.98/32 2.2s}
20. N@f5+ {+8.14/31 2.2s} Kf8 {-5.95/30 2.4s} 21. Nhxg7 {+10.31/27 2.4s}
Bxg2 {-12.55/19 2.2s} 22. P@e7+ {+17.59/21 1.9s} Kg8 {-14.51/1 0.002s}
23. e8=Q+ {+19.59/19 1.8s} R@f8 {-18.93/18 1.4s} 24. Nxh6+ {+24.82/15 1.4s}
Kxg7 {-16.22/1 0.014s} 25. Nf5+ {+32.45/11 1.1s} Kf6 {-34.06/8 0.91s}
26. Q@g5# {+M1/9 0.73s, White mates} 1-0

[Event "QFuture-depth5-800sim-vs-800sim"]
[Site "?"]
[Date "2019.05.26"]
[Round "16"]
[White "CrazyAra-Dev-0.4.1-No-Q-800sim"]
[Black "CrazyAra-Dev-0.4.1-With-Q-Future-depth5-800sim"]
[Result "0-1"]
[PlyCount "30"]
[TimeControl "40/1200"]
[Variant "crazyhouse"]

1. Nf3 {book} d5 {-0.32/17 2.2s} 2. d4 {+0.13/16 2.2s} Bf5 {+0.19/18 2.4s}
3. Nc3 {-0.30/18 2.4s} e6 {+0.24/22 2.4s} 4. e3 {+0.24/19 2.4s}
Bd6 {-0.46/20 2.5s} 5. Bd3 {+0.66/23 2.6s} Ne7 {-0.56/19 2.6s}
6. O-O {+0.47/21 2.6s} Nbc6 {-1.19/18 2.6s} 7. Re1 {+0.47/19 2.6s}
Bxd3 {+0.07/19 2.6s} 8. cxd3 {-0.49/20 2.6s} B@h5 {+0.38/22 2.8s}
9. B@e2 {-0.18/19 2.6s} Nf5 {+0.95/20 2.7s} 10. e4 {-1.25/21 2.7s}
Bxf3 {+2.28/22 2.8s} 11. exf5 {-2.48/22 2.6s} Bxh2+ {+2.38/21 2.7s}
12. Kxh2 {-4.12/21 2.6s} N@g4+ {+10.12/22 2.1s} 13. Kg3 {-8.66/19 2.0s}
Nxd4 {+11.49/15 1.7s} 14. Bxf3 {-14.27/20 2.0s} Nxf5+ {+16.11/14 1.1s}
15. Kxg4 {-18.71/12 1.2s} Qh4# {+M1/8 0.52s, Black mates} 0-1

[Event "QFuture-depth5-800sim-vs-800sim"]
[Site "?"]
[Date "2019.05.26"]
[Round "17"]
[White "CrazyAra-Dev-0.4.1-With-Q-Future-depth5-800sim"]
[Black "CrazyAra-Dev-0.4.1-No-Q-800sim"]
[Result "0-1"]
[PlyCount "62"]
[TimeControl "40/1200"]
[Variant "crazyhouse"]

1. Nf3 {book} d5 {-0.37/14 2.2s} 2. d3 {+0.86/17 2.2s} Nc6 {-0.57/18 2.3s}
3. g3 {-0.20/22 2.4s} e5 {-0.54/20 2.3s} 4. Bg2 {-1.14/20 2.4s}
Nf6 {-0.26/19 2.4s} 5. O-O {-0.78/19 2.4s} h6 {+0.54/15 2.3s}
6. Nc3 {-0.74/17 2.4s} Be6 {+0.85/17 2.4s} 7. h3 {-1.62/17 2.5s}
Qd7 {+0.82/16 2.5s} 8. Kh2 {-0.82/15 2.4s} Bc5 {+1.23/17 2.4s}
9. a3 {-3.53/17 2.5s} a5 {+1.42/18 2.4s} 10. Rb1 {-2.73/15 2.5s}
h5 {+2.93/17 2.5s} 11. Bg5 {-3.06/16 2.7s} Ng4+ {+2.69/21 2.8s}
12. hxg4 {-2.43/21 2.7s} hxg4+ {+2.30/18 2.7s} 13. Nh4 {-1.98/19 2.8s}
f6 {+2.69/19 2.7s} 14. Nxd5 {-2.64/18 2.7s} fxg5 {+2.23/25 2.8s}
15. N@f6+ {-2.63/28 2.8s} gxf6 {+2.13/30 2.9s} 16. Nxf6+ {-2.14/25 2.7s}
Kd8 {+2.34/23 2.7s} 17. Nxd7 {-2.31/27 2.9s} gxh4 {+2.33/27 2.9s}
18. Kg1 {-5.18/22 2.6s} hxg3 {+1.98/24 2.7s} 19. Nxc5 {-3.45/27 2.8s}
gxf2+ {+3.01/26 2.7s} 20. Rxf2 {-2.10/21 2.7s} P@h2+ {+2.97/23 2.7s}
21. Kf1 {-4.07/24 2.6s} h1=Q+ {+5.64/23 2.3s} 22. Bxh1 {-4.69/22 2.6s}
N@e3+ {+4.36/21 2.4s} 23. Ke1 {-8.80/22 2.0s} Rxh1+ {+6.70/21 2.1s}
24. B@f1 {-6.02/18 2.4s} N@g2+ {+7.91/19 1.9s} 25. Kd2 {-10.02/20 1.8s}
Nxf1+ {+10.40/20 1.7s} 26. Kc1 {-12.25/17 1.8s} P@d2+ {+15.23/16 1.6s}
27. Qxd2 {-14.09/1 0.003s} Nxd2+ {+18.50/15 1.1s} 28. Q@f1 {-38.82/13 1.3s}
Q@e1+ {+25.25/11 1.4s} 29. Qxe1 {-26.14/1 0.003s} Rxe1+ {+32.06/12 0.72s}
30. Kxd2 {-M1/6 0.68s} B@e3+ {+36.76/5 0.73s} 31. Kc3 {-17.63/1 0.015s}
Q@d4# {+M1/3 0.42s, Black mates} 0-1

[Event "QFuture-depth5-800sim-vs-800sim"]
[Site "?"]
[Date "2019.05.26"]
[Round "17"]
[White "CrazyAra-Dev-0.4.1-No-Q-800sim"]
[Black "CrazyAra-Dev-0.4.1-With-Q-Future-depth5-800sim"]
[Result "0-1"]
[PlyCount "92"]
[TimeControl "40/1200"]
[Variant "crazyhouse"]

1. Nf3 {book} Nf6 {book} 2. d4 {+0.53/16 2.2s} d5 {-0.74/16 2.3s}
3. Nc3 {+0.77/20 2.3s} Bf5 {-0.76/19 2.4s} 4. Bg5 {+0.76/23 2.4s}
e6 {-1.01/24 2.5s} 5. e3 {+0.66/27 2.7s} Be7 {-0.83/32 2.8s}
6. Bb5+ {+0.83/25 2.6s} Nbd7 {-1.09/28 2.7s} 7. Ne5 {+1.29/29 2.9s}
O-O {-1.42/28 2.9s} 8. Bxd7 {+1.01/27 2.8s} Nxd7 {-1.80/26 2.9s}
9. Bxe7 {+1.45/27 3.0s} Qxe7 {-2.35/28 3.0s} 10. Nxd7 {+1.32/24 2.8s}
B@h6 {+0.50/22 2.8s} 11. Nxf8 {-0.24/16 2.7s} Rxf8 {+0.06/16 2.7s}
12. N@e5 {+0.31/17 2.7s} N@h4 {-0.09/18 2.6s} 13. Rg1 {+0.22/16 2.7s}
B@e4 {+0.04/18 2.7s} 14. Nxe4 {+0.08/19 2.7s} Bxe4 {-0.07/16 2.7s}
15. B@f3 {+0.22/16 2.7s} Bxf3 {-1.39/21 2.7s} 16. gxf3 {+0.38/21 2.7s}
N@g2+ {-2.44/19 2.7s} 17. Kf1 {+0.73/19 2.8s} B@h3 {-0.95/21 2.8s}
18. Ke2 {+1.10/21 2.8s} Nxf3 {-0.61/16 2.7s} 19. Nxf3 {+0.49/19 2.8s}
Bg4 {+0.27/18 2.8s} 20. Rxg2 {-0.51/21 2.9s} Bxf3+ {+0.22/19 2.9s}
21. Kxf3 {-0.19/18 2.7s} Qf6+ {+0.01/21 2.9s} 22. R@f4 {-0.21/20 2.8s}
Bxf4 {+0.11/22 2.8s} 23. N@h5 {+0.39/24 2.8s} N@h4+ {+0.25/26 3.0s}
24. Ke2 {-0.02/26 2.9s} P@f3+ {+0.05/23 2.9s} 25. Kd2 {-0.19/22 2.8s}
Qxd4+ {-2.05/23 2.8s} 26. B@d3 {+0.29/23 2.7s} Nxg2 {-1.79/21 2.8s}
27. Nxf4 {+0.38/20 2.7s} Qxb2 {-0.75/17 2.6s} 28. Bxh7+ {0.00/18 2.9s}
Kxh7 {+0.01/18 2.9s} 29. N@g5+ {-0.51/17 2.8s} Kh6 {-1.20/18 2.8s}
30. N@g4+ {-0.81/17 2.8s} Kxg5 {-0.41/1 0.014s} 31. B@e7+ {-0.25/16 2.6s}
P@f6 {+1.42/15 2.7s} 32. h4+ {-1.99/18 2.8s} Kxg4 {+1.78/16 2.8s}
33. B@h3+ {-2.21/16 2.7s} Kxh4 {-3.86/1 0.013s} 34. Nxg2+ {-3.45/20 3.0s}
Kg5 {+4.81/19 2.9s} 35. Bxf6+ {-3.62/18 2.9s} Kxf6 {+5.50/18 2.9s}
36. B@h4+ {-5.03/19 2.9s} Kg6 {+8.68/20 2.9s} 37. Nf4+ {-7.90/19 2.8s}
Kh7 {+8.90/20 3.0s} 38. N@g5+ {-9.47/24 3.0s} Kh8 {+9.88/23 3.0s}
39. Qxf3 {-8.01/22 3.0s} B@c3+ {+9.08/21 3.2s} 40. Ke2 {-11.67/22 2.7s}
R@d2+ {+15.99/21 2.7s} 41. Kf1 {-14.97/20 2.8s} Qxa1+ {+15.16/19 2.7s}
42. Kg2 {-15.84/19 2.2s} N@e1+ {+15.78/18 2.4s} 43. Kg3 {-15.64/16 2.5s}
Nxf3 {+12.25/15 2.5s} 44. Kxf3 {-14.33/14 2.4s} B@e4+ {+17.40/14 2.1s}
45. Kg3 {-17.81/15 2.1s} N@h1+ {+20.43/13 1.8s} 46. Kh2 {-21.12/11 0.83s}
Q@g1# {+M1/10 0.86s, Black mates} 0-1

[Event "QFuture-depth5-800sim-vs-800sim"]
[Site "?"]
[Date "2019.05.26"]
[Round "18"]
[White "CrazyAra-Dev-0.4.1-With-Q-Future-depth5-800sim"]
[Black "CrazyAra-Dev-0.4.1-No-Q-800sim"]
[Result "0-1"]
[PlyCount "90"]
[TimeControl "40/1200"]
[Variant "crazyhouse"]

1. Nf3 {book} Nf6 {book} 2. d4 {+0.62/14 2.3s} d5 {-0.73/15 2.3s}
3. Nc3 {+0.81/20 2.4s} Bf5 {-0.77/19 2.4s} 4. Bg5 {+0.48/24 2.5s}
e6 {-0.58/24 2.5s} 5. e3 {+0.76/29 2.7s} Be7 {-0.71/32 2.7s}
6. Bb5+ {+0.81/25 2.6s} Nbd7 {-0.70/26 2.7s} 7. Ne5 {+1.27/29 2.9s}
O-O {-1.12/29 3.0s} 8. Bxd7 {+1.09/27 2.8s} Nxd7 {-1.20/26 2.9s}
9. Bxe7 {+1.42/27 3.1s} Qxe7 {-1.48/28 3.1s} 10. Nxd7 {+1.40/24 2.9s}
Qxd7 {-1.39/22 2.8s} 11. N@h6+ {+1.97/25 2.9s} Kh8 {-1.87/24 2.9s}
12. N@e5 {+1.99/20 2.8s} Qe7 {-2.20/22 2.8s} 13. Nxf5 {+1.50/22 2.9s}
exf5 {-2.06/21 2.8s} 14. Nxd5 {+0.12/19 2.7s} Qg5 {-1.88/19 2.7s}
15. P@e7 {+0.81/23 2.8s} N@h4 {-1.52/22 2.9s} 16. exf8=Q+ {+1.11/25 2.9s}
Rxf8 {-1.59/22 2.8s} 17. B@h3 {+3.07/23 2.9s} B@h5 {-1.41/23 2.8s}
18. R@g3 {+1.05/19 2.9s} Bxd1 {-0.53/18 2.8s} 19. Rxd1 {-0.42/17 2.8s}
B@g4 {-0.40/18 2.9s} 20. B@f3 {+0.73/19 3.0s} Bxf3 {-0.34/17 2.8s}
21. Nxf3 {-0.73/21 2.9s} Nxf3+ {+0.19/26 3.2s} 22. gxf3 {-1.80/27 3.2s}
P@e2 {+1.23/25 3.0s} 23. Kxe2 {-1.69/25 3.1s} B@c4+ {+1.63/27 3.2s}
24. B@d3 {-2.73/28 3.2s} Bxd5 {+1.72/25 3.0s} 25. Rxg5 {-3.28/24 2.9s}
Bxf3+ {+2.70/24 3.0s} 26. Kxf3 {-4.22/25 3.0s} P@e4+ {+3.47/22 3.0s}
27. Ke2 {-3.99/22 3.0s} Q@f3+ {+3.80/24 3.2s} 28. Kd2 {-3.76/23 3.1s}
exd3 {+3.95/22 3.0s} 29. cxd3 {-3.70/21 3.1s} Qxf2+ {+4.16/22 3.0s}
30. B@e2 {-5.15/23 3.1s} N@f3+ {+3.45/18 3.0s} 31. Kc1 {-5.17/22 3.1s}
Qxe3+ {+4.77/21 3.1s} 32. B@d2 {-5.24/20 3.2s} Nxd2 {+5.46/19 3.1s}
33. Rxd2 {-5.38/18 3.0s} Qxg5 {+5.66/19 3.0s} 34. N@f3 {-5.46/18 3.1s}
R@a1+ {+5.08/19 3.1s} 35. N@b1 {-5.38/18 3.0s} Qxd2+ {+4.48/20 3.0s}
36. Nxd2 {-3.85/17 3.0s} P@c2 {+4.21/18 3.0s} 37. Q@e7 {-3.72/18 3.0s}
cxb1=Q+ {+3.31/20 3.1s} 38. Nxb1 {-2.66/1 0.003s} B@d6 {+5.53/16 3.1s}
39. Qxf8+ {-6.40/20 3.1s} Bxf8 {+6.69/19 3.1s} 40. R@e8 {-6.66/17 3.1s}
Rxb1+ {+9.03/18 3.0s} 41. Kxb1 {-9.87/19 2.7s} N@a3+ {+11.67/18 2.4s}
42. bxa3 {-29.12/17 2.0s} N@c3+ {+13.61/16 1.9s} 43. Kc1 {-15.45/17 1.8s}
Q@b1+ {+14.83/17 2.2s} 44. Kd2 {-11.77/1 0.015s} B@f4+ {+21.64/14 1.6s}
45. P@e3 {-M1/12 1.0s} R@c2# {+M1/7 0.59s, Black mates} 0-1

[Event "QFuture-depth5-800sim-vs-800sim"]
[Site "?"]
[Date "2019.05.26"]
[Round "18"]
[White "CrazyAra-Dev-0.4.1-No-Q-800sim"]
[Black "CrazyAra-Dev-0.4.1-With-Q-Future-depth5-800sim"]
[Result "0-1"]
[PlyCount "42"]
[TimeControl "40/1200"]
[Variant "crazyhouse"]

1. d3 {book} d5 {-0.83/19 2.3s} 2. Nf3 {+0.80/19 2.3s} Nc6 {-0.63/20 2.4s}
3. g3 {+0.62/22 2.4s} e5 {-0.49/21 2.4s} 4. Bg2 {+0.39/20 2.4s}
Nf6 {-0.27/17 2.4s} 5. O-O {+0.15/19 2.4s} h6 {+0.51/15 2.4s}
6. Nc3 {-0.48/17 2.3s} Be6 {+0.44/17 2.4s} 7. h3 {-0.68/17 2.4s}
Qd7 {+0.24/16 2.5s} 8. Kh2 {-0.82/15 2.4s} Rd8 {+1.57/16 2.5s}
9. a3 {-1.20/18 2.4s} Bd6 {+0.43/17 2.5s} 10. e4 {+0.01/16 2.5s}
Bxh3 {+3.81/19 2.7s} 11. Bxh3 {-3.76/18 2.7s} Qxh3+ {+3.94/24 2.8s}
12. Kxh3 {-5.04/23 2.8s} P@g4+ {+3.66/20 2.7s} 13. Kh2 {-5.21/17 2.6s}
gxf3 {+5.43/21 2.6s} 14. Nxd5 {-4.43/20 2.5s} N@g4+ {+3.54/19 2.5s}
15. Kg1 {-5.02/15 2.4s} B@e2 {+0.54/15 2.5s} 16. P@g6 {-3.44/17 2.3s}
Nxd5 {+7.54/17 2.0s} 17. gxf7+ {-7.33/16 2.1s} Kf8 {+9.18/15 1.9s}
18. exd5 {-8.68/14 1.9s} N@h3+ {+14.91/15 0.84s} 19. Kh1 {-10.82/1 0.002s}
Nhxf2+ {+19.03/12 0.83s} 20. Rxf2 {-18.74/12 0.59s} Nxf2+ {+20.76/13 0.61s}
21. Kg1 {-20.95/9 0.64s} R@g2# {+M1/5 0.46s, Black mates} 0-1

[Event "QFuture-depth5-800sim-vs-800sim"]
[Site "?"]
[Date "2019.05.26"]
[Round "19"]
[White "CrazyAra-Dev-0.4.1-With-Q-Future-depth5-800sim"]
[Black "CrazyAra-Dev-0.4.1-No-Q-800sim"]
[Result "1-0"]
[PlyCount "73"]
[TimeControl "40/1200"]
[Variant "crazyhouse"]

1. d3 {book} e5 {-0.17/19 2.2s} 2. Nf3 {+0.38/20 2.3s} Nc6 {-0.33/22 2.4s}
3. g3 {-0.47/24 2.5s} d5 {-0.53/19 2.4s} 4. Bg2 {-1.11/20 2.4s}
Nf6 {-0.24/19 2.4s} 5. O-O {-0.77/19 2.4s} h6 {+0.58/15 2.4s}
6. Nc3 {-0.72/17 2.4s} Be6 {+0.75/17 2.4s} 7. h3 {-0.66/17 2.5s}
Qd7 {+0.70/16 2.4s} 8. Kh2 {-0.83/15 2.5s} Rd8 {+1.51/16 2.4s}
9. a3 {-1.18/18 2.4s} Bd6 {+1.31/17 2.4s} 10. e4 {0.00/17 2.5s}
d4 {-0.14/20 2.6s} 11. Nd5 {-0.03/20 2.7s} Nxd5 {-0.28/20 2.7s}
12. exd5 {+0.23/20 2.7s} Bxd5 {-0.38/21 2.8s} 13. N@h5 {+0.09/20 2.8s}
Kf8 {-0.01/18 2.6s} 14. c4 {+0.03/20 2.7s} dxc3 {-0.13/23 2.8s}
15. bxc3 {+0.17/22 2.8s} P@g6 {+0.01/21 2.7s} 16. Nxg7 {-0.14/20 2.7s}
Kxg7 {+0.23/21 2.9s} 17. P@e4 {-1.23/20 2.8s} Be6 {+0.17/20 2.8s}
18. P@d5 {-1.93/19 2.8s} Bxh3 {+0.33/24 2.9s} 19. Bxh3 {-0.56/23 3.0s}
Qxh3+ {+0.92/17 2.8s} 20. Kxh3 {-0.62/18 2.8s} B@c8+ {+0.46/18 2.9s}
21. Kg2 {-0.03/18 2.9s} P@h3+ {-0.12/20 2.8s} 22. Kg1 {+0.55/19 2.9s}
P@g2 {-0.60/20 2.9s} 23. Re1 {+0.94/19 2.9s} N@g4 {-0.50/18 2.8s}
24. dxc6 {+1.06/17 2.9s} bxc6 {-1.15/20 2.9s} 25. N@h2 {+1.60/21 3.0s}
Nxh2 {-1.80/19 2.9s} 26. Nxh2 {+0.66/20 2.9s} P@f6 {-1.49/22 2.9s}
27. B@g4 {+1.54/21 3.0s} N@g5 {-2.01/19 3.0s} 28. Bxg5 {+1.92/20 3.0s}
hxg5 {-3.65/22 2.9s} 29. Bxc8 {+3.95/21 3.0s} Rxc8 {-4.05/20 2.8s}
30. N@f5+ {+6.92/19 2.8s} gxf5 {-9.37/20 2.2s} 31. N@h5+ {+11.04/19 2.1s}
Rxh5 {-11.35/17 2.2s} 32. Qxh5 {+13.34/16 1.8s} B@h6 {-12.30/14 1.6s}
33. R@h7+ {+23.65/17 0.90s} Kxh7 {-16.29/8 0.95s} 34. Qxf7+ {+18.93/9 0.94s}
R@g7 {-24.67/8 0.63s} 35. P@g6+ {+25.91/7 0.61s} Kh8 {-11.79/1 0.014s}
36. Q@h7+ {+27.09/3 0.60s} Rxh7 {-7.47/1 0.014s}
37. Qxh7# {+M1/1 0.45s, White mates} 1-0

[Event "QFuture-depth5-800sim-vs-800sim"]
[Site "?"]
[Date "2019.05.26"]
[Round "19"]
[White "CrazyAra-Dev-0.4.1-No-Q-800sim"]
[Black "CrazyAra-Dev-0.4.1-With-Q-Future-depth5-800sim"]
[Result "0-1"]
[PlyCount "52"]
[TimeControl "40/1200"]
[Variant "crazyhouse"]

1. e4 {book} e5 {book} 2. Nf3 {book} Nc6 {book} 3. Bc4 {book} Bc5 {book}
4. d3 {book} Nf6 {-0.87/19 2.3s} 5. O-O {+1.03/20 2.4s} O-O {-0.69/22 2.5s}
6. Nc3 {+0.98/21 2.4s} d6 {-1.14/20 2.5s} 7. Bg5 {+1.12/21 2.5s}
h6 {-2.10/24 2.7s} 8. Bxf6 {+1.39/26 2.7s} Qxf6 {-1.44/18 2.6s}
9. Nd5 {+1.37/17 2.6s} Qd8 {-1.48/18 2.7s} 10. Qd2 {+1.88/17 2.6s}
Kh7 {-1.44/14 2.5s} 11. N@g5+ {+1.20/14 2.5s} Kh8 {-0.46/17 2.6s}
12. c3 {+0.17/16 2.6s} hxg5 {+0.65/18 2.6s} 13. Qxg5 {-1.20/28 2.6s}
Qxg5 {+0.64/30 2.8s} 14. Nxg5 {-1.21/31 2.8s} Q@h5 {+3.09/26 2.6s}
15. P@f6 {-2.87/26 2.6s} Qxg5 {+6.67/28 2.4s} 16. fxg7+ {-6.39/27 2.3s}
Kxg7 {+8.21/23 2.5s} 17. P@f6+ {-6.96/22 2.3s} Kh7 {+9.53/24 2.1s}
18. Q@g7+ {-10.97/21 2.2s} Qxg7 {+0.97/1 0.013s} 19. fxg7 {-12.59/20 1.8s}
N@h3+ {+14.38/19 1.6s} 20. gxh3 {-16.73/18 1.2s} N@f3+ {+18.46/17 1.2s}
21. Kh1 {-15.79/16 1.4s} P@g2+ {+17.15/15 1.3s} 22. Kxg2 {-16.91/1 0.002s}
Nh4+ {+20.33/13 0.87s} 23. Kg3 {-20.21/12 0.81s} Q@g2+ {+20.04/11 1.1s}
24. Kxh4 {-8.51/1 0.013s} B@g5+ {+23.15/9 0.65s} 25. Kh5 {-8.00/1 0.014s}
Qxh3+ {+22.62/7 0.68s} 26. Kxg5 {-23.27/6 0.58s} Qh6# {+M1/6 0.46s, Black mates}
0-1

[Event "QFuture-depth5-800sim-vs-800sim"]
[Site "?"]
[Date "2019.05.26"]
[Round "20"]
[White "CrazyAra-Dev-0.4.1-With-Q-Future-depth5-800sim"]
[Black "CrazyAra-Dev-0.4.1-No-Q-800sim"]
[Result "1-0"]
[PlyCount "67"]
[TimeControl "40/1200"]
[Variant "crazyhouse"]

1. e4 {book} e5 {book} 2. Nf3 {book} Nc6 {book} 3. Bc4 {book} Bc5 {book}
4. d3 {book} Nf6 {-0.85/17 2.3s} 5. O-O {+0.10/22 2.4s} O-O {-0.70/22 2.5s}
6. Nc3 {+0.88/21 2.5s} d6 {-1.15/20 2.5s} 7. Bg5 {+1.09/21 2.5s}
h6 {-1.19/24 2.7s} 8. Bxf6 {+1.22/26 2.7s} Qxf6 {-1.35/18 2.6s}
9. Nd5 {+1.12/17 2.6s} Qd8 {-1.45/18 2.6s} 10. Qd2 {+0.93/17 2.7s}
Kh7 {-1.36/13 2.5s} 11. N@g5+ {+0.20/14 2.5s} Kh8 {-0.40/17 2.6s}
12. Kh1 {+0.60/17 2.6s} B@h5 {+0.38/19 2.6s} 13. Rg1 {-0.99/19 2.6s}
Bcg4 {+0.48/21 2.7s} 14. Raf1 {-0.10/21 2.7s} hxg5 {+0.26/22 2.7s}
15. Nxg5 {+0.38/21 2.8s} N@f4 {-0.28/22 2.8s} 16. P@f6 {+0.74/22 2.9s}
gxf6 {-2.33/24 2.8s} 17. Nxf7+ {+4.69/24 2.8s} Rxf7 {-4.49/25 2.9s}
18. Nxf4 {+3.92/25 3.0s} exf4 {-4.41/23 2.8s} 19. Bxf7 {+4.33/23 2.8s}
Bxf7 {-4.63/22 2.8s} 20. Qxf4 {+0.51/23 2.9s} B@g5 {-4.75/20 2.7s}
21. Qxg4 {+4.66/21 2.9s} N@h6 {-4.23/22 2.9s} 22. P@g7+ {+4.75/22 3.0s}
Kxg7 {-4.45/19 2.9s} 23. N@f5+ {+4.13/20 2.9s} Nxf5 {-5.54/20 2.8s}
24. exf5 {+1.48/19 2.9s} Ne5 {-5.06/17 2.7s} 25. N@h5+ {+4.72/20 2.8s}
Kf8 {-4.91/20 2.8s} 26. B@g7+ {+5.45/22 2.9s} Ke7 {-6.43/20 2.8s}
27. Qxg5 {+7.64/19 2.9s} fxg5 {-7.32/19 2.7s} 28. P@e6 {+9.52/18 2.6s}
Bxe6 {-7.87/18 2.5s} 29. B@f6+ {+9.39/17 2.8s} Kd7 {-10.18/18 2.6s}
30. fxe6+ {+10.33/18 2.7s} Kxe6 {-11.33/15 2.5s} 31. Bxd8 {+13.56/16 2.3s}
Rxd8 {-13.01/17 2.1s} 32. B@f5+ {+21.20/17 1.6s} Kxf5 {-18.94/13 1.1s}
33. R@f6+ {+26.56/12 1.0s} Kg4 {-25.89/1 0.002s}
34. Q@h3# {+M1/9 0.57s, White mates} 1-0

[Event "QFuture-depth5-800sim-vs-800sim"]
[Site "?"]
[Date "2019.05.26"]
[Round "20"]
[White "CrazyAra-Dev-0.4.1-No-Q-800sim"]
[Black "CrazyAra-Dev-0.4.1-With-Q-Future-depth5-800sim"]
[Result "0-1"]
[PlyCount "60"]
[TimeControl "40/1200"]
[Variant "crazyhouse"]

1. e4 {book} e5 {book} 2. Nf3 {book} Nc6 {book} 3. Bc4 {book} Bc5 {book}
4. d3 {book} Nf6 {book} 5. O-O {book} O-O {-0.95/18 2.4s} 6. Bg5 {+0.55/18 2.3s}
Be7 {+0.10/22 2.5s} 7. c3 {0.00/23 2.5s} d6 {-0.23/19 2.5s}
8. Nbd2 {+0.01/19 2.4s} Bg4 {-0.03/20 2.5s} 9. h3 {+0.18/19 2.4s}
Bh5 {-0.37/18 2.4s} 10. a4 {+0.32/18 2.4s} h6 {-0.84/18 2.4s}
11. Bh4 {+0.38/16 2.5s} Kh8 {-0.59/18 2.5s} 12. b4 {+0.18/14 2.4s}
a6 {-0.35/15 2.5s} 13. Qb3 {-0.17/15 2.5s} Nxe4 {+0.47/20 2.6s}
14. Nxe4 {-0.68/22 2.8s} Bxh4 {+1.02/26 2.8s} 15. Nxh4 {-1.20/25 2.8s}
Qxh4 {+1.07/24 2.8s} 16. B@g3 {-1.27/25 2.8s} N@f3+ {+2.18/24 2.8s}
17. Kh1 {-2.58/19 2.6s} P@e2 {+2.41/19 2.6s} 18. Rfb1 {-3.64/22 2.4s}
B@d1 {+11.27/29 2.5s} 19. N@g1 {-6.47/16 2.0s} Bxb3 {+9.86/21 2.3s}
20. Nxf3 {-8.75/23 2.4s} Bxf3 {+6.89/23 2.8s} 21. Bxh4 {-6.98/22 2.6s}
Bxg2+ {+6.64/22 2.7s} 22. Kxg2 {-6.02/24 2.8s} N@f4+ {+5.99/23 2.8s}
23. Kf3 {-6.67/19 2.6s} Bxc4 {+6.25/18 2.7s} 24. B@f6 {-6.85/20 2.6s}
B@g2+ {+8.94/22 2.3s} 25. Ke3 {-8.66/22 2.1s} Q@f3+ {+11.01/19 2.2s}
26. Kd2 {-10.88/1 0.003s} Qxd3+ {+13.10/21 1.6s} 27. Kc1 {-14.83/20 1.5s}
e1=Q+ {+15.08/19 1.4s} 28. Kb2 {-15.14/18 1.4s} Qexb1+ {+37.38/14 0.74s}
29. Rxb1 {-39.29/6 0.61s} R@a2+ {+37.94/7 0.78s} 30. Kc1 {-22.42/1 0.015s}
Qc2# {+M1/3 0.44s, Black mates} 0-1

[Event "QFuture-depth5-800sim-vs-800sim"]
[Site "?"]
[Date "2019.05.26"]
[Round "21"]
[White "CrazyAra-Dev-0.4.1-With-Q-Future-depth5-800sim"]
[Black "CrazyAra-Dev-0.4.1-No-Q-800sim"]
[Result "0-1"]
[PlyCount "90"]
[TimeControl "40/1200"]
[Variant "crazyhouse"]

1. e4 {book} e5 {book} 2. Nf3 {book} Nc6 {book} 3. Bc4 {book} Bc5 {book}
4. d3 {book} Nf6 {book} 5. O-O {book} O-O {-0.73/21 2.4s} 6. Bg5 {+0.37/21 2.3s}
Be7 {+0.24/22 2.6s} 7. c3 {-0.01/21 2.5s} d6 {+0.01/20 2.4s}
8. Nbd2 {-0.66/21 2.4s} Bg4 {-0.05/21 2.5s} 9. h3 {+0.22/18 2.5s}
Bh5 {-0.15/18 2.4s} 10. a4 {+0.31/18 2.4s} h6 {-0.12/18 2.5s}
11. Bh4 {+0.36/16 2.5s} Kh8 {+0.06/17 2.4s} 12. b4 {+0.19/14 2.4s}
a6 {-0.17/15 2.4s} 13. Qb3 {-0.76/15 2.5s} Nxe4 {+1.39/15 2.6s}
14. Nxe4 {-0.90/22 2.8s} Bxh4 {+1.14/26 2.8s} 15. Nxh4 {-1.81/25 2.8s}
Qxh4 {+1.17/24 2.8s} 16. B@g3 {-1.21/25 2.9s} N@f3+ {+2.73/23 2.8s}
17. gxf3 {-3.49/20 2.7s} Qxh3 {+5.90/20 2.4s} 18. N@h2 {-4.75/19 2.3s}
B@g2 {+6.91/18 2.5s} 19. Rfe1 {-5.77/19 2.4s} Bgxf3 {+5.92/23 2.7s}
20. N@h4 {-9.84/22 2.6s} Bxe4 {+4.85/21 2.6s} 21. dxe4 {-10.22/20 2.7s}
Qxh4 {+9.99/23 2.5s} 22. Bxh4 {-12.43/22 2.5s} N@h3+ {+10.42/21 2.3s}
23. Kh1 {-10.12/20 2.3s} P@g2+ {+10.08/23 2.4s} 24. Kxg2 {-10.91/1 0.003s}
Nf4+ {+11.42/19 2.1s} 25. Kg3 {-11.28/20 2.1s} P@g5 {+10.33/19 2.6s}
26. P@g4 {-12.09/18 2.5s} gxh4+ {+10.28/21 2.6s} 27. Kxh4 {-15.91/20 2.5s}
P@g5+ {+13.92/20 2.4s} 28. Kg3 {-8.68/1 0.013s} B@h4+ {+13.67/17 2.3s}
29. Kf3 {-7.85/1 0.015s} N@d4+ {+17.58/16 2.0s} 30. Ke3 {-16.86/14 2.1s}
Nxb3 {+17.12/14 2.1s} 31. Q@c2 {-13.67/14 2.1s} Nxa1 {+13.51/17 2.6s}
32. Rxa1 {-13.34/16 2.8s} Ng2+ {+12.42/15 2.8s} 33. Ke2 {-11.70/17 2.8s}
Nf4+ {+12.27/18 2.8s} 34. Kd2 {-11.56/15 2.9s} Bxf2 {+12.31/14 2.8s}
35. Kc1 {-12.74/16 2.7s} Be3+ {+11.59/17 3.0s} 36. B@d2 {-12.90/17 3.0s}
Bxd2+ {+10.06/15 3.1s} 37. Qxd2 {-11.28/18 3.1s} P@e3 {+11.76/17 3.0s}
38. Qxe3 {-10.02/18 2.9s} B@d4 {+11.75/17 3.0s} 39. cxd4 {-10.79/17 2.8s}
Nxd4 {+13.88/16 2.7s} 40. Ra2 {-10.35/16 2.3s} R@h1+ {+10.54/15 3.0s}
41. B@g1 {-14.91/14 2.9s} Rxg1+ {+11.72/15 2.9s} 42. Qxg1 {-28.68/17 2.8s}
Q@c3+ {+14.36/16 2.6s} 43. R@c2 {-38.60/19 2.3s} Nxc2 {+18.31/14 2.3s}
44. Rxc2 {-M1/14 2.3s} P@b2+ {+40.35/16 1.2s} 45. Kb1 {-M1/8 0.54s}
R@a1# {+M1/4 0.49s, Black mates} 0-1

[Event "QFuture-depth5-800sim-vs-800sim"]
[Site "?"]
[Date "2019.05.26"]
[Round "21"]
[White "CrazyAra-Dev-0.4.1-No-Q-800sim"]
[Black "CrazyAra-Dev-0.4.1-With-Q-Future-depth5-800sim"]
[Result "0-1"]
[PlyCount "34"]
[TimeControl "40/1200"]
[Variant "crazyhouse"]

1. e4 {book} Nf6 {book} 2. e5 {book} Nc6 {book} 3. exf6 {book} exf6 {book}
4. Nc3 {-0.86/20 2.4s} d5 {+0.06/20 2.4s} 5. Bb5 {-0.42/19 2.5s}
Be7 {+0.57/17 2.6s} 6. N@a5 {-0.08/17 2.5s} Qd6 {+2.58/22 2.6s}
7. Bxc6+ {-2.85/19 2.5s} bxc6 {+2.45/19 2.8s} 8. N@b7 {-2.52/17 2.7s}
Bxb7 {+3.11/18 2.7s} 9. Nxb7 {-3.04/16 2.7s} Qe6+ {+3.71/21 2.7s}
10. Qe2 {-3.68/20 2.7s} N@d4 {+4.14/18 2.7s} 11. Qxe6 {-4.33/18 2.6s}
Nxc2+ {+7.96/18 2.4s} 12. Kd1 {-7.71/18 2.3s} fxe6 {+7.81/16 2.4s}
13. Kxc2 {-7.79/14 2.3s} P@d3+ {+10.79/19 1.6s} 14. Kxd3 {-10.56/18 1.5s}
B@c4+ {+13.00/15 1.6s} 15. Kc2 {-11.53/14 1.3s} Q@d3+ {+19.60/15 1.00s}
16. Kd1 {-17.17/1 0.002s} P@c2+ {+27.57/8 0.69s} 17. Ke1 {-38.31/1 0.002s}
Qf1# {+M1/3 0.44s, Black mates} 0-1

[Event "QFuture-depth5-800sim-vs-800sim"]
[Site "?"]
[Date "2019.05.26"]
[Round "22"]
[White "CrazyAra-Dev-0.4.1-With-Q-Future-depth5-800sim"]
[Black "CrazyAra-Dev-0.4.1-No-Q-800sim"]
[Result "1-0"]
[PlyCount "83"]
[TimeControl "40/1200"]
[Variant "crazyhouse"]

1. e4 {book} Nf6 {book} 2. e5 {book} Nc6 {book} 3. exf6 {book} exf6 {book}
4. Nc3 {-0.88/16 2.4s} d5 {+0.79/20 2.4s} 5. Bb5 {-0.41/18 2.6s}
Be7 {+0.86/17 2.5s} 6. d4 {-0.95/17 2.6s} O-O {+0.65/18 2.6s}
7. Nge2 {-1.13/19 2.6s} Re8 {+0.64/21 2.6s} 8. O-O {-0.96/20 2.6s}
P@h3 {+1.06/19 2.6s} 9. gxh3 {-0.74/20 2.8s} Bxh3 {+0.74/21 2.7s}
10. Nf4 {-0.64/16 2.7s} Bxf1 {+0.51/17 2.7s} 11. Bxf1 {-2.99/17 2.8s}
Bb4 {+0.56/17 2.7s} 12. B@g2 {-0.67/18 2.7s} Bxc3 {-0.01/20 2.7s}
13. bxc3 {+0.50/19 2.8s} R@e1 {-0.34/19 2.7s} 14. Qg4 {-0.33/17 2.7s}
P@g6 {-0.23/20 2.7s} 15. P@e6 {+1.72/25 2.9s} fxe6 {-1.66/25 2.8s}
16. Nxg6 {+2.10/24 2.7s} P@e2 {-1.92/22 2.6s} 17. N@h6+ {+2.58/27 2.8s}
gxh6 {-2.36/1 0.003s} 18. Ne5+ {+3.47/23 2.8s} N@g5 {-3.58/22 2.7s}
19. P@f7+ {+4.51/24 2.9s} Kf8 {-5.47/18 2.6s} 20. Bxg5 {+4.01/20 2.8s}
exf1=Q+ {-5.37/20 2.8s} 21. Bxf1 {+5.77/1 0.005s} Nxe5 {-4.07/22 2.7s}
22. Bxh6+ {+3.80/21 2.8s} Ke7 {-3.83/20 2.7s} 23. dxe5 {+2.50/19 2.9s}
N@e2+ {-3.51/20 2.9s} 24. Qxe2 {+3.92/19 3.0s} N@h3+ {-3.08/18 2.9s}
25. Kh1 {+3.75/17 2.9s} Rxe2 {-4.28/22 2.9s} 26. fxe8=Q+ {+3.19/20 2.9s}
Qxe8 {-4.41/17 2.8s} 27. exf6+ {+2.63/17 2.9s} Kd7 {-4.27/21 2.9s}
28. Bxh3 {+2.86/19 2.9s} Q@e1+ {-3.58/15 2.8s} 29. R@f1 {+3.83/17 2.8s}
B@e4+ {-5.03/17 2.9s} 30. P@g2 {+6.30/19 2.9s} Qxa1 {-5.60/18 2.9s}
31. B@b5+ {+8.91/18 2.9s} c6 {-9.35/17 2.8s} 32. Bxe2 {+9.80/18 2.9s}
Qxf1+ {-11.51/16 2.8s} 33. Bxf1 {+12.93/16 2.8s} R@e1 {-14.91/16 2.7s}
34. N@e5+ {+19.16/17 2.1s} Kc7 {-19.13/16 2.1s} 35. P@d6+ {+21.45/15 1.8s}
Kxd6 {-24.42/14 1.0s} 36. N@c4+ {+25.81/13 1.2s} dxc4 {-22.67/12 1.3s}
37. Nxc4+ {+24.51/11 1.5s} Kc7 {-25.93/12 1.1s} 38. Q@d6+ {+24.87/12 1.1s}
Kc8 {-17.56/1 0.014s} 39. R@c7+ {+25.08/10 1.1s} Kb8 {-17.12/1 0.013s}
40. Rxb7+ {+26.18/11 0.80s} Kxb7 {-25.31/10 0.85s} 41. N@c5+ {+36.83/10 0.90s}
Kc8 {-41.45/1 0.001s} 42. P@b7# {+M1/6 0.51s, White mates} 1-0

[Event "QFuture-depth5-800sim-vs-800sim"]
[Site "?"]
[Date "2019.05.26"]
[Round "22"]
[White "CrazyAra-Dev-0.4.1-No-Q-800sim"]
[Black "CrazyAra-Dev-0.4.1-With-Q-Future-depth5-800sim"]
[Result "1-0"]
[PlyCount "71"]
[TimeControl "40/1200"]
[Variant "crazyhouse"]

1. e4 {book} Nf6 {book} 2. e5 {book} Nc6 {book} 3. exf6 {book} exf6 {book}
4. d4 {book} d5 {book} 5. Bb5 {-2.05/20 2.4s} Bb4+ {+1.93/21 2.5s}
6. c3 {-2.12/21 2.6s} Bd6 {+0.05/20 2.6s} 7. Qe2+ {-1.46/19 2.5s}
P@e4 {+0.35/18 2.5s} 8. N@h5 {-1.00/17 2.6s} O-O {+0.58/16 2.6s}
9. h4 {-0.31/15 2.5s} a6 {+0.71/15 2.5s} 10. Bxc6 {-0.42/18 2.6s}
bxc6 {-0.55/18 2.7s} 11. Nxg7 {-0.26/18 2.6s} Kxg7 {-1.13/16 2.5s}
12. P@g5 {+0.09/21 2.7s} N@d3+ {-0.32/19 2.7s} 13. Kd1 {+0.42/19 2.6s}
B@g4 {-0.24/18 2.6s} 14. f3 {+0.60/23 2.7s} Nxc1 {-0.58/22 2.7s}
15. Kxc1 {+0.66/22 2.6s} Bh5 {-0.13/21 2.6s} 16. g4 {+0.44/20 2.7s}
B@f4+ {-0.43/17 2.7s} 17. Nd2 {+0.05/19 2.6s} e3 {+0.83/21 2.6s}
18. Nf1 {+0.07/21 2.7s} Bg6 {-3.00/20 2.7s} 19. Nxe3 {+0.90/18 2.6s}
fxg5 {-1.09/16 2.7s} 20. P@e5 {+1.45/19 2.7s} Be7 {-1.08/20 2.7s}
21. Nh3 {+2.06/19 2.7s} Bxe3+ {-2.73/20 2.7s} 22. Qxe3 {+3.56/19 2.5s}
P@g2 {-10.62/19 2.4s} 23. Rd1 {+5.10/18 2.6s} f6 {-5.02/17 2.5s}
24. hxg5 {+3.06/20 2.9s} N@c4 {-1.82/20 2.9s} 25. exf6+ {+1.72/22 2.9s}
Bxf6 {-5.33/21 2.8s} 26. gxf6+ {+2.97/23 2.8s} Rxf6 {-4.92/24 2.9s}
27. B@h6+ {+2.71/23 2.9s} Kg8 {-5.69/22 2.9s} 28. N@e7+ {+5.54/18 2.6s}
Kf7 {-6.74/18 2.5s} 29. N@e5+ {+6.48/19 2.8s} Nxe5 {-7.70/16 2.7s}
30. Qxe5 {+8.38/19 2.6s} N@d7 {-7.95/15 2.5s} 31. Ng5+ {+10.13/18 2.4s}
Ke8 {-7.75/1 0.004s} 32. N@g7+ {+12.97/17 1.7s} Kf8 {-8.43/1 0.004s}
33. Qxf6+ {+17.46/15 1.8s} Nxf6 {-M1/14 1.3s} 34. Ngf5+ {+27.70/14 0.95s}
Ke8 {-M1/15 0.88s} 35. R@f8+ {+27.31/12 0.79s} Kd7 {-15.26/1 0.014s}
36. B@e6# {+M1/12 0.58s, White mates} 1-0

[Event "QFuture-depth5-800sim-vs-800sim"]
[Site "?"]
[Date "2019.05.26"]
[Round "23"]
[White "CrazyAra-Dev-0.4.1-With-Q-Future-depth5-800sim"]
[Black "CrazyAra-Dev-0.4.1-No-Q-800sim"]
[Result "0-1"]
[PlyCount "46"]
[TimeControl "40/1200"]
[Variant "crazyhouse"]

1. e4 {book} Nf6 {book} 2. e5 {book} Nc6 {book} 3. exf6 {book} exf6 {book}
4. d4 {book} d5 {book} 5. Bb5 {-2.00/20 2.5s} Bb4+ {+2.31/21 2.5s}
6. c3 {-2.52/21 2.7s} Bd6 {+2.05/20 2.6s} 7. Qe2+ {-1.44/19 2.5s}
P@e4 {+1.81/18 2.5s} 8. N@h5 {-1.72/17 2.6s} O-O {+1.02/17 2.5s}
9. h4 {-0.67/15 2.5s} a6 {+0.71/15 2.5s} 10. Bxc6 {-0.42/18 2.6s}
bxc6 {+0.25/19 2.7s} 11. Nxg7 {-0.25/17 2.6s} Kxg7 {+0.41/16 2.6s}
12. P@g5 {+0.09/21 2.7s} N@d3+ {0.00/20 2.6s} 13. Kd1 {+0.26/19 2.6s}
Kh8 {+2.72/22 2.6s} 14. gxf6 {-4.66/20 2.6s} Qxf6 {+3.16/24 2.6s}
15. N@h5 {-3.02/23 2.5s} B@g4 {+3.93/24 2.4s} 16. Nxf6 {-6.38/23 2.4s}
Bxe2+ {+4.70/31 2.7s} 17. Nxe2 {-6.56/30 2.6s} Nxf2+ {+3.91/21 2.3s}
18. Ke1 {-4.51/25 2.5s} Q@d1+ {+8.06/27 2.0s} 19. Kxf2 {-5.23/1 0.005s}
P@g3+ {+6.72/22 1.8s} 20. Nxg3 {-M1/24 1.3s} Bxg3+ {+10.44/8 0.68s}
21. Kxg3 {-M1/13 0.96s} N@e2+ {+25.78/8 0.81s} 22. Kf2 {-M1/6 0.49s}
P@g3+ {+31.52/4 0.51s} 23. Ke3 {-3.47/1 0.014s} Qd3# {+M1/2 0.43s, Black mates}
0-1

[Event "QFuture-depth5-800sim-vs-800sim"]
[Site "?"]
[Date "2019.05.26"]
[Round "23"]
[White "CrazyAra-Dev-0.4.1-No-Q-800sim"]
[Black "CrazyAra-Dev-0.4.1-With-Q-Future-depth5-800sim"]
[Result "0-1"]
[PlyCount "58"]
[TimeControl "40/1200"]
[Variant "crazyhouse"]

1. e4 {book} c5 {book} 2. Nf3 {book} Nc6 {-2.84/18 2.4s} 3. d4 {+2.71/19 2.4s}
cxd4 {-2.44/23 2.6s} 4. Nxd4 {+2.25/23 2.6s} e5 {-1.90/20 2.5s}
5. Nxc6 {+1.57/21 2.5s} bxc6 {-0.97/22 2.7s} 6. P@d6 {+0.90/21 2.7s}
P@c7 {-2.11/18 2.7s} 7. dxc7 {+1.75/19 2.7s} Qxc7 {-1.88/23 2.8s}
8. Nc3 {+1.83/22 2.7s} P@d4 {-2.09/18 2.6s} 9. N@d5 {+1.82/19 2.6s}
cxd5 {-2.61/20 2.7s} 10. Nxd5 {+1.75/21 2.7s} Qa5+ {-1.98/17 2.6s}
11. Bd2 {+2.09/19 2.6s} Qc5 {-1.55/24 2.7s} 12. b4 {+2.30/23 2.7s}
Qc6 {-2.12/22 2.7s} 13. Bb5 {+2.43/21 2.6s} Qg6 {-0.49/21 2.7s}
14. Nc7+ {-0.23/19 2.7s} Kd8 {+0.09/23 2.7s} 15. Nxa8 {-0.25/23 2.7s}
Qxg2 {+0.02/26 2.8s} 16. P@c7+ {-0.48/25 2.8s} Ke7 {-0.32/23 2.7s}
17. Rf1 {+0.60/22 2.6s} Qxe4+ {+0.73/23 2.6s} 18. Qe2 {-1.04/22 2.7s}
N@f3+ {+1.32/19 2.6s} 19. Kd1 {-1.03/1 0.014s} Nxd2 {+3.03/19 2.7s}
20. Qxe4 {-3.23/18 2.6s} N@c3+ {+2.56/20 2.7s} 21. Kc1 {-3.43/22 2.7s}
B@a3+ {+4.50/21 2.7s} 22. P@b2 {-4.59/20 2.6s} Ndxe4 {+5.64/19 2.7s}
23. Q@d8+ {-5.94/20 2.6s} Ke6 {+4.13/19 2.6s} 24. Bc4+ {-6.68/18 2.5s}
P@d5 {+4.73/15 2.5s} 25. Bxd5+ {-8.25/16 2.5s} Kxd5 {+8.75/19 2.4s}
26. P@c4+ {-10.73/16 2.3s} Kxc4 {+12.46/15 1.8s} 27. bxa3 {-23.94/14 1.5s}
P@d2+ {+34.60/12 0.80s} 28. Kb2 {-12.95/1 0.015s} Na4+ {+34.29/7 0.68s}
29. Kb1 {-16.79/1 0.014s} Q@b2# {+M1/5 0.44s, Black mates} 0-1

[Event "QFuture-depth5-800sim-vs-800sim"]
[Site "?"]
[Date "2019.05.26"]
[Round "24"]
[White "CrazyAra-Dev-0.4.1-With-Q-Future-depth5-800sim"]
[Black "CrazyAra-Dev-0.4.1-No-Q-800sim"]
[Result "1-0"]
[PlyCount "63"]
[TimeControl "40/1200"]
[Variant "crazyhouse"]

1. e4 {book} c5 {book} 2. Nf3 {book} Nc6 {-2.89/17 2.4s} 3. d4 {+1.91/19 2.5s}
cxd4 {-2.54/23 2.6s} 4. Nxd4 {+1.42/23 2.6s} e5 {-1.89/19 2.5s}
5. Nxc6 {+1.41/21 2.5s} bxc6 {-0.93/22 2.7s} 6. Nc3 {+0.98/22 2.7s}
P@d4 {-0.47/20 2.6s} 7. Bc4 {+0.86/19 2.6s} N@d6 {-0.47/19 2.7s}
8. Bd3 {-0.07/19 2.7s} dxc3 {-1.04/18 2.6s} 9. bxc3 {-0.69/17 2.6s}
Nf6 {-0.45/21 2.6s} 10. P@f3 {-1.34/20 2.6s} N@h4 {-0.10/16 2.5s}
11. Rg1 {+0.30/16 2.5s} Rb8 {+0.32/16 2.5s} 12. Bg5 {+0.13/19 2.6s}
Ng6 {-0.01/18 2.6s} 13. P@c5 {-0.75/18 2.6s} Nb7 {+0.34/20 2.6s}
14. Bxf6 {-2.33/19 2.6s} Qxf6 {+0.80/18 2.6s} 15. N@a6 {-0.40/16 2.6s}
Bxc5 {+0.86/21 2.8s} 16. Nxc5 {-0.58/20 2.9s} Nxc5 {+0.40/20 2.8s}
17. N@h5 {-0.13/19 2.8s} B@e7 {+0.68/19 2.9s} 18. Nxf6+ {-1.92/18 2.9s}
Bxf6 {+0.35/17 2.8s} 19. B@d6 {-2.10/16 2.8s} Nxd3+ {+0.76/19 2.8s}
20. cxd3 {-1.01/19 2.8s} B@a5 {+1.38/17 2.8s} 21. N@h5 {-1.71/19 2.8s}
Bxc3+ {+0.34/22 2.8s} 22. Kf1 {-0.13/21 2.8s} N@d4 {+0.21/18 2.7s}
23. Nxf6+ {+1.34/22 2.7s} gxf6 {-2.20/22 2.6s} 24. Q@g7 {+2.67/23 2.6s}
P@e7 {-1.85/21 2.6s} 25. Qxh8+ {+3.07/19 2.7s} Nxh8 {-5.16/20 2.3s}
26. R@g8+ {+6.65/23 1.9s} N@f8 {-4.69/15 2.2s} 27. B@h6 {+7.23/18 2.3s}
P@g7 {-7.05/23 2.1s} 28. Bxg7 {+11.68/23 1.8s} exd6 {-10.31/21 1.9s}
29. Rxf8+ {+10.73/21 1.9s} Ke7 {-10.58/1 0.002s} 30. N@g8+ {+14.05/21 1.4s}
Ke6 {-11.70/1 0.002s} 31. Re8+ {+21.39/18 1.4s} B@e7 {-21.60/17 1.0s}
32. Rxe7# {+M1/17 0.71s, White mates} 1-0

[Event "QFuture-depth5-800sim-vs-800sim"]
[Site "?"]
[Date "2019.05.26"]
[Round "24"]
[White "CrazyAra-Dev-0.4.1-No-Q-800sim"]
[Black "CrazyAra-Dev-0.4.1-With-Q-Future-depth5-800sim"]
[Result "1-0"]
[PlyCount "73"]
[TimeControl "40/1200"]
[Variant "crazyhouse"]

1. e4 {book} d6 {book} 2. Nc3 {+1.19/22 2.3s} Nf6 {-2.26/22 2.4s}
3. d4 {+1.32/25 2.5s} g6 {-2.46/25 2.6s} 4. Bc4 {+1.57/22 2.4s}
Bg7 {-2.98/24 2.5s} 5. Bxf7+ {+2.31/24 2.7s} Kxf7 {-4.92/23 2.7s}
6. P@h6 {+2.68/22 2.5s} Bf8 {-2.90/16 2.6s} 7. Nf3 {+3.42/21 2.6s}
Ng8 {-3.27/21 2.5s} 8. Qd2 {+4.45/22 2.5s} Ke8 {-3.38/23 2.6s}
9. e5 {+3.95/25 2.7s} Nxh6 {-3.20/26 2.7s} 10. Qxh6 {+3.59/23 2.7s}
Bxh6 {-4.69/22 2.6s} 11. Bxh6 {+2.89/26 2.9s} B@f8 {-2.38/24 2.9s}
12. Bxf8 {+2.56/23 2.7s} Rxf8 {-3.42/23 2.7s} 13. N@g7+ {+2.90/23 2.8s}
Kf7 {-3.77/24 2.7s} 14. B@h6 {+2.94/22 2.6s} Kg8 {-3.15/21 2.5s}
15. B@b3+ {+4.45/23 2.6s} P@f7 {-6.30/21 2.6s} 16. e6 {+4.66/17 2.5s}
f6 {-5.91/16 2.5s} 17. h4 {+3.75/27 2.7s} Q@g4 {-3.63/28 2.7s}
18. O-O-O {+3.41/27 2.7s} Qxg2 {-3.40/26 2.7s} 19. h5 {+3.50/25 2.7s}
B@h3 {-2.39/25 2.7s} 20. Nh4 {+4.80/17 2.7s} Qxf2 {-6.32/18 2.8s}
21. hxg6 {+5.36/21 2.8s} Qxh4 {-7.33/22 2.7s} 22. Nf5 {+13.32/16 2.3s}
Qxh6+ {-11.11/15 2.2s} 23. Nxh6+ {+11.11/19 2.5s} Kg7 {-11.96/18 2.6s}
24. Rxh3 {+12.32/17 2.3s} B@g5+ {-M1/16 2.2s} 25. Kb1 {+11.63/16 2.1s}
Bxh6 {-9.48/15 2.2s} 26. Rxh6 {+9.35/14 2.6s} Kxh6 {-6.92/19 2.6s}
27. B@c1+ {+9.46/15 2.5s} P@g5 {-17.59/16 2.5s} 28. Rh1+ {+9.03/15 2.4s}
P@h5 {-16.13/14 2.4s} 29. B@f7 {+8.96/17 2.4s} hxg6 {-8.52/17 2.5s}
30. Bxg6 {+10.09/17 2.1s} R@g7 {-M1/17 2.0s} 31. Rxh5+ {+11.86/16 1.5s}
Kxg6 {-8.72/1 0.003s} 32. P@g4 {+18.76/13 1.7s} N@f5 {-4.10/14 1.5s}
33. gxf5+ {+10.23/16 1.9s} Kxh5 {-32.11/15 1.1s} 34. Q@h3+ {+24.89/7 0.74s}
P@h4 {-M1/6 0.95s} 35. P@g4+ {+25.32/5 0.76s} Kh6 {-28.34/1 0.003s}
36. Qxh4+ {+39.56/4 0.53s} B@h5 {-46.48/2 0.44s}
37. Qxh5# {+M1/5 0.52s, White mates} 1-0

[Event "QFuture-depth5-800sim-vs-800sim"]
[Site "?"]
[Date "2019.05.26"]
[Round "25"]
[White "CrazyAra-Dev-0.4.1-With-Q-Future-depth5-800sim"]
[Black "CrazyAra-Dev-0.4.1-No-Q-800sim"]
[Result "1-0"]
[PlyCount "67"]
[TimeControl "40/1200"]
[Variant "crazyhouse"]

1. e4 {book} d6 {book} 2. d4 {+1.13/20 2.3s} Nf6 {-1.02/22 2.4s}
3. Nc3 {+1.30/25 2.6s} g6 {-1.14/24 2.5s} 4. Bc4 {+1.61/22 2.5s}
Bg7 {-1.67/24 2.6s} 5. Bxf7+ {+2.31/24 2.7s} Kxf7 {-2.42/23 2.7s}
6. P@h6 {+2.63/21 2.6s} Bf8 {-3.06/16 2.5s} 7. Nf3 {+2.48/22 2.6s}
Ng8 {-3.32/20 2.6s} 8. Qd2 {+2.97/22 2.6s} Ke8 {-3.37/23 2.6s}
9. e5 {+2.79/25 2.6s} Nxh6 {-3.04/26 2.7s} 10. Qxh6 {+2.89/24 2.7s}
Bxh6 {-3.49/23 2.7s} 11. Bxh6 {+2.69/25 2.9s} B@f8 {-2.40/24 2.8s}
12. Bxf8 {+1.42/23 2.7s} Rxf8 {-2.65/22 2.7s} 13. B@h6 {+2.85/23 2.8s}
B@h8 {-2.94/23 2.8s} 14. Bxf8 {+2.77/19 2.8s} Kxf8 {-2.87/19 2.8s}
15. N@h6 {+3.42/19 2.8s} B@g8 {-2.86/22 2.7s} 16. Nxg8 {+2.79/23 2.8s}
Kxg8 {-2.68/23 2.8s} 17. B@b3+ {+2.89/22 2.8s} P@f7 {-2.89/20 2.8s}
18. Bxf7+ {+2.86/20 2.8s} Kxf7 {-4.09/21 2.7s} 19. Ng5+ {+4.94/24 2.8s}
Kg7 {-4.31/24 2.9s} 20. P@h6+ {+5.11/22 2.8s} Kxh6 {-5.20/21 2.8s}
21. Nf7+ {+3.84/21 2.9s} Kg7 {-5.29/20 2.7s} 22. Nxd8 {+3.03/18 2.8s}
P@d2+ {-4.90/17 2.7s} 23. Kd1 {+4.28/18 2.8s} B@c4 {-4.52/18 2.6s}
24. B@f6+ {+4.24/17 2.6s} exf6 {-4.36/17 2.5s} 25. exf6+ {+4.94/16 2.5s}
Kxf6 {-5.92/16 2.2s} 26. Q@f8+ {+2.04/14 2.5s} P@f7 {-7.18/14 2.3s}
27. Qxh8+ {+10.12/16 2.4s} B@g7 {-9.12/20 2.4s} 28. B@h4+ {+9.67/19 2.6s}
Kf5 {-7.37/17 2.5s} 29. Qxg7 {+9.26/23 2.5s} Q@g4+ {-12.35/17 2.3s}
30. P@f3 {+16.18/16 2.1s} Qxh4 {-17.80/17 1.8s} 31. B@g4+ {+28.18/13 1.4s}
Qxg4 {-25.69/12 1.4s} 32. fxg4+ {+27.54/11 1.3s} Kxg4 {-27.98/10 1.1s}
33. Q@f3+ {+31.57/11 1.1s} Kg5 {-34.31/8 0.91s}
34. R@h5# {+M1/7 0.72s, White mates} 1-0

[Event "QFuture-depth5-800sim-vs-800sim"]
[Site "?"]
[Date "2019.05.26"]
[Round "25"]
[White "CrazyAra-Dev-0.4.1-No-Q-800sim"]
[Black "CrazyAra-Dev-0.4.1-With-Q-Future-depth5-800sim"]
[Result "1-0"]
[PlyCount "143"]
[TimeControl "40/1200"]
[Variant "crazyhouse"]

1. e4 {book} d6 {book} 2. d4 {book} e6 {book} 3. Nc3 {+2.01/20 2.4s}
Nf6 {-1.81/18 2.3s} 4. Nf3 {+1.62/16 2.4s} Nc6 {-1.31/18 2.5s}
5. Bb5 {+1.49/17 2.5s} a6 {-0.99/18 2.6s} 6. Bxc6+ {+0.74/19 2.6s}
bxc6 {-0.75/17 2.7s} 7. O-O {+0.63/16 2.6s} B@h5 {-0.07/17 2.5s}
8. N@g3 {+0.03/18 2.5s} Bxf3 {+0.11/19 2.6s} 9. Qxf3 {-0.26/18 2.5s}
N@h4 {+0.31/18 2.5s} 10. Qe2 {-0.22/22 2.6s} e5 {-1.34/19 2.7s}
11. d5 {+0.29/18 2.6s} cxd5 {-2.03/18 2.6s} 12. exd5 {+1.19/24 2.8s}
P@h3 {-2.65/23 2.8s} 13. Bg5 {+1.89/22 2.7s} hxg2 {-1.51/21 2.7s}
14. Bxh4 {+1.83/22 2.8s} gxf1=Q+ {-3.66/16 2.7s} 15. Qxf1 {+2.51/19 2.7s}
Be7 {-3.99/15 2.7s} 16. P@g2 {+2.48/15 2.8s} O-O {-2.44/16 2.8s}
17. B@g5 {+2.83/17 2.8s} P@h3 {-2.98/18 2.8s} 18. gxh3 {+3.50/20 2.9s}
Bxh3 {-3.17/18 2.8s} 19. Qxh3 {+2.94/18 3.0s} P@g4 {-3.61/19 2.9s}
20. Qf1 {+3.55/22 3.0s} Nxd5 {-4.56/18 3.0s} 21. Nxd5 {+3.04/17 2.9s}
Bxg5 {-5.70/19 2.9s} 22. Bxg5 {+4.83/18 2.8s} Qxg5 {-3.72/17 2.9s}
23. N@e4 {+4.74/16 2.9s} B@h4 {-3.30/21 2.9s} 24. Nxg5 {+2.77/20 3.0s}
Bxg5 {-4.59/25 3.0s} 25. P@f6 {+3.72/24 2.9s} B@h6 {-5.50/23 2.9s}
26. fxg7 {+3.49/22 2.8s} Bxg7 {-4.86/23 2.8s} 27. P@f6 {+4.60/22 2.9s}
B5xf6 {-4.74/20 2.7s} 28. Nxf6+ {+4.81/20 2.8s} Kh8 {-4.57/21 3.0s}
29. P@h6 {+4.60/20 3.0s} Bxh6 {-4.35/19 3.0s} 30. Nxg4 {+4.03/18 3.0s}
P@e2 {-2.09/18 3.0s} 31. Nxe2 {+2.34/19 3.1s} P@f3 {-4.13/23 3.1s}
32. B@f6+ {+3.25/22 2.9s} P@g7 {-8.45/22 2.9s} 33. Nxh6 {+3.76/24 3.1s}
R@h1+ {-3.06/25 3.2s} 34. Kxh1 {+5.64/1 0.014s} P@g2+ {-4.56/21 3.0s}
35. Qxg2 {+3.39/20 3.0s} fxg2+ {-3.49/24 3.2s} 36. Kxg2 {+3.45/23 3.2s}
Q@g6+ {-4.46/17 3.0s} 37. Q@g5 {+3.53/18 3.0s} Qxg5+ {-3.60/21 3.2s}
38. Bxg5 {+3.88/20 3.1s} Q@d5+ {-3.77/17 3.0s} 39. N@e4 {+5.77/17 2.9s}
Qxe4+ {-5.74/17 2.9s} 40. B@f3 {+5.76/21 3.0s} Qxf3+ {-5.09/20 3.0s}
41. Kxf3 {+4.73/16 3.0s} e4+ {-4.24/14 2.9s} 42. Kxe4 {+3.39/16 3.0s}
f5+ {-1.88/16 3.0s} 43. Kd3 {+2.08/15 3.0s} B@e4+ {-2.54/14 3.1s}
44. Kd2 {+3.86/19 3.1s} N@f3+ {-3.51/20 3.1s} 45. Kc1 {+4.60/19 3.1s}
Nxg5 {-3.92/17 3.1s} 46. B@d2 {+4.55/18 3.1s} B@f6 {-3.14/18 3.2s}
47. B@c3 {+4.27/17 3.2s} Bxc3 {-3.42/18 3.2s} 48. Nxc3 {+2.73/20 3.2s}
B@f6 {-1.56/24 3.3s} 49. Bxg5 {+1.78/22 3.2s} Bxg5+ {-1.70/22 3.3s}
50. B@e3 {+1.69/21 3.2s} Bxh6 {-1.40/21 3.2s} 51. Bxh6 {+1.20/20 3.2s}
B@e5 {-2.51/18 3.3s} 52. B@f4 {+3.17/19 3.3s} Bxf4+ {-2.37/18 3.2s}
53. Bxf4 {+1.99/24 3.3s} B@f6 {-1.24/23 3.3s} 54. N@g6+ {+1.82/22 3.2s}
hxg6 {-5.57/23 3.2s} 55. R@h3+ {+2.00/20 3.3s} N@h5 {-1.59/22 3.2s}
56. P@g5 {+3.47/20 3.3s} N@f3 {-1.68/20 3.2s} 57. gxf6 {+3.58/19 3.3s}
Rxf6 {-4.65/17 3.3s} 58. P@h6 {+4.04/17 3.2s} gxh6 {-4.23/15 3.3s}
59. Rxh5 {+4.06/19 3.4s} gxh5 {-4.61/22 3.4s} 60. P@g7+ {+3.16/19 3.3s}
Kxg7 {-5.39/20 3.3s} 61. Q@e7+ {+3.57/25 3.4s} R@f7 {-5.92/24 3.2s}
62. N@e6+ {+4.49/17 3.2s} Rxe6 {-5.09/21 3.2s} 63. Qxe6 {+5.16/21 3.2s}
N@g6 {-9.92/20 3.0s} 64. Bxh6+ {+5.56/19 3.3s} Kxh6 {-12.07/18 2.8s}
65. Qxg6+ {+10.90/17 2.3s} Kxg6 {-10.00/1 0.003s} 66. N@f4+ {+10.68/15 2.2s}
Kf6 {-16.84/15 1.8s} 67. Q@e6+ {+13.71/15 1.8s} Kg7 {-21.77/14 1.8s}
68. Qg6+ {+14.31/13 1.8s} Kh8 {-35.46/14 1.2s} 69. B@f6+ {+17.84/15 1.4s}
P@g7 {-M1/14 1.5s} 70. R@h7+ {+21.40/13 1.1s} Kg8 {-20.31/1 0.002s}
71. Rxg7+ {+30.72/12 0.63s} Kh8 {-24.58/4 0.49s}
72. Qh7# {+M1/5 0.56s, White mates} 1-0

[Event "QFuture-depth5-800sim-vs-800sim"]
[Site "?"]
[Date "2019.05.26"]
[Round "26"]
[White "CrazyAra-Dev-0.4.1-With-Q-Future-depth5-800sim"]
[Black "CrazyAra-Dev-0.4.1-No-Q-800sim"]
[Result "1-0"]
[PlyCount "63"]
[TimeControl "40/1200"]
[Variant "crazyhouse"]

1. e4 {book} d6 {book} 2. d4 {book} e6 {book} 3. Nc3 {+1.53/19 2.3s}
Nf6 {-1.81/18 2.4s} 4. Nf3 {+0.69/19 2.5s} Nc6 {-1.28/18 2.4s}
5. Bd3 {+1.24/17 2.4s} Be7 {-1.48/23 2.5s} 6. e5 {+1.20/22 2.6s}
dxe5 {-0.93/21 2.7s} 7. dxe5 {+0.38/20 2.7s} Ng4 {-0.97/19 2.6s}
8. Bf4 {+0.15/20 2.7s} P@f6 {-0.55/19 2.7s} 9. exf6 {-0.02/18 2.6s}
Bxf6 {-0.63/18 2.6s} 10. O-O {+0.41/20 2.7s} e5 {-0.51/20 2.7s}
11. Bd2 {+0.45/18 2.6s} Nd4 {-0.06/21 2.7s} 12. Nxd4 {-0.47/19 2.8s}
exd4 {-0.25/24 2.9s} 13. Ne4 {-0.27/19 2.8s} Nxh2 {+0.26/20 2.7s}
14. Kxh2 {-0.74/22 2.8s} N@g4+ {-0.82/22 2.8s} 15. Kh1 {+0.71/21 2.7s}
P@e3 {-0.77/18 2.6s} 16. N@h5 {+1.54/22 2.8s} Be5 {-1.15/25 2.8s}
17. P@f6 {+1.88/21 2.7s} Nxf6 {-1.96/16 2.7s} 18. Nxg7+ {+2.93/27 2.9s}
Kf8 {-2.71/27 2.8s} 19. N@f5 {+1.15/20 2.7s} exf2 {-2.43/24 2.7s}
20. P@e7+ {+2.27/24 2.8s} Qxe7 {-3.53/25 2.8s} 21. Nxe7 {+2.85/22 2.7s}
Kxe7 {-2.00/21 2.6s} 22. P@h2 {+4.70/22 2.9s} P@h3 {-4.26/23 2.8s}
23. Nxf6 {+4.76/20 2.8s} hxg2+ {-4.98/21 2.7s} 24. Kxg2 {+4.85/1 0.004s}
N@h4+ {-5.56/20 2.8s} 25. Kxf2 {+4.10/18 2.7s} P@e3+ {-5.57/18 2.6s}
26. Ke2 {+8.00/16 2.6s} P@f3+ {-9.49/16 2.5s} 27. Rxf3 {+11.16/17 2.0s}
Nxf3 {-10.62/15 2.1s} 28. N@d5+ {+13.33/15 1.5s} Kf8 {-12.37/14 1.00s}
29. P@e7+ {+15.42/14 0.90s} Kxg7 {-6.30/1 0.014s} 30. P@h6+ {+26.92/11 0.89s}
Kxh6 {-3.25/1 0.014s} 31. Q@h5+ {+34.30/9 0.56s} Kg7 {-9.05/1 0.015s}
32. P@h6# {+M1/7 0.50s, White mates} 1-0

[Event "QFuture-depth5-800sim-vs-800sim"]
[Site "?"]
[Date "2019.05.26"]
[Round "26"]
[White "CrazyAra-Dev-0.4.1-No-Q-800sim"]
[Black "CrazyAra-Dev-0.4.1-With-Q-Future-depth5-800sim"]
[Result "1-0"]
[PlyCount "87"]
[TimeControl "40/1200"]
[Variant "crazyhouse"]

1. d4 {book} Nf6 {book} 2. Nf3 {+0.58/15 2.2s} d6 {-0.27/15 2.2s}
3. Nc3 {+0.44/17 2.3s} g6 {-0.28/20 2.4s} 4. e4 {+0.21/16 2.4s}
Bg7 {-0.79/17 2.5s} 5. Bb5+ {+1.50/17 2.4s} c6 {-2.44/17 2.4s}
6. Be2 {+1.64/17 2.4s} O-O {-1.70/21 2.4s} 7. O-O {+1.58/20 2.4s}
h6 {-1.71/20 2.5s} 8. Nh4 {+1.58/18 2.4s} b5 {-0.45/17 2.4s}
9. e5 {+0.89/20 2.6s} Nbd7 {-0.84/19 2.6s} 10. e6 {+2.95/20 2.6s}
fxe6 {-2.42/20 2.7s} 11. Nxg6 {+2.05/20 2.8s} P@f7 {-2.75/18 2.7s}
12. Nxf8 {+1.92/18 2.7s} Qxf8 {-2.01/20 2.8s} 13. Bf3 {+1.70/18 2.7s}
e5 {+0.32/17 2.7s} 14. Bxc6 {-0.26/20 2.8s} exd4 {+0.57/24 2.8s}
15. Qxd4 {-0.59/24 2.8s} Ne5 {+0.81/26 2.8s} 16. Bxa8 {-1.03/26 2.9s}
P@h3 {+0.74/27 3.0s} 17. R@g3 {-0.98/23 2.8s} hxg2 {-0.31/22 2.8s}
18. Bxg2 {-0.72/24 2.9s} N@f5 {+0.22/23 3.0s} 19. Qf4 {-0.52/21 2.9s}
Nxg3 {+0.82/18 2.8s} 20. fxg3 {-0.77/20 2.9s} P@h3 {+0.58/22 2.9s}
21. Bh1 {-1.07/20 2.8s} R@c5 {+0.65/17 2.8s} 22. N@e4 {-1.27/18 2.8s}
Rxc3 {+1.34/19 2.9s} 23. Nxc3 {-1.31/21 2.8s} N@g2 {+1.36/17 2.8s}
24. Qf2 {-2.57/24 2.9s} b4 {+1.20/17 2.7s} 25. Nd1 {-2.34/17 2.7s}
Nfg4 {+2.04/19 2.8s} 26. Qe2 {-1.53/20 2.9s} Bb7 {+1.40/22 3.0s}
27. P@c7 {-0.12/20 2.9s} Nf3+ {+0.05/20 2.8s} 28. Rxf3 {+0.26/24 3.0s}
Bxf3 {-1.90/26 3.0s} 29. Qxf3 {-0.15/21 2.9s} R@e1+ {-0.97/20 2.9s}
30. B@f1 {+0.73/26 3.0s} Rxd1 {-1.05/25 3.1s} 31. R@d8 {+1.57/24 3.0s}
Rxf1+ {-1.56/23 3.0s} 32. Qxf1 {+2.89/21 3.0s} B@f2+ {-3.18/20 3.0s}
33. Qxf2 {+0.80/1 0.014s} Nxf2 {-7.99/22 2.8s} 34. Rxf8+ {+5.80/21 2.7s}
Bxf8 {-9.76/18 2.1s} 35. P@h7+ {+8.30/17 2.1s} Kxh7 {-9.72/16 2.2s}
36. Q@f5+ {+12.47/15 2.1s} Q@g6 {-8.77/18 2.4s} 37. Qxg6+ {+9.65/17 2.5s}
Kxg6 {-11.87/16 2.3s} 38. P@f5+ {+8.42/18 2.8s} Kg7 {-11.08/18 2.7s}
39. N@h5+ {+9.73/19 2.6s} Kh7 {-13.75/19 2.3s} 40. P@g6+ {+16.05/19 1.9s}
fxg6 {-45.15/19 1.6s} 41. Q@f7+ {+29.10/18 1.2s} R@g7 {-M1/9 0.99s}
42. fxg6+ {+30.53/9 0.87s} Kh8 {-33.66/1 0.003s} 43. R@h7+ {+34.48/10 0.65s}
Rxh7 {-42.73/1 0.002s} 44. Qxh7# {+M1/8 0.50s, White mates} 1-0

[Event "QFuture-depth5-800sim-vs-800sim"]
[Site "?"]
[Date "2019.05.26"]
[Round "27"]
[White "CrazyAra-Dev-0.4.1-With-Q-Future-depth5-800sim"]
[Black "CrazyAra-Dev-0.4.1-No-Q-800sim"]
[Result "1-0"]
[PlyCount "53"]
[TimeControl "40/1200"]
[Variant "crazyhouse"]

1. d4 {book} Nf6 {book} 2. Nf3 {+0.54/14 2.2s} d6 {-0.29/15 2.2s}
3. Nc3 {+0.48/15 2.3s} g6 {-0.10/20 2.4s} 4. e4 {+0.25/19 2.4s}
Bg7 {-0.40/17 2.4s} 5. Bb5+ {+1.20/21 2.5s} c6 {-1.13/17 2.5s}
6. Be2 {+1.68/17 2.4s} O-O {-1.53/18 2.4s} 7. O-O {+1.58/20 2.5s}
h6 {-0.85/19 2.5s} 8. h3 {+1.36/18 2.5s} Nbd7 {-1.30/16 2.4s}
9. Be3 {+0.73/17 2.5s} e5 {-1.87/18 2.4s} 10. Qd2 {+1.33/19 2.7s}
exd4 {-0.93/17 2.6s} 11. Bxd4 {+1.37/19 2.8s} Ne5 {-1.21/20 2.8s}
12. Bxe5 {+1.88/20 2.8s} dxe5 {-1.97/22 2.8s} 13. Qxd8 {+2.36/24 3.0s}
Rxd8 {-2.33/23 3.0s} 14. N@e7+ {+2.42/20 2.8s} Kh7 {-2.87/20 2.7s}
15. P@f5 {+2.21/22 2.9s} B@h5 {-2.80/22 2.9s} 16. fxg6+ {+1.68/21 2.8s}
fxg6 {-2.55/22 2.8s} 17. P@f5 {+2.80/22 2.9s} P@f7 {-2.83/23 2.9s}
18. Nxe5 {+2.72/20 2.7s} Bxe2 {-2.94/17 2.9s} 19. Nxe2 {+3.61/18 2.9s}
B@h5 {-3.64/19 2.8s} 20. P@g4 {+2.56/18 2.8s} Nxg4 {-1.43/17 2.8s}
21. Nxg4 {+2.76/18 2.9s} Bxg4 {-3.40/18 2.9s} 22. fxg6+ {+3.56/17 2.9s}
fxg6 {-3.94/16 2.8s} 23. B@f7 {+3.13/16 2.5s} P@h2+ {-5.79/15 2.4s}
24. Kh1 {+8.70/15 2.4s} Bh5 {-7.75/14 2.1s} 25. Q@g8+ {+38.97/8 0.66s}
Rxg8 {-30.24/1 0.001s} 26. Bxg8+ {+31.18/3 0.65s} Kh8 {-41.00/1 0.002s}
27. R@h7# {+M1/3 0.42s, White mates} 1-0

[Event "QFuture-depth5-800sim-vs-800sim"]
[Site "?"]
[Date "2019.05.26"]
[Round "27"]
[White "CrazyAra-Dev-0.4.1-No-Q-800sim"]
[Black "CrazyAra-Dev-0.4.1-With-Q-Future-depth5-800sim"]
[Result "1-0"]
[PlyCount "101"]
[TimeControl "40/1200"]
[Variant "crazyhouse"]

1. d4 {book} Nf6 {book} 2. Nf3 {book} d6 {book} 3. Nc3 {book} g6 {-0.89/18 2.3s}
4. e4 {+0.26/17 2.4s} Bg7 {-0.84/22 2.5s} 5. Bb5+ {+1.36/17 2.4s}
c6 {-1.15/16 2.4s} 6. Be2 {+1.71/17 2.4s} O-O {-2.19/19 2.4s}
7. O-O {+1.61/19 2.5s} h6 {-2.51/19 2.4s} 8. h3 {+1.35/18 2.4s}
Nbd7 {-1.24/16 2.5s} 9. Be3 {+1.77/17 2.5s} Qa5 {-0.89/15 2.5s}
10. Qd2 {+1.80/18 2.5s} Kh7 {-2.10/18 2.6s} 11. a3 {+2.36/17 2.5s}
Qh5 {-1.71/18 2.5s} 12. Nh2 {+0.69/21 2.6s} Qa5 {-1.02/17 2.5s}
13. h4 {+2.40/17 2.6s} b5 {-1.60/18 2.6s} 14. Bxh6 {+1.94/22 2.6s}
Bxh6 {-1.62/21 2.9s} 15. P@g5 {+1.58/20 2.7s} Bg7 {-1.49/20 2.7s}
16. gxf6 {+1.51/19 2.8s} Nxf6 {-2.57/20 2.8s} 17. e5 {+2.02/22 2.7s}
Ne8 {-2.90/17 2.7s} 18. h5 {+1.93/21 2.8s} B@h6 {-2.08/21 2.8s}
19. hxg6+ {+2.33/20 2.8s} fxg6 {-2.93/20 2.9s} 20. P@g5 {+3.20/20 3.0s}
P@f4 {-3.17/19 2.9s} 21. gxh6 {+2.53/18 2.9s} Bxh6 {-3.66/18 2.8s}
22. N@g4 {+2.89/20 2.9s} Bxg4 {-2.82/19 2.9s} 23. Nxg4 {+2.81/18 2.8s}
P@h2+ {-1.94/17 2.8s} 24. Kh1 {+2.46/23 2.9s} P@e3 {-2.80/22 2.9s}
25. Qd3 {+2.66/18 2.8s} exf2 {-2.34/17 2.8s} 26. B@h4 {+3.07/18 2.9s}
N@f5 {-2.59/17 2.9s} 27. Bxf2 {+2.76/16 2.9s} P@e3 {-4.05/19 2.8s}
28. Be1 {+2.24/18 2.9s} dxe5 {-3.45/18 2.9s} 29. B@e4 {+2.82/17 2.8s}
Neg7 {-1.31/20 2.8s} 30. Bxf5 {+1.55/18 2.9s} Nxf5 {-2.42/20 3.0s}
31. Ne4 {+2.54/15 2.9s} B@d5 {-0.91/20 2.9s} 32. N@g5+ {+1.41/21 2.9s}
Bxg5 {-2.39/21 3.0s} 33. Nxg5+ {+2.19/23 3.1s} Kh8 {-3.34/19 2.9s}
34. Bxa5 {+2.87/21 2.9s} N@g3+ {-3.99/21 3.1s} 35. Kxh2 {+2.41/1 0.003s}
Nxf1+ {-5.06/20 3.0s} 36. Rxf1 {+3.85/20 3.0s} R@h5+ {-7.00/20 2.9s}
37. N@h3 {+4.35/20 3.0s} P@g3+ {-6.87/19 2.9s} 38. Kg1 {+6.27/19 2.8s}
Rf7 {-6.57/18 2.9s} 39. P@e4 {+7.30/16 3.0s} Rxh3 {-7.10/17 3.1s}
40. gxh3 {+8.05/16 3.0s} N@f2 {-10.86/15 2.9s} 41. exd5 {+8.52/19 3.0s}
Nxh3+ {-7.47/21 2.9s} 42. Nxh3 {+9.27/19 3.1s} P@f2+ {-9.25/19 3.0s}
43. Kh1 {+10.43/17 3.0s} cxd5 {-9.87/19 2.9s} 44. Ng5 {+14.75/16 2.7s}
g2+ {-13.30/15 2.7s} 45. Kxg2 {+17.00/15 2.5s} Raf8 {-13.30/13 2.6s}
46. Qxf5 {+22.50/16 2.4s} f3+ {-20.40/11 1.8s} 47. Bxf3 {+23.41/13 1.8s}
P@h7 {-22.66/12 1.7s} 48. Nxf7+ {+26.16/13 1.8s} Rxf7 {-25.00/11 1.5s}
49. Qxf7 {+27.64/15 1.6s} N@e1+ {-24.04/12 1.4s} 50. Kh3 {+35.97/13 1.5s}
h5 {-39.09/4 0.71s} 51. Q@g8# {+M1/3 0.53s, White mates} 1-0

[Event "QFuture-depth5-800sim-vs-800sim"]
[Site "?"]
[Date "2019.05.26"]
[Round "28"]
[White "CrazyAra-Dev-0.4.1-With-Q-Future-depth5-800sim"]
[Black "CrazyAra-Dev-0.4.1-No-Q-800sim"]
[Result "1-0"]
[PlyCount "55"]
[TimeControl "40/1200"]
[Variant "crazyhouse"]

1. d4 {book} Nf6 {book} 2. Nf3 {book} d6 {book} 3. Nc3 {book} g6 {+0.02/17 2.4s}
4. Ng5 {+1.40/20 2.4s} Bg7 {-1.37/21 2.5s} 5. Nxf7 {+1.66/20 2.7s}
Kxf7 {-1.70/22 2.7s} 6. e4 {+1.86/17 2.5s} Rf8 {-1.69/20 2.5s}
7. Bc4+ {+1.72/21 2.6s} e6 {-1.98/20 2.6s} 8. P@h6 {+0.06/19 2.6s}
Bh8 {-2.14/19 2.5s} 9. Bg5 {+2.32/23 2.6s} Kg8 {-3.15/22 2.5s}
10. e5 {+1.93/22 2.7s} Nc6 {-2.80/21 2.7s} 11. exd6 {+4.75/26 2.8s}
cxd6 {-4.70/25 2.8s} 12. P@g7 {+4.67/25 2.9s} Bxg7 {-4.44/24 2.8s}
13. hxg7 {+5.40/24 3.0s} Kxg7 {-5.34/23 2.8s} 14. B@h6+ {+2.44/21 2.8s}
Kg8 {-5.23/21 2.8s} 15. Bxf8 {+6.07/20 2.8s} Qxf8 {-5.89/20 2.8s}
16. Bxf6 {+4.77/19 2.8s} Qxf6 {-5.27/20 2.7s} 17. Ne4 {+6.07/19 2.8s}
Qg7 {-5.30/19 2.8s} 18. N@f6+ {+5.18/17 2.7s} Kh8 {-4.27/19 2.8s}
19. R@g8+ {+3.36/19 2.8s} Qxg8 {-4.68/1 0.003s} 20. Nxg8 {+3.56/17 2.8s}
Kxg8 {-4.34/19 2.7s} 21. d5 {+4.66/19 2.9s} R@e5 {-4.78/18 2.8s}
22. O-O {+6.65/19 2.8s} Rxe4 {-5.71/21 2.7s} 23. dxc6 {+6.42/20 2.8s}
Rxc4 {-6.33/16 2.7s} 24. Qxd6 {+10.19/16 2.6s} N@h3+ {-10.96/15 2.3s}
25. Kh1 {+12.70/16 2.1s} B@f8 {-12.28/15 2.2s} 26. Q@h8+ {+32.91/14 1.6s}
Kxh8 {-35.95/4 0.59s} 27. Qxf8+ {+45.63/3 0.51s} B@g8 {-37.25/2 0.54s}
28. P@g7# {+M1/3 0.47s, White mates} 1-0

[Event "QFuture-depth5-800sim-vs-800sim"]
[Site "?"]
[Date "2019.05.26"]
[Round "28"]
[White "CrazyAra-Dev-0.4.1-No-Q-800sim"]
[Black "CrazyAra-Dev-0.4.1-With-Q-Future-depth5-800sim"]
[Result "1-0"]
[PlyCount "63"]
[TimeControl "40/1200"]
[Variant "crazyhouse"]

1. e3 {book} Nf6 {+0.08/17 2.2s} 2. Nc3 {+0.20/17 2.2s} g6 {+0.58/17 2.3s}
3. d4 {-0.69/18 2.3s} Bg7 {+0.41/17 2.3s} 4. Nf3 {-0.89/15 2.3s}
O-O {+0.70/17 2.4s} 5. Bd3 {-0.68/16 2.4s} d6 {+1.12/18 2.4s}
6. O-O {-0.98/17 2.4s} Nc6 {+1.20/19 2.5s} 7. h3 {-1.02/18 2.5s}
Nb4 {+1.37/20 2.6s} 8. e4 {-1.09/19 2.5s} Nxd3 {-0.05/18 2.7s}
9. cxd3 {-0.73/19 2.7s} B@h5 {-0.06/19 2.8s} 10. N@h6+ {+0.07/17 2.5s}
Kh8 {-1.26/23 2.7s} 11. e5 {+0.05/22 2.8s} Ng8 {-0.19/21 2.8s}
12. Nxg8 {+0.27/22 2.8s} Kxg8 {-0.14/20 2.8s} 13. N@h6+ {+0.60/26 2.9s}
Bxh6 {-0.77/25 3.0s} 14. Bxh6 {+0.17/24 2.9s} N@f5 {-0.80/23 2.8s}
15. B@g5 {+0.92/23 2.9s} Nxh6 {-1.56/22 2.9s} 16. Bxh6 {+0.72/19 2.8s}
N@f5 {-0.92/19 2.9s} 17. Bxf8 {+1.18/18 2.9s} Qxf8 {-3.40/19 2.9s}
18. Nd5 {+2.27/17 2.8s} B@d8 {-3.04/18 2.8s} 19. N@f6+ {+3.05/24 2.8s}
exf6 {-2.79/26 2.9s} 20. exf6 {+3.22/22 2.8s} Bxf3 {-2.19/19 2.8s}
21. Qxf3 {+2.12/20 2.8s} N@g5 {-1.84/20 2.9s} 22. Qd1 {+2.39/19 2.8s}
B@f3 {-2.06/18 2.8s} 23. P@e7 {+5.28/23 2.4s} Nxe7 {-8.66/21 2.2s}
24. B@g7 {+9.79/21 2.3s} Qxg7 {-9.67/20 2.2s} 25. fxg7 {+11.13/22 1.9s}
Kxg7 {-12.02/21 1.8s} 26. Q@f6+ {+10.69/19 2.0s} Kf8 {-10.91/18 1.8s}
27. R@h8+ {+10.97/20 1.7s} B@g8 {-13.89/19 1.7s} 28. Nxe7 {+12.33/17 1.6s}
Bxe7 {-25.74/13 1.4s} 29. Rxg8+ {+15.11/16 0.85s} Kxg8 {-12.53/1 0.002s}
30. N@h6+ {+14.18/13 0.91s} Kf8 {-13.55/1 0.002s} 31. Qh8+ {+27.95/11 0.57s}
N@g8 {-M1/9 0.51s} 32. Qxg8# {+M1/5 0.47s, White mates} 1-0

[Event "QFuture-depth5-800sim-vs-800sim"]
[Site "?"]
[Date "2019.05.26"]
[Round "29"]
[White "CrazyAra-Dev-0.4.1-With-Q-Future-depth5-800sim"]
[Black "CrazyAra-Dev-0.4.1-No-Q-800sim"]
[Result "1-0"]
[PlyCount "109"]
[TimeControl "40/1200"]
[Variant "crazyhouse"]

1. e3 {book} Nf6 {+0.05/17 2.2s} 2. Nc3 {-1.22/17 2.2s} g6 {+0.89/17 2.3s}
3. h4 {+0.40/17 2.4s} Bg7 {-0.28/19 2.5s} 4. h5 {+0.22/18 2.5s}
gxh5 {+0.01/17 2.5s} 5. Rxh5 {+0.11/16 2.5s} Nxh5 {-0.52/15 2.4s}
6. Qxh5 {+0.37/17 2.6s} P@g6 {-0.61/16 2.5s} 7. Qh1 {+0.09/14 2.4s}
Nc6 {-0.55/14 2.5s} 8. P@h6 {+0.36/19 2.5s} Bf6 {-0.65/18 2.5s}
9. Nd5 {+1.51/17 2.4s} d6 {-0.78/19 2.5s} 10. Nf3 {+0.79/19 2.5s}
Be6 {-0.80/20 2.6s} 11. Nxf6+ {+0.76/19 2.6s} exf6 {-0.68/21 2.6s}
12. N@g7+ {+0.82/22 2.6s} Kd7 {-0.74/21 2.7s} 13. Nxe6 {-0.68/20 2.6s}
fxe6 {-0.84/19 2.6s} 14. B@b3 {+1.19/14 2.6s} Qe7 {-0.89/15 2.6s}
15. B@h3 {+0.96/14 2.6s} f5 {-0.68/16 2.6s} 16. Bfc4 {+1.12/17 2.7s}
N@c5 {-0.23/19 2.7s} 17. Bxe6+ {-0.18/19 2.7s} Nxe6 {-0.07/21 2.8s}
18. P@d5 {+0.03/21 2.8s} Nc5 {+0.40/20 2.8s} 19. dxc6+ {-0.34/17 2.8s}
bxc6 {+0.21/16 2.8s} 20. N@d4 {-0.80/19 2.9s} N@d3+ {+0.94/20 2.8s}
21. cxd3 {-1.27/19 2.7s} Nxd3+ {+0.77/18 2.8s} 22. Kf1 {-0.78/20 2.8s}
B@a6 {+0.91/21 2.8s} 23. Kg1 {-1.44/16 2.7s} P@e2 {+0.76/18 2.7s}
24. Nxe2 {-0.13/22 2.8s} P@g4 {+0.57/22 2.8s} 25. N@d4 {+0.64/20 2.8s}
gxf3 {+0.10/21 2.8s} 26. gxf3 {+0.23/23 2.8s} R@e1+ {-0.01/22 2.7s}
27. Bf1 {+0.36/20 2.7s} Nc5 {-0.01/22 2.7s} 28. P@d5 {-0.65/19 2.8s}
cxd5 {-0.14/18 2.8s} 29. Bxd5 {-1.34/18 2.8s} Bxe2 {+0.11/19 2.8s}
30. P@e6+ {-0.69/19 2.9s} Nxe6 {+0.24/17 2.9s} 31. Nxe2 {-1.44/17 2.9s}
c6 {+0.41/18 2.9s} 32. Bxe6+ {+0.15/19 3.0s} Qxe6 {+0.22/17 2.9s}
33. P@d5 {+1.30/16 2.9s} cxd5 {-1.17/20 2.9s} 34. N@f4 {+0.05/17 2.8s}
Qe7 {-0.72/18 2.9s} 35. B@e6+ {+0.16/19 3.0s} Kd8 {-0.06/19 3.0s}
36. Bxd5 {-0.12/20 3.1s} Rb8 {+0.36/17 3.0s} 37. P@g7 {-1.59/18 3.0s}
Re8 {+0.65/21 3.1s} 38. g8=Q {-0.15/18 3.1s} Rxg8 {+0.38/18 3.0s}
39. Bxg8 {-0.17/18 3.0s} B@e5 {+0.32/18 2.9s} 40. Bxh7 {-0.03/15 2.9s}
P@d3 {+0.63/18 3.0s} 41. P@c7+ {+0.24/18 2.9s} Qxc7 {+0.43/18 3.0s}
42. Ne6+ {-0.54/18 3.1s} Kc8 {+1.21/18 2.9s} 43. R@f8+ {-0.49/17 2.9s}
N@d8 {+1.73/18 3.0s} 44. Nxc7 {-0.62/21 3.0s} Rxf1+ {+0.77/22 3.0s}
45. Kg2 {+0.11/23 2.9s} Rxh1 {-0.88/27 3.1s} 46. Rxd8+ {+1.74/24 2.8s}
Kxd8 {-0.38/23 3.1s} 47. Ne6+ {+0.75/22 3.1s} Ke7 {-2.46/22 2.2s}
48. N@c6+ {+5.70/21 2.2s} Kxe6 {-4.08/16 2.2s} 49. Ned4+ {+8.23/15 1.9s}
Kd5 {-9.54/15 1.2s} 50. Ne7+ {+15.65/16 1.1s} Kc5 {-12.21/13 1.3s}
51. Q@c6+ {+14.82/12 1.1s} Kb4 {-14.89/1 0.003s} 52. a3+ {+20.45/14 0.86s}
Ka5 {-18.38/1 0.002s} 53. b4+ {+20.94/11 0.84s} Rxb4 {-24.84/1 0.002s}
54. axb4+ {+28.33/11 0.54s} Kxb4 {-31.52/1 0.002s}
55. R@b5# {+M1/7 0.51s, White mates} 1-0

[Event "QFuture-depth5-800sim-vs-800sim"]
[Site "?"]
[Date "2019.05.26"]
[Round "29"]
[White "CrazyAra-Dev-0.4.1-No-Q-800sim"]
[Black "CrazyAra-Dev-0.4.1-With-Q-Future-depth5-800sim"]
[Result "1-0"]
[PlyCount "125"]
[TimeControl "40/1200"]
[Variant "crazyhouse"]

1. e3 {book} Nf6 {book} 2. d4 {-0.29/17 2.2s} g6 {+0.69/17 2.3s}
3. Nf3 {-1.34/16 2.3s} Bg7 {+0.97/17 2.4s} 4. Nc3 {-1.06/16 2.3s}
O-O {+0.97/16 2.3s} 5. Bd3 {-0.86/16 2.4s} d6 {+1.09/18 2.5s}
6. O-O {-0.92/19 2.4s} Nc6 {+1.16/17 2.4s} 7. h3 {-1.01/20 2.5s}
Nb4 {+1.45/20 2.6s} 8. e4 {-1.13/19 2.5s} Nxd3 {-0.07/18 2.7s}
9. cxd3 {-0.70/20 2.7s} B@h5 {-0.05/19 2.7s} 10. N@h6+ {+0.11/16 2.5s}
Kh8 {-1.38/21 2.7s} 11. e5 {+0.03/22 2.7s} dxe5 {+0.44/21 2.8s}
12. dxe5 {-0.55/19 2.7s} Bxf3 {+1.18/20 2.8s} 13. Qxf3 {-1.43/21 2.8s}
N@d4 {+0.77/21 2.9s} 14. Qe3 {-1.97/21 2.7s} Bxh6 {+1.04/22 2.8s}
15. Qxd4 {-0.48/22 2.9s} Qxd4 {+0.40/20 2.9s} 16. Bxh6 {-0.68/24 3.0s}
P@g7 {+0.93/23 3.0s} 17. Bxg7+ {-0.76/17 2.8s} Kxg7 {+0.85/17 2.8s}
18. exf6+ {-1.08/20 2.8s} Qxf6 {+0.80/17 2.7s} 19. P@h6+ {-1.60/14 2.7s}
Kxh6 {+1.54/17 2.8s} 20. B@d2+ {-1.60/20 2.8s} B@g5 {+3.61/18 2.7s}
21. N@e4 {-3.34/20 2.7s} Bxh3 {+3.57/24 2.7s} 22. Bxg5+ {-4.14/24 2.8s}
Qxg5 {+3.95/23 2.9s} 23. Nxg5 {-3.86/22 2.8s} P@h2+ {+4.16/21 2.7s}
24. Kxh2 {-3.91/20 2.7s} N@g4+ {+3.65/20 2.8s} 25. Kg3 {-3.76/17 2.6s}
B@e5+ {+2.18/19 2.7s} 26. Kf3 {-3.23/22 2.7s} Q@f4+ {+2.33/26 3.0s}
27. Ke2 {-7.14/1 0.012s} Qxg5 {+1.00/24 2.9s} 28. N@f3 {-1.86/26 2.9s}
N@d4+ {+1.18/25 3.1s} 29. Nxd4 {-1.68/22 3.0s} Bxd4 {+0.46/23 2.9s}
30. N@f3 {-1.58/22 2.9s} Bxc3 {+0.90/21 2.9s} 31. bxc3 {-0.70/22 3.0s}
N@f4+ {+0.88/23 3.0s} 32. Kd2 {-0.60/18 2.9s} Rad8 {+1.14/17 2.9s}
33. Nxg5 {-1.12/20 2.9s} Rxd3+ {+0.88/21 3.0s} 34. Kc2 {-1.05/20 2.8s}
N@e3+ {+0.92/18 2.8s} 35. fxe3 {-1.60/23 3.0s} Nxe3+ {+0.73/21 3.0s}
36. Kb1 {-0.31/21 2.8s} P@c2+ {-0.23/22 3.1s} 37. Kb2 {+0.05/25 3.1s}
Nd1+ {+0.51/20 2.9s} 38. Rfxd1 {-0.09/20 2.9s} cxd1=N+ {-0.60/22 3.1s}
39. Rxd1 {+0.60/21 3.0s} R@d2+ {-0.65/20 3.0s} 40. Rxd2 {+0.37/19 2.9s}
Rxd2+ {-3.61/21 3.2s} 41. P@c2 {+2.21/20 3.1s} Nd3+ {-3.45/16 3.0s}
42. Ka3 {+3.12/16 3.1s} P@b4+ {-4.13/16 3.2s} 43. cxb4 {+5.36/17 3.1s}
R@a6+ {-4.14/16 3.1s} 44. P@a5 {+4.38/15 3.0s} Rxa5+ {-4.44/16 3.1s}
45. bxa5 {+4.74/16 3.1s} P@b4+ {-4.16/14 3.0s} 46. Kb3 {+4.83/14 2.9s}
P@a4+ {-5.12/14 3.0s} 47. Kxa4 {+6.20/13 3.0s} b5+ {-4.82/12 2.9s}
48. Kxb5 {+4.54/15 2.9s} Rb8+ {-4.74/14 3.0s} 49. Kc4 {+4.94/18 3.0s}
Ne5+ {-4.61/17 3.0s} 50. Kb3 {+5.26/18 3.1s} P@c4+ {-4.90/18 3.2s}
51. Ka4 {+5.28/20 3.3s} Bd7+ {-5.22/16 3.2s} 52. P@b5 {+4.66/18 3.2s}
Bxb5+ {-5.06/17 3.2s} 53. Kxb4 {+4.79/1 0.003s} Bc6+ {-4.39/15 3.2s}
54. P@b6 {+5.55/19 3.2s} Rxg2 {-4.85/19 3.2s} 55. R@h4+ {+5.76/18 3.2s}
P@h5 {-5.98/18 2.9s} 56. B@f4 {+8.74/17 2.9s} Rxb6+ {-7.29/16 3.0s}
57. axb6 {+8.68/17 3.2s} P@c5+ {-8.91/15 3.1s} 58. Ka5 {+16.15/15 2.6s}
axb6+ {-22.33/14 2.6s} 59. Ka6 {+6.57/1 0.012s} P@b7+ {-23.59/13 2.5s}
60. Ka7 {+10.40/1 0.014s} Kg7 {-29.73/10 2.0s} 61. P@h6+ {+23.94/15 1.8s}
Kf6 {-M1/12 1.2s} 62. Q@g7+ {+33.17/12 1.4s} Kf5 {-18.56/1 0.064s}
63. Qxe5# {+M1/11 0.83s, White mates} 1-0

[Event "QFuture-depth5-800sim-vs-800sim"]
[Site "?"]
[Date "2019.05.26"]
[Round "30"]
[White "CrazyAra-Dev-0.4.1-With-Q-Future-depth5-800sim"]
[Black "CrazyAra-Dev-0.4.1-No-Q-800sim"]
[Result "0-1"]
[PlyCount "76"]
[TimeControl "40/1200"]
[Variant "crazyhouse"]

1. e3 {book} Nf6 {book} 2. d4 {-1.27/17 2.2s} g6 {+1.36/17 2.3s}
3. Nf3 {-1.31/16 2.3s} Bg7 {+1.25/17 2.4s} 4. Nc3 {-0.99/16 2.3s}
O-O {+0.98/17 2.3s} 5. e4 {-0.33/16 2.4s} d6 {+0.27/18 2.3s}
6. h3 {+0.32/19 2.4s} Nc6 {-0.34/18 2.3s} 7. Be3 {+0.62/18 2.4s}
h6 {-0.52/17 2.4s} 8. Qd2 {+0.33/16 2.5s} Kh7 {-0.65/15 2.5s}
9. Rd1 {+1.37/18 2.5s} a6 {-1.16/17 2.4s} 10. Bd3 {+1.15/18 2.4s}
e5 {+0.06/16 2.5s} 11. d5 {-0.50/20 2.6s} Nd4 {+0.69/20 2.7s}
12. Nxd4 {-0.64/21 2.7s} exd4 {+0.38/17 2.7s} 13. Bxd4 {-1.66/17 2.6s}
N@h4 {+0.64/22 2.8s} 14. Kf1 {-0.32/21 2.8s} c5 {+0.76/18 2.7s}
15. dxc6 {-0.47/21 2.8s} bxc6 {+0.50/23 2.8s} 16. P@g3 {-0.36/23 3.0s}
Nxg2 {+0.29/21 2.7s} 17. Kxg2 {-0.51/21 2.8s} P@e5 {+0.06/20 2.9s}
18. Be3 {+0.06/23 2.9s} P@d4 {+0.12/20 2.8s} 19. Bxh6 {+0.24/20 2.9s}
Bxh6 {-0.11/24 2.9s} 20. Qxh6+ {-0.10/23 2.9s} Kxh6 {-0.48/17 2.8s}
21. B@c1+ {+0.29/17 2.8s} Kg7 {+0.13/19 2.8s} 22. P@h6+ {-0.18/18 2.9s}
Kg8 {+0.52/17 2.9s} 23. P@g7 {-0.91/17 2.8s} Re8 {+1.22/19 2.8s}
24. N@g5 {-2.53/18 2.9s} dxc3 {+1.16/19 2.9s} 25. bxc3 {-2.65/17 2.9s}
N@h7 {+1.64/21 3.0s} 26. P@f3 {-2.29/21 3.0s} Nxg5 {+1.39/20 2.9s}
27. Bxg5 {-2.80/20 2.9s} N@h7 {+2.21/22 2.9s} 28. Bxf6 {-3.19/24 2.8s}
Qxf6 {+2.41/20 2.9s} 29. N@g4 {-2.76/19 2.8s} Bxg4 {+3.76/21 2.8s}
30. hxg4 {-5.82/20 2.8s} Qxf3+ {+2.91/17 2.7s} 31. Kxf3 {-6.04/18 2.6s}
Ng5+ {+5.01/19 2.6s} 32. Ke2 {-6.56/18 2.3s} B@f3+ {+4.84/16 2.3s}
33. Ke1 {-6.66/15 2.3s} P@d2+ {+9.00/16 1.5s} 34. Kxd2 {-12.21/15 1.4s}
Nxe4+ {+8.16/14 1.8s} 35. Ke1 {-24.93/13 1.8s} N@g2+ {+13.61/15 1.0s}
36. Kf1 {-9.58/1 0.002s} Ne3+ {+16.07/11 1.0s} 37. Ke1 {-M1/10 0.74s}
Nxc2+ {+37.00/10 0.59s} 38. Kf1 {-32.45/4 0.58s}
Q@g2# {+M1/3 0.52s, Black mates} 0-1

[Event "QFuture-depth5-800sim-vs-800sim"]
[Site "?"]
[Date "2019.05.26"]
[Round "30"]
[White "CrazyAra-Dev-0.4.1-No-Q-800sim"]
[Black "CrazyAra-Dev-0.4.1-With-Q-Future-depth5-800sim"]
[Result "1-0"]
[PlyCount "57"]
[TimeControl "40/1200"]
[Variant "crazyhouse"]

1. e4 {book} Nf6 {book} 2. Nc3 {book} Nc6 {book} 3. Nf3 {book} e6 {book}
4. Bb5 {book} a6 {-0.29/14 2.4s} 5. Bxc6 {+0.07/16 2.4s} dxc6 {-0.42/17 2.5s}
6. O-O {+0.09/17 2.5s} B@h5 {-0.82/16 2.4s} 7. d4 {+0.32/15 2.4s}
Bb4 {-0.52/16 2.6s} 8. e5 {+1.23/18 2.5s} Bxc3 {-2.34/19 2.5s}
9. bxc3 {+1.92/19 2.6s} Rg8 {-0.88/19 2.6s} 10. N@f4 {+1.39/18 2.5s}
Bxf3 {-1.00/24 2.7s} 11. Qxf3 {+0.96/23 2.6s} N@g5 {-0.55/20 2.6s}
12. Qe2 {+0.94/21 2.6s} Nd5 {-1.97/21 2.7s} 13. Nxd5 {+1.24/22 2.8s}
exd5 {-1.71/19 2.7s} 14. Bxg5 {+1.34/20 2.7s} Qxg5 {-1.94/23 2.8s}
15. f4 {+1.80/22 2.9s} N@h3+ {-2.21/21 2.8s} 16. Kh1 {+0.46/1 0.013s}
Nxf4 {-2.13/23 2.7s} 17. Rxf4 {+2.22/21 2.8s} Qxf4 {-1.97/20 2.8s}
18. N@d6+ {+7.04/19 2.6s} cxd6 {-12.29/18 2.7s} 19. exd6+ {+7.83/17 2.5s}
R@e3 {-8.87/16 2.3s} 20. N@c7+ {+12.53/19 1.9s} Kd7 {-18.03/18 1.9s}
21. N@b6+ {+17.22/17 2.0s} Kxd6 {-17.06/16 1.6s} 22. B@e5+ {+17.87/18 1.5s}
Rxe5 {-18.71/16 1.2s} 23. Qxe5+ {+16.32/17 1.7s} Qxe5 {-6.55/1 0.012s}
24. dxe5+ {+18.24/21 1.2s} Kxe5 {-22.57/14 1.4s} 25. B@d4+ {+19.29/18 1.4s}
Kf5 {-47.58/19 0.94s} 26. Q@e5+ {+17.74/18 0.88s} Kg6 {-M1/17 1.0s}
27. R@g5+ {+20.65/16 0.92s} Kh6 {-20.71/1 0.003s} 28. Rh5+ {+43.61/9 0.73s}
Kg6 {-47.23/1 0.001s} 29. Qg5# {+M1/4 0.47s, White mates} 1-0

[Event "QFuture-depth5-800sim-vs-800sim"]
[Site "?"]
[Date "2019.05.26"]
[Round "31"]
[White "CrazyAra-Dev-0.4.1-With-Q-Future-depth5-800sim"]
[Black "CrazyAra-Dev-0.4.1-No-Q-800sim"]
[Result "1-0"]
[PlyCount "49"]
[TimeControl "40/1200"]
[Variant "crazyhouse"]

1. e4 {book} Nf6 {book} 2. Nc3 {book} Nc6 {book} 3. Nf3 {book} e6 {book}
4. Bb5 {book} a6 {+0.08/15 2.3s} 5. Bxc6 {+0.05/15 2.4s} dxc6 {+0.05/17 2.5s}
6. O-O {+0.17/17 2.5s} B@h5 {+0.04/15 2.5s} 7. d4 {+0.36/15 2.4s}
Bb4 {-0.63/16 2.6s} 8. e5 {+0.84/18 2.5s} Bxc3 {-1.06/19 2.5s}
9. bxc3 {+1.56/19 2.6s} Ne4 {-2.36/20 2.6s} 10. B@g5 {+3.46/20 2.7s}
Qd7 {-2.29/18 2.5s} 11. N@c5 {+3.93/18 2.5s} Nxc5 {-4.14/20 2.6s}
12. dxc5 {+2.07/24 2.6s} N@d5 {-3.94/17 2.4s} 13. N@f4 {+5.18/18 2.5s}
Bxf3 {-4.32/18 2.6s} 14. Qxf3 {+4.67/20 2.7s} Nxf4 {-5.36/16 2.6s}
15. Bcxf4 {+5.95/21 2.7s} N@d5 {-6.24/21 2.6s} 16. N@h5 {+6.84/22 2.7s}
Rg8 {-7.41/21 2.5s} 17. B@e4 {+8.70/22 2.6s} Nxf4 {-7.91/23 2.6s}
18. Bxf4 {+8.45/19 2.7s} N@h4 {-7.54/16 2.6s} 19. Qg4 {+7.57/18 2.7s}
B@f5 {-9.06/19 2.6s} 20. N@f6+ {+7.77/22 2.6s} Kd8 {-9.97/20 2.4s}
21. Qxh4 {+9.76/20 2.4s} gxf6 {-12.05/19 2.3s} 22. exf6 {+19.83/18 1.5s}
Bxe4 {-17.03/12 1.5s} 23. P@e7+ {+20.73/12 0.89s} Ke8 {-25.09/12 0.58s}
24. N@g7+ {+33.75/9 0.51s} Rxg7 {-15.33/1 0.014s}
25. Nxg7# {+M1/2 0.45s, White mates} 1-0

[Event "QFuture-depth5-800sim-vs-800sim"]
[Site "?"]
[Date "2019.05.26"]
[Round "31"]
[White "CrazyAra-Dev-0.4.1-No-Q-800sim"]
[Black "CrazyAra-Dev-0.4.1-With-Q-Future-depth5-800sim"]
[Result "0-1"]
[PlyCount "90"]
[TimeControl "40/1200"]
[Variant "crazyhouse"]

1. Nc3 {book} e6 {book} 2. e4 {+1.01/14 2.2s} Nc6 {-0.65/22 2.3s}
3. Nf3 {+0.62/21 2.5s} Nf6 {-0.92/25 2.6s} 4. d4 {+0.61/24 2.5s}
Bb4 {-0.74/25 2.7s} 5. Bd3 {+0.43/27 2.9s} d5 {-0.90/26 3.0s}
6. e5 {+0.53/25 2.8s} Ne4 {-0.64/24 2.8s} 7. O-O {+1.08/24 2.9s}
Bxc3 {-1.07/23 2.9s} 8. bxc3 {+0.68/21 2.8s} Nxc3 {-0.68/20 2.8s}
9. Bg5 {+1.11/21 2.8s} Qd7 {-1.59/19 2.8s} 10. Qe1 {+0.98/18 2.7s}
Ne4 {-1.05/20 2.7s} 11. Bxe4 {+0.60/21 2.7s} dxe4 {-1.66/22 2.8s}
12. N@h5 {+0.97/19 2.7s} exf3 {-2.45/21 2.7s} 13. Nxg7+ {+1.93/26 2.7s}
Kf8 {-0.75/1 0.004s} 14. Nh5 {+1.99/18 2.6s} Rg8 {-3.37/26 2.6s}
15. P@g7+ {+2.98/27 2.7s} Rxg7 {-2.85/23 2.6s} 16. B@h6 {+3.09/24 2.6s}
B@h8 {-4.00/25 2.7s} 17. Nxg7 {+3.05/24 2.8s} Kg8 {-3.14/22 2.5s}
18. Nxe6 {+2.35/21 2.4s} N@g6 {+0.12/23 2.9s} 19. P@g7 {-0.22/22 2.8s}
Bxg7 {+0.11/17 2.7s} 20. Bxg7 {-0.02/16 2.7s} fxg2 {-0.36/18 2.8s}
21. B@h3 {+1.24/23 2.8s} gxf1=Q+ {-0.80/20 2.8s} 22. Qxf1 {+0.77/21 2.9s}
fxe6 {-1.46/22 3.0s} 23. B7f6 {+1.35/22 3.0s} P@g7 {-1.34/21 2.9s}
24. P@h6 {+1.27/22 2.9s} gxf6 {-0.85/20 2.9s} 25. exf6 {+0.27/23 2.9s}
B@d5 {+0.38/19 2.8s} 26. P@g2 {+0.57/19 2.8s} N@h5 {+0.82/18 2.9s}
27. R@g7+ {-0.15/22 3.0s} Nxg7 {+0.67/22 3.0s} 28. hxg7 {+0.12/19 2.9s}
N@f7 {+0.11/19 2.8s} 29. c4 {-0.72/21 2.9s} P@e2 {+1.86/22 3.1s}
30. Qxe2 {-2.09/19 2.9s} P@f3 {+2.61/17 2.9s} 31. gxf3 {-2.13/24 3.0s}
Nxd4 {+1.09/25 3.1s} 32. Qe3 {-1.72/20 2.9s} P@b2 {+4.70/21 2.9s}
33. Rf1 {-5.33/18 2.9s} Nxf3+ {+6.65/22 3.0s} 34. Kh1 {-2.80/19 3.0s}
R@a1 {+4.58/21 2.8s} 35. N@b1 {-3.83/17 2.8s} P@c2 {+8.20/24 2.7s}
36. cxd5 {-9.19/24 2.6s} cxb1=Q {+9.66/16 2.7s} 37. B@e1 {-7.96/15 2.5s}
Qxe1 {+12.16/21 2.3s} 38. Qxe1 {-9.97/20 2.3s} Nxe1 {+13.88/15 2.6s}
39. dxe6 {-14.28/14 2.5s} B@d5+ {+11.93/14 2.3s} 40. P@g2 {-8.19/21 2.8s}
Bxe6 {+2.82/20 2.9s} 41. P@f5 {-8.05/20 2.9s} P@e2 {+16.78/19 2.5s}
42. Rg1 {-15.61/17 1.6s} R@f1 {+30.13/17 1.6s} 43. Rxf1 {-28.15/13 1.4s}
exf1=Q+ {+31.29/13 1.0s} 44. R@g1 {-31.39/1 0.002s} Qxg1+ {+31.90/15 0.96s}
45. Kxg1 {-35.18/1 0.001s} Nf3# {+M1/9 0.68s, Black mates} 0-1

[Event "QFuture-depth5-800sim-vs-800sim"]
[Site "?"]
[Date "2019.05.26"]
[Round "32"]
[White "CrazyAra-Dev-0.4.1-With-Q-Future-depth5-800sim"]
[Black "CrazyAra-Dev-0.4.1-No-Q-800sim"]
[Result "0-1"]
[PlyCount "98"]
[TimeControl "40/1200"]
[Variant "crazyhouse"]

1. Nc3 {book} e6 {book} 2. Nf3 {+0.61/14 2.2s} Nc6 {-0.55/22 2.3s}
3. e4 {+0.55/21 2.4s} Nf6 {-0.65/25 2.6s} 4. d4 {+0.62/24 2.5s}
Bb4 {-0.35/25 2.7s} 5. Bd3 {+0.45/27 3.0s} d5 {-0.64/26 3.0s}
6. e5 {+0.55/25 2.8s} Ne4 {-0.55/24 2.8s} 7. O-O {+0.66/24 2.9s}
Bxc3 {-1.05/23 2.9s} 8. bxc3 {-0.19/21 2.8s} Nxc3 {-0.71/20 2.8s}
9. Bg5 {+0.80/21 2.8s} Qd7 {-0.93/19 2.7s} 10. Qe1 {+1.05/19 2.8s}
P@e4 {-1.14/20 2.7s} 11. Qxc3 {+1.81/23 2.7s} exf3 {-1.71/22 2.7s}
12. N@h5 {+1.71/21 2.6s} N@f5 {-0.98/20 2.6s} 13. gxf3 {+2.89/20 2.8s}
N@h3+ {-2.91/19 2.7s} 14. Kh1 {+2.87/20 2.8s} Nxg5 {-2.98/19 2.7s}
15. Bxf5 {+2.92/22 2.9s} exf5 {-3.18/21 2.9s} 16. Nxg7+ {+2.83/18 2.8s}
Kd8 {-2.94/16 2.7s} 17. P@g2 {+1.45/20 2.8s} Nxf3 {-1.59/19 2.8s}
18. Qxf3 {+0.57/17 2.6s} B@e4 {-1.61/18 2.6s} 19. B@h4+ {+0.90/19 2.7s}
B@e7 {-0.03/19 2.7s} 20. Qg3 {-1.46/19 2.8s} f4 {+1.63/19 2.8s}
21. Qxf4 {-5.86/19 2.7s} Bxg2+ {+3.09/20 2.6s} 22. Kg1 {-2.03/18 2.6s}
Bxf1 {+2.38/21 2.7s} 23. Bxe7+ {-4.20/19 2.7s} Qxe7 {+4.69/20 2.7s}
24. B@f6 {-5.62/19 2.6s} P@g2 {+6.90/20 2.6s} 25. Bxe7+ {-5.82/21 2.7s}
Nxe7 {+4.91/20 2.8s} 26. N@e6+ {-6.32/18 2.7s} Bxe6 {+5.55/18 2.8s}
27. Nxe6+ {-6.34/18 2.7s} fxe6 {+6.95/18 2.7s} 28. Q@f8+ {-5.33/15 2.8s}
R@e8 {+7.06/16 2.8s} 29. N@f7+ {-11.92/17 2.8s} Kd7 {+7.50/21 2.7s}
30. B@a4+ {-6.60/19 2.6s} P@c6 {+8.57/24 2.6s} 31. Qxe7+ {-6.27/25 2.7s}
Rxe7 {+6.07/26 2.8s} 32. Bxc6+ {-5.95/23 2.8s} Kxc6 {+5.40/22 2.8s}
33. P@b5+ {-5.81/19 2.7s} Bxb5 {+11.42/16 2.8s} 34. N@d8+ {-13.72/18 2.6s}
Kd7 {+15.13/18 2.8s} 35. Kxg2 {-14.21/14 2.4s} Rg8+ {+15.48/15 2.8s}
36. P@g3 {-15.93/14 2.7s} B@e4+ {+16.72/20 2.5s} 37. P@f3 {-15.99/17 2.6s}
Bxf3+ {+15.54/16 2.8s} 38. Qxf3 {-15.03/15 2.8s} N@h4+ {+15.24/17 2.8s}
39. Kh1 {-15.42/17 2.7s} Nxf3 {+14.01/16 2.9s} 40. B@g2 {-15.07/15 2.7s}
Nxh2 {+16.78/15 2.8s} 41. Nxe6 {-14.66/12 2.4s} Ng4 {+19.48/13 2.6s}
42. Nc5+ {-17.97/14 1.9s} Kc8 {+23.57/15 2.0s} 43. P@d7+ {-23.04/18 1.6s}
Rxd7 {+26.24/18 1.9s} 44. Nd6+ {-25.98/17 1.5s} cxd6 {+29.62/17 1.5s}
45. P@h2 {-27.37/16 1.1s} Nxf2+ {+25.99/15 2.2s} 46. Kg1 {-20.95/1 0.015s}
N@h3+ {+30.41/15 1.6s} 47. Bxh3 {-19.36/1 0.015s} Nxh3+ {+29.48/11 1.4s}
48. Kg2 {-M1/10 1.4s} N@f4+ {+39.68/11 1.0s} 49. Kf3 {-M1/6 0.60s}
Q@e2# {+M1/5 0.76s, Black mates} 0-1

[Event "QFuture-depth5-800sim-vs-800sim"]
[Site "?"]
[Date "2019.05.26"]
[Round "32"]
[White "CrazyAra-Dev-0.4.1-No-Q-800sim"]
[Black "CrazyAra-Dev-0.4.1-With-Q-Future-depth5-800sim"]
[Result "1-0"]
[PlyCount "75"]
[TimeControl "40/1200"]
[Variant "crazyhouse"]

1. e4 {book} b6 {book} 2. d4 {+1.69/16 2.3s} Bb7 {-2.65/19 2.3s}
3. Nc3 {+2.01/17 2.4s} e6 {-2.68/21 2.4s} 4. Bd3 {+2.27/16 2.3s}
Nf6 {-2.71/15 2.3s} 5. Nge2 {+2.59/19 2.5s} d6 {-2.42/18 2.4s}
6. O-O {+1.87/19 2.5s} Nbd7 {-1.82/19 2.5s} 7. f4 {+1.97/19 2.5s}
Be7 {-1.89/20 2.6s} 8. f5 {+1.91/20 2.5s} e5 {-2.34/19 2.6s}
9. dxe5 {+2.62/22 2.6s} Nxe5 {-4.10/21 2.6s} 10. Nf4 {+4.02/20 2.5s}
O-O {-3.73/18 2.5s} 11. P@e6 {+3.78/25 2.7s} fxe6 {-3.72/24 2.7s}
12. Nxe6 {+3.57/23 2.7s} Qd7 {-3.25/22 2.7s} 13. P@h6 {+2.57/25 2.8s}
gxh6 {-2.33/25 2.8s} 14. Bxh6 {+2.29/24 2.8s} P@f7 {-1.62/23 2.8s}
15. Nxf8 {+2.45/20 2.8s} Bxf8 {-2.74/20 2.8s} 16. Bxf8 {+2.15/20 2.7s}
Rxf8 {-2.03/19 2.7s} 17. R@g3+ {+3.00/18 2.7s} P@g5 {-1.49/24 2.8s}
18. B@h6 {+3.22/23 2.8s} B@h4 {-2.80/18 2.8s} 19. Rxg5+ {+2.99/21 2.9s}
Bxg5 {-4.46/17 2.8s} 20. Bxg5 {+3.09/17 2.8s} Nfg4 {-3.13/19 2.9s}
21. B@g3 {+3.14/18 2.8s} f6 {-2.63/17 2.8s} 22. B5f4 {+3.16/16 2.8s}
P@e3 {-2.11/20 2.9s} 23. Bxe5 {+2.49/20 2.8s} Nxe5 {-2.22/19 2.8s}
24. P@e6 {+2.24/18 2.8s} Qg7 {-2.37/23 3.0s} 25. N@h5 {+1.72/22 3.0s}
B@f2+ {-2.60/20 2.9s} 26. Rxf2 {+1.54/21 2.9s} exf2+ {-1.54/21 2.9s}
27. Kxf2 {+1.16/19 2.9s} N@g4+ {-4.39/22 2.8s} 28. Kg1 {+2.28/22 2.8s}
Nxd3 {-9.95/24 2.9s} 29. Qxd3 {+3.42/23 3.0s} B@e3+ {-7.59/22 2.9s}
30. Qxe3 {+9.05/24 2.9s} Nxe3 {-11.21/24 2.8s} 31. Nxg7 {+8.62/24 2.7s}
R@g5 {-10.25/22 2.8s} 32. P@e7 {+15.77/21 2.6s} Rxg7 {-21.59/16 2.3s}
33. exf8=Q+ {+15.40/17 2.1s} Kxf8 {-15.21/1 0.005s} 34. N@d7+ {+18.42/16 2.1s}
Rxd7 {-25.69/14 1.5s} 35. R@e8+ {+23.52/15 1.9s} Kxe8 {-M1/14 1.6s}
36. exd7+ {+23.26/13 1.6s} Kxd7 {-M1/12 1.1s} 37. B@e6+ {+23.71/12 1.2s}
Kc6 {-M1/10 0.97s} 38. Q@b5# {+M1/9 1.1s, White mates} 1-0

[Event "QFuture-depth5-800sim-vs-800sim"]
[Site "?"]
[Date "2019.05.26"]
[Round "33"]
[White "CrazyAra-Dev-0.4.1-With-Q-Future-depth5-800sim"]
[Black "CrazyAra-Dev-0.4.1-No-Q-800sim"]
[Result "1-0"]
[PlyCount "69"]
[TimeControl "40/1200"]
[Variant "crazyhouse"]

1. e4 {book} b6 {book} 2. d4 {+1.65/16 2.4s} Bb7 {-1.73/18 2.3s}
3. Nc3 {+2.00/17 2.4s} e6 {-1.93/18 2.4s} 4. Bd3 {+2.27/17 2.3s}
Nf6 {-2.18/15 2.4s} 5. Nge2 {+2.57/17 2.5s} d6 {-2.08/20 2.4s}
6. O-O {+1.84/24 2.5s} Nbd7 {-1.82/20 2.4s} 7. f4 {+1.49/20 2.5s}
Be7 {-1.85/21 2.6s} 8. f5 {+1.51/18 2.5s} e5 {-1.97/19 2.5s}
9. dxe5 {+2.60/20 2.6s} Nxe5 {-2.93/21 2.6s} 10. Nf4 {+3.19/20 2.6s}
O-O {-3.66/17 2.5s} 11. P@e6 {+3.26/25 2.7s} fxe6 {-3.66/24 2.7s}
12. Nxe6 {+2.82/23 2.7s} Qd7 {-3.16/22 2.7s} 13. Bf4 {+2.11/25 2.8s}
Neg4 {-3.00/14 2.6s} 14. P@g5 {+2.70/14 2.6s} P@f2+ {-3.81/21 2.6s}
15. Kh1 {+2.29/21 2.8s} P@h5 {-2.76/21 2.8s} 16. gxf6 {+2.41/21 2.7s}
Bxf6 {-2.75/23 2.7s} 17. N@d5 {+1.28/23 2.8s} Bxc3 {-2.68/23 2.7s}
18. bxc3 {+0.59/24 2.9s} Bxd5 {-2.57/23 2.8s} 19. exd5 {+1.07/27 3.0s}
P@h3 {-1.60/26 2.9s} 20. B@f3 {+0.58/21 2.9s} N@e3 {-1.01/21 2.9s}
21. Bxe3 {+0.67/30 3.0s} Nxe3 {-1.59/29 3.0s} 22. Rxf2 {+1.54/23 2.9s}
Nxd1 {-1.90/22 2.9s} 23. Rxd1 {+2.76/22 3.0s} B@g4 {-2.56/22 2.9s}
24. P@g6 {+5.01/18 2.8s} hxg6 {-3.79/19 2.7s} 25. Nxf8 {+6.72/22 2.7s}
Bxf3 {-6.66/22 2.5s} 26. R@h8+ {+9.02/21 2.5s} Kxh8 {-8.74/20 2.2s}
27. Nxg6+ {+11.47/20 1.7s} Kg8 {-10.98/19 1.6s} 28. N@e7+ {+12.96/17 2.0s}
Kh7 {-12.19/16 1.7s} 29. N@f8+ {+14.34/19 1.3s} Kh6 {-14.98/18 1.2s}
30. P@g5+ {+15.63/14 1.4s} Kxg5 {-9.50/1 0.015s} 31. B@f4+ {+22.28/14 1.1s}
Kf6 {-20.23/13 1.1s} 32. Nxd7+ {+25.41/13 1.2s} Kf7 {-25.36/1 0.002s}
33. Q@e6+ {+31.01/13 0.76s} Ke8 {-29.84/1 0.001s} 34. Nc6+ {+40.71/9 0.76s}
P@e7 {-49.22/2 0.45s} 35. Qxe7# {+M1/4 0.45s, White mates} 1-0

[Event "QFuture-depth5-800sim-vs-800sim"]
[Site "?"]
[Date "2019.05.26"]
[Round "33"]
[White "CrazyAra-Dev-0.4.1-No-Q-800sim"]
[Black "CrazyAra-Dev-0.4.1-With-Q-Future-depth5-800sim"]
[Result "1-0"]
[PlyCount "97"]
[TimeControl "40/1200"]
[Variant "crazyhouse"]

1. e4 {book} b6 {book} 2. d4 {book} Bb7 {book} 3. Nc3 {+1.90/17 2.3s}
e6 {-2.62/17 2.3s} 4. Bd3 {+2.25/18 2.4s} Nc6 {-1.66/20 2.4s}
5. Nge2 {+1.70/18 2.4s} Nce7 {-1.26/17 2.4s} 6. O-O {+0.92/17 2.4s}
Ng6 {-1.29/19 2.4s} 7. f4 {+0.65/16 2.4s} Nf6 {-0.06/19 2.5s}
8. Qe1 {+1.79/18 2.5s} Ng4 {-0.70/15 2.5s} 9. Qg3 {+1.46/21 2.6s}
Qh4 {-2.93/21 2.6s} 10. Qxh4 {+2.01/22 2.6s} Nxh4 {-3.24/21 2.6s}
11. Q@h3 {+2.21/20 2.7s} Nxg2 {-2.44/22 2.7s} 12. Qxg4 {+2.58/18 2.7s}
h5 {-2.51/18 2.7s} 13. Qxg2 {+2.71/21 2.8s} Q@g4 {-2.08/20 2.8s}
14. N@e5 {+3.33/19 2.6s} Qxg2+ {-2.82/20 2.7s} 15. Kxg2 {+3.33/1 0.003s}
P@f6 {-1.89/22 2.8s} 16. Nb5 {+2.63/21 2.7s} Rc8 {-1.16/23 2.7s}
17. Nxf7 {+1.47/25 2.7s} Kxf7 {-3.51/25 2.7s} 18. P@g6+ {+0.83/21 2.6s}
Ke7 {-2.52/20 2.6s} 19. Nxc7 {+2.52/22 2.6s} Q@g4+ {-2.63/19 2.6s}
20. Kf2 {+2.92/15 2.6s} Qxg6 {-2.69/16 2.6s} 21. f5 {+4.86/19 2.8s}
Qg4 {-4.91/19 2.7s} 22. P@d6+ {+3.81/17 2.7s} Kf7 {-3.22/19 2.7s}
23. fxe6+ {+4.07/21 2.8s} dxe6 {-4.55/21 2.8s} 24. Q@d7+ {+4.08/19 2.8s}
Kg8 {-3.47/20 2.8s} 25. P@f7+ {+3.44/19 2.8s} Kh7 {-3.32/1 0.003s}
26. Qxe6 {+3.85/17 2.8s} Qh4+ {-4.44/17 2.8s} 27. N@g3 {+4.48/16 2.7s}
N@g4+ {-4.07/19 2.7s} 28. Ke1 {+3.53/19 2.7s} P@e3 {-2.12/17 2.7s}
29. e5+ {+2.40/19 2.8s} P@e4 {-4.20/18 2.8s} 30. P@g6+ {+3.14/17 2.8s}
Kh6 {-6.66/17 2.8s} 31. Bxe3+ {+4.02/18 2.9s} Nxe3 {-4.80/19 2.9s}
32. Kd2 {+5.46/17 2.8s} Nxf1+ {-5.63/16 2.8s} 33. Rxf1 {+5.34/18 2.9s}
Qg5+ {-5.34/19 2.9s} 34. P@f4 {+4.79/15 2.9s} Qxg6 {-6.88/18 2.9s}
35. N@f5+ {+5.91/18 2.8s} Kh7 {-6.38/18 2.8s} 36. Nh4 {+7.74/17 2.8s}
B@d7 {-6.76/19 2.8s} 37. Qxd7 {+10.07/14 2.8s} exd3 {-17.62/13 2.8s}
38. Nxg6 {+12.15/17 2.5s} B@b4+ {-9.63/12 2.5s} 39. c3 {+11.90/15 2.7s}
Bxc3+ {-9.05/16 2.6s} 40. bxc3 {+10.58/19 2.9s} R@b2+ {-10.51/18 2.8s}
41. Kxd3 {+9.73/17 2.9s} P@e4+ {-14.26/16 2.9s} 42. Ke3 {+12.85/16 2.8s}
Rxe2+ {-14.20/13 2.8s} 43. Kxe2 {+12.37/13 2.9s} P@d3+ {-12.57/14 2.8s}
44. Kf2 {+16.58/13 2.7s} N@g4+ {-16.18/12 2.5s} 45. Ke1 {+16.22/11 2.4s}
Nxe5 {-14.34/13 2.3s} 46. B@g8+ {+24.37/13 2.0s} Kh6 {-35.45/12 1.2s}
47. P@g5+ {+25.33/11 1.4s} fxg5 {-M1/8 0.97s} 48. fxg5+ {+31.07/9 0.96s}
Kxg6 {-M1/8 0.66s} 49. Q@f5# {+M1/9 0.53s, White mates} 1-0

[Event "QFuture-depth5-800sim-vs-800sim"]
[Site "?"]
[Date "2019.05.26"]
[Round "34"]
[White "CrazyAra-Dev-0.4.1-With-Q-Future-depth5-800sim"]
[Black "CrazyAra-Dev-0.4.1-No-Q-800sim"]
[Result "1-0"]
[PlyCount "31"]
[TimeControl "40/1200"]
[Variant "crazyhouse"]

1. e4 {book} b6 {book} 2. d4 {book} Bb7 {book} 3. Nc3 {+1.92/17 2.3s}
e6 {-1.88/17 2.3s} 4. Bd3 {+2.12/18 2.4s} Nf6 {-2.15/20 2.4s}
5. Nge2 {+2.59/19 2.4s} Ng4 {-0.69/14 2.3s} 6. O-O {+0.77/15 2.4s}
Bd6 {-0.63/18 2.4s} 7. Bf4 {+1.27/18 2.6s} Bxf4 {-2.58/19 2.5s}
8. Nxf4 {+2.91/17 2.7s} h5 {-2.59/16 2.6s} 9. Nxh5 {+0.91/20 2.8s}
Rxh5 {-3.32/19 2.7s} 10. Qxg4 {+0.36/18 2.7s} B@g6 {-2.49/17 2.7s}
11. B@e5 {+3.96/16 2.6s} N@f6 {-4.25/18 2.6s} 12. Bxf6 {+5.07/18 2.6s}
Qxf6 {-5.41/17 2.4s} 13. N@g8 {+8.67/16 2.4s} Qxd4 {-9.60/18 2.0s}
14. Qxh5 {+6.94/18 2.1s} Bxh5 {-14.96/17 1.9s} 15. P@e7 {+29.72/13 0.90s}
Nc6 {-36.72/4 0.88s} 16. R@f8# {+M1/3 0.43s, White mates} 1-0

[Event "QFuture-depth5-800sim-vs-800sim"]
[Site "?"]
[Date "2019.05.26"]
[Round "34"]
[White "CrazyAra-Dev-0.4.1-No-Q-800sim"]
[Black "CrazyAra-Dev-0.4.1-With-Q-Future-depth5-800sim"]
[Result "1-0"]
[PlyCount "109"]
[TimeControl "40/1200"]
[Variant "crazyhouse"]

1. e4 {book} b6 {book} 2. d4 {book} Bb7 {book} 3. Bd3 {book} e6 {-2.05/16 2.3s}
4. Be3 {+1.67/22 2.3s} Nf6 {-1.57/23 2.5s} 5. Nd2 {+1.66/23 2.6s}
c5 {-1.16/20 2.4s} 6. dxc5 {+2.15/18 2.5s} bxc5 {-2.19/19 2.5s}
7. Ngf3 {+2.34/20 2.5s} d6 {-2.40/20 2.5s} 8. O-O {+1.83/18 2.5s}
Be7 {-1.51/19 2.5s} 9. h3 {+1.99/17 2.5s} P@g4 {-1.29/17 2.5s}
10. hxg4 {+1.30/18 2.6s} Nxg4 {-1.41/17 2.6s} 11. P@h3 {+0.37/16 2.5s}
Nxe3 {-0.46/16 2.6s} 12. fxe3 {+0.35/16 2.7s} O-O {-0.01/17 2.7s}
13. e5 {+0.50/17 2.6s} P@g3 {+0.18/17 2.7s} 14. P@f6 {+0.48/18 2.7s}
gxf6 {-0.37/18 2.7s} 15. exf6 {+0.07/18 2.6s} Bxf6 {-1.44/19 2.7s}
16. N@g4 {+0.99/19 2.8s} B@g7 {-0.40/21 2.7s} 17. P@h6 {+0.55/20 2.6s}
P@f5 {-0.83/19 2.7s} 18. hxg7 {+0.52/18 2.8s} Bxg7 {-2.05/18 2.8s}
19. B@h4 {+0.87/16 2.7s} P@h2+ {-0.56/17 2.7s} 20. Kh1 {+1.62/21 2.9s}
fxg4 {-2.64/20 2.9s} 21. Bxd8 {+2.44/23 2.8s} gxf3 {-4.00/20 2.8s}
22. Nxf3 {+3.68/23 3.0s} N@f2+ {-4.47/22 3.0s} 23. Rxf2 {+2.30/1 0.014s}
gxf2 {-6.02/20 2.9s} 24. Kxh2 {+3.77/19 2.9s} Nd7 {-3.06/17 2.9s}
25. Bxh7+ {+1.91/16 2.8s} Kh8 {-1.75/16 2.9s} 26. Bd3 {+2.64/15 2.8s}
P@e4 {-6.28/18 2.8s} 27. Q@h4+ {+5.65/23 2.8s} R@h6 {-4.79/23 2.9s}
28. P@f6 {+5.33/22 2.9s} Nxf6 {-4.41/21 3.0s} 29. Bxf6 {+4.77/22 3.0s}
P@g3+ {-4.48/19 2.9s} 30. Qxg3 {+3.81/20 2.9s} Bxf6 {-3.67/22 3.0s}
31. P@g5 {+3.67/22 3.0s} Rg8 {-3.30/19 2.9s} 32. N@g4 {+3.74/20 2.9s}
B@g1+ {-2.01/21 3.1s} 33. Nxg1 {+2.29/23 3.1s} Rxg5 {-1.27/21 3.1s}
34. Qxf2 {+1.40/21 3.0s} exd3 {-1.95/19 3.1s} 35. Nxh6 {+1.68/20 3.1s}
B@e5+ {-1.85/20 3.1s} 36. P@f4 {+2.62/22 3.1s} Bxf4+ {-2.39/22 3.1s}
37. exf4 {+4.53/28 3.3s} P@g3+ {-6.90/26 3.2s} 38. Qxg3 {+3.98/23 3.2s}
Rxg3 {-4.90/25 3.2s} 39. Nxf7+ {+4.50/24 3.1s} Kg8 {-9.03/23 3.1s}
40. R@g4+ {+6.45/21 3.0s} Rxg4 {-5.05/22 3.1s} 41. Qxg4+ {+5.10/23 3.0s}
Kf8 {-3.67/19 3.0s} 42. N@h7+ {+5.84/21 3.0s} Ke7 {-5.48/25 2.9s}
43. Nxf6 {+5.41/24 3.1s} R@h1+ {-3.68/23 3.1s} 44. Kxh1 {+4.03/22 3.2s}
N@f2+ {-4.55/23 3.2s} 45. Kh2 {+4.17/1 0.002s} Q@h1+ {-4.26/19 3.1s}
46. Kg3 {+4.09/1 0.004s} Qxg2+ {-4.33/20 3.1s} 47. Kh4 {+3.78/1 0.002s}
Qxg4+ {-4.65/16 3.1s} 48. hxg4 {+3.94/17 3.1s} Rh8+ {-5.42/18 3.0s}
49. Nxh8 {+5.53/20 3.0s} Q@h6+ {-9.24/19 3.0s} 50. Nh5 {+7.93/17 3.1s}
Qxh8 {-8.20/16 3.0s} 51. R@f7+ {+14.87/15 2.8s} Kxf7 {-32.78/16 1.9s}
52. P@g6+ {+21.99/15 1.6s} Kxg6 {-M1/14 1.4s} 53. Q@g5+ {+29.34/13 1.4s}
Kf7 {-M1/8 0.70s} 54. R@e7+ {+40.82/7 0.61s} Kf8 {-15.60/1 0.016s}
55. R@e8# {+M1/5 0.55s, White mates} 1-0

[Event "QFuture-depth5-800sim-vs-800sim"]
[Site "?"]
[Date "2019.05.26"]
[Round "35"]
[White "CrazyAra-Dev-0.4.1-With-Q-Future-depth5-800sim"]
[Black "CrazyAra-Dev-0.4.1-No-Q-800sim"]
[Result "1-0"]
[PlyCount "69"]
[TimeControl "40/1200"]
[Variant "crazyhouse"]

1. e4 {book} b6 {book} 2. d4 {book} Bb7 {book} 3. Bd3 {book} e6 {-1.65/16 2.2s}
4. Be3 {+1.46/22 2.3s} Nf6 {-1.54/23 2.5s} 5. Nd2 {+1.57/22 2.6s}
c5 {-1.03/19 2.4s} 6. dxc5 {+0.55/18 2.5s} bxc5 {-2.21/19 2.5s}
7. Ngf3 {+2.32/21 2.5s} d6 {-1.70/20 2.5s} 8. Bb5+ {+2.95/18 2.4s}
P@d7 {-2.22/19 2.6s} 9. Bd3 {+2.04/18 2.6s} Nc6 {-3.05/18 2.5s}
10. O-O {+0.58/16 2.5s} Be7 {-2.84/16 2.5s} 11. Nc4 {+2.85/19 2.4s}
O-O {-3.21/22 2.5s} 12. P@h6 {+3.13/26 2.7s} gxh6 {-3.02/25 2.7s}
13. Bxh6 {+2.29/24 2.9s} Nd4 {-1.79/23 2.7s} 14. Nxd4 {+1.65/23 2.7s}
cxd4 {-2.36/21 2.8s} 15. P@e5 {+2.34/22 2.8s} dxe5 {-3.04/19 2.8s}
16. Nxe5 {+2.41/18 2.7s} P@d6 {-2.03/18 2.7s} 17. Ng4 {+1.50/22 2.9s}
Nxg4 {-1.65/24 2.8s} 18. Qxg4+ {+1.62/22 2.8s} P@g6 {-1.61/20 2.7s}
19. P@g7 {+3.39/18 2.5s} Re8 {-3.69/17 2.4s} 20. N@b5 {+6.69/17 2.2s}
N@f5 {-1.25/17 2.3s} 21. exf5 {+0.50/16 2.7s} exf5 {-2.83/17 2.6s}
22. Rae1 {+3.93/16 2.3s} N@e5 {-3.45/12 2.4s} 23. N@c7 {+5.25/22 2.4s}
fxg4 {-5.85/25 2.5s} 24. Nxe8 {+7.78/24 2.7s} Q@h1+ {-5.46/23 2.6s}
25. Kxh1 {+7.16/1 0.014s} Bxg2+ {-8.13/26 2.7s} 26. Kg1 {+8.08/20 2.7s}
Nf3+ {-8.15/22 2.7s} 27. Kxg2 {+8.21/1 0.004s} P@h3+ {-10.26/22 2.4s}
28. Kg3 {+9.89/21 2.6s} Bh4+ {-10.74/20 2.5s} 29. Kxg4 {+8.29/18 2.6s}
f5+ {-13.48/19 2.1s} 30. Kxh3 {+21.27/18 2.0s} P@g4+ {-17.61/16 1.7s}
31. Kg2 {+3.65/1 0.014s} Nxe1+ {-24.71/14 1.2s} 32. Rxe1 {+24.99/13 1.6s}
Qxe8 {-25.47/12 1.4s} 33. R@f8+ {+37.06/11 0.94s} Qxf8 {-32.33/1 0.001s}
34. gxf8=Q+ {+35.28/7 0.70s} Rxf8 {-39.73/1 0.002s}
35. Q@g7# {+M1/1 0.41s, White mates} 1-0

[Event "QFuture-depth5-800sim-vs-800sim"]
[Site "?"]
[Date "2019.05.26"]
[Round "35"]
[White "CrazyAra-Dev-0.4.1-No-Q-800sim"]
[Black "CrazyAra-Dev-0.4.1-With-Q-Future-depth5-800sim"]
[Result "1-0"]
[PlyCount "91"]
[TimeControl "40/1200"]
[Variant "crazyhouse"]

1. e4 {book} b6 {book} 2. d4 {book} Bb7 {book} 3. Bd3 {book} e6 {book}
4. Be3 {+1.80/22 2.3s} Nf6 {-1.55/24 2.4s} 5. Nd2 {+1.54/22 2.5s}
c5 {-1.86/22 2.6s} 6. dxc5 {+2.14/18 2.5s} bxc5 {-2.18/19 2.5s}
7. Ngf3 {+2.31/19 2.5s} d6 {-2.67/20 2.5s} 8. O-O {+1.80/19 2.5s}
Nbd7 {-1.86/17 2.5s} 9. P@f5 {+3.05/19 2.5s} exf5 {-3.62/20 2.5s}
10. exf5 {+2.80/20 2.6s} Be7 {-3.26/17 2.5s} 11. P@e6 {+2.33/21 2.7s}
O-O {-2.97/21 2.7s} 12. exf7+ {+1.94/19 2.7s} Kh8 {-1.66/19 2.7s}
13. P@h6 {+2.68/30 2.7s} Rxf7 {-2.98/29 2.8s} 14. Ng5 {+2.95/28 2.7s}
Qf8 {-4.05/29 2.7s} 15. Nxf7+ {+2.27/28 2.8s} Qxf7 {-3.48/28 2.8s}
16. hxg7+ {+2.70/24 2.7s} Qxg7 {-2.08/23 2.7s} 17. R@g3 {+2.35/23 2.7s}
N@h3+ {-1.71/18 2.8s} 18. Kh1 {+2.55/17 2.8s} P@g5 {-1.81/16 2.6s}
19. f3 {+2.26/16 2.7s} P@g4 {-5.67/20 2.8s} 20. fxg4 {+2.57/20 2.8s}
Nf4 {-1.99/26 2.8s} 21. Rxf4 {+2.52/23 2.8s} gxf4 {-4.79/20 2.8s}
22. Bxf4 {+3.76/23 2.8s} P@h3 {-2.99/20 2.8s} 23. P@h6 {+3.27/19 2.8s}
hxg2+ {-4.26/21 2.7s} 24. Kg1 {+5.47/23 2.8s} R@h1+ {-12.10/22 2.7s}
25. Kf2 {+3.11/1 0.013s} Qf7 {-5.26/20 2.7s} 26. P@g7+ {+5.69/21 2.8s}
Kg8 {-5.98/22 2.8s} 27. P@e6 {+6.72/22 2.8s} Rxd1 {-5.51/20 2.8s}
28. exf7+ {+5.80/20 2.9s} Kxf7 {-5.48/1 0.003s} 29. Q@e6+ {+7.23/18 2.8s}
Ke8 {-5.79/1 0.005s} 30. Rxd1 {+8.98/16 2.8s} Q@d4+ {-8.45/15 2.6s}
31. Be3 {+10.54/20 2.5s} Kd8 {-9.68/17 2.5s} 32. R@h8+ {+13.60/15 2.6s}
Kc7 {-16.79/14 2.5s} 33. Bxd4 {+16.34/14 2.3s} P@e3+ {-16.45/13 2.4s}
34. Bxe3 {+17.92/13 2.6s} Nxg4+ {-18.22/12 2.6s} 35. Rxg4 {+18.67/14 2.8s}
P@g3+ {-17.68/13 2.8s} 36. hxg3 {+19.28/17 2.8s} g1=Q+ {-19.59/12 2.5s}
37. Rxg1 {+21.44/11 2.7s} Ne5 {-20.42/11 2.5s} 38. Qxe7+ {+26.24/13 2.1s}
P@d7 {-23.04/13 2.0s} 39. N@b5+ {+26.43/15 1.9s} Kb6 {-25.35/14 1.9s}
40. Q@c7+ {+24.53/13 1.9s} Ka6 {-24.56/1 0.004s} 41. Nxd6+ {+24.93/13 1.8s}
Nxd3+ {-26.05/12 1.7s} 42. cxd3 {+26.71/12 2.4s} B@b6 {-28.38/11 2.1s}
43. Qxb7+ {+38.04/9 1.2s} Ka5 {-29.74/1 0.004s} 44. N2c4+ {+39.01/7 1.1s}
Kb4 {-M1/10 0.87s} 45. P@a3+ {+49.49/5 0.69s} Ka4 {-26.29/1 0.016s}
46. P@b3# {+M1/6 0.55s, White mates} 1-0

[Event "QFuture-depth5-800sim-vs-800sim"]
[Site "?"]
[Date "2019.05.26"]
[Round "36"]
[White "CrazyAra-Dev-0.4.1-With-Q-Future-depth5-800sim"]
[Black "CrazyAra-Dev-0.4.1-No-Q-800sim"]
[Result "1-0"]
[PlyCount "73"]
[TimeControl "40/1200"]
[Variant "crazyhouse"]

1. e4 {book} b6 {book} 2. d4 {book} Bb7 {book} 3. Bd3 {book} e6 {book}
4. Be3 {+1.55/22 2.3s} Nf6 {-1.57/21 2.4s} 5. Nd2 {+1.54/22 2.5s}
c5 {-1.11/21 2.5s} 6. dxc5 {+0.56/18 2.5s} bxc5 {-2.19/19 2.5s}
7. Ngf3 {+2.30/19 2.5s} d6 {-1.79/19 2.5s} 8. O-O {+1.81/18 2.5s}
Nbd7 {-1.60/17 2.4s} 9. P@f5 {+1.51/19 2.5s} exf5 {-3.29/20 2.5s}
10. exf5 {+2.68/20 2.6s} P@g4 {-2.55/17 2.5s} 11. P@e6 {+2.47/19 2.6s}
Qe7 {-1.76/18 2.6s} 12. exf7+ {+0.51/24 2.6s} Kd8 {-1.06/20 2.6s}
13. P@e6 {+0.94/22 2.6s} gxf3 {-1.02/22 2.7s} 14. Nxf3 {+0.76/21 2.7s}
P@g4 {-0.30/20 2.6s} 15. exd7 {-1.80/23 2.8s} gxf3 {-0.67/24 2.7s}
16. gxf3 {-0.74/17 2.6s} N@h3+ {-1.52/19 2.6s} 17. Kh1 {+1.42/20 2.8s}
Qxd7 {-1.16/18 2.7s} 18. N@e6+ {+1.73/18 2.7s} Kc8 {-1.98/18 2.7s}
19. P@a6 {+1.59/29 2.8s} Bc6 {-2.12/29 2.8s} 20. P@b7+ {+2.09/28 2.7s}
Kb8 {-0.90/27 2.7s} 21. bxa8=Q+ {+0.68/27 2.8s} Bxa8 {-0.91/27 2.9s}
22. R@d8+ {+1.16/25 2.7s} Qxd8 {-1.02/25 2.7s} 23. Nxd8 {-0.36/27 2.9s}
P@g4 {-0.09/26 2.9s} 24. Rg1 {-0.82/24 2.8s} Nxg1 {+0.23/23 2.8s}
25. Qxg1 {-0.32/24 3.0s} Bxf3+ {+0.31/23 2.9s} 26. N@g2 {-1.27/21 2.8s}
R@c7 {+0.50/20 2.8s} 27. Q@b7+ {-0.34/19 2.8s} Bxb7 {-0.88/17 2.7s}
28. axb7 {-0.69/18 2.9s} P@f3 {-0.12/22 2.8s} 29. B@c6 {+0.56/21 2.9s}
P@h3 {-0.51/17 2.8s} 30. Bde4 {-2.40/21 2.8s} Rxc6 {-1.15/20 2.5s}
31. Bxc6 {+9.16/18 1.9s} hxg2+ {-12.26/16 1.8s} 32. Qxg2 {+11.97/1 0.002s}
fxg2+ {-9.83/18 2.1s} 33. Bxg2 {+13.31/17 1.6s} Kc7 {-10.84/16 1.5s}
34. Ne6+ {+17.52/15 1.6s} Kb6 {-18.56/12 1.2s} 35. b8=Q+ {+20.65/12 1.1s}
Ka5 {-20.71/11 1.0s} 36. R@b5+ {+24.89/9 0.96s} Ka4 {-24.32/8 0.69s}
37. P@b3# {+M1/7 0.52s, White mates} 1-0

[Event "QFuture-depth5-800sim-vs-800sim"]
[Site "?"]
[Date "2019.05.26"]
[Round "36"]
[White "CrazyAra-Dev-0.4.1-No-Q-800sim"]
[Black "CrazyAra-Dev-0.4.1-With-Q-Future-depth5-800sim"]
[Result "0-1"]
[PlyCount "110"]
[TimeControl "40/1200"]
[Variant "crazyhouse"]

1. e4 {book} b6 {book} 2. d4 {book} Bb7 {book} 3. Bd3 {book} e6 {book}
4. Be3 {book} Nf6 {-1.56/22 2.4s} 5. Nd2 {+1.56/23 2.5s} c5 {-2.12/22 2.6s}
6. dxc5 {+2.07/20 2.6s} bxc5 {-2.20/19 2.6s} 7. Ngf3 {+2.34/19 2.5s}
d6 {-2.47/19 2.5s} 8. O-O {+1.82/18 2.5s} Be7 {-1.43/17 2.5s}
9. h3 {+2.31/17 2.5s} Nbd7 {-1.38/17 2.5s} 10. c3 {+1.07/17 2.5s}
P@g4 {-0.65/22 2.6s} 11. hxg4 {+0.36/17 2.6s} Nxg4 {-0.41/17 2.6s}
12. P@h3 {-0.27/16 2.6s} Nxe3 {-0.47/19 2.7s} 13. fxe3 {-0.22/18 2.6s}
O-O {+0.58/16 2.8s} 14. Qe1 {-0.22/15 2.6s} P@h4 {+1.01/16 2.6s}
15. P@h2 {-0.30/17 2.6s} B@g6 {+0.93/18 2.6s} 16. N@f4 {-0.96/17 2.6s}
Ne5 {-0.01/18 2.7s} 17. Nxe5 {-0.79/20 2.8s} dxe5 {+0.85/18 2.8s}
18. Nxg6 {-0.73/16 2.7s} hxg6 {+0.80/15 2.7s} 19. B@c2 {-0.56/17 2.7s}
N@h5 {+0.81/17 2.7s} 20. N@g4 {-0.79/18 2.7s} N@f4 {+1.05/18 2.7s}
21. exf4 {-1.17/21 2.7s} exf4 {+0.10/23 2.8s} 22. N@e5 {-0.44/21 2.7s}
P@g3 {-0.17/21 2.7s} 23. Ndf3 {-0.61/20 2.8s} gxh2+ {-0.51/19 2.8s}
24. Nfxh2 {-0.65/18 2.8s} P@g3 {-0.43/17 2.7s} 25. Nhf3 {-0.32/17 2.8s}
Bf6 {+0.90/17 2.7s} 26. Nxg6 {+0.24/15 2.7s} fxg6 {-0.09/17 2.8s}
27. e5 {+0.16/18 2.9s} Bxf3 {+0.49/22 3.0s} 28. Rxf3 {-0.26/18 2.8s}
N@f5 {+1.12/19 2.9s} 29. exf6 {-0.83/19 3.0s} Rxf6 {+1.02/18 3.1s}
30. B@g5 {-1.15/18 2.9s} P@f2+ {+1.45/17 3.2s} 31. Nxf2 {-1.64/19 3.1s}
gxf2+ {+0.20/20 3.2s} 32. Rxf2 {-1.19/17 3.0s} N@e3 {+0.99/18 3.1s}
33. Bxf5 {-0.52/17 3.0s} exf5 {-0.22/16 3.1s} 34. Bb3+ {-0.03/17 3.1s}
c4 {+0.27/16 3.0s} 35. Bxc4+ {+0.20/17 3.1s} Nxc4 {+0.28/20 3.1s}
36. B@e6+ {-0.23/17 3.0s} Kh7 {-0.39/18 3.0s} 37. Bxf6 {-0.95/24 3.0s}
gxf6 {-0.45/24 3.1s} 38. Bxf5 {-0.21/19 3.1s} B@f7 {+2.01/20 3.1s}
39. N@g4 {+0.32/18 3.1s} B@e3 {+0.11/19 3.1s} 40. R@h6+ {+0.49/21 3.1s}
Kg7 {-1.86/18 3.1s} 41. Rxh5 {+0.79/19 3.0s} gxf5 {+0.13/19 3.1s}
42. P@h6+ {+0.06/18 3.2s} Kh7 {-2.32/19 3.1s} 43. Rxf5 {+0.67/20 3.1s}
B@g3 {-1.09/20 3.2s} 44. N@g5+ {+1.63/22 3.2s} fxg5 {-2.17/19 3.2s}
45. Rxf7+ {+1.82/21 3.2s} Kg8 {-4.31/20 3.1s} 46. Rg7+ {+2.43/19 3.0s}
Kh8 {-4.28/18 3.1s} 47. B@e4 {+2.52/20 3.1s} Bgxf2+ {+0.16/20 3.0s}
48. Nxf2 {-2.02/22 2.3s} R@h1+ {+10.43/22 1.6s} 49. Kxh1 {-7.87/1 0.003s}
N@g3+ {+7.04/21 1.9s} 50. Kg1 {-10.37/17 1.3s} Bxf2+ {+13.59/17 1.3s}
51. Qxf2 {-8.55/13 1.7s} N@e2+ {+10.91/13 1.6s} 52. Kh2 {-13.09/14 1.1s}
N@f1+ {+18.20/11 0.73s} 53. Rxf1 {-12.85/6 0.90s} Nxf1+ {+15.64/6 0.83s}
54. Qxf1 {-19.10/8 0.57s} B@g3+ {+24.77/3 0.51s} 55. Kh1 {-0.08/1 0.015s}
R@h2# {+M1/2 0.46s, Black mates} 0-1

[Event "QFuture-depth5-800sim-vs-800sim"]
[Site "?"]
[Date "2019.05.26"]
[Round "37"]
[White "CrazyAra-Dev-0.4.1-With-Q-Future-depth5-800sim"]
[Black "CrazyAra-Dev-0.4.1-No-Q-800sim"]
[Result "1-0"]
[PlyCount "63"]
[TimeControl "40/1200"]
[Variant "crazyhouse"]

1. e4 {book} b6 {book} 2. d4 {book} Bb7 {book} 3. Bd3 {book} e6 {book}
4. Be3 {book} Nf6 {-1.53/21 2.4s} 5. Nd2 {+1.29/23 2.5s} c5 {-1.20/20 2.5s}
6. dxc5 {+0.80/18 2.5s} bxc5 {-2.18/19 2.5s} 7. Ngf3 {+2.35/20 2.5s}
d6 {-1.82/20 2.5s} 8. O-O {+1.71/19 2.5s} Nbd7 {-1.59/17 2.4s}
9. P@f5 {+2.04/17 2.5s} exf5 {-3.21/20 2.5s} 10. exf5 {+1.78/22 2.6s}
P@g4 {-2.54/16 2.5s} 11. P@e6 {+1.03/19 2.5s} gxf3 {-2.78/18 2.6s}
12. Nxf3 {+0.57/20 2.7s} P@g4 {-0.56/19 2.6s} 13. exf7+ {-0.36/19 2.7s}
Kxf7 {-0.58/18 2.8s} 14. Ng5+ {+0.99/16 2.7s} Ke7 {-0.91/16 2.7s}
15. f3 {+1.85/14 2.6s} gxf3 {-1.73/14 2.7s} 16. Nxf3 {-0.31/13 2.8s}
P@g4 {-0.38/16 2.7s} 17. Ng5 {-0.94/15 2.7s} P@h3 {-0.02/17 2.7s}
18. gxh3 {+0.47/19 2.8s} gxh3 {-0.48/18 2.7s} 19. Bb5 {+1.14/17 2.7s}
Qb6 {-0.04/19 2.7s} 20. Bxd7 {+0.67/23 2.9s} P@g2 {-0.12/25 3.0s}
21. Re1 {-0.25/23 2.9s} Kxd7 {-0.53/22 2.9s} 22. N@e5+ {+1.00/21 3.0s}
Kc8 {-1.11/22 2.9s} 23. P@d7+ {+0.57/22 2.9s} Nxd7 {-1.09/20 2.8s}
24. Nxd7 {+1.99/23 2.8s} Kxd7 {-1.89/22 2.8s} 25. N@e5+ {+2.23/24 2.8s}
Kd8 {-1.77/24 2.7s} 26. Ne6+ {+2.39/20 2.8s} Ke7 {-2.94/19 2.7s}
27. Bxc5 {+2.20/19 2.7s} P@f2+ {-2.93/17 2.6s} 28. Bxf2 {+4.65/17 2.8s}
Qxb2 {-4.21/16 2.7s} 29. Bh4+ {+4.62/15 2.6s} P@f6 {-6.79/17 1.9s}
30. Qxd6+ {+14.24/15 1.1s} Kxd6 {-15.10/12 0.69s} 31. P@c5+ {+20.78/9 0.79s}
Kd5 {-19.86/8 0.65s} 32. P@c4# {+M1/9 0.47s, White mates} 1-0

[Event "QFuture-depth5-800sim-vs-800sim"]
[Site "?"]
[Date "2019.05.26"]
[Round "37"]
[White "CrazyAra-Dev-0.4.1-No-Q-800sim"]
[Black "CrazyAra-Dev-0.4.1-With-Q-Future-depth5-800sim"]
[Result "0-1"]
[PlyCount "60"]
[TimeControl "40/1200"]
[Variant "crazyhouse"]

1. b3 {book} e5 {+0.46/23 2.3s} 2. Bb2 {-0.28/23 2.4s} Nc6 {+0.26/23 2.5s}
3. e3 {-0.25/22 2.5s} d5 {-1.41/21 2.4s} 4. Bb5 {-0.32/21 2.5s}
Bd6 {-0.20/22 2.6s} 5. Nf3 {-0.05/24 2.7s} Qe7 {-0.10/19 2.6s}
6. Nc3 {+0.18/22 2.6s} Nf6 {-0.31/23 2.8s} 7. d4 {+0.33/22 2.9s}
e4 {-1.21/21 2.8s} 8. Ne5 {+0.23/20 2.7s} Bd7 {-0.88/24 2.9s}
9. Nxd7 {+0.41/23 2.7s} Nxd7 {-0.64/21 2.7s} 10. Nxd5 {+0.04/21 2.7s}
Qg5 {-2.31/21 2.8s} 11. B@h3 {+0.42/19 2.7s} Qxd5 {-0.82/19 2.7s}
12. Bxd7+ {+0.33/18 2.7s} Kxd7 {-2.03/20 2.8s} 13. N@e5+ {+1.20/19 2.7s}
Ke8 {-0.38/19 2.7s} 14. P@c4 {+0.39/22 2.6s} Qxe5 {+1.02/23 2.8s}
15. dxe5 {-1.13/23 2.9s} Bb4+ {+1.26/22 2.8s} 16. c3 {-1.42/20 2.8s}
N@d3+ {+0.67/26 2.9s} 17. Kf1 {-1.12/22 2.9s} Nxe5 {+0.63/19 2.8s}
18. cxb4 {-1.31/20 2.8s} B@d3+ {-0.15/25 3.0s} 19. Kg1 {0.00/27 3.1s}
P@e2 {-0.06/22 2.9s} 20. Qd2 {0.00/24 2.9s} N@f3+ {-0.66/24 3.0s}
21. gxf3 {+0.12/1 0.002s} Nxf3+ {-0.45/22 2.9s} 22. Kg2 {+0.14/1 0.001s}
N@h4+ {-1.47/22 2.8s} 23. Kh3 {-0.09/24 2.9s} Nxd2 {+0.15/23 2.8s}
24. B@d7+ {-0.50/23 2.7s} Kd8 {+2.02/21 2.7s} 25. Q@g5+ {-2.52/20 2.6s}
Q@e7 {+2.05/18 2.7s} 26. Qxe7+ {-3.37/18 2.6s} Nxe7 {+3.43/19 2.6s}
27. Bg4 {-3.60/19 2.6s} Q@g2+ {+11.38/13 1.2s} 28. Kxh4 {-1.90/1 0.011s}
Nf3+ {+21.68/12 0.85s} 29. Bxf3 {-18.50/10 0.82s} Nf5+ {+32.12/9 0.79s}
30. Kh5 {-37.56/1 0.002s} P@g6# {+M1/10 0.50s, Black mates} 0-1

[Event "QFuture-depth5-800sim-vs-800sim"]
[Site "?"]
[Date "2019.05.26"]
[Round "38"]
[White "CrazyAra-Dev-0.4.1-With-Q-Future-depth5-800sim"]
[Black "CrazyAra-Dev-0.4.1-No-Q-800sim"]
[Result "1-0"]
[PlyCount "99"]
[TimeControl "40/1200"]
[Variant "crazyhouse"]

1. b3 {book} e5 {+0.41/23 2.4s} 2. Bb2 {-0.44/23 2.4s} Nc6 {+0.29/23 2.5s}
3. e3 {-0.45/22 2.5s} d5 {+0.51/21 2.4s} 4. Bb5 {-0.70/21 2.4s}
Bd6 {+0.16/22 2.5s} 5. Nf3 {-0.05/24 2.8s} Qe7 {+0.49/19 2.5s}
6. Nc3 {+0.02/22 2.6s} Nf6 {-0.26/23 2.8s} 7. d4 {-0.01/22 2.9s}
e4 {-0.16/21 2.8s} 8. Ne5 {+0.23/20 2.8s} Bd7 {-0.37/23 2.8s}
9. Nxd7 {+0.20/23 2.8s} Nxd7 {-0.16/21 2.6s} 10. Nxd5 {+0.04/21 2.7s}
Qg5 {+0.26/21 2.7s} 11. B@h3 {+0.26/19 2.7s} Qxd5 {-0.20/19 2.6s}
12. Bxd7+ {+0.26/18 2.6s} Kxd7 {-0.77/20 2.7s} 13. N@e5+ {-0.76/19 2.7s}
Kc8 {-0.45/18 2.6s} 14. P@d7+ {+0.19/20 2.7s} Kb8 {-0.57/24 2.8s}
15. Bxc6 {+0.60/21 2.7s} bxc6 {-0.54/20 2.7s} 16. N@a6+ {+0.63/22 2.9s}
Kb7 {-0.93/1 0.002s} 17. Nc5+ {+0.22/18 2.8s} Bxc5 {-0.37/22 2.9s}
18. dxc5 {-1.48/28 3.0s} Qxc5 {-0.45/17 2.7s} 19. B@d4 {-1.48/17 2.7s}
B@a5+ {+0.20/23 2.8s} 20. c3 {-1.52/25 2.8s} Qd5 {+1.27/18 2.8s}
21. b4 {-2.31/21 2.9s} N@d3+ {+2.66/24 3.1s} 22. Nxd3 {-3.03/24 3.1s}
exd3 {+2.20/22 2.9s} 23. N@c5+ {-3.09/21 2.9s} Qxc5 {+3.05/25 3.1s}
24. bxc5 {-2.81/23 2.9s} N@c2+ {+3.07/22 2.9s} 25. Qxc2 {-2.87/22 2.9s}
dxc2 {+2.80/21 3.0s} 26. Q@b3+ {-2.37/20 3.0s} B@b5 {+2.77/19 2.9s}
27. Qxb5+ {-2.56/19 2.9s} cxb5 {+2.44/22 2.9s} 28. B@e4+ {-2.01/23 2.9s}
c6 {+1.97/22 2.9s} 29. N@d6+ {-4.63/19 2.9s} Kc7 {+2.56/20 2.9s}
30. Bxc2 {-2.86/19 2.8s} N@e6 {+4.23/18 2.9s} 31. Rd1 {-1.59/16 2.9s}
P@f3 {+3.20/17 2.9s} 32. Nxb5+ {-3.27/20 2.9s} cxb5 {+2.24/24 2.9s}
33. Be5+ {-3.24/24 2.9s} Kb7 {+2.20/23 2.9s} 34. gxf3 {-1.95/23 3.0s}
N@g2+ {+2.55/20 3.0s} 35. Kd2 {-3.10/17 3.0s} N@c4+ {+2.37/18 2.9s}
36. Kc1 {-3.21/19 3.1s} N@e2+ {+2.92/19 3.0s} 37. Kb1 {-6.61/1 0.015s}
Nxc5 {+3.38/16 2.9s} 38. P@c6+ {-5.35/14 2.9s} Kxc6 {+2.70/18 3.0s}
39. P@b4 {-2.47/16 3.0s} P@a3 {+2.21/16 2.9s} 40. bxc5 {-0.38/19 3.0s}
axb2 {-0.05/22 3.0s} 41. Be4+ {+0.11/22 3.1s} Kxc5 {-0.09/20 3.0s}
42. P@b4+ {-0.83/19 2.9s} Bxb4 {-0.22/22 2.7s} 43. cxb4+ {+0.74/22 2.8s}
Kxb4 {-0.67/18 2.8s} 44. B@c3+ {+1.42/17 2.8s} Ka4 {-0.76/22 2.9s}
45. N@c5+ {+0.56/21 3.0s} Ka3 {+1.39/1 0.014s} 46. Bxb2+ {+0.17/19 3.0s}
Kb4 {-0.16/18 2.9s} 47. Nb7 {+4.94/16 2.7s} Nxe5 {-4.82/12 2.3s}
48. P@a3+ {+13.53/12 1.1s} Ka4 {-13.43/11 0.88s} 49. Bc2+ {+24.98/9 0.78s}
P@b3 {-23.98/8 0.64s} 50. Bxb3# {+M1/7 0.46s, White mates} 1-0

[Event "QFuture-depth5-800sim-vs-800sim"]
[Site "?"]
[Date "2019.05.26"]
[Round "38"]
[White "CrazyAra-Dev-0.4.1-No-Q-800sim"]
[Black "CrazyAra-Dev-0.4.1-With-Q-Future-depth5-800sim"]
[Result "0-1"]
[PlyCount "50"]
[TimeControl "40/1200"]
[Variant "crazyhouse"]

1. b3 {book} e5 {book} 2. Bb2 {book} Nc6 {book} 3. e3 {-0.33/21 2.3s}
d5 {-1.47/21 2.4s} 4. Bb5 {-0.13/24 2.6s} Bd6 {-0.19/21 2.6s}
5. Nf3 {-0.18/20 2.6s} Qe7 {-0.02/22 2.6s} 6. Nc3 {+0.23/24 2.8s}
Nf6 {-0.35/23 2.8s} 7. d4 {+0.32/22 2.8s} e4 {-1.19/21 2.8s}
8. Ne5 {+0.43/25 2.9s} Bd7 {-0.77/23 2.9s} 9. Nxd7 {+0.42/22 2.7s}
Nxd7 {-0.32/21 2.7s} 10. B@g3 {+0.59/21 2.7s} O-O {-1.38/20 2.7s}
11. Nxd5 {+0.59/19 2.7s} Qg5 {-2.30/19 2.7s} 12. Bc4 {+1.24/19 2.6s}
Nb6 {-0.30/20 2.7s} 13. h4 {+0.85/22 2.8s} Qxd5 {-1.46/21 2.8s}
14. Bxd5 {+0.46/20 2.8s} Nxd5 {-0.46/19 2.8s} 15. Qg4 {+0.93/18 2.6s}
Bxg3 {-0.32/17 2.6s} 16. P@h6 {+1.54/20 2.7s} B@b4+ {-0.35/21 2.6s}
17. Ke2 {+0.33/22 2.7s} B@a6+ {+1.83/24 2.6s} 18. Kd1 {-3.17/22 2.3s}
Nxe3+ {+6.56/20 2.3s} 19. fxe3 {-7.06/19 2.2s} N@f2+ {+7.95/23 2.2s}
20. Kc1 {-7.53/1 0.002s} Nxg4 {+10.28/15 1.9s} 21. hxg7 {-10.92/19 2.1s}
Q@d2+ {+19.74/13 1.00s} 22. Kb1 {-4.21/1 0.014s} Qxc2+ {+20.27/8 0.97s}
23. Kxc2 {-9.52/1 0.014s} Bd3+ {+31.02/7 0.63s} 24. Kc1 {-29.70/4 0.70s}
P@d2+ {+33.30/3 0.65s} 25. Kd1 {-42.84/1 0.002s}
P@c2# {+M1/1 0.40s, Black mates} 0-1

[Event "QFuture-depth5-800sim-vs-800sim"]
[Site "?"]
[Date "2019.05.26"]
[Round "39"]
[White "CrazyAra-Dev-0.4.1-With-Q-Future-depth5-800sim"]
[Black "CrazyAra-Dev-0.4.1-No-Q-800sim"]
[Result "1-0"]
[PlyCount "123"]
[TimeControl "40/1200"]
[Variant "crazyhouse"]

1. b3 {book} e5 {book} 2. Bb2 {book} Nc6 {book} 3. e3 {-0.71/22 2.3s}
d5 {+0.42/21 2.3s} 4. Bb5 {-0.20/23 2.6s} Bd6 {+0.14/21 2.6s}
5. Nf3 {-0.17/20 2.5s} Qe7 {+0.45/20 2.5s} 6. Nc3 {+0.21/24 2.7s}
Nf6 {-0.26/23 2.8s} 7. d4 {-0.10/22 2.8s} e4 {-0.21/21 2.8s}
8. Ne5 {+0.02/25 2.9s} Bd7 {-0.44/24 2.8s} 9. Nxd7 {+0.45/22 2.7s}
Nxd7 {-0.17/21 2.6s} 10. B@g3 {0.00/22 2.7s} O-O {-0.19/19 2.7s}
11. Nxd5 {+0.61/19 2.7s} Qg5 {-0.39/18 2.6s} 12. Bc4 {-0.49/21 2.7s}
Nb6 {-0.27/20 2.7s} 13. h4 {+0.90/22 2.8s} Qxd5 {-0.42/21 2.7s}
14. Bxd5 {-0.59/20 2.8s} Nxd5 {-0.49/19 2.8s} 15. Bxd6 {+0.39/18 2.7s}
cxd6 {-0.80/19 2.8s} 16. Q@g5 {+0.82/19 2.8s} B@a5+ {-1.20/19 2.8s}
17. P@d2 {+0.31/18 2.7s} B@e6 {-1.36/18 2.7s} 18. B@h6 {+2.22/24 2.9s}
N@g6 {-2.08/24 2.9s} 19. Bxg7 {+2.20/23 2.9s} Kxg7 {-2.49/22 2.8s}
20. P@h6+ {+3.17/24 2.9s} Kg8 {-3.75/23 3.0s} 21. Qxd5 {+3.73/23 2.9s}
Bxd5 {-4.41/23 2.8s} 22. N@f6+ {+3.68/24 3.0s} Kh8 {-4.36/1 0.003s}
23. Nxd5 {+4.22/21 2.8s} N@f5 {-3.51/21 2.9s} 24. B@g7+ {+2.70/20 2.9s}
Nxg7 {-3.70/20 2.8s} 25. hxg7+ {+2.70/19 2.9s} Kxg7 {-3.51/20 3.0s}
26. h5 {+2.86/19 2.9s} Kh8 {-2.96/19 2.8s} 27. hxg6 {+3.10/17 2.8s}
fxg6 {-3.11/16 2.9s} 28. N@g5 {+3.04/16 2.9s} Q@g7 {-2.05/17 2.8s}
29. Nxe4 {+4.32/18 2.8s} B@h5 {-3.37/18 2.8s} 30. P@f3 {+2.86/19 3.0s}
Bxf3 {-0.57/23 3.0s} 31. gxf3 {-2.60/25 3.1s} P@g2 {+0.99/24 3.2s}
32. Rg1 {-0.50/22 3.0s} P@h2 {+1.68/22 3.2s} 33. Ke2 {-3.90/22 3.2s}
hxg1=Q {+2.61/21 3.1s} 34. Qxg1 {-2.81/16 3.0s} P@g4 {+3.51/19 3.0s}
35. P@f6 {-3.56/20 3.1s} gxf3+ {+2.81/19 3.0s} 36. Kxf3 {-2.61/16 2.9s}
P@g4+ {+3.10/17 3.0s} 37. Kxg4 {-2.68/20 3.2s} Rxf6 {+2.44/17 3.1s}
38. Nexf6 {-4.16/19 3.1s} B@e6+ {+2.39/18 3.0s} 39. Kf3 {-2.41/21 3.0s}
Bxd5+ {+2.20/20 3.1s} 40. Nxd5 {-2.18/21 3.1s} Rf8+ {+2.76/20 3.0s}
41. P@f4 {-3.92/20 3.0s} N@g5+ {+4.03/20 3.0s} 42. Kxg2 {-3.40/19 3.0s}
P@f3+ {+3.10/19 2.9s} 43. Kh1 {-1.52/24 3.1s} Bxd2 {+1.41/23 3.1s}
44. fxg5 {-1.33/22 3.0s} P@g2+ {+0.89/21 3.1s} 45. Kh2 {-0.70/22 3.2s}
R@h1+ {+0.56/22 3.1s} 46. Kg3 {-0.31/18 3.0s} Rxg1 {+0.28/17 3.2s}
47. P@f6 {+0.28/20 3.2s} Rxf6 {-0.34/19 3.1s} 48. gxf6 {-1.19/16 3.1s}
P@h4+ {-0.33/17 3.0s} 49. Kxf3 {+1.53/19 3.1s} Q@h5+ {-1.16/21 3.1s}
50. N@g4 {+0.60/17 3.0s} Qxd5+ {-1.49/19 3.0s} 51. P@e4 {+1.75/20 3.2s}
N@g5+ {-2.34/22 3.2s} 52. Ke2 {+1.93/20 3.2s} Nxd4+ {-1.94/19 3.1s}
53. Bxd4 {+2.21/27 3.4s} P@f3+ {-2.36/26 3.3s} 54. Kxd2 {+1.58/19 3.3s}
Nxe4+ {-2.11/22 3.3s} 55. Kd3 {+1.98/1 0.005s} Nc5+ {-2.49/23 3.1s}
56. Kc3 {+1.77/22 3.2s} P@b4+ {-2.93/22 3.1s} 57. Kxb4 {+6.03/22 2.9s}
a5+ {-6.74/22 2.8s} 58. Ka3 {+7.91/21 2.7s} Qxd4 {-6.25/20 2.7s}
59. exd4 {+11.11/19 2.8s} B@b4+ {-11.76/18 2.7s} 60. Kb2 {+11.75/1 0.003s}
Qxf6 {-12.93/16 2.8s} 61. R@e8+ {+26.47/13 1.4s} Kg7 {-26.19/8 0.69s}
62. Q@g8# {+M1/5 0.67s, White mates} 1-0

[Event "QFuture-depth5-800sim-vs-800sim"]
[Site "?"]
[Date "2019.05.26"]
[Round "39"]
[White "CrazyAra-Dev-0.4.1-No-Q-800sim"]
[Black "CrazyAra-Dev-0.4.1-With-Q-Future-depth5-800sim"]
[Result "0-1"]
[PlyCount "82"]
[TimeControl "40/1200"]
[Variant "crazyhouse"]

1. b3 {book} e5 {book} 2. Bb2 {book} Nc6 {book} 3. e3 {book} d5 {-1.48/21 2.4s}
4. Bb5 {-0.37/20 2.4s} Bd6 {-0.23/22 2.6s} 5. Nf3 {-0.08/24 2.7s}
Qe7 {-0.08/19 2.6s} 6. Nc3 {+0.19/22 2.6s} Nf6 {-0.37/23 2.8s}
7. d4 {+0.36/23 2.9s} e4 {-1.31/21 2.8s} 8. Ne5 {+0.23/20 2.8s}
Bd7 {-0.68/24 2.8s} 9. Nxd7 {+0.41/23 2.8s} Nxd7 {-0.51/21 2.7s}
10. Nxd5 {+0.10/21 2.7s} Qg5 {-0.41/20 2.8s} 11. B@h3 {-0.02/19 2.7s}
Qxd5 {-2.80/19 2.7s} 12. Bxd7+ {+0.34/18 2.7s} Kxd7 {-0.70/20 2.7s}
13. N@e5+ {+1.21/20 2.7s} Ke8 {-0.13/18 2.6s} 14. P@c4 {+0.32/22 2.7s}
Qxe5 {+1.02/24 2.9s} 15. dxe5 {-1.03/23 2.8s} Bb4+ {+1.34/21 2.8s}
16. c3 {-1.35/20 2.7s} N@d3+ {+0.60/26 3.0s} 17. Kf1 {-1.05/25 2.9s}
Nxe5 {+0.76/18 2.8s} 18. cxb4 {-1.36/21 2.8s} B@d3+ {-0.15/24 3.0s}
19. Kg1 {-0.01/27 3.1s} P@e2 {-0.06/22 2.9s} 20. Qd2 {-0.01/24 2.9s}
N@h3+ {+1.52/24 2.9s} 21. gxh3 {-0.31/1 0.002s} N@f3+ {+2.57/27 2.8s}
22. Kg2 {-0.41/1 0.003s} Nxd2 {+3.15/28 3.0s} 23. Bxe5 {-3.23/24 2.8s}
Q@f3+ {+3.30/23 2.7s} 24. Kg1 {-1.11/1 0.012s} Qxh3 {+3.09/25 2.9s}
25. Bxc6+ {-3.68/24 2.8s} bxc6 {+1.58/20 2.8s} 26. N@f6+ {-2.42/19 2.7s}
gxf6 {+3.92/21 2.9s} 27. N@g7+ {-3.91/20 2.8s} Kf8 {+2.08/19 2.8s}
28. B@c5+ {-2.29/18 2.7s} P@d6 {+3.01/20 2.8s} 29. Bcxd6+ {-4.02/25 2.8s}
cxd6 {+3.51/22 2.8s} 30. P@e7+ {-4.24/20 2.8s} Kg8 {+8.42/21 2.6s}
31. N@h6+ {-10.39/19 2.5s} Qxh6 {+8.93/21 2.5s} 32. Q@d8+ {-13.27/20 2.4s}
Kxg7 {+11.50/22 2.3s} 33. Bxf6+ {-14.53/21 2.5s} Qxf6 {+11.76/20 2.5s}
34. e8=N+ {-12.01/19 2.6s} Rxe8 {+14.18/21 3.0s} 35. Qxf6+ {-13.51/20 2.8s}
Kxf6 {+13.04/18 2.9s} 36. P@g5+ {-12.64/18 2.8s} Ke7 {+14.94/20 2.9s}
37. Q@f6+ {-15.63/18 2.7s} Kd7 {+15.40/19 2.8s} 38. Qxf7+ {-14.34/17 2.6s}
B@e7 {+19.49/20 2.6s} 39. P@e6+ {-20.67/19 2.3s} Kc7 {+22.57/18 2.4s}
40. c5 {-28.06/15 1.9s} N@f3+ {+30.51/13 1.2s} 41. Kg2 {-30.34/14 1.1s}
Q@g4# {+M1/15 1.1s, Black mates} 0-1

[Event "QFuture-depth5-800sim-vs-800sim"]
[Site "?"]
[Date "2019.05.26"]
[Round "40"]
[White "CrazyAra-Dev-0.4.1-With-Q-Future-depth5-800sim"]
[Black "CrazyAra-Dev-0.4.1-No-Q-800sim"]
[Result "1-0"]
[PlyCount "93"]
[TimeControl "40/1200"]
[Variant "crazyhouse"]

1. b3 {book} e5 {book} 2. Bb2 {book} Nc6 {book} 3. e3 {book} d5 {+0.54/21 2.4s}
4. Bb5 {-0.62/21 2.5s} Bd6 {+0.16/22 2.5s} 5. Nf3 {-0.09/24 2.7s}
Qe7 {+0.51/20 2.5s} 6. Nc3 {-0.04/22 2.6s} Nf6 {-0.24/23 2.8s}
7. d4 {0.00/23 2.9s} e4 {-0.18/21 2.7s} 8. Ne5 {+0.22/20 2.8s}
Bd7 {-0.33/23 2.8s} 9. Nxd7 {+0.19/23 2.7s} Nxd7 {-0.16/21 2.6s}
10. Nxd5 {+0.03/21 2.7s} Qg5 {+0.22/20 2.7s} 11. B@h3 {+0.18/19 2.7s}
Qxd5 {-0.20/19 2.6s} 12. Bxd7+ {+0.35/18 2.7s} Kxd7 {-0.73/21 2.8s}
13. N@e5+ {-1.28/19 2.8s} Kc8 {-0.30/18 2.6s} 14. Bxc6 {-0.66/20 2.6s}
bxc6 {-0.28/19 2.7s} 15. Qg4+ {-0.23/13 2.6s} B@e6 {+0.26/21 2.7s}
16. Qxg7 {-1.94/20 2.7s} Rd8 {+0.15/19 2.8s} 17. P@a6 {-0.14/18 2.8s}
Rb8 {+0.02/17 2.8s} 18. P@b7+ {+0.07/20 3.0s} Rxb7 {+0.10/1 0.003s}
19. axb7+ {+0.11/18 2.9s} Kxb7 {-0.09/22 2.9s} 20. Nxc6 {-0.07/21 2.9s}
B@b4+ {-0.02/19 2.8s} 21. Nxb4 {+0.82/19 3.0s} Bxb4+ {-0.51/18 3.0s}
22. B@c3 {-1.58/20 2.9s} P@d2+ {-1.68/16 2.9s} 23. Kxd2 {-0.94/18 2.9s}
Bxc3+ {-0.91/19 2.9s} 24. Bxc3 {+1.24/19 2.9s} B@a5 {-0.61/17 2.9s}
25. P@b4 {+2.45/16 2.8s} N@c4+ {-0.83/17 2.8s} 26. bxc4 {+0.98/20 2.9s}
Qxc4 {-0.93/19 2.9s} 27. P@a6+ {+2.31/18 2.9s} Kb8 {-1.29/22 3.0s}
28. R@b7+ {+1.55/22 2.9s} Ka8 {-2.21/23 3.0s} 29. bxa5 {+2.81/23 2.9s}
Qxc3+ {-2.92/20 2.9s} 30. Kxc3 {+2.90/22 3.0s} N@d5+ {-3.33/21 2.8s}
31. Kd2 {+3.04/17 2.8s} P@c3+ {-3.24/19 2.8s} 32. Kd1 {+2.77/20 2.9s}
B@g4+ {-3.12/17 2.7s} 33. f3 {+4.31/17 2.8s} Nxe3+ {-4.58/16 2.8s}
34. Ke2 {+4.93/16 2.8s} exf3+ {-4.74/14 2.7s} 35. gxf3 {+4.75/16 2.8s}
Bxf3+ {-5.19/19 2.9s} 36. Kxf3 {+4.31/19 2.9s} Bd5+ {-6.11/15 2.7s}
37. P@e4 {+3.90/17 2.9s} P@g4+ {-7.17/16 2.8s} 38. Kxe3 {+6.70/21 2.9s}
P@f4+ {-6.28/16 2.9s} 39. Kxf4 {+6.14/17 2.9s} N@e6+ {-6.49/18 2.9s}
40. Ke3 {+7.05/19 3.0s} P@f4+ {-7.73/18 3.0s} 41. Kd3 {+8.33/17 3.0s}
Nc5+ {-6.24/17 2.8s} 42. Kxc3 {+9.63/16 3.0s} Nxe4+ {-9.79/15 2.9s}
43. Kb4 {+11.65/15 2.7s} Bxb7 {-20.23/15 2.3s} 44. axb7+ {+22.41/13 1.6s}
Kxb7 {-21.22/10 1.5s} 45. P@c6+ {+26.94/9 1.5s} Kxc6 {-29.25/10 0.92s}
46. Q@b5+ {+38.82/9 0.95s} Kd6 {-18.62/1 0.013s}
47. Qge5# {+M1/9 0.79s, White mates} 1-0

[Event "QFuture-depth5-800sim-vs-800sim"]
[Site "?"]
[Date "2019.05.26"]
[Round "40"]
[White "CrazyAra-Dev-0.4.1-No-Q-800sim"]
[Black "CrazyAra-Dev-0.4.1-With-Q-Future-depth5-800sim"]
[Result "1-0"]
[PlyCount "87"]
[TimeControl "40/1200"]
[Variant "crazyhouse"]

1. b3 {book} e5 {book} 2. Bb2 {book} Nc6 {book} 3. e3 {book} d5 {book}
4. Bb5 {book} Bd6 {+0.28/20 2.4s} 5. Nf3 {-0.16/22 2.5s} Qe7 {-0.17/23 2.7s}
6. Nc3 {+0.24/24 2.8s} Nf6 {-0.20/23 2.7s} 7. d4 {+0.34/22 2.8s}
e4 {-0.35/25 2.9s} 8. Ne5 {+0.42/25 2.9s} Bd7 {-0.27/19 2.7s}
9. Nxd7 {+0.40/22 2.7s} Nxd7 {-0.22/22 2.7s} 10. B@g3 {+0.56/21 2.7s}
O-O {-1.07/17 2.7s} 11. Nxd5 {+0.60/19 2.7s} Qg5 {-2.37/20 2.7s}
12. Bc4 {+1.18/21 2.7s} N@h4 {-1.99/18 2.6s} 13. Bxh4 {+2.27/17 2.7s}
Qxh4 {-2.25/16 2.8s} 14. P@g3 {+2.53/18 2.7s} Qd8 {-2.25/17 2.7s}
15. N@f5 {+2.35/16 2.5s} B@g6 {-2.37/18 2.7s} 16. Nxg7 {+2.92/20 2.7s}
Kxg7 {-3.10/19 2.7s} 17. P@e5 {+3.07/18 2.6s} Bb4+ {-3.29/21 2.8s}
18. c3 {+2.54/20 2.7s} Be7 {-3.59/20 2.8s} 19. Nxe7 {+2.31/19 2.7s}
Qxe7 {-4.15/23 2.8s} 20. B@h4 {+2.88/22 2.8s} f6 {-2.82/21 2.8s}
21. exf6+ {+1.64/22 3.0s} Nxf6 {-0.93/26 3.1s} 22. P@e5 {+0.80/26 3.0s}
N@d3+ {-0.65/24 2.9s} 23. Bxd3 {+0.73/23 3.0s} exd3 {-1.06/23 3.2s}
24. exf6+ {+0.38/25 3.0s} Rxf6 {-0.19/21 3.0s} 25. Bxf6+ {+0.24/20 2.9s}
Qxf6 {-1.26/22 3.1s} 26. N@f4 {+0.89/21 3.1s} P@e2 {-1.73/18 3.0s}
27. N@h5+ {+0.72/19 3.0s} Kh8 {-1.18/27 3.1s} 28. Nxf6 {+0.84/24 3.0s}
exd1=Q+ {-1.52/23 2.9s} 29. Rxd1 {+0.74/23 2.9s} N@c2+ {-1.11/20 3.1s}
30. Kd2 {+1.10/23 2.9s} Q@g7 {-0.60/21 2.9s} 31. P@g5 {+0.86/20 3.0s}
P@e2 {-4.88/24 2.9s} 32. Q@h6 {+4.36/31 2.8s} exd1=Q+ {-5.95/31 3.0s}
33. Rxd1 {+4.79/21 2.9s} R@f7 {-4.40/29 2.8s} 34. Qxg7+ {+7.15/20 2.7s}
Rxg7 {-6.47/19 2.6s} 35. P@h6 {+6.31/21 2.8s} Q@f7 {-5.44/17 2.6s}
36. hxg7+ {+4.93/22 2.9s} Qxg7 {-11.12/21 2.8s} 37. Q@h6 {+8.92/21 2.5s}
Rg8 {-14.54/20 2.8s} 38. Nxg8 {+11.43/18 2.7s} Qxh6 {-15.17/12 2.3s}
39. gxh6 {+13.09/15 2.4s} B@e1+ {-11.90/15 2.3s} 40. Rxe1 {+19.98/11 1.7s}
B@f8 {-32.65/10 1.6s} 41. B@g7+ {+30.57/14 1.3s} Bxg7 {-M1/13 0.93s}
42. hxg7+ {+29.26/13 0.98s} Kxg7 {-M1/12 0.69s} 43. Q@f6+ {+44.91/13 0.78s}
Kxg8 {-17.40/1 0.014s} 44. R@h8# {+M1/3 0.50s, White mates} 1-0

[Event "QFuture-depth5-800sim-vs-800sim"]
[Site "?"]
[Date "2019.05.26"]
[Round "41"]
[White "CrazyAra-Dev-0.4.1-With-Q-Future-depth5-800sim"]
[Black "CrazyAra-Dev-0.4.1-No-Q-800sim"]
[Result "1-0"]
[PlyCount "105"]
[TimeControl "40/1200"]
[Variant "crazyhouse"]

1. b3 {book} e5 {book} 2. Bb2 {book} Nc6 {book} 3. e3 {book} d5 {book}
4. Bb5 {book} Bd6 {+0.26/20 2.4s} 5. Nf3 {-0.15/20 2.5s} Qe7 {+0.25/23 2.7s}
6. Nc3 {+0.15/24 2.8s} Nf6 {-0.05/23 2.7s} 7. d4 {-0.01/22 2.8s}
e4 {-0.32/25 2.8s} 8. Ne5 {+0.06/25 2.9s} Bd7 {-0.29/19 2.7s}
9. Nxd7 {+0.44/22 2.7s} Nxd7 {-0.15/22 2.7s} 10. B@g3 {-0.06/21 2.8s}
O-O {+0.04/17 2.6s} 11. Nxd5 {+0.60/19 2.7s} Qg5 {-0.67/20 2.7s}
12. Bc4 {+1.26/17 2.7s} N@h4 {-1.13/18 2.7s} 13. Bxh4 {+2.31/17 2.8s}
Qxh4 {-2.23/16 2.7s} 14. P@g3 {+2.54/18 2.7s} Qd8 {-2.23/17 2.6s}
15. N@f5 {+2.20/15 2.6s} B@e6 {-2.47/18 2.7s} 16. Nxg7 {+3.58/19 2.8s}
Kxg7 {-3.38/19 2.6s} 17. P@e5 {+4.03/19 2.6s} Kg8 {-2.14/19 2.8s}
18. exd6 {+2.18/19 2.8s} cxd6 {-2.07/17 2.8s} 19. B@c7 {+0.48/16 2.8s}
Qg5 {-1.79/21 2.9s} 20. h4 {+0.62/22 2.9s} Qg7 {-1.63/21 2.8s}
21. Bxd6 {+1.62/22 2.9s} P@h3 {-1.26/21 2.9s} 22. gxh3 {+1.28/21 2.9s}
N@f3+ {-1.09/20 2.8s} 23. Ke2 {+1.65/19 2.9s} b5 {-0.59/18 2.9s}
24. P@f6 {+1.05/17 2.8s} Nxf6 {-0.57/20 2.9s} 25. Nxf6+ {+0.33/20 2.9s}
Qxf6 {-0.93/25 3.0s} 26. P@g5 {+0.83/25 3.0s} Nxg5 {-0.92/23 2.8s}
27. hxg5 {+0.91/20 2.9s} Qf3+ {-0.68/24 3.0s} 28. Kd2 {+0.20/24 3.0s}
P@g7 {-0.21/19 2.9s} 29. Qxf3 {+0.32/22 2.9s} exf3 {-0.90/25 3.1s}
30. N@h6+ {+1.59/25 3.1s} Kh8 {-0.89/24 2.9s} 31. d5 {-0.46/23 2.9s}
N@e4+ {-1.40/27 3.1s} 32. Kc1 {+1.05/26 3.0s} Q@d2+ {-1.40/22 2.9s}
33. Kb1 {+1.45/1 0.014s} P@c3 {-1.25/20 2.8s} 34. dxe6 {+0.09/17 2.7s}
Nxd6 {-1.26/17 2.7s} 35. B@f6 {-5.41/18 2.8s} B@e5 {-1.04/20 2.8s}
36. exf7 {+1.37/19 2.8s} Rxf7 {+0.50/18 2.7s} 37. Nxf7+ {+2.07/23 3.0s}
Nxf7 {-2.39/27 3.0s} 38. Bxg7+ {+1.63/21 3.0s} Bxg7 {-2.46/25 3.1s}
39. P@f6 {+1.13/25 3.2s} Qxc2+ {-1.74/24 3.1s} 40. Kxc2 {+2.27/1 0.014s}
Nb4+ {-1.41/22 3.1s} 41. Kxc3 {+0.94/26 3.1s} B@d2+ {-0.45/25 2.9s}
42. Kd4 {+1.74/26 2.9s} P@e5+ {-1.38/21 2.9s} 43. Ke4 {+0.30/23 3.0s}
Nxg5+ {-2.23/23 2.9s} 44. Kxe5 {+3.11/15 3.0s} Re8+ {-2.80/13 2.9s}
45. Kf5 {+4.49/14 3.0s} P@g6+ {-7.06/15 2.9s} 46. Kxg5 {+7.00/17 2.9s}
h6+ {-7.71/14 2.9s} 47. Kxg6 {+8.74/15 3.0s} N@e5+ {-9.42/16 2.6s}
48. Bxe5 {+11.99/18 2.4s} P@h7+ {-13.20/15 2.2s} 49. Kf7 {+12.94/14 2.5s}
Rf8+ {-15.44/15 1.8s} 50. Ke6 {+11.75/15 2.3s} Rxf6+ {-18.89/14 2.1s}
51. Bxf6 {+19.74/12 2.1s} Bxf6 {-17.58/11 1.9s} 52. Q@f8+ {+24.99/11 1.7s}
B@g8+ {-14.25/1 0.013s} 53. N@f7# {+M1/8 1.3s, White mates} 1-0

[Event "QFuture-depth5-800sim-vs-800sim"]
[Site "?"]
[Date "2019.05.26"]
[Round "41"]
[White "CrazyAra-Dev-0.4.1-No-Q-800sim"]
[Black "CrazyAra-Dev-0.4.1-With-Q-Future-depth5-800sim"]
[Result "1-0"]
[PlyCount "89"]
[TimeControl "40/1200"]
[Variant "crazyhouse"]

1. e4 {book} Nc6 {book} 2. Nc3 {+0.70/18 2.3s} Nf6 {-2.19/18 2.4s}
3. d4 {+1.13/20 2.5s} d5 {-2.00/20 2.5s} 4. e5 {+1.02/22 2.5s}
Ne4 {-0.99/23 2.5s} 5. Be3 {+1.03/22 2.6s} Bf5 {-0.93/23 2.7s}
6. Bd3 {+0.91/21 2.7s} e6 {-0.90/21 2.7s} 7. Nge2 {+0.84/23 2.7s}
Nxc3 {-0.43/22 2.7s} 8. bxc3 {+0.40/20 2.6s} N@h4 {-0.20/19 2.6s}
9. Rg1 {+0.38/21 2.7s} Bxd3 {-0.24/25 2.7s} 10. cxd3 {+0.28/23 2.7s}
B@f3 {-0.73/22 2.6s} 11. B@h3 {+1.24/23 2.8s} Bxg2 {-2.45/22 2.8s}
12. Bxg2 {+1.05/20 2.8s} P@f3 {-1.61/19 2.8s} 13. Bh1 {+1.79/23 2.9s}
fxe2 {-1.97/21 2.8s} 14. Qxe2 {+2.00/20 2.7s} Nxd4 {-1.27/19 2.7s}
15. Bxd4 {+1.29/19 2.8s} N@f4 {-2.19/18 2.8s} 16. B@a4+ {+1.42/18 2.8s}
c6 {-0.66/18 2.8s} 17. Qg4 {+0.85/21 2.8s} P@g2 {-0.53/21 2.9s}
18. Bxg2 {+0.44/20 2.8s} Nfxg2+ {-0.03/19 2.7s} 19. Kd2 {+0.47/17 2.7s}
h5 {-0.18/18 2.7s} 20. Qd1 {+0.57/17 2.7s} B@g5+ {-0.59/20 2.7s}
21. Kc2 {+0.97/20 2.7s} Qa5 {-0.58/21 2.8s} 22. P@b4 {+1.48/22 2.8s}
Bxb4 {-3.69/20 2.9s} 23. cxb4 {+1.22/20 2.9s} Qxa4+ {-1.40/21 3.1s}
24. P@b3 {+1.72/18 2.9s} Qxb4 {-1.53/17 2.9s} 25. B@c5 {+2.53/25 3.0s}
Qa5 {-3.02/25 3.0s} 26. N@d6+ {+1.90/23 3.0s} Kd7 {-4.09/22 3.0s}
27. Nxb7 {+2.52/22 2.9s} Qa6 {-3.93/22 2.9s} 28. Bd6 {+5.40/20 2.8s}
Qxb7 {-6.63/22 2.5s} 29. N@c5+ {+6.15/20 2.6s} Ke8 {-5.45/19 2.7s}
30. Nxb7 {+5.75/17 2.7s} P@e7 {-4.60/16 2.7s} 31. P@d7+ {+4.03/18 2.9s}
Kxd7 {-4.04/18 2.9s} 32. Q@c7+ {+3.64/17 2.9s} Ke8 {-6.64/1 0.015s}
33. Rxg2 {+4.84/18 2.8s} B@b6 {-3.90/16 2.8s} 34. Bxb6 {+2.98/18 3.0s}
Nxg2 {-8.09/18 3.0s} 35. Bxe7 {+3.91/17 2.9s} N@e1+ {-8.76/16 2.9s}
36. Kb2 {+6.23/17 2.5s} P@c3+ {-8.71/17 2.5s} 37. Kxc3 {+6.10/17 2.7s}
d4+ {-14.64/16 2.6s} 38. Bxd4 {+10.15/19 2.0s} Bxe7 {-23.06/18 2.0s}
39. Qxe7+ {+14.41/13 2.0s} Kxe7 {-4.51/1 0.014s} 40. B@d6+ {+25.76/13 0.99s}
Ke8 {-31.76/12 1.3s} 41. N@c7+ {+19.17/11 1.2s} Kd7 {-20.12/1 0.004s}
42. Nc5+ {+28.44/9 0.80s} Kd8 {-M1/8 0.74s} 43. P@e7+ {+31.54/7 0.78s}
Kc8 {-13.85/1 0.016s} 44. P@b7+ {+42.30/5 0.55s} Kb8 {-19.98/1 0.016s}
45. bxa8=Q# {+M1/3 0.45s, White mates} 1-0

[Event "QFuture-depth5-800sim-vs-800sim"]
[Site "?"]
[Date "2019.05.26"]
[Round "42"]
[White "CrazyAra-Dev-0.4.1-With-Q-Future-depth5-800sim"]
[Black "CrazyAra-Dev-0.4.1-No-Q-800sim"]
[Result "1-0"]
[PlyCount "97"]
[TimeControl "40/1200"]
[Variant "crazyhouse"]

1. e4 {book} Nc6 {book} 2. Nc3 {-0.02/18 2.4s} Nf6 {-0.74/18 2.4s}
3. d4 {+1.15/20 2.6s} d5 {-0.98/21 2.5s} 4. e5 {+1.00/22 2.6s}
Ne4 {-0.98/23 2.5s} 5. Be3 {+0.12/22 2.6s} Bf5 {-1.02/23 2.8s}
6. Bd3 {+0.16/20 2.7s} e6 {-0.93/20 2.7s} 7. Nge2 {-0.14/23 2.8s}
Nxc3 {-0.47/23 2.8s} 8. bxc3 {-0.32/20 2.7s} Bxd3 {-0.36/20 2.6s}
9. cxd3 {-0.06/21 2.8s} N@h4 {-0.02/26 2.8s} 10. O-O {-0.05/19 2.6s}
Nxg2 {+0.09/19 2.7s} 11. Kxg2 {+0.34/25 2.9s} P@e4 {-0.12/22 2.8s}
12. f3 {+0.38/20 2.7s} exf3+ {-0.58/21 2.8s} 13. Rxf3 {+0.45/21 2.9s}
P@e4 {-0.30/22 2.8s} 14. Rg3 {+0.70/21 2.7s} exd3 {-0.89/20 2.7s}
15. Nf4 {+1.39/20 2.7s} P@g5 {-0.82/20 2.8s} 16. Nxd3 {+1.66/22 2.8s}
B@e4+ {-1.38/22 2.9s} 17. Kg1 {+2.07/21 2.9s} Bxd3 {-1.99/20 2.9s}
18. Qxd3 {+1.93/23 2.9s} N@f5 {-1.67/17 2.9s} 19. Rg2 {+2.97/22 3.0s}
Nxe3 {-2.89/18 2.9s} 20. Qxe3 {+2.82/19 2.9s} B@f4 {-2.80/16 2.8s}
21. Qe2 {+1.61/21 2.9s} Bxe5 {-2.32/19 2.9s} 22. dxe5 {+2.46/18 2.9s}
Bc5+ {-1.94/17 2.8s} 23. B@f2 {+0.85/20 3.0s} Bxf2+ {-2.03/21 3.0s}
24. Rxf2 {+2.14/19 2.9s} P@e3 {-1.08/19 2.9s} 25. Qxe3 {+2.24/19 3.0s}
B@f4 {-2.39/18 2.9s} 26. Qe2 {+3.21/17 2.9s} Nxe5 {-3.59/15 2.9s}
27. N@h5 {+4.05/18 2.8s} Rg8 {-5.13/17 2.9s} 28. B@a4+ {+5.62/16 2.9s}
c6 {-5.68/17 2.8s} 29. B@d4 {+2.52/19 2.9s} P@f3 {-4.78/20 2.9s}
30. Rxf3 {+3.53/19 2.9s} Nxf3+ {-4.64/21 3.0s} 31. Qxf3 {+3.78/22 3.1s}
R@f5 {-4.29/23 3.0s} 32. B@g4 {+2.50/20 3.1s} Bxh2+ {-3.94/21 3.0s}
33. Kxh2 {+4.36/22 3.1s} Rxf3 {-4.27/23 3.1s} 34. Bxf3 {+3.77/19 3.0s}
g4 {-3.67/18 2.9s} 35. Bxg4 {+4.56/20 3.1s} Qh4+ {-4.73/19 2.9s}
36. B@h3 {+4.10/19 3.1s} P@g3+ {-4.50/17 3.1s} 37. Nxg3 {+4.16/17 3.0s}
Q@f4 {-4.97/16 2.9s} 38. N@h5 {+5.68/13 3.0s} Qfxg4 {-5.00/16 2.9s}
39. P@d7+ {+6.32/17 2.9s} Kd8 {-7.14/17 2.8s} 40. P@c7+ {+8.35/18 3.0s}
Kxc7 {-7.98/18 2.9s} 41. P@d6+ {+10.06/21 2.8s} Kxd6 {-9.41/20 2.6s}
42. P@c5+ {+9.84/17 3.0s} Kxd7 {-11.01/15 2.9s} 43. N@e5+ {+8.76/18 2.7s}
Ke8 {-11.24/17 2.6s} 44. P@d7+ {+8.89/17 2.9s} Kf8 {-12.19/18 2.7s}
45. R@e8+ {+12.27/18 2.4s} Rxe8 {-11.74/1 0.003s} 46. dxe8=Q+ {+12.48/17 2.0s}
Kxe8 {-11.86/1 0.003s} 47. N@d6+ {+18.35/16 1.4s} Ke7 {-18.51/10 1.2s}
48. R@d7+ {+24.18/11 1.1s} Kf8 {-18.18/1 0.015s}
49. Rxf7# {+M1/8 0.61s, White mates} 1-0

[Event "QFuture-depth5-800sim-vs-800sim"]
[Site "?"]
[Date "2019.05.26"]
[Round "42"]
[White "CrazyAra-Dev-0.4.1-No-Q-800sim"]
[Black "CrazyAra-Dev-0.4.1-With-Q-Future-depth5-800sim"]
[Result "1-0"]
[PlyCount "71"]
[TimeControl "40/1200"]
[Variant "crazyhouse"]

1. e4 {book} Nc6 {book} 2. Nc3 {book} e5 {book} 3. Nf3 {book} g6 {book}
4. Bc4 {+1.48/18 2.4s} Bg7 {-1.46/13 2.3s} 5. d3 {+1.62/13 2.4s}
h6 {-2.08/16 2.4s} 6. h4 {+1.81/15 2.3s} Nf6 {-1.88/20 2.5s}
7. Nd5 {+1.68/17 2.5s} d6 {-1.16/21 2.6s} 8. Nxf6+ {+1.19/20 2.5s}
Qxf6 {-0.42/21 2.6s} 9. N@d5 {+0.46/21 2.7s} Qd8 {-1.38/24 2.7s}
10. h5 {+0.25/19 2.6s} gxh5 {+0.40/22 2.7s} 11. Rxh5 {-0.05/22 2.8s}
Bg4 {-0.50/27 2.9s} 12. P@f6 {+0.36/20 2.7s} Bxf6 {-0.92/27 2.9s}
13. Rxh6 {+0.79/27 2.9s} Rxh6 {-1.09/26 3.0s} 14. Bxh6 {+0.64/25 2.9s}
R@h1+ {-0.88/23 2.8s} 15. Kd2 {+1.12/24 2.9s} Rxh6 {-1.61/23 2.9s}
16. R@g8+ {+1.03/20 2.7s} B@f8 {-1.90/20 2.8s} 17. Rxg4 {+0.91/19 2.8s}
Nd4 {-0.66/18 2.8s} 18. Nxf6+ {+1.17/18 2.7s} Rxf6 {-1.15/18 2.8s}
19. P@g7 {+1.39/17 2.7s} Bxg7 {-2.34/20 2.9s} 20. Rxg7 {+0.84/18 2.8s}
P@e2 {-0.32/19 2.7s} 21. Qxe2 {+2.04/19 3.0s} Nxe2 {-3.43/21 2.9s}
22. Bxf7+ {+2.79/20 2.8s} Rxf7 {-3.08/17 2.8s} 23. Rxf7 {+3.83/17 2.9s}
P@c3+ {-4.90/16 2.9s} 24. bxc3 {+3.78/16 2.8s} B@h6+ {-8.46/17 2.8s}
25. B@e3 {+6.71/17 2.8s} Q@g6 {-6.97/18 2.9s} 26. B@f5 {+7.02/18 2.9s}
Qxf7 {-10.16/17 2.9s} 27. B@g6 {+10.18/15 3.0s} Bxe3+ {-13.76/14 2.9s}
28. fxe3 {+10.11/14 2.9s} B@g8 {-9.75/15 2.9s} 29. Bxf7+ {+10.26/16 2.8s}
Bxf7 {-10.00/17 2.8s} 30. P@d7+ {+10.40/14 2.7s} Qxd7 {-19.76/16 2.2s}
31. Bxd7+ {+10.93/18 2.4s} Kxd7 {-20.95/14 2.4s} 32. R@e7+ {+16.51/16 2.3s}
Kxe7 {-28.38/19 1.5s} 33. P@f6+ {+22.44/19 1.4s} Kd7 {-M1/14 1.3s}
34. B@b5+ {+28.55/13 1.2s} c6 {-M1/9 0.77s} 35. Q@e7+ {+46.28/5 0.51s}
Kc8 {-18.09/1 0.014s} 36. Q@c7# {+M1/3 0.47s, White mates} 1-0

[Event "QFuture-depth5-800sim-vs-800sim"]
[Site "?"]
[Date "2019.05.26"]
[Round "43"]
[White "CrazyAra-Dev-0.4.1-With-Q-Future-depth5-800sim"]
[Black "CrazyAra-Dev-0.4.1-No-Q-800sim"]
[Result "1-0"]
[PlyCount "71"]
[TimeControl "40/1200"]
[Variant "crazyhouse"]

1. e4 {book} Nc6 {book} 2. Nc3 {book} e5 {book} 3. Nf3 {book} g6 {book}
4. d4 {+2.36/19 2.4s} exd4 {-2.64/18 2.6s} 5. Nxd4 {+2.21/22 2.7s}
Bg7 {-2.55/22 2.6s} 6. Nxc6 {+2.20/18 2.6s} bxc6 {-2.06/17 2.6s}
7. Bc4 {+1.37/17 2.6s} N@e5 {-1.83/20 2.6s} 8. Be2 {+2.11/16 2.6s}
d6 {-1.78/18 2.5s} 9. P@d4 {+1.34/20 2.7s} P@b4 {-1.12/23 2.8s}
10. dxe5 {+1.00/21 2.7s} bxc3 {-0.70/21 2.8s} 11. bxc3 {+0.26/21 2.8s}
Bxe5 {-0.69/21 2.8s} 12. P@d4 {+0.62/19 2.7s} Bg7 {-0.95/18 2.7s}
13. O-O {+1.02/19 2.8s} Nf6 {-0.93/19 2.7s} 14. e5 {+1.25/18 2.7s}
Ne4 {-1.15/19 2.7s} 15. exd6 {+1.31/19 2.8s} cxd6 {-1.87/19 2.8s}
16. P@h6 {+1.97/19 2.7s} Bf6 {-2.05/18 2.7s} 17. N@g4 {+3.07/19 2.9s}
Bxg4 {-3.03/18 2.7s} 18. Bxg4 {+0.94/18 2.8s} P@f5 {-2.69/18 2.8s}
19. N@g7+ {+2.90/20 2.9s} Ke7 {-2.00/20 2.9s} 20. Re1 {+1.81/21 2.9s}
P@d5 {-2.50/20 2.9s} 21. Rxe4+ {+3.98/20 2.8s} dxe4 {-4.08/19 2.7s}
22. B@g5 {+4.34/18 2.8s} N@g8 {-3.87/19 2.7s} 23. Bxf6+ {+5.24/23 3.0s}
Nxf6 {-5.19/21 2.8s} 24. Bg5 {+4.60/20 2.8s} Kd7 {-4.96/19 2.8s}
25. Bxf6 {+4.03/19 2.9s} Qxf6 {-5.85/19 2.9s} 26. B@e5 {+2.81/18 2.9s}
Qh4 {-5.19/17 2.8s} 27. N@c5+ {+6.94/21 2.8s} dxc5 {-7.44/20 2.7s}
28. dxc5+ {+7.83/19 2.7s} B@d5 {-7.44/18 2.7s} 29. N@f6+ {+5.25/21 2.8s}
Kc8 {-6.89/20 2.7s} 30. Nxd5 {+4.62/18 2.8s} Qxf2+ {-6.52/16 2.6s}
31. Kxf2 {+7.90/22 2.7s} e3+ {-7.72/21 2.6s} 32. Nxe3 {+6.06/15 2.7s}
N@e4+ {-7.38/15 2.5s} 33. Ke2 {+11.12/19 2.3s} R@f2+ {-13.19/11 2.2s}
34. Ke1 {+14.24/12 1.9s} P@d2+ {-14.04/13 2.1s} 35. Qxd2 {+17.61/1 0.001s}
Rxd2 {-25.50/10 1.5s} 36. Q@c7# {+M1/9 0.50s, White mates} 1-0

[Event "QFuture-depth5-800sim-vs-800sim"]
[Site "?"]
[Date "2019.05.26"]
[Round "43"]
[White "CrazyAra-Dev-0.4.1-No-Q-800sim"]
[Black "CrazyAra-Dev-0.4.1-With-Q-Future-depth5-800sim"]
[Result "1-0"]
[PlyCount "51"]
[TimeControl "40/1200"]
[Variant "crazyhouse"]

1. e4 {book} Nc6 {book} 2. Nc3 {book} e5 {book} 3. Nf3 {book} g6 {book}
4. d4 {book} Bg7 {book} 5. dxe5 {book} Nxe5 {book} 6. Nxe5 {book} Bxe5 {book}
7. N@g4 {+5.68/17 2.5s} Bg7 {-5.04/20 2.5s} 8. P@h6 {+4.90/20 2.6s}
Nxh6 {-8.50/23 2.7s} 9. Nxh6 {+5.43/20 2.6s} P@g5 {-4.80/19 2.6s}
10. N@f5 {+8.16/19 2.6s} Bxh6 {-7.13/19 2.6s} 11. Nxh6 {+7.04/22 2.7s}
P@g7 {-12.16/22 2.7s} 12. Nxf7 {+7.98/23 2.8s} Kxf7 {-7.91/22 2.8s}
13. Bc4+ {+7.92/21 2.7s} Kf8 {-10.51/20 2.7s} 14. Nd5 {+8.85/20 2.7s}
N@c6 {-33.04/17 2.3s} 15. Nxc7 {+17.41/15 1.9s} Qxc7 {-M1/16 2.1s}
16. B@d6+ {+29.35/15 0.95s} Ne7 {-17.44/17 1.5s} 17. Bxc7 {+17.66/18 2.4s}
N@e6 {-17.20/19 2.2s} 18. Bxe6 {+17.25/17 2.6s} dxe6 {-16.95/18 2.3s}
19. Qd8+ {+18.02/19 2.4s} N@e8 {-16.94/21 2.1s} 20. P@f7 {+21.01/20 2.2s}
B@d7 {-22.44/18 1.8s} 21. fxe8=Q+ {+20.88/18 2.0s} Bxe8 {-18.93/1 0.004s}
22. P@d6 {+23.02/16 2.0s} N@c6 {-28.06/12 1.8s} 23. dxe7+ {+26.38/14 1.7s}
Nxe7 {-M1/13 1.7s} 24. Bd6 {+32.15/12 1.7s} Kf7 {-M1/8 1.2s}
25. Qxe7+ {+57.94/6 0.58s} Kg8 {-27.90/1 0.014s}
26. Qf8# {+M1/4 0.54s, White mates} 1-0

[Event "QFuture-depth5-800sim-vs-800sim"]
[Site "?"]
[Date "2019.05.26"]
[Round "44"]
[White "CrazyAra-Dev-0.4.1-With-Q-Future-depth5-800sim"]
[Black "CrazyAra-Dev-0.4.1-No-Q-800sim"]
[Result "1-0"]
[PlyCount "73"]
[TimeControl "40/1200"]
[Variant "crazyhouse"]

1. e4 {book} Nc6 {book} 2. Nc3 {book} e5 {book} 3. Nf3 {book} g6 {book}
4. d4 {book} Bg7 {book} 5. dxe5 {book} Nxe5 {book} 6. Nxe5 {book} Bxe5 {book}
7. Bc4 {+3.34/17 2.5s} d6 {-2.57/16 2.5s} 8. N@g5 {+3.86/17 2.6s}
P@e6 {-3.95/22 2.6s} 9. O-O {+4.60/16 2.6s} h6 {-3.93/21 2.5s}
10. Nxf7 {+2.96/22 2.7s} Kxf7 {-4.36/22 2.7s} 11. f4 {+3.41/21 2.6s}
Bxc3 {-4.48/22 2.7s} 12. bxc3 {+3.40/23 2.8s} Nf6 {-4.05/22 2.8s}
13. f5 {+4.37/21 2.7s} gxf5 {-4.27/20 2.7s} 14. exf5 {+3.10/20 2.9s}
P@d5 {-3.66/20 2.8s} 15. B@h5+ {+4.40/18 2.7s} Kg7 {-3.89/18 2.8s}
16. P@g5 {+2.56/25 2.8s} hxg5 {-3.74/31 3.0s} 17. Bxg5 {+2.87/24 2.8s}
N@e4 {-2.88/26 2.8s} 18. P@h6+ {+3.32/30 3.1s} Rxh6 {-3.17/29 3.0s}
19. Bxh6+ {+2.55/26 2.9s} Kxh6 {-2.96/25 2.9s} 20. R@g6+ {+3.24/28 2.9s}
Kh7 {-2.88/1 0.003s} 21. Rxf6 {+2.77/26 2.9s} B@e3+ {-3.13/27 2.8s}
22. P@f2 {+3.09/32 3.0s} Qxf6 {-2.75/29 2.8s} 23. Bg6+ {+3.15/29 2.8s}
Kh8 {-3.40/32 3.0s} 24. Qh5+ {+3.70/32 3.1s} P@h6 {-2.94/28 2.8s}
25. N@f7+ {+2.68/27 2.9s} Kg7 {-4.55/30 3.0s} 26. fxe3 {+4.11/30 2.9s}
P@f2+ {-2.99/26 2.8s} 27. Rxf2 {+2.45/25 2.9s} R@h1+ {-4.67/27 2.8s}
28. Kxh1 {+2.67/1 0.005s} Nxf2+ {-2.63/24 3.0s} 29. Kg1 {+2.59/1 0.005s}
R@h1+ {-4.63/23 2.7s} 30. Kxf2 {+2.45/1 0.005s} N@e4+ {-3.03/19 2.8s}
31. Kf3 {+5.36/21 2.7s} N@h4+ {-4.68/21 2.5s} 32. Qxh4 {+5.92/20 2.5s}
Qxh4 {-5.82/18 2.5s} 33. B@h8+ {+8.90/19 1.7s} Kf8 {-8.42/18 1.6s}
34. N@h7+ {+9.97/15 1.9s} Ke7 {-9.86/14 1.5s} 35. P@f6+ {+13.98/15 1.2s}
Kd7 {-15.40/14 1.1s} 36. Bb5+ {+19.34/7 0.73s} c6 {-19.76/6 0.59s}
37. R@e7# {+M1/6 0.43s, White mates} 1-0

[Event "QFuture-depth5-800sim-vs-800sim"]
[Site "?"]
[Date "2019.05.26"]
[Round "44"]
[White "CrazyAra-Dev-0.4.1-No-Q-800sim"]
[Black "CrazyAra-Dev-0.4.1-With-Q-Future-depth5-800sim"]
[Result "1-0"]
[PlyCount "127"]
[TimeControl "40/1200"]
[Variant "crazyhouse"]

1. e4 {book} d6 {book} 2. Nc3 {book} Nf6 {book} 3. d4 {book} g6 {book}
4. Nf3 {book} Bg7 {book} 5. h3 {+0.62/17 2.4s} O-O {-0.80/23 2.4s}
6. Be3 {+0.74/22 2.4s} Nc6 {-0.63/22 2.4s} 7. Qd2 {+0.70/17 2.4s}
a6 {-0.71/16 2.4s} 8. a4 {+1.27/18 2.5s} Rb8 {-1.04/18 2.4s}
9. Bc4 {+1.46/20 2.6s} b5 {-1.70/20 2.6s} 10. axb5 {+2.27/27 3.0s}
axb5 {-2.72/26 3.0s} 11. Bxb5 {+2.07/22 2.8s} Rxb5 {-3.72/24 2.9s}
12. Nxb5 {+1.96/25 2.9s} Nxe4 {-1.80/26 3.0s} 13. P@h6 {+2.44/23 2.9s}
Nxd2 {-1.92/23 2.9s} 14. Nxd2 {+2.75/26 3.2s} Bxh6 {-2.24/25 3.1s}
15. Bxh6 {+2.09/24 2.9s} B@f6 {-1.73/22 2.9s} 16. P@g7 {+2.18/27 3.1s}
Bxg7 {-1.95/26 3.1s} 17. Bxg7 {+1.74/19 3.0s} Kxg7 {-5.40/20 2.9s}
18. B@g5 {+2.37/23 2.9s} B@h8 {+0.42/20 3.0s} 19. B@h6+ {-0.65/20 3.0s}
Kg8 {+0.41/1 0.004s} 20. Bxf8 {-0.53/18 2.9s} Kxf8 {+1.31/20 3.0s}
21. R@a8 {-0.48/20 2.9s} Nxd4 {-0.27/23 3.0s} 22. Nxd4 {+0.02/18 2.9s}
Bxd4 {-0.78/17 2.9s} 23. R@e2 {+0.47/20 3.0s} B@f6 {-0.61/22 3.0s}
24. Bxf6 {+0.92/28 3.0s} Bxf6 {-1.07/27 3.1s} 25. N@c6 {+1.81/23 3.0s}
Qe8 {-1.47/23 3.0s} 26. Nxe7 {+2.36/23 3.0s} Bxe7 {-3.91/23 2.9s}
27. P@f6 {+4.16/25 2.9s} B@g5 {-5.50/26 2.9s} 28. fxe7+ {+4.92/27 3.1s}
Bxe7 {-6.02/23 3.0s} 29. B@h6+ {+4.21/22 3.0s} P@g7 {-6.21/27 2.9s}
30. Bxg7+ {+5.32/26 3.0s} Kxg7 {-7.55/21 3.0s} 31. P@h6+ {+6.11/20 3.0s}
Kxh6 {-6.23/23 2.9s} 32. N@g4+ {+6.33/22 2.9s} Kg5 {-4.60/18 2.8s}
33. B@h6+ {+4.86/18 2.9s} Kh5 {-2.81/19 2.9s} 34. Rxc8 {+2.28/18 2.9s}
Qxc8 {-5.26/16 2.9s} 35. Rxe7 {+3.05/16 2.9s} B@h4 {-5.72/18 2.9s}
36. B@e3 {+4.63/17 3.0s} g5 {-6.93/16 2.9s} 37. Bhxg5 {+5.21/17 3.0s}
Bxg5 {-8.26/18 3.0s} 38. Bxg5 {+5.30/18 3.0s} Kxg5 {-9.21/16 3.0s}
39. h4+ {+6.29/15 2.9s} Kh5 {-3.97/21 3.0s} 40. Nf6+ {+3.99/21 2.9s}
Kg6 {-6.24/19 2.9s} 41. B@h5+ {+5.55/19 2.9s} Kxf6 {-7.56/23 2.6s}
42. B@g5+ {+6.78/22 2.6s} Kg7 {-7.52/19 2.4s} 43. P@f6+ {+7.74/19 2.4s}
Kh8 {-7.68/20 2.4s} 44. Bxf7 {+7.84/19 2.7s} N@d3+ {-6.46/18 2.7s}
45. cxd3 {+6.74/18 2.9s} N@c2+ {-9.60/17 2.9s} 46. Kf1 {+8.15/19 2.8s}
Ne3+ {-8.08/15 2.9s} 47. Rxe3 {+12.47/15 3.0s} N@g3+ {-11.89/14 2.8s}
48. fxg3 {+9.91/15 2.9s} R@f5+ {-11.38/16 3.0s} 49. N@f3 {+12.54/16 3.0s}
B@f8 {-12.48/16 2.8s} 50. P@g7+ {+12.88/20 3.1s} Bxg7 {-13.32/1 0.015s}
51. fxg7+ {+12.69/18 3.0s} Kxg7 {-10.88/1 0.015s} 52. B@h6+ {+11.55/15 2.8s}
Kxf7 {-14.42/18 2.9s} 53. Re7+ {+11.96/17 2.9s} Kg8 {-15.84/20 2.1s}
54. N@f6+ {+15.33/19 2.7s} Rxf6 {-13.81/14 2.4s} 55. Bxf6 {+14.39/14 3.0s}
P@e2+ {-14.17/15 2.8s} 56. Rxe2 {+15.60/14 3.0s} N@f5 {-12.50/13 3.1s}
57. N@e7+ {+12.44/14 2.7s} Kf7 {-14.91/15 2.7s} 58. Nxc8 {+11.82/14 2.9s}
Nxg3+ {-18.14/12 2.9s} 59. Ke1 {+12.93/11 2.8s} P@f2+ {-24.51/11 2.6s}
60. Rxf2 {+15.56/12 2.9s} Q@e6+ {-28.92/11 2.9s} 61. P@e5 {+19.85/14 2.5s}
Qxc8 {-M1/12 2.1s} 62. Q@e7+ {+21.16/17 1.5s} Kg6 {-M1/17 1.5s}
63. R@g5+ {+23.29/16 1.5s} Kxh6 {-23.29/1 0.003s}
64. Qg7# {+M1/9 0.77s, White mates} 1-0

[Event "QFuture-depth5-800sim-vs-800sim"]
[Site "?"]
[Date "2019.05.26"]
[Round "45"]
[White "CrazyAra-Dev-0.4.1-With-Q-Future-depth5-800sim"]
[Black "CrazyAra-Dev-0.4.1-No-Q-800sim"]
[Result "0-1"]
[PlyCount "100"]
[TimeControl "40/1200"]
[Variant "crazyhouse"]

1. e4 {book} d6 {book} 2. Nc3 {book} Nf6 {book} 3. d4 {book} g6 {book}
4. Nf3 {book} Bg7 {book} 5. h3 {+0.72/17 2.3s} O-O {-0.60/23 2.4s}
6. Be3 {+0.55/22 2.5s} Nc6 {-0.69/18 2.5s} 7. Qd2 {+0.34/17 2.4s}
a6 {-0.74/16 2.5s} 8. a4 {+1.28/18 2.5s} Bd7 {-1.08/18 2.5s}
9. Bc4 {+0.96/15 2.4s} Nh5 {-0.22/17 2.5s} 10. g4 {-0.23/17 2.5s}
Nf6 {+0.04/19 2.6s} 11. g5 {-0.15/15 2.5s} Nh5 {+0.13/19 2.5s}
12. O-O-O {-0.01/18 2.5s} b5 {+0.97/19 2.5s} 13. Bb3 {-1.60/22 2.5s}
Na5 {+1.16/26 2.7s} 14. Ba2 {-0.58/26 2.8s} bxa4 {+0.64/20 2.7s}
15. Nxa4 {-1.66/19 2.8s} Bxa4 {+0.36/23 2.9s} 16. Qxa5 {-0.89/23 2.9s}
Bxc2 {+0.75/21 2.8s} 17. Kxc2 {-1.17/21 2.8s} c5 {+0.69/21 2.9s}
18. P@c7 {-0.31/22 2.9s} Qd7 {+0.70/21 2.8s} 19. N@h6+ {+0.03/17 2.8s}
Bxh6 {-0.49/20 3.0s} 20. gxh6 {+0.61/22 3.0s} N@b4+ {-0.42/18 2.9s}
21. Kd2 {-0.56/17 3.0s} Nxa2 {-0.97/19 2.9s} 22. Qxa2 {-0.26/18 2.9s}
N@b4 {-0.75/16 2.8s} 23. Qb3 {-1.78/17 2.8s} B@c2 {+0.72/20 2.9s}
24. Qc3 {-1.39/19 3.0s} Bxe4 {+0.70/17 2.9s} 25. B@g4 {-1.03/17 3.0s}
Bxf3 {+0.84/21 2.9s} 26. Bxf3 {-0.66/20 3.0s} N@d5 {+1.23/18 2.9s}
27. Qc4 {-0.64/18 3.0s} Nxe3 {+0.67/21 2.9s} 28. fxe3 {-2.75/20 3.0s}
P@d5 {+1.78/20 2.9s} 29. Bxd5 {-3.09/19 3.0s} Nxd5 {+2.34/20 3.0s}
30. Qxd5 {-3.26/23 3.1s} B@c6 {+2.85/18 3.0s} 31. P@g7 {-3.68/19 3.0s}
Bxd5 {+3.89/23 3.1s} 32. gxf8=Q+ {-5.09/23 3.0s} Rxf8 {+4.15/21 3.0s}
33. B@g7 {-4.99/20 3.1s} Nxg7 {+4.84/25 2.9s} 34. hxg7 {-5.94/19 2.9s}
B@a5+ {+5.24/18 2.9s} 35. B@c3 {-5.96/22 2.7s} Bxc3+ {+6.38/21 2.6s}
36. bxc3 {-6.41/20 2.8s} Q@b2+ {+5.79/19 2.6s} 37. N@c2 {-8.35/19 2.0s}
Qxc3+ {+7.86/18 2.4s} 38. Kxc3 {-7.48/18 2.2s} B@a5+ {+9.17/17 2.1s}
39. B@b4 {-7.14/20 2.4s} Bxb4+ {+7.43/19 2.8s} 40. Nxb4 {-6.48/18 2.6s}
cxb4+ {+6.45/17 2.9s} 41. Kc2 {-14.59/17 2.8s} Qa4+ {+9.29/17 2.8s}
42. Kd2 {-15.56/16 2.8s} Qa2+ {+11.86/16 2.6s} 43. B@c2 {-10.56/17 2.4s}
B@c3+ {+12.82/17 2.6s} 44. Ke2 {-18.38/16 2.2s} Qxc2+ {+11.72/15 2.5s}
45. N@d2 {-13.56/14 2.8s} B@f3+ {+16.75/13 2.6s} 46. Kf1 {-22.08/12 1.9s}
P@g2+ {+19.56/13 2.0s} 47. Kf2 {-23.84/12 1.8s} gxh1=N+ {+26.65/12 1.6s}
48. Kg1 {-29.06/12 1.2s} R@g2+ {+31.15/9 1.1s} 49. Kxh1 {-M1/8 0.97s}
Qxd1+ {+34.14/7 0.65s} 50. N@f1 {-M1/6 0.77s} R@g1# {+M1/4 0.51s, Black mates}
0-1

[Event "QFuture-depth5-800sim-vs-800sim"]
[Site "?"]
[Date "2019.05.26"]
[Round "45"]
[White "CrazyAra-Dev-0.4.1-No-Q-800sim"]
[Black "CrazyAra-Dev-0.4.1-With-Q-Future-depth5-800sim"]
[Result "0-1"]
[PlyCount "116"]
[TimeControl "40/1200"]
[Variant "crazyhouse"]

1. e4 {book} e5 {book} 2. Nf3 {book} Nc6 {book} 3. Bc4 {book} Bc5 {book}
4. O-O {book} Nf6 {book} 5. d3 {book} O-O {book} 6. Bg5 {book} h6 {book}
7. Bh4 {+0.79/20 2.5s} Be7 {-0.71/20 2.5s} 8. c3 {+0.16/20 2.5s}
d6 {-0.30/18 2.6s} 9. Nbd2 {+0.33/17 2.5s} Na5 {-0.20/16 2.4s}
10. Bb5 {+0.26/22 2.6s} c6 {-1.08/22 2.6s} 11. Ba4 {+0.31/20 2.6s}
b5 {-2.48/19 2.5s} 12. Bc2 {+0.06/20 2.6s} Nb7 {-0.30/16 2.5s}
13. Re1 {+0.53/17 2.5s} Nh5 {+0.02/17 2.6s} 14. Bxe7 {+0.18/19 2.6s}
Qxe7 {-1.16/18 2.7s} 15. B@h4 {+0.83/17 2.6s} B@f6 {-0.59/18 2.7s}
16. Bxf6 {+0.88/18 2.7s} Qxf6 {-0.83/18 2.7s} 17. B@h4 {+1.20/17 2.7s}
Qg6 {-0.56/16 2.7s} 18. Bg3 {+0.54/17 2.7s} Bg4 {-0.86/17 2.7s}
19. d4 {+0.10/15 2.6s} B@f4 {+0.18/19 2.8s} 20. dxe5 {-0.56/20 2.8s}
dxe5 {-0.67/22 3.0s} 21. P@e3 {+0.59/21 2.8s} Bxg3 {-0.64/19 2.8s}
22. hxg3 {+0.67/19 2.9s} P@f4 {-0.07/19 2.9s} 23. gxf4 {+0.39/16 2.9s}
Bxf3 {+1.05/20 2.9s} 24. Nxf3 {-1.11/22 2.9s} N@h3+ {+1.86/22 2.9s}
25. Kf1 {-1.79/20 2.9s} Nxf2 {+2.32/20 2.9s} 26. Kxf2 {-2.23/21 3.0s}
Qg3+ {+2.45/20 3.0s} 27. Kf1 {-1.99/19 2.8s} P@f2 {+2.08/18 2.9s}
28. Re2 {-2.03/17 3.0s} Rad8 {-0.32/15 2.9s} 29. P@d4 {-2.56/15 2.9s}
exd4 {+3.83/18 2.9s} 30. cxd4 {-4.87/22 2.8s} P@h3 {+1.85/21 2.8s}
31. Rxf2 {-3.86/20 2.6s} hxg2+ {+3.11/19 2.7s} 32. Ke2 {-2.58/25 2.9s}
B@f1+ {+2.55/29 3.1s} 33. Rxf1 {-2.24/23 3.0s} gxf1=Q+ {+2.41/29 3.1s}
34. Qxf1 {-2.35/29 3.1s} R@g2+ {+2.81/28 3.2s} 35. P@f2 {-2.33/27 3.1s}
Rxf2+ {+2.66/26 3.2s} 36. Qxf2 {-2.70/24 3.3s} Qxf2+ {+2.46/22 3.4s}
37. Kxf2 {-2.64/23 3.0s} P@g3+ {+1.95/22 3.1s} 38. Ke2 {-2.77/21 3.3s}
Q@f2+ {+2.24/20 3.2s} 39. Kd1 {-2.47/19 3.0s} Qxf3+ {+1.51/18 3.0s}
40. B@e2 {-2.18/19 3.1s} N@f2+ {+2.15/18 3.1s} 41. Kd2 {-2.01/16 3.0s}
Rxd4+ {+3.11/18 3.0s} 42. exd4 {-4.32/22 3.0s} P@e3+ {+3.43/22 3.1s}
43. Kc1 {-3.61/17 2.8s} P@d2+ {+3.73/20 3.1s} 44. Kb1 {-3.13/1 0.001s}
Qxe2 {+2.79/19 3.0s} 45. B@d1 {-4.16/18 2.9s} Nxd1 {+3.25/17 3.0s}
46. N@e7+ {-4.43/16 2.9s} Kh8 {+1.78/21 3.1s} 47. B@d3 {-1.87/20 3.1s}
Nc3+ {+2.09/19 3.1s} 48. bxc3 {-1.07/1 0.015s} d1=Q+ {+1.53/20 3.1s}
49. Kb2 {-2.53/18 3.0s} Qxa1+ {+2.79/18 2.7s} 50. Kxa1 {-4.68/20 2.6s}
R@e1+ {+6.16/21 2.6s} 51. N@b1 {-5.04/18 2.5s} B@b2+ {+6.26/17 2.6s}
52. Kxb2 {-5.92/1 0.003s} B@c1+ {+8.82/21 2.3s} 53. Kb3 {-8.88/19 2.3s}
Qxd3 {+9.76/19 2.3s} 54. R@h7+ {-8.93/18 2.2s} Kxh7 {+9.35/1 0.003s}
55. B@f5+ {-9.65/23 2.3s} B@g6 {+10.23/22 2.3s} 56. Bxg6+ {-9.84/21 2.4s}
fxg6 {+12.42/13 2.0s} 57. Bxd3 {-16.31/12 1.6s} B@a4+ {+27.62/14 0.97s}
58. Kb4 {-6.36/1 0.013s} a5# {+M1/5 0.47s, Black mates} 0-1

[Event "QFuture-depth5-800sim-vs-800sim"]
[Site "?"]
[Date "2019.05.26"]
[Round "46"]
[White "CrazyAra-Dev-0.4.1-With-Q-Future-depth5-800sim"]
[Black "CrazyAra-Dev-0.4.1-No-Q-800sim"]
[Result "1-0"]
[PlyCount "105"]
[TimeControl "40/1200"]
[Variant "crazyhouse"]

1. e4 {book} e5 {book} 2. Nf3 {book} Nc6 {book} 3. Bc4 {book} Bc5 {book}
4. O-O {book} Nf6 {book} 5. d3 {book} O-O {book} 6. Bg5 {book} h6 {book}
7. Bh4 {+0.10/21 2.4s} Be7 {-0.15/20 2.4s} 8. c3 {+0.12/19 2.5s}
d6 {-0.27/17 2.5s} 9. Nbd2 {+0.13/17 2.4s} Na5 {-0.08/16 2.4s}
10. Bb5 {+0.27/22 2.6s} c6 {-0.41/21 2.6s} 11. Ba4 {+0.36/20 2.6s}
b5 {-0.42/19 2.5s} 12. Bc2 {+0.07/20 2.6s} Nb7 {-0.44/16 2.5s}
13. Re1 {-0.32/17 2.5s} Nc5 {-0.97/17 2.5s} 14. d4 {+0.98/19 2.8s}
Ncd7 {-1.05/19 2.7s} 15. a4 {+0.81/20 2.7s} bxa4 {-0.09/23 2.9s}
16. Bxa4 {-0.01/21 2.8s} P@g4 {+0.14/23 2.8s} 17. P@e6 {+0.26/24 2.9s}
fxe6 {-0.04/18 2.8s} 18. Bxc6 {-0.51/21 2.9s} gxf3 {-0.23/22 2.9s}
19. Nxf3 {-0.21/21 2.8s} N@f4 {+0.38/21 2.8s} 20. Bxa8 {-0.73/22 2.8s}
exd4 {-0.01/21 2.9s} 21. cxd4 {-1.31/16 2.9s} P@g4 {+0.37/16 2.8s}
22. Nd2 {+0.47/19 2.9s} P@h3 {-0.19/19 2.8s} 23. g3 {+0.21/22 2.9s}
Nd3 {-0.10/22 2.9s} 24. P@g6 {-0.17/22 2.9s} Nxe1 {-0.39/24 2.9s}
25. Qxe1 {+0.54/21 2.9s} Ba6 {+0.03/20 2.9s} 26. N@f4 {+1.34/24 2.9s}
Qxa8 {-1.18/24 2.8s} 27. Bxf6 {+1.76/25 2.9s} Nxf6 {-1.87/28 3.0s}
28. P@h7+ {+1.47/29 3.0s} Kh8 {-2.02/25 2.8s} 29. N@f7+ {+0.83/24 2.8s}
Rxf7 {-2.41/1 0.003s} 30. gxf7 {+1.45/26 2.8s} Kxh7 {-2.52/26 2.8s}
31. P@g6+ {+0.53/23 2.8s} Kh8 {-0.34/1 0.014s} 32. Rxa6 {+2.02/20 2.8s}
R@f8 {-2.74/16 2.7s} 33. B@c6 {+5.39/19 2.9s} N@g5 {-4.17/16 2.8s}
34. Bxa8 {+4.61/21 3.0s} B@b4 {-4.58/20 2.8s} 35. R@e8 {+1.04/23 2.8s}
Nxe8 {-3.75/26 2.7s} 36. fxe8=Q {+5.08/27 2.8s} B@g8 {-4.42/27 2.7s}
37. N@f7+ {+6.19/29 3.0s} Bxf7 {-5.95/28 3.0s} 38. R@h7+ {+5.58/27 3.1s}
Nxh7 {-6.27/26 2.9s} 39. gxf7 {+6.86/27 3.0s} N@f3+ {-6.86/26 3.0s}
40. Nxf3 {+5.47/25 3.2s} R@h1+ {-4.99/24 3.1s} 41. Kxh1 {+5.13/1 0.004s}
P@g2+ {-7.00/23 3.0s} 42. Nxg2 {+6.05/22 3.0s} hxg2+ {-6.00/20 3.0s}
43. Kxg2 {+6.44/19 3.0s} gxf3+ {-7.45/19 2.9s} 44. Kxf3 {+4.74/18 2.6s}
Ng5+ {-6.99/16 2.9s} 45. Ke2 {+6.28/17 3.0s} N@g1+ {-9.00/16 2.9s}
46. Kf1 {+12.10/16 2.9s} N@e3+ {-10.35/15 2.9s} 47. Qxe3 {+14.38/15 2.9s}
R@d1+ {-14.47/14 2.7s} 48. Kg2 {+17.54/18 2.5s} Nxf7 {-17.69/17 2.2s}
49. N@g6+ {+18.98/20 2.3s} Kh7 {-19.00/18 1.7s} 50. Nxf8+ {+19.84/17 1.5s}
Bxf8 {-19.93/16 1.9s} 51. P@g6+ {+24.80/15 1.9s} Kxg6 {-28.79/15 1.2s}
52. N@h4+ {+32.90/15 1.1s} Kh5 {-38.09/14 1.0s}
53. Q@g6# {+M1/7 0.65s, White mates} 1-0

[Event "QFuture-depth5-800sim-vs-800sim"]
[Site "?"]
[Date "2019.05.26"]
[Round "46"]
[White "CrazyAra-Dev-0.4.1-No-Q-800sim"]
[Black "CrazyAra-Dev-0.4.1-With-Q-Future-depth5-800sim"]
[Result "1-0"]
[PlyCount "125"]
[TimeControl "40/1200"]
[Variant "crazyhouse"]

1. e4 {book} e5 {book} 2. Nf3 {book} Nc6 {book} 3. Bc4 {book} Bc5 {book}
4. O-O {book} Nf6 {book} 5. d3 {book} O-O {book} 6. Bg5 {book} h6 {book}
7. Bh4 {book} d6 {book} 8. c3 {book} Bg4 {-1.64/20 2.4s} 9. Nbd2 {+1.46/17 2.4s}
Na5 {-0.92/19 2.6s} 10. Bb5 {+0.83/23 2.7s} c6 {-1.16/21 2.6s}
11. Ba4 {+0.85/21 2.6s} b5 {-0.55/21 2.7s} 12. Bc2 {+0.57/20 2.7s}
b4 {-0.36/18 2.5s} 13. h3 {+0.15/18 2.6s} Bh5 {-0.76/20 2.7s}
14. cxb4 {-0.04/22 2.7s} Bxb4 {-0.52/17 2.8s} 15. P@g4 {-0.01/16 2.6s}
Bg6 {-0.51/21 2.8s} 16. g5 {+0.43/21 2.8s} hxg5 {-1.34/20 2.8s}
17. Bxg5 {+0.50/20 2.7s} P@f4 {-0.66/20 2.8s} 18. P@h6 {+0.36/19 2.8s}
gxh6 {-0.63/20 2.7s} 19. Bxh6 {+0.21/20 2.7s} P@e3 {+0.39/22 2.8s}
20. fxe3 {-0.50/24 2.9s} fxe3 {+0.33/23 2.9s} 21. Bxe3 {-0.48/22 2.8s}
P@f4 {+0.61/21 2.9s} 22. Bf2 {-0.79/20 2.9s} Bxd2 {+1.45/19 2.9s}
23. Qxd2 {-1.71/18 2.8s} P@e3 {+1.12/26 3.0s} 24. Bxe3 {-1.57/25 2.9s}
fxe3 {+0.61/21 3.0s} 25. Qxe3 {-1.64/23 2.9s} B@b6 {-0.23/22 2.9s}
26. P@d4 {-1.18/24 3.0s} Bxd4 {+0.62/25 3.0s} 27. Nxd4 {-1.43/26 3.0s}
exd4 {+1.15/25 2.9s} 28. Qf3 {-0.63/24 2.9s} N@e5 {-0.30/18 2.9s}
29. Qxf6 {-0.67/19 2.9s} N@e2+ {+2.16/18 2.9s} 30. Kh1 {-0.55/19 2.9s}
Ng3+ {+0.64/18 2.9s} 31. Kh2 {+0.06/21 3.1s} Nxf1+ {-0.83/19 3.0s}
32. Qxf1 {+0.50/18 3.0s} P@g3+ {-2.38/18 2.9s} 33. Kxg3 {-0.08/18 3.0s}
f5 {+0.74/19 3.0s} 34. B@e6+ {-0.15/17 2.9s} Kh7 {-2.34/17 2.9s}
35. B@f4 {+0.32/22 3.0s} R@g5+ {-3.29/21 3.0s} 36. Kh2 {+0.53/20 3.0s}
fxe4 {-5.32/20 3.0s} 37. P@f7 {+2.14/19 3.1s} P@f3 {-1.46/18 3.0s}
38. P@g3 {+1.49/17 3.0s} fxg2 {-2.32/18 3.0s} 39. Qxg2 {+1.31/20 3.1s}
P@f3 {-0.91/19 3.1s} 40. Qf2 {+1.26/16 3.0s} e3 {-0.69/18 3.1s}
41. Qf1 {+0.84/19 3.1s} Nxf7 {-0.54/18 3.0s} 42. Bxg5 {+0.29/19 3.2s}
Nxg5 {-0.20/19 3.1s} 43. N@g4 {+1.27/20 3.2s} Nxe6 {-2.07/20 3.2s}
44. R@h6+ {+1.45/20 3.1s} Kg7 {-3.96/21 3.1s} 45. Rxg6+ {+2.47/20 3.2s}
Kxg6 {-4.75/18 3.2s} 46. B@e4+ {+2.84/16 3.1s} P@f5 {-6.08/14 3.0s}
47. Qxf3 {+4.05/19 3.1s} R@h7 {-1.58/20 3.2s} 48. N@h4+ {+1.78/20 3.2s}
Rxh4 {-2.96/22 3.2s} 49. gxh4 {+2.19/21 3.2s} B@f4+ {-3.09/20 3.3s}
50. P@g3 {+2.14/20 3.2s} fxe4 {-2.22/21 3.3s} 51. dxe4 {+2.59/23 3.4s}
Qxh4 {-4.06/21 3.3s} 52. P@f5+ {+1.76/21 3.3s} Kh7 {-3.67/21 3.3s}
53. R@h6+ {+4.55/20 3.2s} Bxh6 {-3.59/16 3.2s} 54. gxh4 {+3.26/16 3.1s}
R@g7 {-1.47/17 3.1s} 55. Q@g6+ {+4.07/19 3.2s} Kh8 {-3.75/19 3.2s}
56. Qxh6+ {+4.24/19 3.2s} P@h7 {-4.87/18 3.2s} 57. fxe6 {+5.49/18 3.1s}
B@e5+ {-5.95/24 2.9s} 58. Nxe5 {+8.32/23 2.6s} B@f4+ {-10.82/18 2.6s}
59. Qfxf4 {+11.80/18 2.6s} Rxf4 {-34.89/17 2.5s} 60. N@g6+ {+21.74/17 1.4s}
Kg8 {-M1/14 0.94s} 61. P@f7+ {+26.04/11 0.98s} Rfxf7 {-25.67/4 0.77s}
62. exf7+ {+38.63/3 0.52s} Rxf7 {-33.27/1 0.003s}
63. R@h8# {+M1/2 0.50s, White mates} 1-0

[Event "QFuture-depth5-800sim-vs-800sim"]
[Site "?"]
[Date "2019.05.26"]
[Round "47"]
[White "CrazyAra-Dev-0.4.1-With-Q-Future-depth5-800sim"]
[Black "CrazyAra-Dev-0.4.1-No-Q-800sim"]
[Result "0-1"]
[PlyCount "142"]
[TimeControl "40/1200"]
[Variant "crazyhouse"]

1. e4 {book} e5 {book} 2. Nf3 {book} Nc6 {book} 3. Bc4 {book} Bc5 {book}
4. O-O {book} Nf6 {book} 5. d3 {book} O-O {book} 6. Bg5 {book} h6 {book}
7. Bh4 {book} d6 {book} 8. c3 {book} Bg4 {-1.64/18 2.4s} 9. Nbd2 {+1.13/17 2.4s}
Na5 {-0.80/19 2.6s} 10. Bb5 {+0.87/22 2.7s} c6 {-0.83/21 2.6s}
11. Ba4 {+0.79/21 2.6s} b5 {-0.53/21 2.7s} 12. Bc2 {+0.07/20 2.8s}
Nb7 {-0.94/18 2.5s} 13. h3 {+0.87/17 2.5s} Bh5 {-1.20/22 2.6s}
14. Kh1 {+1.00/21 2.6s} a5 {-1.39/15 2.5s} 15. Qe1 {+1.05/18 2.6s}
Re8 {-1.21/15 2.6s} 16. a4 {+1.63/14 2.6s} b4 {-1.49/19 2.6s}
17. Bb3 {+1.01/18 2.7s} bxc3 {-2.25/17 2.6s} 18. bxc3 {+1.59/19 2.8s}
P@g5 {-1.86/18 2.7s} 19. Bg3 {+2.04/16 2.8s} Bb6 {-1.25/17 2.6s}
20. P@g4 {+1.96/17 2.7s} Nxg4 {-1.58/19 2.8s} 21. hxg4 {+1.84/17 2.8s}
Bxg4 {-1.84/16 2.7s} 22. Bxf7+ {+2.36/18 2.9s} Kxf7 {-3.27/17 2.9s}
23. P@h3 {+2.19/14 2.8s} Bh5 {-2.75/16 2.8s} 24. Nc4 {+1.95/17 2.8s}
Bxf3 {-2.31/17 2.8s} 25. gxf3 {+2.30/16 2.8s} B@h5 {-1.71/15 2.8s}
26. B@g2 {+2.24/18 2.9s} P@f4 {-2.12/17 2.9s} 27. Nxb6 {+2.26/18 2.8s}
Qxb6 {-2.50/17 2.9s} 28. Rb1 {+2.64/18 3.0s} Qc7 {-3.01/16 2.9s}
29. Rxb7 {+3.10/15 2.9s} Qxb7 {-3.75/16 2.9s} 30. N@f5 {+4.09/18 2.9s}
fxg3 {-2.24/21 3.0s} 31. Nxd6+ {+0.80/21 3.1s} Kg8 {-1.32/24 3.1s}
32. fxg3 {-1.19/23 3.2s} P@f4 {-1.11/19 3.1s} 33. B@c4+ {-1.00/21 3.1s}
B@e6 {+1.03/24 3.1s} 34. P@a6 {+0.25/23 3.1s} Bxc4 {+2.67/26 3.1s}
35. P@h2 {-0.48/26 3.1s} Qb2 {+1.52/15 3.0s} 36. Nxc4 {-1.71/18 3.1s}
Qxg2+ {+1.56/21 3.1s} 37. Kxg2 {-1.60/1 0.014s} R@a2+ {+1.75/19 3.1s}
38. B@d2 {-2.81/19 3.1s} fxg3 {+1.38/21 3.1s} 39. hxg3 {-1.78/26 3.1s}
P@f4 {+2.18/24 3.1s} 40. P@h2 {-2.83/25 3.1s} fxg3 {+0.76/18 2.9s}
41. hxg3 {-0.67/17 2.3s} B@f4 {+0.56/16 2.2s} 42. N@f5 {-0.34/17 3.1s}
Bxg3 {+0.71/20 3.1s} 43. Qxg3 {-1.01/21 3.1s} B@f4 {+0.41/20 3.1s}
44. Nxh6+ {-2.32/22 3.2s} gxh6 {+0.47/21 3.2s} 45. B@f5 {-2.15/19 3.1s}
N@f6 {+2.07/18 3.0s} 46. P@f7+ {-2.12/17 3.0s} Bxf7 {+2.70/18 3.1s}
47. P@g6 {-3.23/17 3.0s} Bxc4 {+2.03/16 3.0s} 48. dxc4 {-2.07/23 3.1s}
Rxd2+ {+2.45/23 3.2s} 49. Kh1 {-1.71/20 3.0s} Re7 {+2.25/20 3.0s}
50. Q@h7+ {-4.07/23 3.2s} Nxh7 {+3.27/27 3.3s} 51. gxh7+ {-4.33/19 3.1s}
Rxh7 {+3.16/18 3.1s} 52. Bxh7+ {-4.18/24 3.3s} Kxh7 {+3.90/23 3.1s}
53. N@f6+ {-4.16/20 3.1s} Kg6 {+5.76/24 3.1s} 54. B@h5+ {-5.42/22 2.9s}
Kxf6 {+4.19/23 3.3s} 55. R@f7+ {-4.09/22 3.1s} Ke6 {+1.72/1 0.014s}
56. Qg4+ {-3.48/20 3.3s} Kd6 {+3.53/19 3.1s} 57. Rd7+ {-2.81/18 3.1s}
Kc5 {+2.71/1 0.004s} 58. Rxd2 {-5.61/16 3.2s} Bxd2 {+3.23/15 3.2s}
59. R@d7 {-2.68/14 3.2s} P@e2 {+6.31/14 3.2s} 60. Rxd2 {-7.97/15 3.2s}
exf1=Q+ {+7.84/19 3.3s} 61. B@g1+ {-9.67/17 3.3s} Kxc4 {+7.41/16 3.2s}
62. Bf7+ {-8.12/15 3.3s} Kxc3 {+10.50/17 3.3s} 63. Rg2 {-8.01/18 3.4s}
R@e1 {+8.72/18 3.3s} 64. Qg3 {-12.69/20 3.2s} Qxg2+ {+7.88/22 3.2s}
65. Qxg2 {-11.12/20 3.2s} R@d1 {+14.31/15 3.2s} 66. P@b2+ {-9.64/16 3.1s}
Kb4 {+10.30/18 2.7s} 67. Bc4 {-21.40/16 2.7s} Rxg1+ {+11.00/17 2.8s}
68. Qxg1 {-M1/14 2.3s} Rxg1+ {+13.74/17 1.7s} 69. Kxg1 {-M1/15 1.6s}
Q@g3+ {+17.30/12 1.8s} 70. R@g2 {-M1/12 1.4s} Q@f2+ {+48.71/13 1.3s}
71. Kh1 {-45.52/1 0.003s} Qgxg2# {+M1/4 0.51s, Black mates} 0-1

[Event "QFuture-depth5-800sim-vs-800sim"]
[Site "?"]
[Date "2019.05.26"]
[Round "47"]
[White "CrazyAra-Dev-0.4.1-No-Q-800sim"]
[Black "CrazyAra-Dev-0.4.1-With-Q-Future-depth5-800sim"]
[Result "1-0"]
[PlyCount "95"]
[TimeControl "40/1200"]
[Variant "crazyhouse"]

1. e4 {book} e5 {book} 2. Nf3 {book} Nc6 {book} 3. Bc4 {book} Bc5 {book}
4. O-O {book} Nf6 {book} 5. d3 {book} O-O {book} 6. Bg5 {book} h6 {book}
7. Bh4 {book} d6 {book} 8. c3 {book} Bg4 {book} 9. Nbd2 {book} Kh8 {book}
10. a4 {+1.90/17 2.4s} a6 {-1.74/17 2.5s} 11. h3 {+1.55/19 2.4s}
Bh5 {-2.38/18 2.6s} 12. Kh1 {+1.81/17 2.5s} Bxf2 {-1.86/17 2.6s}
13. Bxf2 {+0.91/20 2.6s} P@g4 {-1.31/22 2.7s} 14. hxg4 {+1.15/21 2.8s}
Nxg4 {-0.96/20 2.7s} 15. B@h4 {+1.67/19 2.7s} P@g5 {-1.27/18 2.7s}
16. Bhg3 {+1.19/19 2.8s} Ne7 {-2.53/15 2.7s} 17. P@h3 {+0.39/17 2.7s}
Nxf2+ {-0.56/17 2.8s} 18. Bxf2 {+0.36/17 2.7s} B@f4 {-0.87/15 2.7s}
19. Qe1 {+0.94/13 2.7s} c6 {-0.62/16 2.7s} 20. d4 {+0.74/16 2.7s}
exd4 {-0.12/19 2.9s} 21. cxd4 {-0.13/19 2.9s} d5 {-0.21/18 3.0s}
22. Bd3 {-0.52/24 2.9s} dxe4 {-0.32/18 2.9s} 23. Bxe4 {-0.22/17 3.0s}
P@f5 {+1.05/17 3.0s} 24. Bc2 {-1.15/17 3.0s} Bxf3 {+1.25/18 2.9s}
25. Nxf3 {-0.36/18 3.0s} P@e3 {+0.05/18 3.0s} 26. Bxe3 {+1.09/19 3.1s}
Bxe3 {-1.85/17 3.1s} 27. P@h2 {+2.01/19 3.0s} B@d2 {-2.35/18 3.1s}
28. Nxd2 {+2.71/22 3.2s} Bxd4 {-5.30/18 3.1s} 29. B@c3 {+3.10/19 3.1s}
Bxc3 {-4.65/20 3.1s} 30. bxc3 {+3.35/21 3.1s} N@f4 {-3.56/17 3.1s}
31. P@f6 {+5.48/22 3.1s} gxf6 {-5.25/21 3.1s} 32. P@g7+ {+6.63/21 3.0s}
Kxg7 {-6.67/19 3.1s} 33. Rxf4 {+6.52/20 3.0s} P@g6 {-5.48/21 3.1s}
34. Rxf5 {+5.89/23 3.0s} Nxf5 {-5.17/22 3.1s} 35. Bxf5 {+5.24/21 3.1s}
Re8 {-6.87/21 3.1s} 36. Bxg6 {+6.21/22 3.0s} fxg6 {-7.18/25 3.2s}
37. N@h5+ {+6.25/27 3.1s} gxh5 {-6.15/29 3.2s} 38. N@f5+ {+6.20/29 3.1s}
Kh7 {-5.56/26 3.0s} 39. P@g6+ {+6.17/27 3.1s} Kxg6 {-9.13/27 2.9s}
40. N@e7+ {+7.73/26 2.9s} Rxe7 {-14.44/19 2.6s} 41. Nxe7+ {+7.62/18 2.7s}
Qxe7 {-21.34/19 2.3s} 42. P@f5+ {+12.14/18 2.3s} Kxf5 {-21.77/16 2.4s}
43. B@d3+ {+14.85/16 2.5s} P@e4 {-24.07/16 2.3s} 44. Qxe4+ {+21.56/15 1.8s}
Qxe4 {-9.29/1 0.014s} 45. Bxe4+ {+20.96/13 1.8s} Ke6 {-M1/13 1.7s}
46. B@f5+ {+23.96/11 1.3s} Kd6 {-M1/10 1.1s} 47. R@d7+ {+36.20/9 1.2s}
Kc5 {-M1/8 0.67s} 48. Q@d4# {+M1/9 0.50s, White mates} 1-0

[Event "QFuture-depth5-800sim-vs-800sim"]
[Site "?"]
[Date "2019.05.26"]
[Round "48"]
[White "CrazyAra-Dev-0.4.1-With-Q-Future-depth5-800sim"]
[Black "CrazyAra-Dev-0.4.1-No-Q-800sim"]
[Result "1-0"]
[PlyCount "71"]
[TimeControl "40/1200"]
[Variant "crazyhouse"]

1. e4 {book} e5 {book} 2. Nf3 {book} Nc6 {book} 3. Bc4 {book} Bc5 {book}
4. O-O {book} Nf6 {book} 5. d3 {book} O-O {book} 6. Bg5 {book} h6 {book}
7. Bh4 {book} d6 {book} 8. c3 {book} Bg4 {book} 9. Nbd2 {book} Kh8 {book}
10. a4 {+1.83/18 2.4s} a6 {-1.29/16 2.5s} 11. h3 {+1.48/19 2.5s}
Bh5 {-1.40/18 2.5s} 12. Kh1 {+1.78/17 2.5s} Qe7 {-1.95/16 2.5s}
13. b4 {+0.53/20 2.6s} Ba7 {-1.69/19 2.8s} 14. b5 {+0.61/19 2.7s}
axb5 {-1.07/19 2.8s} 15. axb5 {-0.22/26 3.1s} Bxf2 {-0.11/25 3.2s}
16. Bxf2 {-0.08/21 3.0s} Rxa1 {-0.19/21 2.9s} 17. Qxa1 {+0.12/22 3.1s}
P@g4 {+0.16/22 3.1s} 18. hxg4 {-0.61/20 3.0s} Nxg4 {-0.10/21 3.0s}
19. B@h4 {+0.47/21 3.0s} P@g5 {-0.58/21 2.9s} 20. Bhg3 {+0.13/20 2.9s}
P@f4 {-0.65/19 2.8s} 21. bxc6 {+0.93/20 2.9s} fxg3 {-0.86/21 2.9s}
22. Bxg3 {+0.98/18 2.9s} B@f4 {-0.69/19 2.8s} 23. P@h2 {+0.79/20 3.0s}
Bxg3 {-0.67/20 2.9s} 24. hxg3 {+0.64/19 3.0s} bxc6 {-0.61/18 2.9s}
25. N@f5 {+1.31/25 2.9s} Qf6 {-1.80/19 2.8s} 26. P@e7 {+2.19/28 2.7s}
Rg8 {-2.58/29 2.6s} 27. R@f8 {+3.50/30 3.1s} R@e8 {-3.26/29 3.1s}
28. Rxe8 {+3.10/27 2.7s} Rxe8 {-3.18/25 2.7s} 29. P@d7 {+3.45/23 3.1s}
Rxe7 {-5.55/21 2.9s} 30. d8=Q+ {+5.87/21 2.9s} R@e8 {-5.70/21 2.9s}
31. R@a8 {+10.69/23 2.8s} Rxd8 {-12.01/21 2.7s} 32. Rxd8+ {+11.44/22 2.6s}
B@e8 {-10.39/22 2.5s} 33. R@f8+ {+14.44/23 2.3s} Kh7 {-12.52/1 0.002s}
34. B@g8+ {+15.22/17 2.5s} Kg6 {-15.52/17 1.9s} 35. Rdxe8 {+23.46/16 1.8s}
Rxe8 {-25.82/12 1.4s} 36. B@h7# {+M1/11 1.1s, White mates} 1-0

[Event "QFuture-depth5-800sim-vs-800sim"]
[Site "?"]
[Date "2019.05.26"]
[Round "48"]
[White "CrazyAra-Dev-0.4.1-No-Q-800sim"]
[Black "CrazyAra-Dev-0.4.1-With-Q-Future-depth5-800sim"]
[Result "0-1"]
[PlyCount "128"]
[TimeControl "40/1200"]
[Variant "crazyhouse"]

1. e4 {book} e5 {book} 2. Nf3 {book} Nc6 {book} 3. Bc4 {book} Bc5 {book}
4. O-O {book} Nf6 {book} 5. d3 {book} O-O {book} 6. Bg5 {book} h6 {book}
7. Bh4 {book} d6 {book} 8. c3 {book} Bg4 {book} 9. Nbd2 {book} Kh8 {book}
10. b4 {book} Bb6 {book} 11. a4 {+0.68/18 2.4s} a5 {-0.60/20 2.5s}
12. b5 {+0.56/23 2.7s} Ne7 {-0.37/23 2.7s} 13. Bxf6 {+0.33/21 2.6s}
gxf6 {-0.28/20 2.6s} 14. h3 {+0.23/19 2.6s} Bh5 {-0.73/23 2.7s}
15. N@g3 {+0.31/22 2.6s} Bg6 {-0.30/21 2.6s} 16. Nh4 {-0.03/19 2.7s}
B@f4 {+0.15/18 2.7s} 17. Ne2 {+0.57/14 2.6s} Rg8 {-0.29/16 2.6s}
18. Nxf4 {-0.57/18 2.6s} exf4 {-0.34/17 2.7s} 19. Qf3 {+0.03/16 2.6s}
Qf8 {+0.05/19 2.8s} 20. d4 {-0.24/20 2.8s} N@g5 {-0.30/19 2.8s}
21. Qxf4 {-0.12/19 2.8s} Bxe4 {+0.26/26 3.0s} 22. Qxf6+ {+0.03/25 3.0s}
P@g7 {+0.16/25 3.0s} 23. Qf4 {-0.08/23 2.9s} Bxg2 {+0.21/28 3.1s}
24. Kxg2 {-0.29/27 3.0s} Ng6 {+0.98/26 2.9s} 25. Nxg6+ {-0.60/26 2.9s}
fxg6 {-0.74/22 3.1s} 26. P@f7 {+0.52/22 3.1s} Nxf7 {+0.33/21 2.9s}
27. N@h4 {+1.12/21 2.9s} N@e7 {-0.88/20 2.9s} 28. Bxf7 {+0.37/22 3.0s}
P@g5 {-0.90/21 2.9s} 29. Bxg6 {+1.31/21 2.9s} Qxf4 {-1.17/23 3.0s}
30. P@g3 {+1.35/23 3.1s} gxh4 {-1.24/22 3.0s} 31. gxf4 {+1.16/21 3.0s}
N@e3+ {-0.13/29 3.1s} 32. Kf3 {+0.19/28 3.0s} Q@g2+ {-0.56/26 3.1s}
33. Kxe3 {+0.06/26 3.0s} Qxg6 {-0.67/26 3.0s} 34. P@e4 {+0.66/18 2.9s}
Rae8 {-0.29/17 2.9s} 35. B@b3 {+1.42/18 2.9s} B@d5 {-2.22/15 2.9s}
36. B@c4 {+1.48/18 3.0s} Bxc4 {-0.02/19 3.1s} 37. Bxc4 {-0.17/19 3.1s}
P@d5 {+0.43/18 3.0s} 38. Rg1 {-0.20/17 2.9s} Nf5+ {+0.39/17 3.1s}
39. Ke2 {-0.19/18 3.0s} Rxe4+ {+0.61/17 3.0s} 40. Nxe4 {-0.93/17 3.0s}
Nxd4+ {-0.08/19 3.2s} 41. Kd2 {-0.14/21 3.2s} Nf3+ {+0.35/19 3.2s}
42. Kc2 {-0.21/18 3.2s} Nxg1 {-2.64/19 3.0s} 43. Bxd5 {-0.34/19 3.1s}
B@e6 {+0.21/17 3.1s} 44. B@d3 {+0.21/21 3.0s} P@b3+ {+0.88/23 3.2s}
45. Kb2 {-0.87/22 3.3s} Bxd5 {+1.21/21 3.2s} 46. N@e7 {-1.17/20 3.1s}
B@f7 {+0.66/19 3.0s} 47. Nxg6+ {-3.10/18 3.0s} Bxg6 {+2.56/17 3.1s}
48. f5 {-2.52/16 2.9s} N@d1+ {+4.78/19 2.9s} 49. Rxd1 {-6.49/18 2.8s}
R@a2+ {+5.92/18 2.5s} 50. Kc1 {-6.57/17 2.5s} P@b2+ {+6.28/19 2.4s}
51. Kb1 {-6.63/18 2.3s} Ra1+ {+6.49/18 2.5s} 52. Kxb2 {-4.10/1 0.013s}
Rxd1 {+6.43/19 2.4s} 53. N@c1 {-6.09/13 2.3s} R@a2+ {+9.05/19 2.4s}
54. Nxa2 {-8.20/18 2.4s} bxa2 {+5.53/18 2.6s} 55. N@a1 {-4.33/12 2.5s}
Bxf5 {+2.26/15 3.0s} 56. P@c4 {-4.84/15 3.0s} Rxd3 {+2.72/20 3.2s}
57. P@f6 {-3.47/18 3.2s} N@d1+ {+3.13/22 3.2s} 58. Kxa2 {-3.57/23 3.2s}
Bxc4+ {+3.49/22 3.3s} 59. P@b3 {-3.21/21 3.2s} Rd2+ {+4.69/20 3.2s}
60. Nxd2 {-6.48/17 2.5s} Nxc3+ {+8.27/16 2.4s} 61. Kb2 {-8.53/14 2.1s}
P@a3+ {+12.82/12 2.0s} 62. Kxc3 {-13.23/11 1.0s} Ne2+ {+19.93/11 1.1s}
63. Kxc4 {-9.31/1 0.015s} B@d3+ {+27.97/8 0.81s} 64. Kd5 {-7.32/1 0.015s}
P@e6# {+M1/6 0.46s, Black mates} 0-1

[Event "QFuture-depth5-800sim-vs-800sim"]
[Site "?"]
[Date "2019.05.26"]
[Round "49"]
[White "CrazyAra-Dev-0.4.1-With-Q-Future-depth5-800sim"]
[Black "CrazyAra-Dev-0.4.1-No-Q-800sim"]
[Result "1-0"]
[PlyCount "95"]
[TimeControl "40/1200"]
[Variant "crazyhouse"]

1. e4 {book} e5 {book} 2. Nf3 {book} Nc6 {book} 3. Bc4 {book} Bc5 {book}
4. O-O {book} Nf6 {book} 5. d3 {book} O-O {book} 6. Bg5 {book} h6 {book}
7. Bh4 {book} d6 {book} 8. c3 {book} Bg4 {book} 9. Nbd2 {book} Kh8 {book}
10. b4 {book} Bb6 {book} 11. a4 {+0.51/17 2.5s} a5 {-0.60/20 2.5s}
12. b5 {+0.45/23 2.7s} Ne7 {-0.20/23 2.7s} 13. Bxf6 {+0.36/21 2.6s}
gxf6 {-0.21/20 2.6s} 14. h3 {-0.52/20 2.7s} Bh5 {-0.27/23 2.7s}
15. N@g3 {-0.64/22 2.7s} Bg6 {-0.30/21 2.6s} 16. d4 {-0.02/18 2.7s}
Rg8 {+0.56/18 2.8s} 17. Nh4 {-0.90/17 2.7s} exd4 {+0.06/17 2.6s}
18. Nxg6+ {-0.07/18 2.9s} fxg6 {-0.42/21 3.0s} 19. cxd4 {-1.27/20 2.9s}
Bxd4 {-0.11/19 2.9s} 20. P@f7 {+0.32/19 3.0s} Rg7 {-0.72/21 2.9s}
21. B@e8 {+1.69/19 2.8s} B@f8 {-1.22/20 3.0s} 22. Nf3 {+0.52/19 2.9s}
Bxa1 {-1.94/18 2.8s} 23. Qxa1 {+1.35/23 2.9s} P@e5 {-1.48/23 2.8s}
24. B@h4 {+0.68/28 2.8s} P@g5 {-1.31/25 2.9s} 25. Bxg5 {+0.86/24 3.0s}
hxg5 {-2.12/25 3.0s} 26. P@h6 {+2.70/23 3.0s} Rh7 {-1.76/21 2.9s}
27. Nxg5 {+0.42/20 2.9s} fxg5 {-3.07/21 2.8s} 28. P@g7+ {+2.41/22 3.0s}
Bxg7 {-2.22/19 2.8s} 29. hxg7+ {+2.68/20 2.8s} Kxg7 {-0.99/21 2.9s}
30. B@f6+ {+1.47/20 2.9s} Kxf6 {-1.41/19 2.7s} 31. f8=Q+ {-5.46/18 2.7s}
P@f7 {-0.97/22 2.9s} 32. Qxf7+ {+2.02/19 2.8s} Rxf7 {-5.15/1 0.014s}
33. Bexf7 {+1.66/17 2.9s} N@f4 {-1.18/19 2.9s} 34. R@f3 {+2.10/25 3.0s}
N@h4 {-2.37/24 3.0s} 35. Rxf4+ {+2.26/23 3.1s} gxf4 {-2.25/22 3.1s}
36. N@g4+ {+3.29/23 3.0s} Kg7 {-3.42/23 3.1s} 37. P@f6+ {+3.30/19 3.1s}
Kh7 {-3.18/18 2.9s} 38. fxe7 {+4.06/22 3.1s} Qxe7 {-4.15/21 3.1s}
39. Bxg6+ {+2.75/16 3.0s} Kxg6 {-3.75/18 3.0s} 40. N@f5 {+4.66/20 3.1s}
Qg5 {-4.95/19 3.0s} 41. Nxh4+ {+3.48/18 3.2s} Qxh4 {-4.24/17 3.0s}
42. N@f5 {+9.80/18 2.8s} Qg5 {-8.22/14 2.5s} 43. P@h5+ {+6.21/17 2.3s}
Kh7 {-9.81/18 2.3s} 44. Nxe5 {+5.91/15 2.2s} dxe5 {-13.56/15 2.1s}
45. P@g6+ {+18.21/17 1.0s} Kh8 {-16.98/16 0.89s} 46. Qxe5+ {+19.36/12 0.98s}
B@f6 {-18.61/11 0.77s} 47. P@g7+ {+40.22/11 0.61s} Bxg7 {-40.93/1 0.001s}
48. Qxg7# {+M1/2 0.46s, White mates} 1-0

[Event "QFuture-depth5-800sim-vs-800sim"]
[Site "?"]
[Date "2019.05.26"]
[Round "49"]
[White "CrazyAra-Dev-0.4.1-No-Q-800sim"]
[Black "CrazyAra-Dev-0.4.1-With-Q-Future-depth5-800sim"]
[Result "0-1"]
[PlyCount "62"]
[TimeControl "40/1200"]
[Variant "crazyhouse"]

1. c3 {book} b6 {book} 2. d4 {book} Bb7 {book} 3. f3 {-0.46/24 2.2s}
Nf6 {+0.69/24 2.4s} 4. e4 {-0.72/23 2.5s} Nxe4 {+1.60/20 2.6s}
5. fxe4 {-1.47/19 2.5s} Bxe4 {+1.52/18 2.6s} 6. N@g5 {-0.65/20 2.7s}
P@c2 {+0.48/21 2.7s} 7. Qh5 {-0.51/21 2.6s} Bg6 {-0.60/21 2.6s}
8. Qf3 {-0.86/28 2.7s} cxb1=Q {+1.07/27 2.7s} 9. Rxb1 {-0.57/17 2.5s}
e6 {+1.26/17 2.6s} 10. h4 {-0.06/23 2.4s} N@c2+ {+0.68/18 2.5s}
11. Kf2 {-0.93/19 2.6s} P@e3+ {+0.92/20 2.7s} 12. Bxe3 {-1.26/18 2.6s}
Nxe3 {+1.28/17 2.6s} 13. Kxe3 {-1.18/19 2.7s} B@c6 {+1.36/18 2.7s}
14. P@e4 {-1.35/18 2.7s} Be7 {+1.67/19 2.8s} 15. Bd3 {-2.20/18 2.7s}
d5 {+3.49/20 2.8s} 16. exd5 {-2.40/18 2.7s} Bxg5+ {+3.16/19 2.8s}
17. hxg5 {-2.67/22 2.8s} Bxd3 {+2.17/23 2.8s} 18. N@e5 {-2.29/17 2.7s}
N@f5+ {+4.43/20 2.7s} 19. Kxd3 {-3.96/19 2.7s} exd5 {+2.39/19 2.7s}
20. Qxf5 {-6.91/18 2.7s} B@e4+ {+8.86/16 2.7s} 21. Ke2 {-7.16/16 2.7s}
Bxf5 {+5.60/18 2.8s} 22. P@f6 {-6.44/14 2.7s} Bb5+ {+7.76/17 2.7s}
23. Kf2 {-8.32/18 2.5s} Bxb1 {+6.74/17 2.6s} 24. N@h5 {-6.31/20 2.6s}
P@e3+ {+8.33/20 2.3s} 25. Kg3 {-10.89/19 2.0s} Q@f2+ {+8.55/18 2.2s}
26. Kh2 {-10.10/18 2.1s} R@h4+ {+9.15/17 2.5s} 27. Nh3 {-9.78/17 2.4s}
Rxh5 {+9.10/15 2.8s} 28. B@g3 {-9.06/14 2.7s} Qxg3+ {+11.89/17 2.6s}
29. Kxg3 {-12.74/19 2.2s} N@f5+ {+14.01/16 2.3s} 30. Kf3 {-17.35/17 1.9s}
Be4+ {+25.96/14 1.5s} 31. Kg4 {-28.95/14 0.94s} Rh4# {+M1/9 0.72s, Black mates}
0-1

[Event "QFuture-depth5-800sim-vs-800sim"]
[Site "?"]
[Date "2019.05.26"]
[Round "50"]
[White "CrazyAra-Dev-0.4.1-With-Q-Future-depth5-800sim"]
[Black "CrazyAra-Dev-0.4.1-No-Q-800sim"]
[Result "0-1"]
[PlyCount "46"]
[TimeControl "40/1200"]
[Variant "crazyhouse"]

1. c3 {book} b6 {book} 2. d4 {book} Bb7 {book} 3. f3 {-1.84/25 2.3s}
Nf6 {+0.69/24 2.4s} 4. e4 {-2.21/21 2.5s} Nxe4 {+1.55/20 2.6s}
5. fxe4 {-3.05/19 2.6s} Bxe4 {+1.48/18 2.6s} 6. N@g5 {-0.92/21 2.7s}
P@c2 {+1.30/19 2.6s} 7. Qh5 {-0.88/21 2.6s} Bg6 {+0.55/20 2.6s}
8. Qf3 {-1.76/28 2.8s} cxb1=Q {+1.11/27 2.7s} 9. Rxb1 {-2.69/19 2.5s}
e6 {+1.20/16 2.5s} 10. P@b7 {+0.30/24 2.6s} Be7 {+1.16/17 2.6s}
11. bxa8=Q {-0.84/22 2.8s} Bxg5 {+0.50/25 2.8s} 12. Bxg5 {-0.68/30 2.9s}
Qxg5 {+0.24/28 2.7s} 13. Qxb8+ {-0.63/28 2.8s} B@d8 {+0.99/27 2.9s}
14. B@f4 {-2.79/26 2.8s} N@c2+ {+0.89/25 2.7s} 15. Kd1 {-0.59/24 2.7s}
Nxd4 {+3.55/22 2.7s} 16. Bxg5 {-9.34/20 2.7s} P@c2+ {+3.47/20 2.6s}
17. Kd2 {-4.45/17 2.7s} Nxf3+ {+6.87/24 2.2s} 18. gxf3 {-6.48/21 2.2s}
cxb1=N+ {+7.18/23 2.3s} 19. Ke2 {-9.94/22 2.2s} R@d2+ {+10.10/21 2.0s}
20. Bxd2 {-11.78/17 1.7s} Q@d3+ {+10.81/17 1.9s} 21. Kf2 {-15.67/15 1.7s}
Qxd2+ {+11.98/15 1.5s} 22. R@e2 {-M1/14 1.5s} B@e1+ {+23.30/12 1.1s}
23. Kg2 {-14.45/1 0.014s} N@f4# {+M1/7 0.47s, Black mates} 0-1

[Event "QFuture-depth5-800sim-vs-800sim"]
[Site "?"]
[Date "2019.05.26"]
[Round "50"]
[White "CrazyAra-Dev-0.4.1-No-Q-800sim"]
[Black "CrazyAra-Dev-0.4.1-With-Q-Future-depth5-800sim"]
[Result "1/2-1/2"]
[PlyCount "45"]
[TimeControl "40/1200"]
[Variant "crazyhouse"]

1. e4 {+0.58/16 2.3s} Nf6 {-0.49/15 2.3s} 2. Nc3 {+0.68/18 2.4s}
Nc6 {-0.72/19 2.5s} 3. d4 {+1.07/19 2.5s} d5 {-1.85/19 2.5s}
4. e5 {+0.97/24 2.6s} Ne4 {-0.82/23 2.5s} 5. Be3 {+1.19/22 2.6s}
Bf5 {-0.94/21 2.6s} 6. Bd3 {+0.83/22 2.8s} e6 {-0.83/24 2.8s}
7. Nge2 {+0.89/21 2.6s} Nxc3 {-0.38/19 2.6s} 8. bxc3 {+0.39/21 2.7s}
Bxd3 {-0.33/21 2.7s} 9. cxd3 {+0.44/21 2.6s} N@h4 {-0.74/20 2.6s}
10. O-O {+0.08/20 2.8s} B@f3 {+0.30/22 2.8s} 11. gxf3 {+0.06/26 2.8s}
Nxf3+ {-1.41/25 2.7s} 12. Kh1 {-0.11/28 2.9s} Ncxe5 {+0.37/28 3.0s}
13. dxe5 {-0.81/24 2.8s} P@h3 {+0.52/24 3.0s} 14. Nf4 {-0.49/29 3.1s}
P@g2+ {+0.58/29 3.0s} 15. Nxg2 {-3.65/1 0.014s} hxg2+ {+0.39/25 2.9s}
16. Kxg2 {-2.74/1 0.013s} Nxe5 {+0.96/27 2.9s} 17. f3 {-0.64/22 2.7s}
N@f5 {+0.49/24 2.8s} 18. B@d2 {-0.56/17 2.8s} Nxe3+ {+1.58/16 2.7s}
19. Bxe3 {-0.85/17 2.6s} P@e4 {0.00/16 2.6s} 20. P@e2 {-0.63/18 2.5s}
exf3+ {0.00/13 2.4s} 21. exf3 {-0.60/14 2.6s} P@e4 {0.00/12 2.4s}
22. P@e2 {-0.26/14 1.6s} exf3+ {0.00/13 1.4s}
23. exf3 {0.00/9 0.48s, Draw by 3-fold repetition} 1/2-1/2
